# Supplementary material for: Integrative analysis of large scale transcriptome data draws a comprehensive landscape of Phaeodactylum tricornutum genome and evolutionary origin of diatoms
Source: Sci Rep. 2018 Mar 19;8:4834. doi: 10.1038/s41598-018-23106-x (PMC5859163; doi:10.1038/s41598-018-23106-x)
Supplement: Supplementary file 4 — Table S1 [file 41598_2018_23106_MOESM4_ESM.xlsx]

## Sheet: Sheet1
Table S1. The file summarizes the findings of the paper. The file summarizes for wach Phatr3 gene, the corresponding Phat2 geneid (col2), phatr3vsphat2 structural comparision based classfiication of Phatr3 gene (col3), Chromosome (Col4), translation start site (Col5), stop codon (Col6), assigned biological process (Col7), Identifiable PFAM domain (Col8), epigenetic marks found localized over the …
Note: Unique number of Phatr3 genes ids are 12233 in column 1
Phatr3	Phatr2 gene ID	Phatr3 vs Phatr2 Category	Chromosome	Start	End	Biological Process	PFAM Domains	Associated Epigenetic Marks	Intron-retention (IR)	Growth conditions in which the gene undergoes IR	Exon-Skipping (ES)	Growth conditions in which the gene undergoes ES	Expression (WT) used for AS analysis (RNAseq used, BioSample accession: SAMN06350643)	Expression (WT) used for Epigenetic regulation analysis (RNAseq from Veluchamy, Rastogi et al. 2015 Genome Biology)	Functional domains (CLADE, DAMA)
EMLSAT00000013085	-	Others	bd_31x35	105950	106021	NA	NA	NoMark	No		No		1.1583	NA	NA
EMLSAT00000013086	-	Others	chr_26	258861	258931	NA	NA	NoMark	No		No		NA	NA	NA
EMLSAT00000013087	-	Others	chr_22	250364	250437	NA	NA	NoMark	No		No		3.4749	NA	NA
EMLSAT00000013088	-	Others	chr_28	367907	367986	NA	NA	NoMark	No		No		1.1583	NA	NA
EMLSAT00000013090	-	Others	chr_7	713944	714016	NA	NA	NoMark	No		No		5.7915	NA	NA
EMLSAT00000013091	-	Others	chr_22	214137	214240	NA	NA	H3K9_14Ac	No		No		NA	NA	NA
EMLSAT00000013092	proteinId 49699	Others	chr_23	469324	469405	NA	NA	NoMark	No		No		8.1081	NA	NA
EMLSAT00000013093	-	Others	chr_25	290117	290190	NA	NA	NoMark	No		No		2.3166	NA	NA
EMLSAT00000013095	-	Others	chr_13	477577	477663	NA	NA	NoMark	No		No		1.1583	NA	NA
EMLSAT00000013096	proteinId 44439	Others	chr_4	553453	553940	NA	NA	H3K4me2	Yes	1ALATE,NO3SPIKEA,T15NFREEA,NFREEA,T45NH4A,NH4A,T15NO2A,T15NO3A,T45NO3A,	Yes	1ALATE,C5ALATE,T15NFREEA,T45NFREEA,TENDNFREEA,T15NH4A,NH4A,TENDNH4A,T45NO2A,TENDNO2A,T15NO3A,T45NO3A,TENDNO3A	186.486	NA	NA
EMLSAT00000013097	-	Others	chr_22	141584	141677	NA	NA	NoMark	No		No		3.4749	NA	NA
EMLSAT00000013100	-	Others	chr_6	877243	877325	NA	NA	NoMark	No		No		3.4749	NA	NA
EMLSAT00000013101	-	Others	chr_1	432547	432631	NA	NA	NoMark	No		No		4.6332	NA	NA
EMLSAT00000013102	-	Others	chr_1	1516122	1516194	NA	NA	NoMark	No		No		0	NA	NA
EMLSAT00000013103	-	Others	chr_10	866051	866130	NA	NA	NoMark	No		No		32.4324	NA	NA
EMLSAT00000013105	-	Others	chr_12	96193	96264	NA	NA	NoMark	No		No		NA	NA	NA
EMLSAT00000013108	-	Others	chr_29	279510	279606	NA	NA	NoMark	No		No		NA	NA	NA
EMLSAT00000013109	-	Others	bd_31x35	47476	47548	NA	NA	NoMark	No		No		15.0579	NA	NA
EMLSAT00000013111	-	Others	chr_6	302774	302881	NA	NA	NoMark	No		No		0	NA	NA
EMLSAT00000013112	-	Others	chr_10	857367	857446	NA	NA	NoMark	No		No		2.3166	NA	NA
EMLSAT00000013114	-	Others	chr_22	13020	13099	NA	NA	NoMark	No		No		1.1583	NA	NA
EMLSAT00000013118	-	Others	chr_23	268381	268465	NA	NA	NoMark	No		No		3.4749	NA	NA
EMLSAT00000013121	-	Others	chr_13	481152	481222	NA	NA	H3K4me2	No		No		0	NA	NA
EMLSAT00000013122	-	Others	chr_1	1052362	1052434	NA	NA	NoMark	No		No		177.22	NA	NA
EMLSAT00000013126	-	Others	chr_8	338270	338341	NA	NA	NoMark	No		No		12.7413	NA	NA
EMLSAT00000013127	-	Others	chr_4	636325	636414	NA	NA	H3K9_14Ac	No		No		3.4749	NA	NA
EMLSAT00000013129	-	Others	chr_23	291827	291901	NA	NA	NoMark	No		No		17.3745	NA	NA
EMLSAT00000013130	-	Others	chr_1	1044607	1044679	NA	NA	NoMark	No		No		11.583	NA	NA
EMLSAT00000013131	-	Others	chr_14	555875	555947	NA	NA	NoMark	No		No		78.7644	NA	NA
EMLSAT00000013132	-	Others	chr_16	432208	432280	NA	NA	NoMark	No		No		NA	NA	NA
EMLSAT00000013133	-	Others	chr_10	436018	436090	NA	NA	NoMark	No		No		12.7413	NA	NA
EMLSAT00000013136	-	Others	chr_13	515891	515963	NA	NA	H3K9_14Ac	No		No		NA	NA	NA
EMLSAT00000013139	-	Others	chr_4	553905	553978	NA	NA	NoMark	No		No		6.9498	NA	NA
EMLSAT00000013140	-	Others	chr_23	271418	271486	NA	NA	NoMark	No		No		NA	NA	NA
EMLSAT00000013141	-	Others	chr_2	1063418	1063491	NA	NA	NoMark	No		No		15.0579	NA	NA
EMLSAT00000013149	-	Others	chr_7	833320	833392	NA	NA	NoMark	No		No		0	NA	NA
EMLSAT00000013150	-	Others	chr_3	635526	635607	NA	NA	NoMark	No		No		4.6332	NA	NA
EMLSAT00000013151	-	Others	chr_2	710052	710133	NA	NA	NoMark	No		No		0	NA	NA
EMLSAT00000013152	-	Others	chr_13	546211	546283	NA	NA	H3K9_14Ac	No		No		32.4324	NA	NA
EMLSAT00000013157	-	Others	chr_16	320635	320708	NA	NA	NoMark	No		No		NA	NA	NA
EMLSAT00000013160	-	Others	chr_25	60522	60603	NA	NA	H3K9_14Ac	No		No		3.4749	NA	NA
EMLSAT00000013163	proteinId 43596	Others	chr_2	912770	912851	NA	NA	NoMark	No		No		1.1583	NA	NA
EMLSAT00000013164	-	Others	chr_3	1178882	1178953	NA	NA	NoMark	No		No		NA	NA	NA
EMLSAT00000013165	-	Others	chr_23	157648	157719	NA	NA	NoMark	No		No		6.9498	NA	NA
EMLSAT00000013166	-	Others	chr_24	402180	402252	NA	NA	NoMark	No		No		NA	NA	NA
EMLSAT00000013169	-	Others	chr_14	570619	570691	NA	NA	NoMark	No		No		0	NA	NA
EMLSAT00000013170	-	Others	chr_10	259744	259830	NA	NA	H3K9_14Ac	No		No		0	NA	NA
EMLSAT00000013171	-	Others	chr_3	625779	625860	NA	NA	NoMark	No		No		NA	NA	NA
EMLSAT00000013175	-	Others	chr_21	401878	401963	NA	NA	NoMark	No		No		4.6332	NA	NA
EMLSAT00000013177	-	Others	chr_2	1376462	1376535	NA	NA	NoMark	No		No		0	NA	NA
EMLSAT00000013178	-	Others	bd_32x35	255885	255970	NA	NA	NoMark	No		No		NA	NA	NA
EMLSAT00000013179	-	Others	chr_26	265093	265163	NA	NA	NoMark	No		No		2.3166	NA	NA
EMLSAT00000013181	-	Others	chr_12	96403	96474	NA	NA	NoMark	No		No		NA	NA	NA
EMLSAT00000013182	proteinId 45612	Others	chr_7	712079	712150	NA	NA	NoMark	No		No		NA	NA	NA
EMLSAT00000013186	-	Others	chr_15	806940	807012	NA	NA	NoMark	No		No		NA	NA	NA
EMLSAT00000013187	-	Others	chr_13	484454	484524	NA	NA	NoMark	No		No		4.6332	NA	NA
Phatr3_EG00032	-	These are NEW GENES	chr_32	20549	22981	protein phosphorylation	Protein kinase domain;Leucine Rich repeat	H3K4me2	No		No		81.081	324.942	Leucine Rich Repeat;Leucine Rich repeat;Protein kinase domain;Leucine Rich repeat;Leucine Rich repeats (2 copies);
Phatr3_EG00033	-	These are NEW GENES	chr_32	40271	42261	NA	NA	H3K9_14Ac,H3K4me2	No		Yes	T15NFREEA,T15NH4A,TENDNO2A,TENDNO3A	169.112	333.432	V-ATPase subunit C;
Phatr3_EG00034	-	These are NEW GENES	chr_32	28190	28441	NA	NA	H3K27me3,H3K9me2	No		No		NA	0.771834	Legume lectin domain;
Phatr3_EG00035	-	These are NEW GENES	chr_32	29887	30177	NA	NA	CG	No		No		10.4247	30.1015	Transcription initiation factor TFIID component TAF4 family;
Phatr3_EG00036	-	These are NEW GENES	chr_31	170818	171765	NA	MULE transposase domain	CG,CHH,H3K27me3,H3K9me2,H3K9me3	No		No		NA	4.63101	MULE transposase domain;
Phatr3_EG00037	-	These are NEW GENES	chr_31	222031	223154	NA	NA	CG,H3K27me3,H3K9me2,H3K9me3	No		No		NA	0	Topoisomerase I zinc-ribbon-like ;
Phatr3_EG00038	-	These are NEW GENES	chr_31	59771	60106	NA	NA	H3K9_14Ac,H3K4me2	Yes	1ALATE,C5ALATE,T15NFREEA,NFREEA,TENDNH4A,T15NO2A,T45NO2A,TENDNO3A	No		295.367	543.371	Amino acid permease;
Phatr3_EG00039	-	These are NEW GENES	chr_31	181313	183304	NA	NA	H3K27me3,H3K9_14Ac,H3K4me2	No		No		1681.85	5286.29	Fumarylacetoacetase N-terminal;
Phatr3_EG00040	-	These are NEW GENES	chr_31	63803	64282	NA	NA	H3K9me2,H3K9_14Ac,H3K4me2	No		No		55.5984	185.24	Methyltransferase FkbM domain;
Phatr3_EG00041	-	These are NEW GENES	chr_31	95315	97000	metabolic process	NAD dependent epimerase/dehydratase family	CG,H3K27me3,H3K9me2,H3K9_14Ac,H3K4me2	No		No		999.613	1514.34	NAD dependent epimerase/dehydratase family;
Phatr3_EG00042	-	These are NEW GENES	chr_31	89746	90936	NA	Sulfotransferase family	H3K27me3,H3K9me2,H3K9_14Ac,H3K4me2	No		No		287.259	470.047	Galactose-3-O-sulfotransferase ;
Phatr3_EG00043	-	These are NEW GENES	chr_31	33778	34035	NA	NA	CG,H3K27me3,H3K9me2,H3K9me3	No		No		NA	0	Proteasome subunit;
Phatr3_EG00044	-	These are NEW GENES	chr_31	200840	201348	NA	NA	H3K27me3,H3K9me2,H3K9me3	No		No		NA	0.771834	Squalene-hopene cyclase N-terminal domain;
Phatr3_EG00045	-	These are NEW GENES	chr_31	137023	138869	RNA processing	GYF domain;WW domain binding protein 11;mRNA biogenesis factor	H3K9me2,H3K9_14Ac,H3K4me2	No		No		103.089	343.466	GYF domain;mRNA biogenesis factor;WW domain binding protein 11;
Phatr3_EG00046	-	These are NEW GENES	chr_31	201383	201802	NA	NA	H3K27me3,H3K9me2,H3K9me3	No		No		NA	NA	Ubiquitin-2 like Rad60 SUMO-like;
Phatr3_EG00047	-	These are NEW GENES	chr_31	27364	27685	NA	NA	CG,H3K27me3,H3K9me2,H3K9me3	No		No		NA	NA	Reverse transcriptase (RNA-dependent DNA polymerase);
Phatr3_EG00048	-	These are NEW GENES	chr_31	202335	202624	NA	NA	CG,H3K27me3,H3K9me3	No		No		NA	0.771834	Ribosomal protein S14p/S29e;
Phatr3_EG00049	-	These are NEW GENES	chr_31	30227	31445	NA	NA	CG,H3K27me3,H3K9me2,H3K9me3	No		No		NA	0.771834	Protein of unknown function (DUF1045);
Phatr3_EG00050	-	These are NEW GENES	chr_31	58804	59271	NA	NA	H3K9_14Ac,H3K4me2	No		No		57.915	255.477	OpgC protein;
Phatr3_EG00051	-	These are NEW GENES	chr_31	31736	32215	NA	NA	CG,H3K27me3,H3K9me2,H3K9me3	No		No		NA	0	Olfactory marker protein;
Phatr3_EG00052	-	These are NEW GENES	chr_31	16620	22278	DNA integration	Reverse transcriptase (RNA-dependent DNA polymerase)	CG,CHH,H3K27me3,H3K9me2,H3K9me3,H3K4me2	No		No		NA	9.26201	Integrase core domain;RNase H;Reverse transcriptase (RNA-dependent DNA polymerase);
Phatr3_EG00053	-	These are NEW GENES	chr_31	60369	61022	NA	NA	H3K9me2,H3K9_14Ac,H3K4me2	No		No		81.081	132.756	Cwf15/Cwc15 cell cycle control protein;
Phatr3_EG00054	proteinId 50556	These are New genes (found on the antisense strand of Phatr2 genes)	chr_31	105015	105515	NA	Copper binding octapeptide repeat	H3K9_14Ac,H3K4me2	No		No		53.2818	635.992	Mitochondrial F1-F0 ATP synthase subunit F of fungi;
Phatr3_EG00055	-	These are NEW GENES	chr_31	28253	29495	NA	Reverse transcriptase (RNA-dependent DNA polymerase)	CG,H3K27me3,H3K9me2,H3K9me3	No		No		2.3166	0	Cyclin, N-terminal domain;Reverse transcriptase (RNA-dependent DNA polymerase);
Phatr3_EG00056	-	These are NEW GENES	chr_31	70275	71231	NA	NA	H3K9_14Ac,H3K4me2	No		No		6.9498	164.401	PQQ-like domain;
Phatr3_EG00057	-	These are NEW GENES	chr_31	207664	208392	NA	NA	CG,CHH,H3K27me3,H3K9me2,H3K9me3	No		No		NA	0	Microtubule associated protein (MAP65/ASE1 family);
Phatr3_EG00058	-	These are NEW GENES	chr_31	29822	30187	NA	NA	CG,H3K27me3,H3K9me2,H3K9me3	No		No		NA	0	Papillomavirus helicase;
Phatr3_EG00059	-	These are NEW GENES	chr_31	22700	23005	NA	NA	CG,H3K27me3,H3K9me2,H3K9me3	No		No		NA	0.771834	Domain of unknown function (DUF1848);
Phatr3_EG00060	-	These are NEW GENES	chr_31	32277	32804	NA	NA	CG,H3K27me3,H3K9me2,H3K9me3	No		No		NA	0	Homeobox domain;
Phatr3_EG00061	-	These are NEW GENES	chr_30	230754	231830	NA	NA	H3K9me2,H3K9_14Ac,H3K4me2	No		No		122.78	138.158	Sulfotransferase family;
Phatr3_EG00062	-	These are NEW GENES	chr_30	237156	237472	NA	NA	CG,H3K27me3,H3K9me2,H3K9me3	No		No		NA	0	Apocytochrome F, C-terminal;
Phatr3_EG00063	-	These are NEW GENES	chr_30	256620	256913	NA	NA	H3K9me2	No		No		1.1583	0	DNA polymerase III, delta subunit;
Phatr3_EG00064	-	These are NEW GENES	chr_30	121529	122514	NA	Glycosyltransferase sugar-binding region containing DXD motif	H3K27me3,H3K9me2,H3K9_14Ac,H3K4me2	No		No		2.3166	20.8395	Capsular polysaccharide synthesis protein;
Phatr3_EG00065	-	These are NEW GENES	chr_30	200166	200621	NA	NA	H3K4me2	Yes	1ALATE,C5ALATE,NO3SPIKEA,T15NFREEA,T45NFREEA,NFREEA,TENDNFREEA,T15NH4A,T45NH4A,NH4A,TENDNH4A,T15NO2A,T45NO2A,T15NO3A,T45NO3A,	No		7268.34	10337.2	Protein of unknown function (DUF3141);
Phatr3_EG00066	proteinId OTE50479	These are New genes (found on the antisense strand of Phatr2 genes)	chr_30	172692	173324	NA	NA	H3K27me3,H3K9me2	Yes	1ALATE,C5ALATE,NO3SPIKEA,T15NFREEA,T45NFREEA,NFREEA,TENDNFREEA,T15NH4A,T45NH4A,NH4A,TENDNH4A,T15NO2A,T45NO2A,TENDNO2A,T15NO3A,T45NO3A,TENDNO3A	No		169.112	614.38	YqcI/YcgG family;
Phatr3_EG00067	proteinId 50469	These are New genes (found on the antisense strand of Phatr2 genes)	chr_30	150857	151144	NA	NA	H3K9_14Ac,H3K4me2	No		No		34.749	561.124	MOFRL family;
Phatr3_EG00068	-	These are NEW GENES	chr_30	38471	43231	NA	Reverse transcriptase (RNA-dependent DNA polymerase)	CG,CHH,H3K27me3,H3K9me2,H3K9me3	No		No		NA	0	Reverse transcriptase (RNA-dependent DNA polymerase);Integrase core domain;
Phatr3_EG00069	-	These are NEW GENES	chr_30	236005	236893	NA	NA	CG,H3K27me3,H3K9me2,H3K9me3	No		No		NA	7.71834	Prepro-orexin;
Phatr3_EG00070	-	These are NEW GENES	chr_30	43244	43906	NA	NA	CG,H3K27me3,H3K9me2,H3K9me3	No		No		NA	3.85917	RNase H;
Phatr3_EG00071	-	These are NEW GENES	chr_30	63668	64480	NA	NA	H3K9me2,H3K4me2	No		No		46.332	33.9607	TPR repeat;
Phatr3_EG00072	-	These are NEW GENES	chr_30	28787	32878	NA	NA	CG,H3K27me3,H3K9me2,H3K9me3,H3K4me2	No		No		NA	0	Reverse transcriptase (RNA-dependent DNA polymerase);Integrase core domain;
Phatr3_EG00073	-	These are NEW GENES	chr_30	53980	55239	NA	NA	H3K27me3,H3K9me2,H3K9_14Ac,H3K4me2	No		No		67.1814	270.914	FANCI solenoid 3;
Phatr3_EG00074	-	These are NEW GENES	chr_30	11282	13051	NA	Transposase IS4	CG,H3K27me3,H3K9me2,H3K9me3	No		No		NA	0	Transposase IS4;
Phatr3_EG00075	-	These are NEW GENES	chr_30	20974	26451	NA	Reverse transcriptase (RNA-dependent DNA polymerase)	CG,H3K27me3,H3K9me2,H3K9me3,H3K4me2	No		No		5.7915	0.771834	gag-polypeptide of LTR copia-type;RNase H;Reverse transcriptase (RNA-dependent DNA polymerase);Integrase core domain;
Phatr3_EG00078	-	These are NEW GENES	chr_30	306434	307492	NA	NA	H3K27me3,H3K9me2	No		No		12.7413	104.969	Hypothetical bacterial integral membrane protein (Trep_Strep);
Phatr3_EG00080	-	These are NEW GENES	chr_30	27443	28717	NA	Reverse transcriptase (RNA-dependent DNA polymerase)	CG,H3K27me3,H3K9me2,H3K9me3,H3K4me2	No		No		NA	0	RNase H;Reverse transcriptase (RNA-dependent DNA polymerase);
Phatr3_EG00081	-	These are NEW GENES	chr_30	144226	146669	oxidation-reduction process	FTO catalytic domain;FTO C-terminal domain	H3K9me2,H3K9_14Ac,H3K4me2	Yes	1ALATE,C5ALATE,TENDNFREEA,T15NO3A,T45NO3A,	No		260.618	470.047	FTO catalytic domain;FTO C-terminal domain;
Phatr3_EG00084	-	These are NEW GENES	chr_30	197093	197812	NA	NA	H3K9_14Ac,H3K4me2	No		No		1003.09	5426.77	CYTH domain;
Phatr3_EG00085	-	These are NEW GENES	chr_29	39662	45124	NA	Reverse transcriptase (RNA-dependent DNA polymerase)	CG,H3K27me3,H3K9me2,H3K9me3,H3K4me2	No		No		NA	0	gag-polypeptide of LTR copia-type;Integrase core domain;Reverse transcriptase (RNA-dependent DNA polymerase);RNase H;Chromo (CHRromatin Organisation MOdifier) domain;
Phatr3_EG00086	-	These are NEW GENES	chr_29	161060	161453	NA	NA	CG,H3K27me3,H3K4me2	No		No		0	19.2959	DGC domain;
Phatr3_EG00087	-	These are NEW GENES	chr_29	136491	141056	NA	NA	H3K9me2,H3K9_14Ac,H3K4me2	No		No		537.451	981.002	HlyD membrane-fusion protein of T1SS;HlyD family secretion protein;
Phatr3_EG00088	-	These are NEW GENES	chr_29	214716	216175	NA	NA	H3K27me3,H3K9me2,H3K4me2	No		Yes	1ALATE,C5ALATE,T45NFREEA,TENDNFREEA,T15NH4A,TENDNH4A,T45NO2A,TENDNO2A,TENDNO3A	2.3166	43.2227	Sulfotransferase domain;
Phatr3_EG00089	-	These are NEW GENES	chr_29	302166	303020	NA	NA	H3K9_14Ac	No		No		NA	NA	Divergent CRAL/TRIO domain;
Phatr3_EG00090	-	These are NEW GENES	chr_29	8902	9339	NA	NA	H3K4me2	Yes	1ALATE,C5ALATE,NO3SPIKEA,T15NFREEA,T45NFREEA,NFREEA,TENDNFREEA,T45NH4A,NH4A,TENDNH4A,T15NO2A,T15NO3A,T45NO3A,TENDNO3A	No		NA	NA	CDP-alcohol phosphatidyltransferase;
Phatr3_EG00091	-	These are NEW GENES	chr_29	100655	102010	NA	Pre-mRNA-splicing factor of RES complex	H3K27me3,H3K9me2,H3K9_14Ac	No		No		130.888	377.427	Pre-mRNA-splicing factor of RES complex;
Phatr3_EG00092	proteinId OTE55192	These are New genes (found on the antisense strand of Phatr2 genes)	chr_29	317159	319147	fructose 6-phosphate metabolic process	Phosphofructokinase	H3K9_14Ac,H3K4me2	No		Yes	C5ALATE,NO3SPIKEA,T15NFREEA,NFREEA,T15NH4A,T45NH4A,NH4A,T15NO2A,T45NO2A,TENDNO2A,T15NO3A,T45NO3A,TENDNO3A	235.135	1031.94	Phosphofructokinase;
Phatr3_EG00093	-	These are NEW GENES	chr_29	152398	153468	NA	NA	H3K9_14Ac,H3K4me2	No		No		223.552	445.348	Peptidase M76 family;
Phatr3_EG00094	-	These are NEW GENES	chr_29	201181	203238	metabolic process	AMP-binding enzyme;Phosphopantetheine attachment site	NoMark	No		No		393.822	1037.35	PQQ-like domain;AMP-binding enzyme;PQQ-like domain;Phosphopantetheine attachment site;PQQ-like domain;
Phatr3_EG00095	-	These are NEW GENES	chr_29	200232	201173	metabolic process	AMP-binding enzyme	H3K4me2	No		No		56.7567	265.511	AMP-binding enzyme;
Phatr3_EG00096	-	These are NEW GENES	chr_29	113590	114206	NA	NA	H3K9_14Ac,H3K4me2	No		Yes	1ALATE,T15NH4A,T15NO2A,T45NO2A,	39.3822	166.716	AAA domain;
Phatr3_EG00097	-	These are NEW GENES	chr_29	144198	149723	NA	NA	H3K9me3,H3K9_14Ac,H3K4me2	No		No		1733.98	2992.4	V-ATPase subunit C;
Phatr3_EG00098	-	These are NEW GENES	chr_29	161850	163284	NA	NA	H3K9me2,H3K4me2	Yes	T15NFREEA,T45NFREEA,NFREEA,TENDNFREEA,NH4A,TENDNH4A,TENDNO2A,TENDNO3A	No		17.3745	88.761	Sulfotransferase family;
Phatr3_EG00099	-	These are NEW GENES	chr_29	310810	311731	NA	Predicted periplasmic protein (DUF2233)	NoMark	Yes	C5ALATE,NO3SPIKEA,T15NFREEA,T45NFREEA,NFREEA,TENDNFREEA,NH4A,TENDNH4A,TENDNO3A	No		1.1583	40.1354	Phosphodiester glycosidase;
Phatr3_EG00100	-	These are NEW GENES	chr_29	330045	330287	NA	NA	H3K9me2	No		No		2.3166	0	Eukaryotic translation initiation factor 3 subunit 8 N-terminus;
Phatr3_EG00101	-	These are NEW GENES	chr_29	163974	164849	NA	NA	H3K9me2,H3K9_14Ac,H3K4me2	No		No		53.2818	233.866	PH domain;
Phatr3_EG00102	-	These are NEW GENES	chr_29	150794	151882	NA	NA	H3K27me3,H3K9me2,H3K4me2	No		No		2.3166	12.3494	MARCKS family;
Phatr3_EG00103	-	These are NEW GENES	chr_29	158361	159797	NA	NA	H3K27me3,H3K9me2,H3K9_14Ac,H3K4me2	No		No		2.3166	9.26201	Sulfotransferase domain;
Phatr3_EG00104	-	These are NEW GENES	chr_29	49876	50109	NA	NA	CG,H3K27me3,H3K9me2,H3K9me3	No		No		NA	NA	NA
Phatr3_EG00105	-	These are NEW GENES	chr_29	330657	331008	NA	NA	H3K27me3,H3K9me2	No		No		1.1583	0.771834	CHASE domain;
Phatr3_EG00106	-	These are NEW GENES	chr_29	48295	49255	NA	NA	CG,CHH,H3K27me3,H3K9me2,H3K9me3	No		No		NA	1.54367	Phostensin PP1-binding and SH3-binding region;
Phatr3_EG00107	-	These are NEW GENES	chr_29	298754	299675	NA	Predicted periplasmic protein (DUF2233)	NoMark	Yes	1ALATE,C5ALATE,T15NFREEA,T45NFREEA,NFREEA,TENDNFREEA,T45NH4A,NH4A,TENDNH4A,T15NO2A,TENDNO2A,T15NO3A,TENDNO3A	Yes	T15NH4A,T15NO2A,T45NO2A,T15NO3A,	15.0579	43.9946	Phosphodiester glycosidase;
Phatr3_EG00108	-	These are NEW GENES	chr_29	339966	342610	NA	NA	CG,CHH,H3K27me3,H3K9me2,H3K9me3	No		No		NA	0	NA
Phatr3_EG00109	-	These are NEW GENES	chr_29	49323	49779	NA	NA	CG,CHH,H3K27me3,H3K9me2,H3K9me3	No		No		NA	0	Thioesterase-like superfamily;
Phatr3_EG00110	-	These are NEW GENES	chr_29	171090	172502	NA	NA	CG,CHH,H3K27me3,H3K9me2,H3K9me3,H3K4me2	No		No		NA	1.54367	NA
Phatr3_EG00111	-	These are NEW GENES	chr_29	279842	280314	NA	NA	H3K9_14Ac	No		No		39.3822	124.265	Choline/Carnitine o-acyltransferase;
Phatr3_EG00112	-	These are NEW GENES	chr_29	180211	183831	NA	CRM1 C terminal	H3K4me2	No		No		383.397	1004.16	CRM1 C terminal;
Phatr3_EG00113	-	These are NEW GENES	chr_29	246530	246942	NA	NA	CG,H3K27me3,H3K9me2,H3K9me3,H3K4me2	Yes	C5ALATE,T45NFREEA,TENDNH4A,TENDNO2A,TENDNO3A	Yes	1ALATE,NO3SPIKEA,T15NFREEA,TENDNFREEA,T15NH4A,T45NH4A,T15NO2A,T45NO2A,T15NO3A,T45NO3A,TENDNO3A	6.9498	20.8395	NA
Phatr3_EG00114	-	These are NEW GENES	chr_29	122107	122979	NA	NA	H3K9_14Ac,H3K4me2	Yes	1ALATE,C5ALATE,NO3SPIKEA,TENDNFREEA,TENDNH4A,T45NO3A,	No		26.6409	60.9749	Coenzyme F420 hydrogenase/dehydrogenase, beta subunit C terminus;
Phatr3_EG00115	-	These are NEW GENES	chr_29	155712	156914	protein glycosylation	Galactosyltransferase	H3K9_14Ac,H3K4me2	No		No		50.9652	234.638	Galactosyltransferase;
Phatr3_EG00116	-	These are NEW GENES	chr_29	153557	154645	NA	NA	H3K9_14Ac,H3K4me2	No		No		135.521	658.375	Peptidogalycan biosysnthesis/recognition;
Phatr3_EG00117	-	These are NEW GENES	chr_29	96512	98413	NA	MULE transposase domain	CG,H3K27me3,H3K9me2,H3K9me3,H3K4me2	No		No		0	NA	SWIM zinc finger;MULE transposase domain;
Phatr3_EG00118	proteinId 50372	These are New genes (found on the antisense strand of Phatr2 genes)	chr_29	127027	127649	NA	NA	H3K27me3,H3K9me2	Yes	C5ALATE,NO3SPIKEA,T45NFREEA,NFREEA,TENDNFREEA,T45NH4A,NH4A,TENDNH4A,T15NO2A,T45NO2A,TENDNO2A,T15NO3A,T45NO3A,TENDNO3A	No		16.2162	114.232	RNA methyltransferase;
Phatr3_EG00119	proteinId OTE50390	Others	chr_29	207127	208380	NA	NA	H3K9me2,H3K9me3,H3K9_14Ac,H3K4me2	Yes	1ALATE,C5ALATE,NO3SPIKEA,T15NFREEA,T45NFREEA,NFREEA,TENDNFREEA,T15NH4A,T45NH4A,NH4A,TENDNH4A,T15NO2A,T45NO2A,TENDNO2A,T15NO3A,T45NO3A,TENDNO3A	No		480.695	596.628	Apolipoprotein A1/A4/E domain;
Phatr3_EG00120	-	These are NEW GENES	chr_29	45488	46311	NA	NA	CG,CHH,H3K27me3,H3K9me2,H3K9me3,H3K4me2	No		No		NA	3.08734	Dyggve-Melchior-Clausen syndrome protein;
Phatr3_EG00121	-	These are NEW GENES	chr_29	146061	150391	NA	NA	H3K4me2	No		No		1533.59	2291.58	Domain of unknown function (DUF1338);
Phatr3_EG00122	-	These are NEW GENES	chr_29	136171	136750	NA	NA	H3K9me2,H3K9_14Ac,H3K4me2	Yes	NO3SPIKEA,T15NFREEA,T45NFREEA,T45NH4A,TENDNO3A	Yes	1ALATE,C5ALATE,NFREEA,T15NH4A,T45NO2A,T15NO3A,T45NO3A,	17.3745	40.1354	LamB porin;
Phatr3_EG00123	-	These are NEW GENES	chr_29	238971	241637	phosphorelay signal transduction system	Response regulator receiver domain;His Kinase A (phospho-acceptor) domain;Histidine kinase-, DNA gyrase B-, and HSP9NA-like ATPase	H3K9_14Ac,H3K4me2	Yes	C5ALATE,T15NFREEA,T45NFREEA,NFREEA,NH4A,TENDNH4A,TENDNO2A,T15NO3A,	No		677.606	2198.96	Response regulator receiver domain;CHASE domain;Histidine kinase-, DNA gyrase B-, and HSP90-like ATPase;His Kinase A (phospho-acceptor) domain;
Phatr3_EG00124	-	These are NEW GENES	chr_29	166444	167106	NA	NA	CG,H3K27me3,H3K9me2,H3K9me3,H3K4me2	No		No		0	0.771834	RNase H;
Phatr3_EG00125	-	These are NEW GENES	chr_29	285790	287034	NA	NA	H3K4me2	No		No		141.313	474.678	VPS28 protein;
Phatr3_EG00126	proteinId OTE50390	Others	chr_29	206354	206668	NA	NA	H3K27me3,H3K9me2,H3K9me3,H3K9_14Ac	No		No		249.035	565.755	Glycine-zipper domain;
Phatr3_EG00127	-	These are NEW GENES	chr_27	106608	107249	NA	NA	H3K9_14Ac,H3K4me2	No		No		103.089	246.987	Bacteriophage, scaffolding protein;
Phatr3_EG00128	-	These are NEW GENES	chr_27	240481	240714	NA	NA	CG	No		No		5.7915	16.9804	FAD binding domain of DNA photolyase;
Phatr3_EG00129	-	These are NEW GENES	chr_27	1883	3093	NA	NA	CG,H3K27me3,H3K9me2,H3K9me3	No		Yes	1ALATE,NO3SPIKEA,T15NFREEA,T45NFREEA,TENDNFREEA,T15NH4A,T45NH4A,NH4A,T45NO2A,TENDNO2A,T15NO3A,T45NO3A,TENDNO3A	4.6332	0.771834	RNase H;
Phatr3_EG00130	-	These are NEW GENES	chr_27	324195	324740	NA	NA	H3K9_14Ac,H3K4me2	No		No		47.4903	266.283	RNA polymerases M/15 Kd subunit;
Phatr3_EG00131	-	These are NEW GENES	chr_27	397061	397395	NA	NA	CG,H3K27me3,H3K9me2	No		No		NA	NA	Domain of unknown function (DUF3399);
Phatr3_EG00132	-	These are NEW GENES	chr_27	17949	23412	NA	Reverse transcriptase (RNA-dependent DNA polymerase)	CG,H3K27me3,H3K9me2,H3K9me3,H3K4me2	No		No		4.6332	1.54367	gag-polypeptide of LTR copia-type;Chromo (CHRromatin Organisation MOdifier) domain;Reverse transcriptase (RNA-dependent DNA polymerase);RNase H;
Phatr3_EG00133	-	These are NEW GENES	chr_27	396186	396961	NA	NA	CG,H3K27me3,H3K9me2,H3K9me3	No		No		NA	NA	Putative bacterial toxin ydaT;
Phatr3_EG00134	-	These are NEW GENES	chr_27	330	662	NA	NA	CG,H3K27me3,H3K9me2,H3K9me3,H3K9_14Ac,H3K4me2	No		No		6.9498	23.155	Protein of unknown function (DUF3245);
Phatr3_EG00135	-	These are NEW GENES	chr_27	239610	240103	thiamine biosynthetic process	Radical SAM ThiC family	H3K4me2	No		No		0	23.155	Radical SAM ThiC family;
Phatr3_EG00136	-	These are NEW GENES	chr_27	229133	235990	NA	Domain of unknown function (DUF3437)	CG,H3K9_14Ac,H3K4me2	No		No		957.915	2262.25	Domain of unknown function (DUF3437);
Phatr3_EG00137	proteinId 41030	Others	chr_27	185743	186219	NA	NA	CG,H3K4me2	No		Yes	T45NFREEA,TENDNFREEA,TENDNH4A,TENDNO2A,TENDNO3A	27.7992	160.542	Inward rectifier potassium channel;
Phatr3_EG00138	-	These are NEW GENES	chr_27	173386	174471	NA	NA	CG,CHG,CHH,H3K27me3,H3K9me2,H3K4me2	Yes	1ALATE,C5ALATE,NO3SPIKEA,T15NFREEA,T45NFREEA,NFREEA,TENDNFREEA,T45NH4A,NH4A,TENDNH4A,T15NO2A,TENDNO2A,T15NO3A,T45NO3A,TENDNO3A	No		147.104	524.076	Alpha/beta hydrolase family;
Phatr3_EG00139	proteinId 41031	These are New genes (found on the antisense strand of Phatr2 genes)	chr_27	188337	189574	NA	NA	H3K4me2	No		No		236.293	2334.03	von Willebrand factor type A domain;
Phatr3_EG00140	-	These are NEW GENES	chr_27	290973	291275	transcription, DNA-templated	DNA directed RNA polymerase, 7 kDa subunit	H3K9me2,H3K4me2	No		Yes	1ALATE,T15NFREEA,T45NFREEA,NFREEA,TENDNFREEA,T45NH4A,TENDNH4A,T45NO2A,T15NO3A,T45NO3A,TENDNO3A	1.1583	32.417	DNA directed RNA polymerase, 7 kDa subunit;
Phatr3_EG00141	-	These are NEW GENES	chr_27	72318	77795	NA	Reverse transcriptase (RNA-dependent DNA polymerase)	CG,H3K27me3,H3K9me2,H3K9me3,H3K4me2	No		No		6.9498	0.771834	gag-polypeptide of LTR copia-type;Reverse transcriptase (RNA-dependent DNA polymerase);RNase H;Integrase core domain;
Phatr3_EG00142	proteinId 23830	These are New genes (found on the antisense strand of Phatr2 genes)	chr_27	317511	317980	NA	NA	H3K9_14Ac,H3K4me2	No		Yes	1ALATE,C5ALATE,T15NFREEA,T15NH4A,T45NO2A,T15NO3A,	1.1583	30.1015	DNA/RNA non-specific endonuclease;
Phatr3_EG00143	-	These are NEW GENES	chr_27	324982	325387	NA	NA	H3K9_14Ac,H3K4me2	No		No		67.1814	723.209	Multi-copper polyphenol oxidoreductase laccase;
Phatr3_EG00144	-	These are NEW GENES	chr_27	278360	279305	NA	NA	H3K9_14Ac,H3K4me2	Yes	C5ALATE,NO3SPIKEA,NFREEA,TENDNFREEA,T45NH4A,NH4A,TENDNH4A,T15NO2A,T45NO2A,TENDNO2A,T15NO3A,T45NO3A,TENDNO3A	Yes	1ALATE,T15NFREEA,T45NFREEA,TENDNFREEA,T15NH4A,NH4A,TENDNH4A,T15NO2A,T45NO2A,TENDNO2A,T15NO3A,TENDNO3A	1584.56	8855.26	PMC2NT (NUC016) domain;
Phatr3_EG00145	-	These are NEW GENES	chr_27	251569	252354	NA	NA	H3K9me2,H3K4me2	No		No		45.1737	70.2369	C2 domain of PTEN tumour-suppressor protein;
Phatr3_EG00146	proteinId OTE50146	These are New genes (found on the antisense strand of Phatr2 genes)	chr_27	192339	192922	NA	NA	H3K9_14Ac,H3K4me2	No		Yes	1ALATE,TENDNFREEA,T15NH4A,TENDNH4A,	15.0579	281.72	TORC1 subunit TCO89;
Phatr3_EG00147	-	These are NEW GENES	chr_28	146895	147569	NA	NA	H3K9_14Ac,H3K4me2	No		No		56.7567	354.272	Necrosis inducing protein-1;
Phatr3_EG00148	-	These are NEW GENES	chr_28	308221	308847	NA	NA	H3K4me2	No		No		15.0579	74.8679	twin BRCT domain;
Phatr3_EG00149	-	These are NEW GENES	chr_28	181145	182080	NA	NA	H3K9_14Ac,H3K4me2	No		No		152.896	422.965	Domain of unknown function (DUF3427);
Phatr3_EG00150	-	These are NEW GENES	chr_28	26966	27654	oxidation-reduction process	Dihydrofolate reductase	H3K4me2	Yes	1ALATE,C5ALATE,NO3SPIKEA,T45NFREEA,NFREEA,T45NH4A,NH4A,TENDNH4A,T15NO2A,TENDNO2A,T15NO3A,T45NO3A,TENDNO3A	Yes	T15NFREEA,T45NFREEA,TENDNFREEA,T15NH4A,T45NO2A,TENDNO2A,T15NO3A,TENDNO3A	NA	NA	Dihydrofolate reductase;
Phatr3_EG00151	proteinId 50254	These are New genes (found on the antisense strand of Phatr2 genes)	chr_28	113236	113686	NA	NA	H3K9_14Ac,H3K4me2	Yes	1ALATE,C5ALATE,NO3SPIKEA,T15NFREEA,T45NFREEA,NFREEA,TENDNFREEA,T45NH4A,NH4A,TENDNH4A,T15NO2A,T45NO2A,TENDNO2A,TENDNO3A	No		22.0077	92.6201	Protein of unknown function (DUF3699) ;
Phatr3_EG00152	-	These are NEW GENES	chr_28	341771	342132	NA	NA	H3K4me2	Yes	C5ALATE,NO3SPIKEA,T15NFREEA,NFREEA,TENDNFREEA,T45NH4A,NH4A,TENDNH4A,TENDNO2A,T45NO3A,TENDNO3A	Yes	1ALATE,T45NFREEA,T15NO2A,T45NO2A,TENDNO2A,T15NO3A,	70.6563	341.923	Maintenance of mitochondrial structure and function;
Phatr3_EG00153	-	These are NEW GENES	chr_28	77488	78393	NA	Protein of unknown function (DUF1649)	H3K9_14Ac,H3K4me2	Yes	1ALATE,C5ALATE,NO3SPIKEA,T15NFREEA,T45NFREEA,NFREEA,TENDNFREEA,T45NH4A,NH4A,TENDNH4A,T45NO2A,TENDNO2A,T15NO3A,T45NO3A,TENDNO3A	Yes	1ALATE,T15NH4A,T45NH4A,NH4A,T15NO2A,T45NO2A,TENDNO2A,T15NO3A,	91.5057	421.422	Autophagy-related protein 101;
Phatr3_EG00154	-	These are NEW GENES	chr_28	384367	387570	NA	Reverse transcriptase (RNA-dependent DNA polymerase)	CG,CHG,CHH,H3K27me3,H3K9me2,H3K9me3	No		No		NA	3.08734	Integrase core domain;Reverse transcriptase (RNA-dependent DNA polymerase);Cyclin, N-terminal domain;
Phatr3_EG00155	-	These are NEW GENES	chr_28	229287	229721	NA	NA	H3K9_14Ac,H3K4me2	No		No		70.6563	224.604	Alcohol dehydrogenase transcription factor Myb/SANT-like;
Phatr3_EG00156	-	These are NEW GENES	chr_28	222854	223498	NA	NA	CG,CHH,H3K27me3,H3K9me2,H3K9me3	No		No		NA	0	Beta/Gamma crystallin;
Phatr3_EG00157	-	These are NEW GENES	chr_28	298520	300409	NA	KH domain;WW domain	H3K9_14Ac,H3K4me2	No		No		106.564	436.858	KH domain;WW domain;KH domain;
Phatr3_EG00158	-	These are NEW GENES	chr_28	318062	318688	NA	NA	H3K9_14Ac	No		No		4.6332	34.7326	Lipopolysaccharide-assembly;
Phatr3_EG00159	-	These are NEW GENES	chr_28	259624	260607	NA	NA	H3K9_14Ac,H3K4me2	No		No		3.4749	54.8002	Ectoine synthase;
Phatr3_EG00160	proteinId 42361	These are New genes (found on the antisense strand of Phatr2 genes)	chr_28	97391	98008	NA	NA	H3K9_14Ac,H3K4me2	Yes	1ALATE,C5ALATE,NO3SPIKEA,T15NFREEA,T45NFREEA,NFREEA,TENDNFREEA,T15NH4A,T45NH4A,NH4A,TENDNH4A,T15NO2A,T45NO2A,TENDNO2A,T15NO3A,T45NO3A,TENDNO3A	No		97.2972	717.034	Yeast cortical protein KAR9;
Phatr3_EG00161	-	These are NEW GENES	chr_28	44477	44764	translation	Ubiquitin family;Ribosomal protein L41	H3K9_14Ac,H3K4me2	No		No		1581.08	17127.8	Ribosomal protein L41;
Phatr3_EG00162	-	These are NEW GENES	chr_28	22486	24887	regulation of transcription, DNA-templated	PAS fold	NoMark	Yes	1ALATE,C5ALATE,NO3SPIKEA,T15NFREEA,T45NFREEA,NFREEA,TENDNFREEA,T15NH4A,T45NH4A,NH4A,TENDNH4A,T15NO2A,T45NO2A,TENDNO2A,T15NO3A,T45NO3A,TENDNO3A	No		NA	NA	bZIP transcription factor;PAS fold;
Phatr3_EG00163	-	These are NEW GENES	chr_28	85710	87796	NA	NA	H3K9_14Ac,H3K4me2	No		Yes	1ALATE,C5ALATE,T15NH4A,T15NO2A,	13.8996	89.5328	Fungal domain of unknown function (DUF1712);
Phatr3_EG00164	-	These are NEW GENES	chr_28	208383	208931	NA	NA	H3K27me3,H3K9me2	No		No		24.3243	94.9356	Peptidase M16C associated;
Phatr3_EG00165	-	These are NEW GENES	chr_28	220962	222492	NA	Protein of unknown function (DUF3689)	CG,CHG,CHH,H3K27me3,H3K9me2,H3K9me3	No		No		1.1583	3.08734	Protein of unknown function (DUF3689) ;
Phatr3_EG00166	-	These are NEW GENES	chr_28	200718	201470	NA	NA	H3K4me2	No		No		52.1235	141.246	Domain of unknown function (DUF3498);
Phatr3_EG00167	-	These are NEW GENES	chr_26	87825	88331	NA	NA	CG,H3K27me3,H3K9me2,H3K9me3	No		No		NA	0.771834	gag-polypeptide of LTR copia-type;
Phatr3_EG00168	-	These are NEW GENES	chr_26	354230	354841	NA	NA	H3K9_14Ac,H3K4me2	No		No		6.9498	33.9607	DDE domain;
Phatr3_EG00169	proteinId 50012	These are New genes (found on the antisense strand of Phatr2 genes)	chr_26	137386	138960	NA	NA	H3K27me3,H3K4me2	Yes	1ALATE,C5ALATE,NO3SPIKEA,T15NFREEA,T45NFREEA,NFREEA,TENDNFREEA,T15NH4A,T45NH4A,NH4A,TENDNH4A,T15NO2A,T45NO2A,TENDNO2A,T15NO3A,T45NO3A,TENDNO3A	Yes	NO3SPIKEA,T45NFREEA,NFREEA,TENDNFREEA,T45NH4A,TENDNH4A,T15NO2A,T45NO2A,TENDNO2A,T15NO3A,T45NO3A,TENDNO3A	93.8223	1063.59	Orthopoxvirus A5L protein-like;
Phatr3_EG00170	-	These are NEW GENES	chr_26	87252	87731	NA	NA	CG,H3K27me3,H3K9me2,H3K9me3	No		No		NA	0.771834	Homeobox domain;
Phatr3_EG00171	-	These are NEW GENES	chr_26	154646	155272	NA	NA	H3K9_14Ac,H3K4me2	No		No		1661	2862.73	EF hand;
Phatr3_EG00172	-	These are NEW GENES	chr_26	73778	74221	NA	CAS/CSE protein, C-terminus	H3K27me3,H3K9me2,H3K9me3,H3K9_14Ac,H3K4me2	No		No		19.6911	94.1638	CAS/CSE protein, C-terminus;
Phatr3_EG00173	-	These are NEW GENES	chr_26	263	838	NA	NA	CG,H3K27me3,H3K9me2,H3K9me3	No		No		NA	1.54367	Protein of unknown function (DUF2442);
Phatr3_EG00174	-	These are NEW GENES	chr_26	103964	106249	NA	NA	H3K9me2,H3K9_14Ac,H3K4me2	No		No		105.405	196.818	Protein of unknown function (DUF1769);
Phatr3_EG00175	-	These are NEW GENES	chr_26	97716	98078	NA	CAS/CSE protein, C-terminus	H3K27me3,H3K9me2,H3K9me3,H3K9_14Ac,H3K4me2	No		No		0	0	CAS/CSE protein, C-terminus;
Phatr3_EG00176	-	These are NEW GENES	chr_26	174696	175148	NA	NA	H3K9_14Ac,H3K4me2	No		No		20.8494	54.0284	mttA/Hcf106 family;
Phatr3_EG00177	-	These are NEW GENES	chr_26	343614	345071	NA	NA	H3K9me2,H3K9_14Ac,H3K4me2	No		No		60.2316	167.488	Nodulation protein Z (NodZ);
Phatr3_EG00178	-	These are NEW GENES	chr_26	346007	347701	NA	NA	CHG,H3K9me2,H3K4me2	No		Yes	C5ALATE,NO3SPIKEA,T15NFREEA,TENDNFREEA,T15NH4A,T45NH4A,T15NO2A,T45NO2A,TENDNO2A,T15NO3A,	40.5405	252.39	Sulfotransferase domain;
Phatr3_EG00179	-	These are NEW GENES	chr_26	192586	195562	NA	NA	H3K9me2,H3K4me2	No		Yes	1ALATE,T15NFREEA,NFREEA,T15NH4A,T45NH4A,NH4A,T15NO2A,T45NO2A,T15NO3A,	121.622	239.269	Gammaherpesvirus latent membrane protein (LMP2) protein;
Phatr3_EG00180	-	These are NEW GENES	chr_26	90321	92714	NA	Reverse transcriptase (RNA-dependent DNA polymerase)	CG,H3K27me3,H3K9me2,H3K9me3,H3K4me2	No		No		1.1583	3.85917	Reverse transcriptase (RNA-dependent DNA polymerase);RNase H;
Phatr3_EG00181	-	These are NEW GENES	chr_26	23205	23402	NA	NA	CG,H3K27me3,H3K9me2,H3K9me3	No		No		NA	4.63101	Transcriptional regulator DELLA protein N terminal;
Phatr3_EG00182	-	These are NEW GENES	chr_26	187701	189035	NA	GDSL/SGNH-like Acyl-Esterase family found in Pmr5 and Cas1p	H3K27me3,H3K9me2,H3K9_14Ac,H3K4me2	No		No		326.641	876.032	GDSL/SGNH-like Acyl-Esterase family found in Pmr5 and Cas1p;
Phatr3_EG00183	-	These are NEW GENES	chr_26	101358	101720	NA	CAS/CSE protein, C-terminus	H3K27me3,H3K9me2,H3K9me3,H3K9_14Ac,H3K4me2	No		No		1.1583	0	CAS/CSE protein, C-terminus;
Phatr3_EG00184	-	These are NEW GENES	chr_26	93679	93921	NA	NA	CG,H3K27me3,H3K9me2,H3K9me3,H3K4me2	No		No		1.1583	6.94651	ATP:guanido phosphotransferase, C-terminal catalytic domain;
Phatr3_EG00185	-	These are NEW GENES	chr_26	438532	439143	NA	NA	CG,H3K27me3,H3K9me2,H3K9me3,H3K4me2	No		Yes	NO3SPIKEA,T15NFREEA,T15NH4A,T45NH4A,T15NO2A,T45NO2A,TENDNO2A,T15NO3A,	84.5559	231.55	Junctional sarcoplasmic reticulum protein;
Phatr3_EG00186	-	These are NEW GENES	chr_26	249549	249743	NA	NA	H3K9_14Ac,H3K4me2	No		No		19067.9	8276.38	NA
Phatr3_EG00187	-	These are NEW GENES	chr_26	24356	24734	NA	NA	CG,H3K27me3,H3K9me2,H3K9me3	No		No		NA	0	NA
Phatr3_EG00188	-	These are NEW GENES	chr_26	311683	312645	NA	NA	H3K9me2,H3K4me2	No		No		91.5057	301.015	PA26 p53-induced protein (sestrin);
Phatr3_EG00189	proteinId 2382	These genes are formed by splitting one Phatr2 gene	chr_26	408956	416488	NA	NA	H3K9me2,H3K9me3	Yes	1ALATE,C5ALATE,NO3SPIKEA,T15NFREEA,T45NFREEA,NFREEA,TENDNFREEA,T15NH4A,T45NH4A,TENDNH4A,T15NO2A,T45NO2A,TENDNO2A,T15NO3A,T45NO3A,TENDNO3A	No		564.092	1884.05	PT repeat;PT repeat;PT repeat;PT repeat;PT repeat;PT repeat;PT repeat;
Phatr3_EG00190	proteinId 55128	These are New genes (found on the antisense strand of Phatr2 genes)	chr_26	121566	121933	NA	NA	H3K9me2,H3K4me2	No		Yes	NO3SPIKEA,T15NO2A,T45NO2A,TENDNO3A	8.1081	20.0677	Domain of unknown function (DUF4303);
Phatr3_EG00191	-	These are NEW GENES	chr_26	370734	371354	NA	NA	H3K9me2,H3K4me2	No		No		144.788	1683.37	Lipolysis stimulated receptor (LSR);
Phatr3_EG00192	-	These are NEW GENES	chr_26	23410	24038	NA	NA	CG,CHH,H3K27me3,H3K9me2,H3K9me3	No		No		NA	1.54367	Rad54 N terminal;
Phatr3_EG00193	proteinId 2382	These genes are formed by splitting one Phatr2 gene	chr_26	396957	408848	NA	NA	H3K9me3,H3K9_14Ac,H3K4me2	No		No		283.784	1058.96	PT repeat;PT repeat;PT repeat;PT repeat;PT repeat;PT repeat;PT repeat;
Phatr3_EG00194	-	These are NEW GENES	chr_26	423232	428701	NA	Reverse transcriptase (RNA-dependent DNA polymerase)	CG,CHH,H3K27me3,H3K9me2,H3K9me3,H3K4me2	No		No		35.9073	3.85917	RNase H;Reverse transcriptase (RNA-dependent DNA polymerase);Integrase core domain;
Phatr3_EG00195	-	These are NEW GENES	chr_26	254083	254583	NA	NA	H3K9_14Ac,H3K4me2	Yes	1ALATE,C5ALATE,NFREEA,NH4A,TENDNH4A,	Yes	T15NFREEA,T45NFREEA,T15NH4A,T45NH4A,T15NO2A,T45NO2A,TENDNO2A,T15NO3A,T45NO3A,	608.108	4977.56	DNA-dependent RNA polymerase;
Phatr3_EG00196	proteinId OTE40843	These are New genes (found on the antisense strand of Phatr2 genes)	chr_26	79877	81490	NA	NA	CG,H3K27me3,H3K9me2,H3K9me3	No		No		NA	0	Rad17 cell cycle checkpoint protein;
Phatr3_EG00197	proteinId OTE4342	These are New genes (found on the antisense strand of Phatr2 genes)	chr_26	124872	125386	NA	NA	H3K9me3,H3K9_14Ac,H3K4me2	No		No		45.1737	64.0623	Uncharacterised ArCR, COG2043;
Phatr3_EG00198	-	These are NEW GENES	chr_26	393055	394013	NA	NA	H3K9me3	No		No		799.227	1042.75	Condensation domain;
Phatr3_EG00199	-	These are NEW GENES	chr_26	200997	202344	NA	NA	H3K27me3,H3K9me2,H3K9me3,H3K4me2	No		No		NA	6.17468	Protein of unknown function (DUF4527);
Phatr3_EG00200	proteinId 49844	These are New genes (found on the antisense strand of Phatr2 genes)	chr_25	74525	75230	NA	NA	H3K9_14Ac,H3K4me2	No		No		3.4749	77.9553	Tetratricopeptide repeat;
Phatr3_EG00201	-	These are NEW GENES	chr_25	404232	406205	NA	GDP-fucose protein O-fucosyltransferase	H3K9_14Ac,H3K4me2	No		No		353.282	1260.41	Nodulation protein Z (NodZ);GDP-fucose protein O-fucosyltransferase;
Phatr3_EG00202	-	These are NEW GENES	chr_25	239920	241500	NA	Reverse transcriptase (RNA-dependent DNA polymerase)	CG,CHH,H3K27me3,H3K9me2,H3K9me3	No		No		0	2.3155	Reverse transcriptase (RNA-dependent DNA polymerase);
Phatr3_EG00203	-	These are NEW GENES	chr_25	450565	452954	NA	NA	H3K9_14Ac,H3K4me2	No		Yes	1ALATE,TENDNFREEA,T15NH4A,NH4A,T15NO2A,T45NO2A,T15NO3A,T45NO3A,	27.7992	314.137	Topoisomerase II-associated protein PAT1;
Phatr3_EG00204	-	These are NEW GENES	chr_25	155167	155561	NA	NA	H3K9_14Ac,H3K4me2	Yes	1ALATE,C5ALATE,NO3SPIKEA,T15NFREEA,T45NFREEA,NFREEA,TENDNFREEA,T15NH4A,T45NH4A,NH4A,TENDNH4A,T15NO2A,T45NO2A,TENDNO2A,T15NO3A,T45NO3A,TENDNO3A	Yes	1ALATE,C5ALATE,NO3SPIKEA,T15NFREEA,T45NFREEA,TENDNFREEA,T15NH4A,T45NH4A,TENDNH4A,T15NO2A,T45NO2A,TENDNO2A,T15NO3A,	200.386	770.291	NA
Phatr3_EG00205	-	These are NEW GENES	chr_25	252	3299	NA	Reverse transcriptase (RNA-dependent DNA polymerase)	CG,H3K27me3,H3K9me2,H3K9me3,H3K4me2	No		No		NA	1.54367	Chromo (CHRromatin Organisation MOdifier) domain;Integrase core domain;Reverse transcriptase (RNA-dependent DNA polymerase);RNase H;
Phatr3_EG00206	-	These are NEW GENES	chr_25	239065	239890	NA	NA	CG,H3K27me3,H3K9me2,H3K9me3	No		No		NA	0.771834	Yeast cortical protein KAR9;
Phatr3_EG00207	-	These are NEW GENES	chr_25	8394	9380	NA	Reverse transcriptase (RNA-dependent DNA polymerase)	CG,CHH,H3K27me3,H3K9me2,H3K9me3,H3K4me2	No		No		1.1583	0.771834	Reverse transcriptase (RNA-dependent DNA polymerase);RNase H;
Phatr3_EG00208	-	These are NEW GENES	chr_25	430517	431551	NA	Exostosin family	CG,H3K9me2,H3K4me2	No		No		22.0077	271.686	Exostosin family;
Phatr3_EG00209	proteinId 49872	These are New genes (found on the antisense strand of Phatr2 genes)	chr_25	145194	146164	NA	NA	H3K9me2,H3K9_14Ac,H3K4me2	Yes	1ALATE,C5ALATE,NO3SPIKEA,T45NFREEA,NFREEA,TENDNFREEA,T45NH4A,TENDNH4A,T15NO2A,TENDNO2A,T15NO3A,T45NO3A,TENDNO3A	No		107.722	400.582	Yeast cortical protein KAR9;
Phatr3_EG00210	-	These are NEW GENES	chr_25	454008	455245	NA	NA	H3K27me3,H3K9me2,H3K9me3	No		No		4.6332	8.49018	Cofilin/tropomyosin-type actin-binding protein;
Phatr3_EG00211	proteinId 40672	These are New genes (found on the antisense strand of Phatr2 genes)	chr_25	111079	114405	NA	PT repeat	H3K27me3,H3K9me2,H3K9me3,H3K9_14Ac,H3K4me2	No		No		108.88	374.34	Intracellular membrane remodeller ;Atrophin-1 family;
Phatr3_EG00212	-	These are NEW GENES	chr_25	305850	306793	regulation of transcription, DNA-templated	HSF-type DNA-binding	CHH,H3K27me3,H3K9me2,H3K9me3	No		No		0	16.2085	HSF-type DNA-binding;
Phatr3_EG00213	-	These are NEW GENES	chr_25	395091	396509	NA	NA	H3K9_14Ac,H3K4me2	No		No		549.034	3157.57	Ankyrin repeat;Ankyrin repeats (many copies);
Phatr3_EG00214	-	These are NEW GENES	chr_25	368916	369480	NA	NA	H3K27me3,H3K9me2,H3K9_14Ac,H3K4me2	No		No		3.4749	0	Response regulator receiver domain;
Phatr3_EG00215	-	These are NEW GENES	chr_25	313899	315461	proteolysis	Serine carboxypeptidase	H3K9_14Ac,H3K4me2	No		No		67.1814	178.294	Serine carboxypeptidase;
Phatr3_EG00216	proteinId 23552	These are New genes (found on the antisense strand of Phatr2 genes)	chr_25	106491	107300	NA	NA	CG,H3K9me2	Yes	C5ALATE,T15NFREEA,T45NFREEA,T45NH4A,TENDNH4A,T45NO2A,T45NO3A,	No		425.096	2278.46	Suppressor of fused protein (SUFU);
Phatr3_EG00217	proteinId 23629	Others	chr_25	361728	362678	NA	NA	H3K9me3,H3K4me2	No		No		783.011	10514.7	Protein of unknown function (DUF3421);
Phatr3_EG00218	-	These are NEW GENES	chr_25	223160	223660	NA	NA	CG,H3K27me3,H3K9me2,H3K4me2	No		No		1.1583	0	Protein of unknown function (DUF3181);
Phatr3_EG00219	-	These are NEW GENES	chr_25	150896	151657	NA	NA	H3K9me2	No		No		13.8996	103.426	Domain of unknown function (DUF3458);
Phatr3_EG00220	-	These are NEW GENES	chr_25	134252	134912	NA	NA	H3K9_14Ac	No		Yes	1ALATE,NFREEA,TENDNFREEA,NH4A,TENDNO2A,TENDNO3A	62.5482	521.76	Phosphoglycerate kinase;
Phatr3_EG00221	proteinId 30690	These are New genes (found on the antisense strand of Phatr2 genes)	chr_25	134943	135556	NA	NA	H3K9_14Ac,H3K4me2	No		Yes	NFREEA,TENDNFREEA,T15NH4A,NH4A,TENDNH4A,TENDNO2A,TENDNO3A	236.293	2207.45	Sporozoite P67 surface antigen;
Phatr3_EG00222	proteinId OTE49869	These are New genes (found on the antisense strand of Phatr2 genes)	chr_25	138073	138477	NA	NA	H3K9me2	No		Yes	C5ALATE,NO3SPIKEA,T15NFREEA,T15NH4A,T45NH4A,NH4A,T15NO2A,T15NO3A,	27.7992	23.155	Coiled-coil domain-containing protein 14;
Phatr3_EG00223	-	These are NEW GENES	chr_25	377652	378332	translation	NA	H3K9me2,H3K4me2	No		No		17.3745	20.8395	Tetratricopeptide repeat;
Phatr3_EG00224	-	These are NEW GENES	chr_25	94229	94987	NA	Thioesterase superfamily	H3K9_14Ac,H3K4me2	No		No		13.8996	71.7806	Thioesterase-like superfamily;
Phatr3_EG00225	-	These are NEW GENES	chr_25	154974	155258	NA	NA	H3K9_14Ac,H3K4me2	No		No		518.919	1289.74	NADH-ubiquinone oxidoreductase B15 subunit (NDUFB4);
Phatr3_EG00226	proteinId 16376	These are New genes (found on the antisense strand of Phatr2 genes)	chr_25	143503	144148	NA	NA	H3K9me2,H3K9_14Ac,H3K4me2	Yes	1ALATE,NO3SPIKEA,T45NFREEA,NFREEA,NH4A,TENDNH4A,TENDNO2A,T45NO3A,TENDNO3A	Yes	1ALATE,C5ALATE,NO3SPIKEA,T15NFREEA,T15NH4A,T45NH4A,T15NO2A,TENDNO2A,TENDNO3A	13.8996	149.736	Prokaryotic E2 family B;
Phatr3_EG00227	-	These are NEW GENES	chr_25	228412	228678	NA	NA	H3K9_14Ac,H3K4me2	No		No		1.1583	57.1158	GA module;
Phatr3_EG00228	-	These are NEW GENES	chr_25	370157	370402	NA	NA	H3K27me3,H3K9me2,H3K9_14Ac,H3K4me2	No		No		0	NA	HEAT repeats;
Phatr3_EG00229	-	These are NEW GENES	chr_25	375630	376920	NA	NA	H3K4me2	No		No		72.9729	190.643	Sulfotransferase domain;
Phatr3_EG00230	-	These are NEW GENES	chr_24	264812	265033	NA	Protein of unknown function (DUF2945)	H3K9me2	No		No		1.1583	11.5775	Protein of unknown function (DUF2945);
Phatr3_EG00231	-	These are NEW GENES	chr_24	441432	442788	NA	NA	CG,H3K27me3,H3K9me2,H3K9me3,H3K4me2	No		No		4.6332	0.771834	Protein of unknown function (DUF2029);
Phatr3_EG00232	-	These are NEW GENES	chr_24	75473	76342	NA	NA	H3K9me2,H3K9_14Ac,H3K4me2	No		No		62.5482	78.7271	Glycosyltransferase like family;
Phatr3_EG00233	-	These are NEW GENES	chr_24	498723	502348	NA	NA	CG,H3K27me3,H3K9me2,H3K9me3	No		No		2.3166	4.63101	Phage portal protein, SPP1 Gp6-like;
Phatr3_EG00234	-	These are NEW GENES	chr_24	302924	303793	NA	NA	H3K27me3,H3K9me2,H3K4me2	No		No		70.6563	211.483	Sulfotransferase family;
Phatr3_EG00235	-	These are NEW GENES	chr_24	104745	105209	NA	NA	H3K27me3,H3K9me2,H3K9me3	No		No		NA	0	Domain of unknown function (DUF4484);
Phatr3_EG00236	-	These are NEW GENES	chr_24	439206	439637	NA	NA	CG,H3K27me3,H3K9me2,H3K9me3	No		No		NA	0	Cyclin, N-terminal domain;
Phatr3_EG00237	-	These are NEW GENES	chr_24	360725	363409	NA	NA	H3K9me2,H3K4me2	No		No		53.2818	126.581	7 transmembrane receptor (rhodopsin family);
Phatr3_EG00238	-	These are NEW GENES	chr_24	187646	189601	NA	NA	H3K27me3,H3K9me2	No		No		5.7915	56.3439	RAM signalling pathway protein;
Phatr3_EG00239	-	These are NEW GENES	chr_24	297887	301906	NA	Reverse transcriptase (RNA-dependent DNA polymerase)	CG,CHH,H3K27me3,H3K9me2,H3K9me3,H3K4me2	No		No		NA	0.771834	Integrase core domain;Reverse transcriptase (RNA-dependent DNA polymerase);RNase H;
Phatr3_EG00240	-	These are NEW GENES	chr_24	491225	491662	NA	NA	H3K4me2	Yes	1ALATE,C5ALATE,NO3SPIKEA,T15NFREEA,T45NFREEA,NFREEA,TENDNFREEA,T45NH4A,NH4A,TENDNH4A,T15NO2A,T15NO3A,T45NO3A,TENDNO3A	No		NA	NA	CDP-alcohol phosphatidyltransferase;
Phatr3_EG00241	-	These are NEW GENES	chr_24	289380	289788	NA	NA	H3K27me3,H3K9me2	No		Yes	T45NFREEA,T15NH4A,T45NH4A,T15NO2A,T45NO2A,TENDNO2A,T15NO3A,T45NO3A,	5.7915	2.3155	PPR repeat family ;
Phatr3_EG00242	-	These are NEW GENES	chr_24	49691	50010	NA	NA	H3K27me3,H3K9me2,H3K9me3,H3K4me2	No		Yes	1ALATE,C5ALATE,NO3SPIKEA,T15NFREEA,TENDNFREEA,T15NH4A,TENDNH4A,T15NO2A,T45NO2A,T45NO3A,	0	NA	E3 ubiquitin-protein ligase UBR4;
Phatr3_EG00243	-	These are NEW GENES	chr_24	452651	453374	NA	NA	CG,H3K27me3,H3K9me2,H3K9me3	No		No		NA	NA	Bacterial protein of unknown function (DUF839);
Phatr3_EG00244	-	These are NEW GENES	chr_24	504043	504285	NA	NA	CG,H3K27me3,H3K9me2,H3K9me3,H3K4me2	No		No		3.4749	14.6649	ATP:guanido phosphotransferase, C-terminal catalytic domain;
Phatr3_EG00245	proteinId OTE40570	Modified	chr_24	296024	296950	NA	NA	CG,H3K27me3,H3K9me2,H3K9me3	No		No		NA	0	Fucose-binding lectin II (PA-IIL);
Phatr3_EG00246	-	These are NEW GENES	chr_24	377250	378707	NA	Calcineurin-like phosphoesterase	H3K27me3,H3K9me2,H3K9_14Ac,H3K4me2	No		No		118.147	218.429	Calcineurin-like phosphoesterase superfamily domain;
Phatr3_EG00247	-	These are NEW GENES	chr_24	103349	103628	NA	NA	H3K27me3,H3K9me2,H3K9me3	No		No		NA	0	Oxidoreductase NAD-binding domain ;
Phatr3_EG00248	-	These are NEW GENES	chr_24	339007	339459	NA	NA	H3K9_14Ac,H3K4me2	No		No		143.629	395.951	Putative stress-responsive nuclear envelope protein;
Phatr3_EG00249	-	These are NEW GENES	chr_24	378970	379486	NA	NA	CG,H3K27me3,H3K9me2,H3K9me3	No		No		4.6332	0	PCO_ADO;
Phatr3_EG00250	proteinId 42322	These are New genes (found on the antisense strand of Phatr2 genes)	chr_24	404571	405650	NA	NA	NoMark	No		No		0	0.771834	Jiraiya;
Phatr3_EG00251	-	These are NEW GENES	chr_24	359143	359997	NA	Protein of unknown function (DUF1415)	H3K9_14Ac,H3K4me2	No		No		62.5482	222.288	Protein of unknown function (DUF1415);
Phatr3_EG00252	-	These are NEW GENES	chr_24	270992	271921	NA	Transport and Golgi organisation 2	H3K9_14Ac,H3K4me2	No		No		588.417	1653.27	Transport and Golgi organisation 2;
Phatr3_EG00253	-	These are NEW GENES	chr_24	267363	268918	NA	NA	H3K4me2	No		Yes	1ALATE,C5ALATE,NO3SPIKEA,T45NFREEA,T15NH4A,T45NH4A,NH4A,T15NO2A,T45NO2A,TENDNO2A,T15NO3A,T45NO3A,TENDNO3A	72.9729	81.8145	Sulfotransferase domain;
Phatr3_EG00254	-	These are NEW GENES	chr_24	255723	256625	NA	NA	H3K4me2	Yes	1ALATE,C5ALATE,NFREEA,T45NH4A,NH4A,TENDNH4A,TENDNO2A,TENDNO3A	Yes	T15NFREEA,T45NFREEA,TENDNFREEA,T15NH4A,T45NH4A,T15NO2A,T45NO2A,T15NO3A,T45NO3A,TENDNO3A	38.2239	315.68	Sperm antigen HE2;
Phatr3_EG00256	-	These are NEW GENES	chr_24	438528	439071	NA	NA	CG,H3K27me3,H3K9me2,H3K9me3	Yes	1ALATE,NO3SPIKEA,NFREEA,NH4A,TENDNH4A,	No		NA	NA	Calcium signal-modulating cyclophilin ligand;
Phatr3_EG00257	-	These are NEW GENES	chr_24	122484	124709	NA	NA	H3K9_14Ac,H3K4me2	No		No		223.552	870.629	HMG-box domain;
Phatr3_EG00258	-	These are NEW GENES	chr_24	379727	379998	NA	NA	CG,H3K27me3,H3K9me2,H3K9me3	No		No		1.1583	0	TilS substrate binding domain;
Phatr3_EG00259	-	These are NEW GENES	chr_24	93399	94124	NA	Protein of unknown function DUF84	H3K4me2	No		No		33.5907	231.55	Protein of unknown function DUF84;
Phatr3_EG00260	-	These are NEW GENES	chr_24	339879	340529	NA	NA	H3K9_14Ac,H3K4me2	No		No		443.629	867.542	tRNA (Guanine-1)-methyltransferase;
Phatr3_EG00261	-	These are NEW GENES	chr_22	42897	46103	NA	UvrD/REP helicase N-terminal domain;UvrD-like helicase C-terminal domain	H3K9_14Ac,H3K4me2	Yes	C5ALATE,NO3SPIKEA,T45NFREEA,NFREEA,TENDNFREEA,NH4A,TENDNH4A,T45NO2A,T45NO3A,TENDNO3A	No		309.266	916.168	UvrD-like helicase C-terminal domain;UvrD-like helicase C-terminal domain;UvrD/REP helicase N-terminal domain;
Phatr3_EG00262	-	These are NEW GENES	chr_22	360041	360586	NA	SET domain	H3K27me3,H3K9me2,H3K9me3,H3K9_14Ac,H3K4me2	No		No		48.6486	177.522	SET domain;
Phatr3_EG00263	-	These are NEW GENES	chr_22	60056	60342	NA	NA	H3K9_14Ac,H3K4me2	No		No		NA	0.771834	Signal transducing histidine kinase, homodimeric domain;
Phatr3_EG00264	-	These are NEW GENES	chr_22	86121	87827	NA	NA	CG,H3K27me3,H3K9me2,H3K9me3	No		No		NA	0	Integrase core domain;
Phatr3_EG00265	-	These are NEW GENES	chr_22	419629	419989	NA	NA	H3K9_14Ac	No		No		NA	0	Disulfide bond isomerase protein N-terminus;
Phatr3_EG00266	proteinId OTE42289	Others	chr_22	84623	85207	NA	NA	CG,H3K27me3,H3K9me2,H3K9me3	No		No		NA	0.771834	Herpesvirus US12 family;
Phatr3_EG00267	-	These are NEW GENES	chr_22	118434	119226	NA	NA	H3K4me2	No		No		53.2818	177.522	Chromatin modification-related protein EAF7;
Phatr3_EG00268	-	These are NEW GENES	chr_22	326272	326619	NA	NA	H3K9me2	Yes	1ALATE,C5ALATE,T45NFREEA,NFREEA,TENDNFREEA,NH4A,TENDNH4A,T15NO2A,T45NO2A,TENDNO2A,T15NO3A,TENDNO3A	Yes	NO3SPIKEA,T15NFREEA,T15NH4A,T45NH4A,T45NO2A,TENDNO2A,T45NO3A,	17.3745	30.1015	Aminopeptidase I zinc metalloprotease (M18);
Phatr3_EG00269	-	These are NEW GENES	chr_22	163597	164451	NA	O-methyltransferase	H3K9_14Ac,H3K4me2	No		No		264.093	575.789	Methyltransferase domain;
Phatr3_EG00270	-	These are NEW GENES	chr_22	358253	358743	NA	NA	H3K27me3,H3K9me2,H3K9me3,H3K9_14Ac,H3K4me2	Yes	1ALATE,C5ALATE,NO3SPIKEA,T15NFREEA,T45NFREEA,NFREEA,TENDNFREEA,T15NH4A,T45NH4A,NH4A,TENDNH4A,T15NO2A,T45NO2A,TENDNO2A,T15NO3A,T45NO3A,TENDNO3A	No		49.8069	285.579	Domain of unknown function (DUF4554);
Phatr3_EG00271	-	These are NEW GENES	chr_22	85391	85717	NA	NA	CG,CHH,H3K27me3,H3K9me2,H3K9me3	No		No		NA	0	Zeta toxin;
Phatr3_EG00272	-	These are NEW GENES	chr_22	143815	146202	metabolic process	ABC transporter;4Fe-4S binding domain;Possible Fer4-like domain in RNase L inhibitor, RLI	H3K9_14Ac,H3K4me2	Yes	C5ALATE,T15NFREEA,T45NFREEA,NFREEA,TENDNH4A,T15NO2A,TENDNO2A,TENDNO3A	No		150.579	809.654	4Fe-4S dicluster domain;AAA ATPase domain;
Phatr3_EG00273	-	These are NEW GENES	chr_22	361740	362025	NA	NA	H3K27me3,H3K9me2,H3K9me3,H3K4me2	Yes	1ALATE,C5ALATE,T15NFREEA,T45NFREEA,NFREEA,TENDNFREEA,T45NH4A,TENDNH4A,T15NO2A,TENDNO2A,T15NO3A,T45NO3A,TENDNO3A	No		55.5984	227.691	Chain length determinant protein;
Phatr3_EG00274	proteinId OTE42289	Others	chr_22	81710	82815	NA	JAB1/Mov34/MPN/PAD-1 ubiquitin protease	H3K9_14Ac,H3K4me2	Yes	NO3SPIKEA,T45NFREEA,T45NH4A,T15NO2A,T45NO2A,T45NO3A,	No		89.1891	386.689	JAB1/Mov34/MPN/PAD-1 ubiquitin protease;
Phatr3_EG00275	-	These are NEW GENES	chr_22	95330	97012	NA	Reverse transcriptase (RNA-dependent DNA polymerase)	CG,H3K27me3,H3K9me2,H3K9me3,H3K4me2	No		No		1.1583	1.54367	RNase H;Reverse transcriptase (RNA-dependent DNA polymerase);
Phatr3_EG00276	-	These are NEW GENES	chr_22	193305	194792	NA	NA	H3K9_14Ac,H3K4me2	No		No		35.9073	213.026	Autophagy protein Apg17 ;
Phatr3_EG00277	-	These are NEW GENES	chr_22	338259	340250	NA	NA	H3K9me2,H3K9_14Ac,H3K4me2	No		No		50.9652	127.353	Yeast cortical protein KAR9;
Phatr3_EG00278	-	These are NEW GENES	chr_22	97915	99577	isoprenoid biosynthetic process	Hydroxymethylglutaryl-coenzyme A synthase N terminal	H3K27me3,H3K9me2,H3K9me3,H3K9_14Ac,H3K4me2	Yes	1ALATE,C5ALATE,NO3SPIKEA,T15NFREEA,T45NFREEA,NFREEA,TENDNFREEA,T15NH4A,T45NH4A,NH4A,TENDNH4A,T15NO2A,T45NO2A,TENDNO2A,T15NO3A,T45NO3A,TENDNO3A	No		NA	NA	Hydroxymethylglutaryl-coenzyme A synthase N terminal;
Phatr3_EG00279	-	These are NEW GENES	chr_22	349215	349672	NA	NA	NoMark	No		Yes	C5ALATE,T15NO2A,T45NO2A,TENDNO2A,T45NO3A,TENDNO3A	25.4826	146.649	GDNF/GAS1 domain;
Phatr3_EG00280	-	These are NEW GENES	chr_22	590291	591008	NA	NA	CG,H3K27me3,H3K9me2,H3K9me3,H3K9_14Ac	No		Yes	NO3SPIKEA,T45NFREEA,T15NH4A,T45NO2A,T15NO3A,	18.5328	2.3155	Aralkyl acyl-CoA:amino acid N-acyltransferase;
Phatr3_EG00281	proteinId OTE40158	These are New genes (found on the antisense strand of Phatr2 genes)	chr_22	280628	281017	NA	NA	NoMark	No		No		156.371	304.103	NA
Phatr3_EG00282	-	These are NEW GENES	chr_22	360973	361712	NA	SmpB protein	H3K27me3,H3K9me2,H3K9me3,H3K4me2	Yes	1ALATE,C5ALATE,NO3SPIKEA,T15NFREEA,T45NFREEA,NFREEA,TENDNFREEA,T15NH4A,T45NH4A,NH4A,TENDNH4A,T15NO2A,T45NO2A,TENDNO2A,T15NO3A,T45NO3A,TENDNO3A	Yes	1ALATE,T15NFREEA,TENDNFREEA,T15NH4A,T45NH4A,NH4A,TENDNH4A,T15NO2A,T45NO2A,TENDNO2A,T15NO3A,TENDNO3A	183.011	354.272	SmpB protein;
Phatr3_EG00283	-	These are NEW GENES	chr_22	46155	46553	NA	NA	H3K9_14Ac,H3K4me2	No		No		94.9806	160.542	Flagellar-associated PapD-like;
Phatr3_EG00284	-	These are NEW GENES	chr_22	300001	300756	regulation of transcription from RNA polymerase II promoter	MED6 mediator sub complex component	H3K9_14Ac,H3K4me2	No		No		50.9652	193.73	MED6 mediator sub complex component;
Phatr3_EG00285	-	These are NEW GENES	chr_22	77580	78310	NA	NA	CG,CHH,H3K27me3,H3K9me2,H3K9me3,H3K9_14Ac	No		No		NA	3.08734	HsdM N-terminal domain;
Phatr3_EG00286	-	These are NEW GENES	chr_22	141976	143330	obsolete ATP catabolic process	Rad51	H3K9me2,H3K4me2	No		No		4.6332	8.49018	Rad51;
Phatr3_EG00287	-	These are NEW GENES	chr_22	442533	444350	NA	Abscisic acid G-protein coupled receptor;The Golgi pH Regulator (GPHR) Family N-terminal	H3K9_14Ac,H3K4me2	No		No		47.4903	253.934	The Golgi pH Regulator (GPHR) Family N-terminal;Abscisic acid G-protein coupled receptor ;
Phatr3_EG00288	-	These are NEW GENES	chr_22	194528	194915	NA	NA	NoMark	Yes	1ALATE,C5ALATE,NO3SPIKEA,T15NFREEA,T45NFREEA,NFREEA,TENDNFREEA,T45NH4A,NH4A,TENDNH4A,T15NO2A,T45NO2A,T45NO3A,TENDNO3A	No		150.579	91.0765	NA
Phatr3_EG00289	-	These are NEW GENES	chr_22	268656	269870	NA	OB-fold nucleic acid binding domain	H3K4me2	No		No		372.973	284.807	Telomere regulation protein Stn1;
Phatr3_EG00290	-	These are NEW GENES	chr_22	440903	442021	NA	Ring finger domain	H3K9_14Ac,H3K4me2	No		No		1018.15	2616.52	Ring finger domain;
Phatr3_EG00291	-	These are NEW GENES	chr_22	271771	272019	NA	NA	H3K9me2,H3K9_14Ac,H3K4me2	No		No		103.089	601.259	Putative oxalocrotonate tautomerase enzyme;
Phatr3_EG00292	-	These are NEW GENES	chr_22	76867	77534	NA	Reverse transcriptase (RNA-dependent DNA polymerase)	CG,H3K27me3,H3K9me2,H3K9me3	No		No		NA	0.771834	Reverse transcriptase (RNA-dependent DNA polymerase);
Phatr3_EG00293	-	These are NEW GENES	chr_22	366746	367524	NA	NA	H3K27me3,H3K9me2,H3K9me3,H3K9_14Ac,H3K4me2	No		No		1.1583	0	Uncharacterised conserved protein;
Phatr3_EG00294	-	These are NEW GENES	chr_23	417432	417808	NA	NA	NoMark	Yes	1ALATE,C5ALATE,NFREEA,TENDNFREEA,T15NH4A,TENDNH4A,T15NO3A,TENDNO3A	Yes	NO3SPIKEA,T15NFREEA,T15NH4A,T45NH4A,T15NO2A,T45NO2A,TENDNO2A,T45NO3A,	122.78	121.178	Fructose-1-6-bisphosphatase, N-terminal domain;
Phatr3_EG00295	-	These are NEW GENES	chr_23	436704	437309	NA	NA	NoMark	No		No		1.1583	6.17468	Ellis van Creveld protein 2 like protein;
Phatr3_EG00296	-	These are NEW GENES	chr_23	447313	448173	NA	Acetyltransferase (GNAT) family	H3K27me3,H3K9me2,H3K4me2	No		Yes	T15NFREEA,T45NFREEA,T15NH4A,T45NH4A,T15NO2A,T45NO2A,TENDNO2A,T15NO3A,TENDNO3A	253.668	416.019	Acetyltransferase (GNAT) family;
Phatr3_EG00297	proteinId OTE49604	These are New genes (found on the antisense strand of Phatr2 genes)	chr_23	172571	173323	NA	NA	H3K9me3,H3K4me2	No		No		88.0308	146.649	Myc amino-terminal region;
Phatr3_EG00298	proteinId OTE4014	These are New genes (found on the antisense strand of Phatr2 genes)	chr_23	121354	122453	NA	NA	H3K9me2	Yes	1ALATE,C5ALATE,NO3SPIKEA,T15NFREEA,T45NFREEA,NFREEA,TENDNFREEA,T15NH4A,T45NH4A,TENDNH4A,T15NO2A,T45NO2A,TENDNO2A,T15NO3A,T45NO3A,	Yes	NO3SPIKEA,T15NFREEA,T45NFREEA,NFREEA,TENDNFREEA,T15NH4A,T45NH4A,NH4A,T15NO2A,TENDNO2A,T15NO3A,T45NO3A,TENDNO3A	97.2972	402.898	Collagen triple helix repeat (20 copies);
Phatr3_EG00299	-	These are NEW GENES	chr_23	404003	404449	NA	NA	H3K4me2	No		No		82.2393	239.269	Cation efflux family;
Phatr3_EG00300	proteinId 30486	These are New genes (found on the antisense strand of Phatr2 genes)	chr_23	220528	220930	NA	NA	H3K9_14Ac,H3K4me2	No		Yes	1ALATE,NO3SPIKEA,T45NFREEA,NFREEA,TENDNFREEA,T15NH4A,NH4A,TENDNH4A,T15NO2A,TENDNO2A,T45NO3A,TENDNO3A	205.019	3376	Dihydrodipicolinate reductase, N-terminus;
Phatr3_EG00301	-	These are NEW GENES	chr_23	248970	249364	NA	NA	H3K9me2,H3K4me2	No		No		1.1583	6.17468	Nodulation protein Z (NodZ);
Phatr3_EG00302	-	These are NEW GENES	chr_23	12910	13203	NA	NA	H3K9_14Ac,H3K4me2	No		No		444.787	2655.11	Protein of unknown function (DUF3316);
Phatr3_EG00303	-	These are NEW GENES	chr_23	281431	282144	NA	NA	H3K9me2	No		No		56.7567	122.722	Peptidase family S64;
Phatr3_EG00304	proteinId 30514	These are New genes (found on the antisense strand of Phatr2 genes)	chr_23	383813	384319	NA	NA	H3K9_14Ac,H3K4me2	No		No		176.062	640.623	Origin recognition complex (ORC) subunit 4 C-terminus;
Phatr3_EG00305	proteinId 49618	These are New genes (found on the antisense strand of Phatr2 genes)	chr_23	218717	219595	NA	NA	H3K9_14Ac,H3K4me2	Yes	1ALATE,C5ALATE,NO3SPIKEA,T15NFREEA,T45NFREEA,NFREEA,TENDNFREEA,T45NH4A,NH4A,TENDNH4A,T15NO2A,T45NO2A,TENDNO2A,T15NO3A,T45NO3A,TENDNO3A	No		438.996	1033.49	Early E3 14.5 kDa protein;
Phatr3_EG00306	-	These are NEW GENES	chr_23	362523	363211	NA	NA	H3K9me2,H3K9_14Ac,H3K4me2	Yes	T15NFREEA,T45NFREEA,NFREEA,TENDNFREEA,NH4A,TENDNH4A,T15NO2A,TENDNO2A,T45NO3A,TENDNO3A	Yes	C5ALATE,T15NH4A,T45NH4A,T45NO2A,	10.4247	54.8002	Helicase associated domain;
Phatr3_EG00307	proteinId 49663	Others	chr_23	343506	343952	NA	Ribonuclease H2 non-catalytic subunit (Ylr154p-like)	H3K4me2	No		No		47.4903	216.114	Ribonuclease H2 non-catalytic subunit (Ylr154p-like);
Phatr3_EG00308	-	These are NEW GENES	chr_23	243911	246034	NA	NA	H3K9_14Ac,H3K4me2	No		No		91.5057	196.046	Origin recognition complex subunit 6 (ORC6);
Phatr3_EG00309	-	These are NEW GENES	chr_23	418342	419092	NA	MBOAT, membrane-bound O-acyltransferase family	NoMark	No		No		227.027	362.762	MBOAT, membrane-bound O-acyltransferase family;
Phatr3_EG00310	-	These are NEW GENES	chr_23	150092	150494	NA	NA	H3K27me3	No		No		3.4749	10.0338	NAD-dependent DNA ligase C4 zinc finger domain;
Phatr3_EG00311	proteinId OTE49629	These are New genes (found on the antisense strand of Phatr2 genes)	chr_23	246654	247118	NA	NA	H3K9me2	No		Yes	NO3SPIKEA,TENDNFREEA,T15NH4A,NH4A,T15NO2A,T45NO2A,TENDNO2A,T15NO3A,T45NO3A,	11.583	34.7326	D-ala-D-ala dipeptidase;
Phatr3_EG00312	proteinId 49678	These are New genes (found on the antisense strand of Phatr2 genes)	chr_23	386871	387949	NA	NA	H3K9me2,H3K9_14Ac,H3K4me2	Yes	1ALATE,NO3SPIKEA,T15NFREEA,TENDNFREEA,T45NH4A,TENDNH4A,TENDNO2A,T15NO3A,T45NO3A,	Yes	1ALATE,C5ALATE,T15NFREEA,T45NFREEA,NFREEA,TENDNFREEA,T15NH4A,T45NH4A,TENDNH4A,T45NO2A,TENDNO2A,T45NO3A,TENDNO3A	8.1081	52.4847	Glycosyl transferase family 21;
Phatr3_EG00313	proteinId 16052	These are New genes (found on the antisense strand of Phatr2 genes)	chr_23	141062	141488	NA	NA	H3K4me2	Yes	1ALATE,C5ALATE,T15NFREEA,T45NFREEA,NFREEA,TENDNFREEA,NH4A,TENDNH4A,TENDNO2A,T45NO3A,TENDNO3A	Yes	T15NFREEA,T15NH4A,T45NO2A,T15NO3A,T45NO3A,	116.988	380.514	NA
Phatr3_EG00314	proteinId 30471	These are New genes (found on the antisense strand of Phatr2 genes)	chr_23	125018	125897	NA	NA	NoMark	Yes	1ALATE,C5ALATE,NO3SPIKEA,T15NFREEA,T45NFREEA,NFREEA,TENDNFREEA,T15NH4A,T45NH4A,NH4A,TENDNH4A,T15NO2A,T45NO2A,TENDNO2A,T15NO3A,T45NO3A,TENDNO3A	No		120.463	372.796	AAA domain;
Phatr3_EG00315	-	These are NEW GENES	chr_23	188373	188990	NA	Myb-like DNA-binding domain	H3K9me2	No		No		6.9498	10.8057	Myb-like DNA-binding domain;
Phatr3_EG00316	-	These are NEW GENES	chr_23	464634	465731	NA	NA	H3K27me3,H3K9me2,H3K4me2	No		No		34.749	162.857	Methyltransferase FkbM domain;
Phatr3_EG00317	proteinId 40360	These are New genes (found on the antisense strand of Phatr2 genes)	chr_23	205790	206047	NA	NA	H3K9_14Ac,H3K4me2	Yes	NO3SPIKEA,T15NFREEA,T45NFREEA,NFREEA,TENDNFREEA,T45NH4A,NH4A,TENDNH4A,T15NO2A,T45NO2A,TENDNO2A,T15NO3A,T45NO3A,TENDNO3A	No		2.3166	37.8199	DUSP domain;
Phatr3_EG00318	proteinId 40416	These are New genes (found on the antisense strand of Phatr2 genes)	chr_23	340925	343181	NA	NA	H3K9_14Ac,H3K4me2	No		No		379.923	2188.92	3'5'-cyclic nucleotide phosphodiesterase;
Phatr3_EG00319	-	These are NEW GENES	chr_23	450936	452126	NA	NA	H3K27me3,H3K9me2	No		No		5.7915	15.4367	Methyltransferase FkbM domain;
Phatr3_EG00320	-	These are NEW GENES	chr_23	310085	311254	NA	NA	H3K9_14Ac,H3K4me2	Yes	C5ALATE,NFREEA,T45NH4A,TENDNH4A,TENDNO2A,TENDNO3A	Yes	1ALATE,C5ALATE,T45NFREEA,TENDNFREEA,T15NH4A,NH4A,TENDNH4A,T15NO2A,T45NO2A,TENDNO2A,T15NO3A,T45NO3A,	9.2664	175.978	Protein of unknown function (DUF740);
Phatr3_EG00321	-	These are NEW GENES	chr_23	442141	443130	NA	NA	H3K9me2,H3K4me2	No		No		113.513	208.395	Required for nuclear transport of RNA pol II C-terminus 2;
Phatr3_EG00322	-	These are NEW GENES	chr_23	287769	289456	regulation of transcription, DNA-templated	HSF-type DNA-binding	H3K9me2,H3K9_14Ac,H3K4me2	No		Yes	1ALATE,C5ALATE,NFREEA,T15NH4A,NH4A,T15NO2A,T45NO2A,TENDNO2A,T15NO3A,TENDNO3A	213.127	804.252	HSF-type DNA-binding;
Phatr3_EG00323	-	These are NEW GENES	chr_23	197303	197596	NA	NA	H3K9_14Ac,H3K4me2	No		No		NA	NA	Mrr N-terminal domain;
Phatr3_EG00324	proteinId 40317	These are New genes (found on the antisense strand of Phatr2 genes)	chr_23	98319	99010	NA	NA	H3K9me2,H3K9_14Ac,H3K4me2	No		Yes	NO3SPIKEA,T45NH4A,T15NO3A,T45NO3A,	35.9073	125.037	HCV NS5a protein C-terminal region;
Phatr3_EG00325	proteinId 40430	These are New genes (found on the antisense strand of Phatr2 genes)	chr_23	375844	376714	NA	NA	NoMark	Yes	1ALATE,C5ALATE,NO3SPIKEA,T15NFREEA,T45NFREEA,NFREEA,TENDNFREEA,T45NH4A,NH4A,TENDNH4A,TENDNO2A,T15NO3A,T45NO3A,TENDNO3A	Yes	T15NH4A,T45NH4A,T15NO2A,T45NO2A,T15NO3A,	317.374	497.061	RES domain;
Phatr3_EG00326	-	These are NEW GENES	chr_23	398115	398384	NA	NA	CG,H3K27me3,H3K9me2,H3K9me3,H3K4me2	No		No		188.803	575.017	Arsenite-resistance protein 2;
Phatr3_EG00327	-	These are NEW GENES	chr_21	435797	443296	NA	NA	CG,H3K27me3,H3K9me2,H3K9_14Ac,H3K4me2	Yes	1ALATE,T45NFREEA,TENDNH4A,T45NO2A,TENDNO3A	Yes	1ALATE,C5ALATE,NO3SPIKEA,NFREEA,T15NH4A,NH4A,T15NO2A,T45NO2A,T15NO3A,	1153.67	1055.1	Yeast cortical protein KAR9;
Phatr3_EG00328	proteinId 49134	These are New genes (found on the antisense strand of Phatr2 genes)	chr_21	18635	18889	NA	NA	H3K27me3,H3K9me2	No		Yes	1ALATE,C5ALATE,NO3SPIKEA,T15NFREEA,NFREEA,T15NH4A,NH4A,T45NO2A,TENDNO2A,	3.4749	7.71834	NA
Phatr3_EG00329	-	These are NEW GENES	chr_21	184508	186067	regulation of transcription, DNA-templated	'Cold-shock' DNA-binding domain;Acid Phosphatase	H3K9_14Ac,H3K4me2	No		No		128.571	1221.04	'Cold-shock' DNA-binding domain;ASCH domain;Acid Phosphatase;
Phatr3_EG00330	-	These are NEW GENES	chr_21	480053	481192	NA	CobW/HypB/UreG, nucleotide-binding domain;Cobalamin synthesis protein cobW C-terminal domain	H3K9_14Ac,H3K4me2	Yes	C5ALATE,NO3SPIKEA,NFREEA,NH4A,TENDNH4A,TENDNO2A,TENDNO3A	No		910.424	5293.24	Cobalamin synthesis protein cobW C-terminal domain;CobW/HypB/UreG, nucleotide-binding domain;
Phatr3_EG00331	-	These are NEW GENES	chr_21	661248	661946	NA	NA	CG,H3K27me3,H3K9me2,H3K9me3	No		No		NA	NA	Glu-tRNAGln amidotransferase C subunit;
Phatr3_EG00332	-	These are NEW GENES	chr_21	259494	260390	NA	NA	H3K9me2,H3K9_14Ac,H3K4me2	No		No		54.4401	180.609	Zn-finger in Ran binding protein and others;
Phatr3_EG00333	-	These are NEW GENES	chr_21	147001	150114	intein-mediated protein splicing	NAD(P)-binding Rossmann-like domain	H3K9me2,H3K4me2	Yes	1ALATE,C5ALATE,T45NFREEA,NFREEA,TENDNO2A,TENDNO3A	Yes	1ALATE,NO3SPIKEA,T15NH4A,T45NH4A,T15NO3A,T45NO3A,	32.4324	2841.89	Flavin containing amine oxidoreductase;Hint module;NAD(P)-binding Rossmann-like domain;
Phatr3_EG00334	-	These are NEW GENES	chr_21	189478	193959	NA	Protein of unknown function C-terminus (DUF2451)	H3K9me2,H3K9_14Ac,H3K4me2	No		No		481.853	1159.3	Protein of unknown function C-terminus (DUF2451);
Phatr3_EG00335	-	These are NEW GENES	chr_21	655960	657453	NA	5NAS ribosome-binding GTPase	H3K4me2	No		No		236.293	392.864	AAA ATPase domain;
Phatr3_EG00336	-	These are NEW GENES	chr_21	349059	349850	metabolic process	Methyltransferase domain	H3K9me2,H3K9_14Ac,H3K4me2	No		No		60.2316	123.494	Thiopurine S-methyltransferase (TPMT);
Phatr3_EG00337	-	These are NEW GENES	chr_21	376351	376815	NA	NA	H3K9_14Ac,H3K4me2	No		Yes	NO3SPIKEA,T45NFREEA,T15NO3A,T45NO3A,	129.73	323.399	RNA polymerase Rpb1, domain 4;
Phatr3_EG00338	-	These are NEW GENES	chr_21	186643	188337	NA	NA	H3K9me2,H3K4me2	No		No		4.6332	205.308	Rhodanese-like domain;
Phatr3_EG00339	proteinId 49133	These are New genes (found on the antisense strand of Phatr2 genes)	chr_21	10836	11482	NA	NA	H3K9me2,H3K9_14Ac,H3K4me2	No		Yes	1ALATE,NO3SPIKEA,T15NFREEA,T45NFREEA,NFREEA,T15NH4A,T45NH4A,NH4A,TENDNH4A,T15NO2A,TENDNO2A,T15NO3A,TENDNO3A	11.583	72.5524	Glycine zipper 2TM domain;
Phatr3_EG00340	-	These are NEW GENES	chr_21	545955	547151	NA	NA	H3K4me2	No		No		183.011	193.73	Domain of unknown function (DUF4548);
Phatr3_EG00341	-	These are NEW GENES	chr_21	76009	76230	NA	NA	NoMark	No		No		NA	0.771834	TOBE-like domain;
Phatr3_EG00342	-	These are NEW GENES	chr_21	141682	143142	NA	Glycosyl transferase family 8	H3K9_14Ac,H3K4me2	No		No		53.2818	194.502	Glycosyl transferase family 8;
Phatr3_EG00343	-	These are NEW GENES	chr_21	5518	6007	NA	NA	H3K27me3,H3K9me2,H3K9me3	No		No		NA	0	Transposase IS4;
Phatr3_EG00344	-	These are NEW GENES	chr_21	397445	397990	NA	NA	H3K27me3,H3K9_14Ac,H3K4me2	No		No		84.5559	361.99	Prolipoprotein diacylglyceryl transferase;
Phatr3_EG00345	-	These are NEW GENES	chr_21	38365	38922	NA	NA	H3K9_14Ac,H3K4me2	No		No		425.096	1004.16	SAM domain (Sterile alpha motif);
Phatr3_EG00346	-	These are NEW GENES	chr_21	213820	214680	NA	NA	H3K9me2,H3K9_14Ac,H3K4me2	No		No		59.0733	446.892	UBA/TS-N domain;
Phatr3_EG00347	-	These are NEW GENES	chr_21	78915	80339	NA	NA	H3K9me2,H3K9me3,H3K9_14Ac,H3K4me2	Yes	NO3SPIKEA,NFREEA,NH4A,TENDNH4A,	Yes	C5ALATE,T15NFREEA,T45NFREEA,TENDNFREEA,T15NH4A,T45NH4A,T15NO2A,T45NO2A,TENDNO2A,T15NO3A,T45NO3A,TENDNO3A	111.197	89.5328	Streptomyces extracellular neutral proteinase (M7) family;
Phatr3_EG00348	proteinId 49275	These are New genes (found on the antisense strand of Phatr2 genes)	chr_21	450155	450685	NA	NA	H3K27me3,H3K9me2,H3K9me3,H3K9_14Ac	No		No		3.4749	3.08734	Essential protein Yae1, N terminal;
Phatr3_EG00349	-	These are NEW GENES	chr_21	183016	183920	NA	NA	H3K9me2,H3K9_14Ac,H3K4me2	No		Yes	1ALATE,NO3SPIKEA,T45NFREEA,T15NH4A,T45NH4A,TENDNH4A,T45NO2A,T15NO3A,T45NO3A,TENDNO3A	31.2741	134.299	Spc97 / Spc98 family;
Phatr3_EG00350	proteinId OTE39894	These are New genes (found on the antisense strand of Phatr2 genes)	chr_21	299009	299720	NA	NA	H3K9me2,H3K9_14Ac,H3K4me2	Yes	1ALATE,C5ALATE,NO3SPIKEA,T15NFREEA,T45NFREEA,TENDNFREEA,T15NH4A,T45NH4A,NH4A,TENDNH4A,T15NO2A,T45NO2A,TENDNO2A,T15NO3A,T45NO3A,TENDNO3A	Yes	C5ALATE,T15NFREEA,NFREEA,T15NH4A,NH4A,T15NO2A,TENDNO2A,	19.6911	128.896	NA
Phatr3_EG00351	-	These are NEW GENES	chr_21	156026	156455	NA	NA	NoMark	Yes	NO3SPIKEA,T15NFREEA,T45NH4A,T15NO2A,T15NO3A,T45NO3A,	Yes	1ALATE,C5ALATE,TENDNFREEA,TENDNH4A,TENDNO2A,TENDNO3A	5.7915	10.8057	Domain of unknown function (DUF4276);
Phatr3_EG00352	-	These are NEW GENES	chr_21	430481	431401	NA	NA	H3K9_14Ac	No		No		20.8494	57.8876	Protein of unknown function (DUF1191);
Phatr3_EG00353	-	These are NEW GENES	chr_21	49884	50174	NA	NA	H3K9_14Ac,H3K4me2	No		No		2812.35	8832.87	Remorin, N-terminal region ;
Phatr3_EG00354	-	These are NEW GENES	chr_21	369947	370249	NA	NA	H3K27me3,H3K9me2	No		No		NA	NA	Protein of unknown function (DUF3020);
Phatr3_EG00355	-	These are NEW GENES	chr_21	58923	60222	NA	NA	H3K9me2,H3K4me2	Yes	1ALATE,C5ALATE,NO3SPIKEA,T15NFREEA,NFREEA,TENDNFREEA,NH4A,TENDNH4A,T45NO2A,TENDNO2A,T45NO3A,TENDNO3A	Yes	NO3SPIKEA,T45NFREEA,T15NH4A,T45NH4A,T15NO2A,T45NO2A,TENDNO2A,	99.6138	598.944	Dihaem cytochrome c;
Phatr3_EG00356	-	These are NEW GENES	chr_21	359574	360725	NA	Sulfotransferase family	H3K9_14Ac,H3K4me2	No		No		88.0308	244.672	Sulfotransferase family;
Phatr3_EG00357	-	These are NEW GENES	chr_21	566568	568310	NA	Leucine Rich repeat;Zinc finger, C3HC4 type (RING finger)	H3K9me2,H3K9_14Ac,H3K4me2	No		No		84.5559	301.787	Leucine Rich repeat;Zinc finger, C3HC4 type (RING finger);Leucine Rich repeats (2 copies);
Phatr3_EG00358	-	These are NEW GENES	chr_19	312985	313632	NA	NA	H3K9_14Ac,H3K4me2	No		No		202.703	255.477	HrpE/YscL/FliH and V-type ATPase subunit E;
Phatr3_EG00359	-	These are NEW GENES	chr_19	328905	329633	metabolic process	Methyltransferase domain	H3K9me2,H3K4me2	No		No		54.4401	365.85	Nodulation protein S (NodS);
Phatr3_EG00360	-	These are NEW GENES	chr_19	344074	344837	NA	NA	H3K9_14Ac,H3K4me2	Yes	1ALATE,T15NFREEA,T45NFREEA,TENDNFREEA,T15NH4A,T45NH4A,NH4A,T15NO2A,T45NO2A,TENDNO2A,T45NO3A,TENDNO3A	Yes	1ALATE,C5ALATE,T45NH4A,NH4A,TENDNH4A,	33.5907	45.5382	Late embryogenesis abundant protein;
Phatr3_EG00361	proteinId OTE39484	Modified	chr_19	630875	631547	NA	NA	CG,H3K27me3,H3K9me2,H3K9me3,H3K4me2	No		No		NA	3.08734	Odontogenic ameloblast-associated family;
Phatr3_EG00362	-	These are NEW GENES	chr_19	51553	51846	NA	NA	H3K4me2	No		No		5.7915	46.3101	Kunitz/Bovine pancreatic trypsin inhibitor domain;
Phatr3_EG00363	-	These are NEW GENES	chr_19	83636	84357	NA	NA	CHH,H3K27me3,H3K9me2	No		No		10.4247	2.3155	Formyl transferase;
Phatr3_EG00364	-	These are NEW GENES	chr_19	688272	688904	NA	NA	CG,H3K27me3,H3K9me2,H3K9me3	No		No		NA	0	Domain of unknown function in PX-proteins (DUF3818);
Phatr3_EG00365	-	These are NEW GENES	chr_19	446920	447845	NA	NA	CG,H3K27me3,H3K9_14Ac,H3K4me2	Yes	1ALATE,NO3SPIKEA,T15NFREEA,T45NFREEA,NFREEA,TENDNFREEA,T45NH4A,NH4A,TENDNH4A,T15NO2A,T45NO2A,TENDNO2A,T15NO3A,T45NO3A,TENDNO3A	No		165.637	182.153	CRAL/TRIO, N-terminal domain;CRAL/TRIO domain;
Phatr3_EG00366	-	These are NEW GENES	chr_19	208578	209497	NA	NA	H3K9_14Ac,H3K4me2	Yes	1ALATE,NO3SPIKEA,NFREEA,TENDNFREEA,TENDNH4A,TENDNO2A,T45NO3A,TENDNO3A	Yes	T45NFREEA,TENDNFREEA,T15NH4A,T45NH4A,NH4A,T15NO2A,T45NO2A,T15NO3A,T45NO3A,	288.417	1184.77	PAP_fibrillin;
Phatr3_EG00367	-	These are NEW GENES	chr_19	452162	456584	NA	NA	H3K9me2,H3K4me2	No		Yes	C5ALATE,NO3SPIKEA,T15NFREEA,NFREEA,T15NH4A,NH4A,T15NO2A,T45NO2A,T15NO3A,T45NO3A,	518.919	624.414	HlyD membrane-fusion protein of T1SS;HlyD family secretion protein;HlyD membrane-fusion protein of T1SS;
Phatr3_EG00368	-	These are NEW GENES	chr_19	54053	56126	NA	NA	H3K27me3,H3K9me2,H3K4me2	No		Yes	1ALATE,C5ALATE,NO3SPIKEA,T15NH4A,T45NH4A,NH4A,T15NO2A,T45NO2A,TENDNO2A,T15NO3A,T45NO3A,	24.3243	87.2173	Bacterial pre-peptidase C-terminal domain;Bacterial pre-peptidase C-terminal domain;
Phatr3_EG00369	-	These are NEW GENES	chr_19	436248	437315	NA	Diacylglycerol acyltransferase	H3K4me2	No		No		114.672	424.509	Diacylglycerol acyltransferase ;
Phatr3_EG00370	proteinId 48855	These are New genes (found on the antisense strand of Phatr2 genes)	chr_19	488390	488730	NA	NA	H3K9_14Ac,H3K4me2	No		Yes	C5ALATE,NO3SPIKEA,T15NH4A,T45NH4A,T15NO2A,	45.1737	59.4313	Kinetochore complex Sim4 subunit Fta1;
Phatr3_EG00371	proteinId 42247	These are New genes (found on the antisense strand of Phatr2 genes)	chr_19	356974	358032	NA	NA	H3K4me2	Yes	1ALATE,C5ALATE,NO3SPIKEA,T15NFREEA,T45NFREEA,NFREEA,TENDNFREEA,T15NH4A,T45NH4A,NH4A,TENDNH4A,T15NO2A,T45NO2A,TENDNO2A,T15NO3A,T45NO3A,TENDNO3A	Yes	T15NFREEA,T45NFREEA,TENDNFREEA,NH4A,TENDNO2A,T15NO3A,TENDNO3A	96.1389	834.353	Domain of unknown function (DUF1743);
Phatr3_EG00372	proteinId OTE48747	These are New genes (found on the antisense strand of Phatr2 genes)	chr_19	133359	133602	NA	NA	H3K9me2	Yes	1ALATE,C5ALATE,NO3SPIKEA,T15NFREEA,T45NFREEA,NFREEA,TENDNFREEA,T15NH4A,T45NH4A,NH4A,TENDNH4A,T15NO2A,T45NO2A,TENDNO2A,T15NO3A,T45NO3A,TENDNO3A	No		41.6988	178.294	Cadherin domain;
Phatr3_EG00373	-	These are NEW GENES	chr_19	152250	152925	NA	NA	H3K9_14Ac,H3K4me2	Yes	NO3SPIKEA,NFREEA,TENDNFREEA,T15NH4A,NH4A,T15NO2A,T15NO3A,	No		145.946	4469.69	Adhesion protein FadA;
Phatr3_EG00374	-	These are NEW GENES	chr_19	249896	250558	NA	NA	CG,H3K27me3,H3K9me2,H3K9me3,H3K4me2	No		No		NA	4.63101	Cyclin, N-terminal domain;
Phatr3_EG00375	-	These are NEW GENES	chr_19	215887	216333	NA	NA	H3K9me2,H3K4me2	No		No		88.0308	221.516	Bacterial SH3 domain;
Phatr3_EG00376	proteinId 48735	These are New genes (found on the antisense strand of Phatr2 genes)	chr_19	104795	105406	NA	NA	CG,H3K9me2,H3K9_14Ac,H3K4me2	Yes	1ALATE,C5ALATE,NO3SPIKEA,T15NFREEA,T45NFREEA,NFREEA,TENDNFREEA,T15NH4A,T45NH4A,NH4A,TENDNH4A,T15NO2A,T45NO2A,TENDNO2A,T15NO3A,T45NO3A,TENDNO3A	No		594.208	2146.47	M-phase inducer phosphatase;
Phatr3_EG00377	-	These are NEW GENES	chr_19	561895	562318	NA	NA	H3K9me2,H3K9_14Ac,H3K4me2	No		Yes	C5ALATE,T15NH4A,T15NO2A,T45NO2A,T15NO3A,T45NO3A,	5.7915	19.2959	Domain of unknown function (DUF1853);
Phatr3_EG00378	-	These are NEW GENES	chr_19	403801	406704	NA	SacI homology domain	CG,H3K9_14Ac,H3K4me2	No		No		249.035	1407.83	SacI homology domain;
Phatr3_EG00379	-	These are NEW GENES	chr_19	673861	674561	NA	NA	CG,H3K27me3,H3K9me2,H3K9me3,H3K9_14Ac,H3K4me2	No		No		108.88	13.1212	Coiled-coil receptor-binding R-domain of colicin E2;
Phatr3_EG00380	-	These are NEW GENES	chr_19	435005	435295	NA	NA	H3K27me3	No		No		1.1583	18.524	Protein of unknown function (DUF2599);
Phatr3_EG00381	-	These are NEW GENES	chr_19	439497	440495	NA	NA	H3K9_14Ac,H3K4me2	No		No		57.915	328.801	Domain of unknown function (DUF4613);
Phatr3_EG00382	-	These are NEW GENES	chr_19	204867	205308	NA	NA	H3K9me2	Yes	1ALATE,C5ALATE,NO3SPIKEA,T15NFREEA,T45NFREEA,NFREEA,TENDNFREEA,T45NH4A,NH4A,TENDNH4A,T15NO2A,T45NO2A,TENDNO2A,T15NO3A,T45NO3A,TENDNO3A	No		136.679	144.333	p21-C-terminal region-binding protein;
Phatr3_EG00383	proteinId 39357	These are New genes (found on the antisense strand of Phatr2 genes)	chr_19	275398	278558	NA	NA	H3K4me2	No		No		145.946	600.487	FAD dependent oxidoreductase;
Phatr3_EG00384	-	These are NEW GENES	chr_19	366218	366627	NA	NA	H3K9_14Ac	No		No		120.463	68.6933	Ku70/Ku80 N-terminal alpha/beta domain;
Phatr3_EG00385	-	These are NEW GENES	chr_19	74190	74585	NA	NA	H3K27me3,H3K9me2	No		No		0	2.3155	Carbohydrate binding domain;
Phatr3_EG00386	-	These are NEW GENES	chr_19	305974	306267	NA	NA	H3K9_14Ac,H3K4me2	No		No		NA	NA	Mrr N-terminal domain;
Phatr3_EG00387	proteinId OTE48727	These are New genes (found on the antisense strand of Phatr2 genes)	chr_19	76478	77182	NA	NA	H3K9me2,H3K9_14Ac,H3K4me2	Yes	1ALATE,C5ALATE,NO3SPIKEA,T15NFREEA,T45NFREEA,NFREEA,TENDNFREEA,T15NH4A,T45NH4A,NH4A,TENDNH4A,T15NO2A,T45NO2A,TENDNO2A,T15NO3A,T45NO3A,TENDNO3A	Yes	C5ALATE,T15NH4A,T45NH4A,T45NO2A,	22.0077	77.9553	Nuclear envelope localisation domain;
Phatr3_EG00388	-	These are NEW GENES	chr_19	165949	166148	NA	NA	H3K9me2,H3K9_14Ac,H3K4me2	No		No		500.386	810.426	DHHC palmitoyltransferase;
Phatr3_EG00389	-	These are NEW GENES	chr_19	295530	300975	NA	Reverse transcriptase (RNA-dependent DNA polymerase)	CG,CHH,H3K27me3,H3K9me2,H3K9me3,H3K4me2	No		No		4.6332	1.54367	gag-polypeptide of LTR copia-type;Integrase core domain;Reverse transcriptase (RNA-dependent DNA polymerase);RNase H;
Phatr3_EG00390	proteinId 22680	These are New genes (found on the antisense strand of Phatr2 genes)	chr_19	102340	103144	NA	NA	H3K9_14Ac,H3K4me2	Yes	1ALATE,C5ALATE,NO3SPIKEA,T15NFREEA,T45NFREEA,NFREEA,TENDNFREEA,T15NH4A,T45NH4A,NH4A,TENDNH4A,T15NO2A,T45NO2A,TENDNO2A,T15NO3A,T45NO3A,TENDNO3A	Yes	NO3SPIKEA,T15NFREEA,NFREEA,TENDNFREEA,T15NH4A,T45NH4A,TENDNH4A,T15NO2A,T45NO2A,TENDNO2A,TENDNO3A	16152.5	51438.9	RNA 2'-O ribose methyltransferase substrate binding;
Phatr3_EG00391	-	These are NEW GENES	chr_19	27981	30976	NA	AAA domain;AAA domain	H3K9me2,H3K4me2	No		No		93.8223	314.137	AAA domain;AAA domain;AAA domain;
Phatr3_EG00392	-	These are NEW GENES	chr_19	622742	623116	NA	NA	H3K9_14Ac,H3K4me2	Yes	1ALATE,NO3SPIKEA,T15NFREEA,T45NFREEA,NFREEA,TENDNFREEA,T45NH4A,NH4A,TENDNH4A,TENDNO2A,T45NO3A,TENDNO3A	Yes	C5ALATE,T15NH4A,T15NO2A,T15NO3A,	4.6332	6.17468	AAA ATPase domain;
Phatr3_EG00393	-	These are NEW GENES	chr_19	414344	414649	NA	NA	CG,H3K27me3,H3K9me2,H3K9me3	No		No		NA	0	Apocytochrome F, C-terminal;
Phatr3_EG00394	-	These are NEW GENES	chr_19	166883	167212	NA	NA	H3K9_14Ac,H3K4me2	No		No		452.895	778.009	Heavy-metal resistance;
Phatr3_EG00395	-	These are NEW GENES	chr_19	440885	442609	NA	NA	H3K9me2,H3K9_14Ac,H3K4me2	No		No		52.1235	186.012	Major Facilitator Superfamily;
Phatr3_EG00396	-	These are NEW GENES	chr_19	646096	647037	NA	NA	CG,CHH,H3K9_14Ac,H3K4me2	No		No		119.305	141.246	Thioesterase-like superfamily;Acyl-ACP thioesterase;
Phatr3_EG00397	-	These are NEW GENES	chr_19	464608	465237	NA	Protein of unknown function (DUF1279)	H3K9_14Ac,H3K4me2	Yes	T45NH4A,NH4A,TENDNH4A,T15NO2A,TENDNO2A,TENDNO3A	No		220.077	570.386	Protein of unknown function (DUF1279);
Phatr3_EG00398	-	These are NEW GENES	chr_19	92373	94112	NA	NA	H3K9_14Ac,H3K4me2	No		No		75.2895	149.736	Beta-1 integrin binding protein;
Phatr3_EG00399	-	These are NEW GENES	chr_19	327497	328153	NA	NA	H3K4me2	No		No		186.486	305.646	Uncharacterized conserved protein (DUF2276);
Phatr3_EG00400	-	These are NEW GENES	chr_19	478303	480243	NA	GDSL-like Lipase/Acylhydrolase family	H3K27me3,H3K9me2,H3K4me2	No		No		6.9498	47.0819	GDSL-like Lipase/Acylhydrolase family;
Phatr3_EG00401	-	These are NEW GENES	chr_19	472886	474817	NA	GDSL-like Lipase/Acylhydrolase family	H3K27me3,H3K9me2	No		No		19.6911	25.4705	GDSL-like Lipase/Acylhydrolase family;
Phatr3_EG00402	-	These are NEW GENES	chr_19	185555	186370	NA	NA	H3K9me2,H3K9_14Ac,H3K4me2	No		No		600	3010.15	Origin recognition complex subunit 6 (ORC6);
Phatr3_EG00403	-	These are NEW GENES	chr_19	186902	187435	NA	NA	CG,H3K9me2,H3K9_14Ac,H3K4me2	No		No		1454.83	2235.23	CSS motif domain associated with EAL ;
Phatr3_EG00404	-	These are NEW GENES	chr_19	437426	438988	NA	Phytanoyl-CoA dioxygenase (PhyH)	H3K9_14Ac,H3K4me2	No		No		135.521	301.787	Phytanoyl-CoA dioxygenase (PhyH);
Phatr3_EG00405	proteinId OTE48725	These are New genes (found on the antisense strand of Phatr2 genes)	chr_19	62263	62747	NA	NA	H3K9_14Ac,H3K4me2	Yes	1ALATE,C5ALATE,NO3SPIKEA,T15NFREEA,T45NFREEA,NFREEA,TENDNFREEA,T15NH4A,T45NH4A,NH4A,TENDNH4A,T15NO2A,T45NO2A,TENDNO2A,T15NO3A,T45NO3A,TENDNO3A	Yes	1ALATE,T45NFREEA,TENDNFREEA,T15NH4A,	222.394	282.491	Poly(ADP-ribose) polymerase catalytic domain;
Phatr3_EG00406	-	These are NEW GENES	chr_19	521878	522230	NA	NA	H3K9_14Ac,H3K4me2	No		No		2.3166	3.08734	Glutamine amidotransferases class-II;
Phatr3_EG00407	-	These are NEW GENES	chr_19	77787	79067	NA	galactosyl transferase GMA12/MNN1NA family	H3K9_14Ac,H3K4me2	No		No		194.594	224.604	Protein of unknown function, DUF273;
Phatr3_EG00408	-	These are NEW GENES	chr_19	140204	146956	NA	NA	CG,H3K9me2,H3K9_14Ac,H3K4me2	No		No		2384.94	2668.23	Phage-related minor tail protein;Vps5 C terminal like;
Phatr3_EG00409	-	These are NEW GENES	chr_19	449454	451463	NA	NA	H3K9me2,H3K9me3,H3K4me2	No		Yes	1ALATE,C5ALATE,NO3SPIKEA,T15NFREEA,NFREEA,TENDNFREEA,T15NH4A,T45NH4A,NH4A,T15NO2A,T45NO2A,T15NO3A,T45NO3A,	13.8996	29.3297	RecF/RecN/SMC N terminal domain;
Phatr3_EG00410	-	These are NEW GENES	chr_19	535076	538183	nuclear-transcribed mRNA catabolic process, nonsense-mediated decay	RNA helicase (UPF2 interacting domain);AAA domain;AAA domain	H3K9_14Ac,H3K4me2	No		No		88.0308	403.669	Viral (Superfamily 1) RNA helicase;RNA helicase (UPF2 interacting domain);
Phatr3_EG00411	-	These are NEW GENES	chr_19	622352	622696	NA	NA	H3K9_14Ac,H3K4me2	Yes	NO3SPIKEA,T15NFREEA,T45NFREEA,NFREEA,TENDNFREEA,T45NH4A,NH4A,TENDNH4A,T15NO2A,TENDNO2A,T45NO3A,TENDNO3A	Yes	1ALATE,C5ALATE,T15NH4A,T45NO2A,T15NO3A,	5.7915	10.0338	Protein of unknown function (DUF3801);
Phatr3_EG00412	-	These are NEW GENES	chr_19	448154	448967	NA	Histidine phosphatase superfamily (branch 1)	H3K4me2	Yes	NO3SPIKEA,T15NFREEA,NFREEA,NH4A,	Yes	1ALATE,C5ALATE,T45NFREEA,TENDNFREEA,T15NH4A,T45NH4A,TENDNH4A,T15NO2A,T45NO2A,TENDNO2A,T15NO3A,T45NO3A,TENDNO3A	31.2741	236.181	Histidine phosphatase superfamily (branch 1);
Phatr3_EG00413	proteinId 7235	These are New genes (found on the antisense strand of Phatr2 genes)	chr_19	84931	85538	NA	NA	H3K4me2	No		Yes	T15NFREEA,NFREEA,TENDNFREEA,T15NH4A,NH4A,T45NO2A,TENDNO2A,T15NO3A,TENDNO3A	99.6138	622.87	CHASE4 domain;
Phatr3_EG00414	proteinId 29885	These are New genes (found on the antisense strand of Phatr2 genes)	chr_19	355625	356265	NA	NA	H3K4me2	Yes	1ALATE,C5ALATE,NO3SPIKEA,T15NFREEA,T45NFREEA,NFREEA,TENDNFREEA,T15NH4A,T45NH4A,NH4A,TENDNH4A,T15NO2A,T45NO2A,TENDNO2A,T15NO3A,T45NO3A,TENDNO3A	No		155.212	1941.16	Mandelate racemase / muconate lactonizing enzyme, N-terminal domain;
Phatr3_EG00415	-	These are NEW GENES	chr_19	79588	79965	NA	NA	H3K4me2	No		No		374.131	1093.69	Breast carcinoma amplified sequence 2 (BCAS2);
Phatr3_EG00416	-	These are NEW GENES	chr_19	265247	265971	protein-chromophore linkage	Chlorophyll A-B binding protein	H3K9_14Ac,H3K4me2	No		No		5098.84	20557	Chlorophyll A-B binding protein;
Phatr3_EG00417	proteinId OTE54992	These are New genes (found on the antisense strand of Phatr2 genes)	chr_20	429731	430572	NA	NA	H3K9_14Ac,H3K4me2	No		No		4.6332	47.0819	RNA 3'-terminal phosphate cyclase (RTC), insert domain;
Phatr3_EG00418	-	These are NEW GENES	chr_20	16270	16529	NA	NA	CG,H3K27me3,H3K9me3	No		No		NA	0	Cyclin, N-terminal domain;
Phatr3_EG00419	-	These are NEW GENES	chr_20	476869	477721	NA	NA	NoMark	No		No		25.4826	122.722	Domain of unknown function (DUF4614);
Phatr3_EG00420	-	These are NEW GENES	chr_20	402051	404056	NA	NA	H3K27me3,H3K9me2,H3K9_14Ac	No		No		12.7413	19.2959	PT repeat;
Phatr3_EG00421	-	These are NEW GENES	chr_20	586629	587792	oxidation-reduction process	NA	H3K9_14Ac,H3K4me2	No		No		156.371	419.106	2OG-Fe(II) oxygenase superfamily;
Phatr3_EG00422	proteinId 49038	These are New genes (found on the antisense strand of Phatr2 genes)	chr_20	386387	386698	NA	NA	NoMark	No		No		11.583	28.5579	Glycosyl transferase family 8;
Phatr3_EG00423	-	These are NEW GENES	chr_20	15795	16228	NA	NA	CG,H3K27me3,H3K9me3	No		No		1.1583	0	Reverse transcriptase (RNA-dependent DNA polymerase);
Phatr3_EG00424	-	These are NEW GENES	chr_20	334135	339042	NA	PDZ domain (Also known as DHR or GLGF);DENN (AEX-3) domain	H3K9me2,H3K9_14Ac,H3K4me2	No		No		377.606	940.094	DENN (AEX-3) domain;PDZ domain (Also known as DHR or GLGF);
Phatr3_EG00425	-	These are NEW GENES	chr_20	222754	223827	NA	RmlD substrate binding domain	H3K9_14Ac,H3K4me2	No		No		20.8494	127.353	RmlD substrate binding domain;
Phatr3_EG00426	-	These are NEW GENES	chr_20	398413	398625	NA	NA	H3K27me3,H3K9me2	No		No		NA	0	Myogenic Basic domain;
Phatr3_EG00427	proteinId 30031	These are New genes (found on the antisense strand of Phatr2 genes)	chr_20	265552	266271	NA	NA	H3K9_14Ac,H3K4me2	Yes	1ALATE,C5ALATE,NO3SPIKEA,T15NFREEA,T45NFREEA,NFREEA,T15NH4A,T45NH4A,NH4A,TENDNH4A,T15NO2A,T45NO2A,TENDNO2A,T15NO3A,T45NO3A,TENDNO3A	Yes	TENDNFREEA,T15NH4A,TENDNH4A,TENDNO2A,T45NO3A,TENDNO3A	2529.73	33438.2	Chorismate synthase;
Phatr3_EG00428	-	These are NEW GENES	chr_20	10454	11195	NA	NA	CG,H3K27me3,H3K9me2,H3K9me3	No		No		NA	0	Acetohydroxy acid isomeroreductase, catalytic domain;
Phatr3_EG00429	-	These are NEW GENES	chr_20	15271	15762	NA	Reverse transcriptase (RNA-dependent DNA polymerase)	H3K27me3,H3K9me3	No		No		NA	0	Reverse transcriptase (RNA-dependent DNA polymerase);
Phatr3_EG00430	proteinId 49064	These are New genes (found on the antisense strand of Phatr2 genes)	chr_20	466367	467099	NA	NA	H3K9_14Ac,H3K4me2	Yes	1ALATE,C5ALATE,NO3SPIKEA,T15NFREEA,T45NFREEA,NFREEA,TENDNFREEA,T15NH4A,T45NH4A,NH4A,TENDNH4A,T15NO2A,T45NO2A,TENDNO2A,T15NO3A,T45NO3A,TENDNO3A	No		734.363	3503.36	Protein of unknown function (DUF342);
Phatr3_EG00431	-	These are NEW GENES	chr_20	11233	11911	NA	NA	CG,H3K27me3,H3K9me2,H3K9me3	No		No		NA	0	Domain of unknown function (DUF4167);
Phatr3_EG00432	-	These are NEW GENES	chr_20	398662	401249	NA	NA	H3K27me3,H3K9me2	Yes	1ALATE,C5ALATE,NO3SPIKEA,T15NFREEA,T45NFREEA,NFREEA,TENDNFREEA,T45NH4A,TENDNH4A,TENDNO2A,T45NO3A,TENDNO3A	Yes	C5ALATE,NO3SPIKEA,T45NFREEA,NFREEA,TENDNFREEA,T15NH4A,T45NH4A,NH4A,T15NO2A,T45NO2A,T15NO3A,T45NO3A,TENDNO3A	57.915	61.7468	SCIMP protein;
Phatr3_EG00433	-	These are NEW GENES	chr_20	16605	17351	NA	NA	CG,H3K27me3,H3K9me3	No		No		6.9498	0	Protein of unknown function (DUF3553);
Phatr3_EG00434	-	These are NEW GENES	chr_20	14648	15065	NA	NA	H3K27me3,H3K9me3	No		No		1.1583	0	Glycosyltransferase family 28 C-terminal domain;
Phatr3_EG00435	-	These are NEW GENES	chr_20	462705	464108	biosynthetic process	Cytidylyltransferase-like	H3K9_14Ac,H3K4me2	No		No		748.262	2049.22	Cytidylyltransferase-like;
Phatr3_EG00436	proteinId 48962	These are New genes (found on the antisense strand of Phatr2 genes)	chr_20	168836	169389	NA	NA	CG,H3K9me2	No		No		12.7413	27.0142	Multicopper oxidase;
Phatr3_EG00437	proteinId 49030	These are New genes (found on the antisense strand of Phatr2 genes)	chr_20	358402	358646	NA	NA	NoMark	No		No		101.93	168.26	NA
Phatr3_EG00438	-	These are NEW GENES	chr_20	373806	375796	NA	Ankyrin repeats (3 copies)	H3K27me3,H3K9me2,H3K4me2	No		Yes	NO3SPIKEA,T15NH4A,T45NH4A,T15NO2A,T45NO2A,	27.7992	174.435	Ankyrin repeat;Ankyrin repeat;Ankyrin repeats (many copies);Ankyrin repeats (many copies);Ankyrin repeats (many copies);Ankyrin repeats (many copies);Ankyrin repeat;
Phatr3_EG00439	-	These are NEW GENES	chr_20	394807	396749	NA	NA	CG,H3K27me3,H3K9me2,H3K9_14Ac	No		No		18.5328	91.0765	Acetyl xylan esterase (AXE1);
Phatr3_EG00440	proteinId OTE39668	Modified	chr_20	410169	410795	NA	NA	CG,H3K27me3,H3K9me2,H3K9me3,H3K4me2	No		No		NA	1.54367	Putative carnitine deficiency-associated protein;
Phatr3_EG00441	proteinId 48967	These are New genes (found on the antisense strand of Phatr2 genes)	chr_20	186238	187089	NA	NA	NoMark	Yes	1ALATE,C5ALATE,NO3SPIKEA,T15NFREEA,T45NFREEA,NFREEA,TENDNFREEA,T15NH4A,T45NH4A,NH4A,TENDNH4A,T15NO2A,T45NO2A,TENDNO2A,T15NO3A,T45NO3A,TENDNO3A	No		141.313	354.272	Lecithin retinol acyltransferase;
Phatr3_EG00442	-	These are NEW GENES	chr_20	618416	618925	NA	NA	NoMark	No		No		120.463	168.26	Immunity protein 22;
Phatr3_EG00443	proteinId 39572	These are New genes (found on the antisense strand of Phatr2 genes)	chr_20	162867	163462	NA	NA	H3K27me3,H3K9me2	No		No		1.1583	14.6649	YMGG-like Gly-zipper;
Phatr3_EG00444	-	These are NEW GENES	chr_20	680154	682967	NA	Reverse transcriptase (RNA-dependent DNA polymerase)	CG,CHH,H3K27me3,H3K9me2,H3K9me3,H3K4me2	No		No		NA	6.17468	Chromo (CHRromatin Organisation MOdifier) domain;RNase H;Reverse transcriptase (RNA-dependent DNA polymerase);
Phatr3_EG00445	-	These are NEW GENES	chr_20	644729	645520	NA	NA	H3K9_14Ac,H3K4me2	No		No		66.0231	433.771	Glutathione S-transferase, C-terminal domain;
Phatr3_EG00446	-	These are NEW GENES	chr_20	175383	175688	NA	NA	CG,H3K27me3,H3K9me2,H3K9me3	No		No		NA	3.08734	Transcription elongation factor, GreA/GreB, C-term;
Phatr3_EG00447	-	These are NEW GENES	chr_20	392736	394190	transcription, DNA-templated	A49-like RNA polymerase I associated factor	H3K9_14Ac,H3K4me2	No		No		22.0077	94.9356	A49-like RNA polymerase I associated factor ;
Phatr3_EG00448	-	These are NEW GENES	chr_20	475435	479687	NA	NA	H3K9me2,H3K9_14Ac,H3K4me2	Yes	T15NFREEA,T45NFREEA,T15NH4A,T45NH4A,TENDNH4A,T15NO3A,T45NO3A,	Yes	C5ALATE,NFREEA,T15NH4A,NH4A,	436.679	558.036	Zn-finger in Ran binding protein and others;Zn-finger in Ran binding protein and others;
Phatr3_EG00449	proteinId 15689	These are New genes (found on the antisense strand of Phatr2 genes)	chr_20	171586	172129	NA	NA	H3K9me2,H3K9me3,H3K9_14Ac,H3K4me2	No		No		37.0656	161.313	BURP domain;
Phatr3_EG00450	proteinId OTE48955	Others	chr_20	140775	141507	NA	NA	NoMark	Yes	C5ALATE,NO3SPIKEA,T45NFREEA,NFREEA,TENDNFREEA,T45NH4A,TENDNH4A,T15NO2A,T45NO2A,TENDNO2A,T15NO3A,T45NO3A,TENDNO3A	Yes	1ALATE,C5ALATE,NO3SPIKEA,T15NH4A,NH4A,T15NO2A,T15NO3A,	15.0579	210.711	NUDIX domain;
Phatr3_EG00451	proteinId 48930	These are New genes (found on the antisense strand of Phatr2 genes)	chr_20	65909	66257	NA	NA	NoMark	No		No		1.1583	39.3636	NAD(P)H-binding ;
Phatr3_EG00452	proteinId 48959	Others	chr_20	152149	152705	NA	NA	H3K9_14Ac	Yes	NO3SPIKEA,T45NH4A,TENDNH4A,T15NO2A,T45NO2A,TENDNO2A,T15NO3A,T45NO3A,TENDNO3A	Yes	1ALATE,C5ALATE,T15NFREEA,T45NFREEA,NFREEA,TENDNFREEA,NH4A,TENDNO2A,TENDNO3A	228.185	168.26	RUN domain;
Phatr3_EG00453	-	These are NEW GENES	chr_20	19021	19814	NA	NA	CG,H3K27me3,H3K9me3,H3K9_14Ac	No		No		3.4749	26.2424	galactosyl transferase GMA12/MNN10 family;
Phatr3_EG00454	proteinId 49053	These are New genes (found on the antisense strand of Phatr2 genes)	chr_20	440316	440642	NA	NA	H3K9_14Ac,H3K4me2	No		Yes	T15NFREEA,T45NFREEA,TENDNFREEA,T15NH4A,NH4A,T15NO2A,T45NO2A,TENDNO2A,T15NO3A,T45NO3A,	5.7915	41.6791	RelE toxin of RelE / RelB toxin-antitoxin system;
Phatr3_EG00455	-	These are NEW GENES	chr_20	612324	613178	NA	NA	NoMark	No		No		113.513	170.575	F-box domain;
Phatr3_EG00456	-	These are NEW GENES	chr_20	173591	174525	NA	NA	H3K27me3,H3K9me2,H3K9me3,H3K4me2	No		No		46.332	230.779	Inositol polyphosphate kinase ;
Phatr3_EG00457	proteinId 22873	These are New genes (found on the antisense strand of Phatr2 genes)	chr_20	93598	94737	NA	NA	H3K9me2,H3K9_14Ac,H3K4me2	Yes	1ALATE,C5ALATE,NO3SPIKEA,T15NFREEA,T45NFREEA,NFREEA,TENDNFREEA,T15NH4A,T45NH4A,NH4A,TENDNH4A,T15NO2A,T45NO2A,TENDNO2A,T15NO3A,T45NO3A,TENDNO3A	No		249.035	2443.63	Cyanate lyase C-terminal domain;
Phatr3_EG00458	proteinId 49066	These are New genes (found on the antisense strand of Phatr2 genes)	chr_20	481991	482498	NA	NA	NoMark	Yes	1ALATE,C5ALATE,NO3SPIKEA,T15NFREEA,T45NFREEA,NFREEA,TENDNFREEA,T15NH4A,T45NH4A,NH4A,TENDNH4A,T15NO2A,TENDNO2A,T45NO3A,TENDNO3A	No		39.3822	61.7468	N-terminal domain of CBF1 interacting co-repressor CIR;
Phatr3_EG00459	proteinId OTE48955	Others	chr_20	136165	137183	NA	NA	H3K9_14Ac,H3K4me2	No		No		30.1158	81.0426	Cell division protein 48 (CDC48), domain 2;
Phatr3_EG00460	proteinId 22956	These are New genes (found on the antisense strand of Phatr2 genes)	chr_20	434340	435206	NA	NA	H3K9_14Ac,H3K4me2	Yes	1ALATE,C5ALATE,NO3SPIKEA,T15NFREEA,T45NFREEA,NFREEA,T15NH4A,T45NH4A,NH4A,TENDNH4A,T15NO2A,T45NO2A,TENDNO2A,T15NO3A,T45NO3A,TENDNO3A	No		5333.97	16041.8	Transmembrane family, TMEM144 of transporters;
Phatr3_EG00461	proteinId 48966	These are New genes (found on the antisense strand of Phatr2 genes)	chr_20	184937	185155	NA	NA	H3K9_14Ac	No		No		149.421	237.725	NA
Phatr3_EG00462	-	These are NEW GENES	chr_20	99091	100085	NA	NA	H3K9me2,H3K9_14Ac,H3K4me2	Yes	C5ALATE,NO3SPIKEA,T15NFREEA,T45NFREEA,NFREEA,TENDNFREEA,T45NH4A,NH4A,TENDNH4A,T15NO2A,TENDNO2A,T15NO3A,T45NO3A,TENDNO3A	Yes	T15NFREEA,T15NH4A,T45NO2A,T15NO3A,	34.749	180.609	P21-Rho-binding domain;
Phatr3_EG00463	-	These are NEW GENES	chr_20	412491	413123	NA	NA	H3K9me2,H3K4me2	No		No		240.927	434.543	DNA polymerase family B;
Phatr3_EG00464	-	These are NEW GENES	chr_18	645850	646393	NA	NA	CG,CHH,H3K27me3,H3K9me2,H3K9me3	No		No		NA	0	NA
Phatr3_EG00465	-	These are NEW GENES	chr_18	263691	265592	NA	MULE transposase domain	CG,H3K27me3,H3K9me2,H3K9me3,H3K4me2	No		No		NA	NA	SWIM zinc finger;MULE transposase domain;
Phatr3_EG00466	-	These are NEW GENES	chr_18	73137	73415	NA	NA	CG,H3K27me3,H3K9me2,H3K9me3	No		No		NA	0	Transcription elongation factor, GreA/GreB, C-term;
Phatr3_EG00467	-	These are NEW GENES	chr_18	126952	128015	NA	NA	H3K9me2,H3K9_14Ac,H3K4me2	No		Yes	1ALATE,NO3SPIKEA,T15NFREEA,T45NFREEA,NFREEA,T15NH4A,T45NH4A,T45NO2A,TENDNO2A,T15NO3A,T45NO3A,TENDNO3A	3.4749	7.71834	Cytochrome C biogenesis protein transmembrane region;
Phatr3_EG00468	-	These are NEW GENES	chr_18	34842	36791	NA	NA	H3K9me2,H3K9_14Ac,H3K4me2	No		No		196.911	432.999	Peptidase family S64;
Phatr3_EG00469	-	These are NEW GENES	chr_18	643812	644094	NA	NA	CHH,H3K27me3,H3K9me2,H3K9me3	No		No		NA	NA	Cyclin, N-terminal domain;
Phatr3_EG00470	-	These are NEW GENES	chr_18	480616	480942	NA	NA	H3K9_14Ac,H3K4me2	No		No		55.5984	30.1015	Putative sensor;
Phatr3_EG00471	proteinId OTE48579	Others	chr_18	254549	254985	NA	NA	H3K27me3,H3K9me2,H3K9me3,H3K9_14Ac,H3K4me2	No		No		101.93	127.353	Fibrinogen binding protein ;
Phatr3_EG00472	-	These are NEW GENES	chr_18	519952	521664	NA	NA	H3K9_14Ac,H3K4me2	No		No		52.1235	396.723	Chorismate lyase;
Phatr3_EG00473	proteinId 39127	These are New genes (found on the antisense strand of Phatr2 genes)	chr_18	387581	387848	NA	NA	H3K9_14Ac	No		Yes	T15NH4A,T15NO2A,T45NO2A,T15NO3A,	9.2664	25.4705	Pyruvate ferredoxin/flavodoxin oxidoreductase;
Phatr3_EG00474	-	These are NEW GENES	chr_18	642260	643369	NA	NA	CG,H3K27me3,H3K9me2,H3K9me3	No		No		NA	0	Reverse transcriptase (RNA-dependent DNA polymerase);
Phatr3_EG00475	-	These are NEW GENES	chr_18	644104	644601	NA	NA	CG,H3K27me3,H3K9me2,H3K9me3	No		No		NA	NA	RNase H;
Phatr3_EG00476	-	These are NEW GENES	chr_18	637259	638250	NA	NA	CG,H3K27me3,H3K9me2,H3K9me3,H3K9_14Ac	No		No		NA	0	Flavodoxin;
Phatr3_EG00477	proteinId OTE48579	Others	chr_18	257827	259025	NA	NA	NoMark	No		Yes	T15NH4A,T45NH4A,T15NO2A,T15NO3A,	136.679	250.074	Cornifin (SPRR) family;
Phatr3_EG00478	-	These are NEW GENES	chr_18	646473	647096	NA	Transposase IS4	CG,CHH,H3K27me3,H3K9me2,H3K9me3	No		No		NA	2.3155	Transposase IS4;
Phatr3_EG00479	-	These are NEW GENES	chr_18	335524	335733	NA	NA	H3K9_14Ac,H3K4me2	No		No		59.0733	123.494	NA
Phatr3_EG00480	proteinId 29666	These are New genes (found on the antisense strand of Phatr2 genes)	chr_18	218204	218513	NA	NA	CG,H3K9me2,H3K4me2	Yes	1ALATE,C5ALATE,T45NFREEA,T45NH4A,T15NO2A,T15NO3A,	No		48.6486	210.711	Predicted 3'-5' exonuclease related to the exonuclease domain of PolB;
Phatr3_EG00481	-	These are NEW GENES	chr_18	615666	617678	NA	Protein of unknown function (DUF1399)	H3K27me3,H3K9me2,H3K4me2	Yes	1ALATE,C5ALATE,NO3SPIKEA,T15NFREEA,T45NFREEA,NFREEA,TENDNFREEA,NH4A,TENDNH4A,T15NO2A,TENDNO2A,T15NO3A,TENDNO3A	No		158.687	195.274	Glycine-rich domain-containing protein-like ;
Phatr3_EG00482	-	These are NEW GENES	chr_18	20517	21021	NA	NA	CG,H3K27me3,H3K9me2,H3K9me3,H3K4me2	No		No		NA	0	ChaB;
Phatr3_EG00483	proteinId 48553	Others	chr_18	198022	198462	NA	NA	H3K9me2,H3K9_14Ac,H3K4me2	Yes	1ALATE,C5ALATE,T15NFREEA,NFREEA,TENDNFREEA,TENDNH4A,T45NO3A,	Yes	NO3SPIKEA,T15NFREEA,T45NFREEA,T15NH4A,T45NH4A,NH4A,T15NO2A,T45NO2A,TENDNO2A,T15NO3A,T45NO3A,TENDNO3A	18.5328	16.9804	DNA polymerase phi;
Phatr3_EG00484	-	These are NEW GENES	chr_18	377340	378185	NA	NA	H3K9_14Ac,H3K4me2	No		No		740.154	3750.34	Glycoprotease family;
Phatr3_EG00485	-	These are NEW GENES	chr_18	641842	642228	NA	NA	CG,H3K27me3,H3K9me2,H3K9me3	No		No		NA	0.771834	AAA-like domain;
Phatr3_EG00486	-	These are NEW GENES	chr_18	319876	320247	NA	NA	H3K9_14Ac,H3K4me2	No		No		13.8996	26.2424	Domain of unknown function (DUF4388);
Phatr3_EG00487	proteinId 48559	These are New genes (found on the antisense strand of Phatr2 genes)	chr_18	213599	214036	NA	NA	H3K9_14Ac,H3K4me2	No		No		24.3243	195.274	Peptidase C39 family;
Phatr3_EG00488	-	These are NEW GENES	chr_18	461954	462718	NA	NA	NoMark	Yes	1ALATE,C5ALATE,T45NFREEA,NFREEA,NH4A,	Yes	NO3SPIKEA,T15NH4A,T45NH4A,T15NO2A,T45NO2A,TENDNO2A,T15NO3A,TENDNO3A	82.2393	298.7	Glycosyl-transferase for dystroglycan;
Phatr3_EG00489	proteinId 48553	Others	chr_18	197575	197979	NA	NA	H3K27me3,H3K9me2,H3K9_14Ac	Yes	1ALATE,C5ALATE,TENDNH4A,TENDNO2A,TENDNO3A	No		35.9073	37.0481	Svf1-like N-terminal lipocalin domain;
Phatr3_EG00490	-	These are NEW GENES	chr_18	481702	481964	NA	NA	NoMark	No		Yes	T15NH4A,T45NH4A,T45NO2A,T15NO3A,	196.911	74.0961	Orn/Lys/Arg decarboxylase, major domain;
Phatr3_EG00491	-	These are NEW GENES	chr_18	159714	160533	NA	NA	H3K9_14Ac,H3K4me2	Yes	1ALATE,C5ALATE,NO3SPIKEA,T15NFREEA,NFREEA,T45NH4A,T15NO2A,T45NO2A,T45NO3A,	No		3862.93	24251	LUD domain;
Phatr3_EG00492	-	These are NEW GENES	chr_18	74176	74609	NA	NA	CG,H3K27me3,H3K9me2,H3K9me3	No		No		NA	0	Globin;
Phatr3_EG00493	-	These are NEW GENES	chr_18	10972	12654	NA	Reverse transcriptase (RNA-dependent DNA polymerase)	CG,H3K27me3,H3K9me2,H3K9me3	No		No		NA	0	Reverse transcriptase (RNA-dependent DNA polymerase);RNase H;
Phatr3_EG00494	-	These are NEW GENES	chr_18	98827	102404	NA	NA	H3K27me3,H3K9me2,H3K9me3	No		No		515.444	1132.28	Protein of unknown function (DUF3584);
Phatr3_EG00495	-	These are NEW GENES	chr_18	12718	13302	NA	NA	CG,H3K27me3,H3K9me2,H3K9me3	No		No		NA	0	Protein of unknown function (DUF1279);
Phatr3_EG00496	-	These are NEW GENES	chr_18	13310	13990	NA	NA	CG,CHH,H3K27me3,H3K9me2,H3K9me3	No		No		NA	0	Integrase core domain;
Phatr3_EG00497	-	These are NEW GENES	chr_18	457341	458219	nucleobase-containing compound metabolic process	3'-5' exonuclease	H3K9_14Ac,H3K4me2	No		No		44.0154	115.003	3'-5' exonuclease;
Phatr3_EG00498	proteinId 15224	Others	chr_18	436221	437306	NA	NA	H3K9_14Ac,H3K4me2	No		No		50.9652	280.176	Transcription factor PAP1;
Phatr3_EG00499	proteinId OTE39076	These are New genes (found on the antisense strand of Phatr2 genes)	chr_18	267681	268216	NA	NA	CG,H3K27me3,H3K9me2,H3K9me3	No		No		NA	NA	Glycosyl hydrolases family 15;
Phatr3_EG00500	proteinId OTE29758	These are New genes (found on the antisense strand of Phatr2 genes)	chr_18	547653	548141	NA	NA	H3K4me2	No		No		305.791	1181.68	Flagellar regulatory protein FleQ;
Phatr3_EG00501	proteinId 48560	These are New genes (found on the antisense strand of Phatr2 genes)	chr_18	214728	215650	NA	NA	H3K27me3,H3K9me2,H3K4me2	No		No		3.4749	30.8734	Modulator of retrovirus infection;
Phatr3_EG00502	-	These are NEW GENES	chr_18	14000	15087	NA	NA	CG,H3K27me3,H3K9me2,H3K9me3	No		No		NA	0.771834	EAP30/Vps36 family;
Phatr3_EG00503	-	These are NEW GENES	chr_18	176296	176514	NA	NA	H3K9_14Ac,H3K4me2	No		No		876.833	1617.77	DNA repair protein endonuclease SAE2/CtIP C-terminus;
Phatr3_EG00504	proteinId 48565	These are New genes (found on the antisense strand of Phatr2 genes)	chr_18	226285	226794	NA	NA	H3K27me3,H3K9me2,H3K9me3	No		Yes	NO3SPIKEA,T15NFREEA,NFREEA,T15NH4A,T45NH4A,NH4A,T15NO2A,T45NO2A,TENDNO2A,T15NO3A,T45NO3A,TENDNO3A	40.5405	142.789	Fibrinogen binding protein ;
Phatr3_EG00505	-	These are NEW GENES	chr_18	73061	73310	NA	NA	CG,H3K27me3,H3K9me2,H3K9me3	No		No		NA	0	Leucine-rich repeat;
Phatr3_EG00506	-	These are NEW GENES	chr_18	75641	76120	NA	NA	CG,CHH,H3K27me3,H3K9me2,H3K9me3	No		No		NA	0	Archaeal holliday junction resolvase (hjc);
Phatr3_EG00507	-	These are NEW GENES	chr_18	270	2108	NA	NA	CG,H3K27me3,H3K9me2,H3K9me3	No		No		NA	4.63101	Bunyavirus RNA dependent RNA polymerase;
Phatr3_EG00508	-	These are NEW GENES	chr_18	75059	75352	NA	NA	CG,CHH,H3K27me3,H3K9me2,H3K9me3	No		No		NA	0	Apolipoprotein A-II (ApoA-II);
Phatr3_EG00509	-	These are NEW GENES	chr_18	402193	402498	NA	NA	CG,H3K27me3,H3K9me2,H3K9me3	No		No		NA	NA	Thymidylate synthase;
Phatr3_EG00510	-	These are NEW GENES	chr_18	423890	424322	NA	NA	H3K9_14Ac,H3K4me2	Yes	1ALATE,C5ALATE,NFREEA,TENDNFREEA,NH4A,T15NO3A,TENDNO3A	Yes	NO3SPIKEA,T15NFREEA,T15NH4A,T45NH4A,TENDNH4A,T45NO2A,T45NO3A,	48.6486	446.892	Merozoite surface protein 1 (MSP1) C-terminus;
Phatr3_EG00511	-	These are NEW GENES	chr_18	102509	108125	NA	NA	CG,H3K27me3,H3K9me2,H3K9me3,H3K9_14Ac,H3K4me2	No		No		287.259	178.294	HlyD membrane-fusion protein of T1SS;HlyD membrane-fusion protein of T1SS;Uso1 / p115 like vesicle tethering protein, head region;HlyD membrane-fusion protein of T1SS;HlyD family secretion protein;
Phatr3_EG00512	-	These are NEW GENES	chr_18	73536	74175	NA	NA	CG,CHH,H3K27me3,H3K9me2,H3K9me3	No		No		NA	0	Domain of unknown function (DUF4502);
Phatr3_EG00513	-	These are NEW GENES	chr_18	650395	650735	NA	NA	CG,H3K27me3,H3K9me2,H3K9me3	No		No		NA	NA	Apocytochrome F, C-terminal;
Phatr3_EG00514	-	These are NEW GENES	chr_18	28026	28847	NA	NA	H3K27me3,H3K9me3	No		No		NA	0	hAT family C-terminal dimerisation region;
Phatr3_EG00515	-	These are NEW GENES	chr_18	30976	31186	NA	NA	CG,H3K27me3,H3K9me2,H3K9me3	No		No		NA	NA	XPG N-terminal domain;
Phatr3_EG00516	-	These are NEW GENES	chr_18	72191	73031	NA	NA	CG,H3K27me3,H3K9me2,H3K9me3	No		No		NA	0	BOP1NT (NUC169) domain;
Phatr3_EG00517	proteinId 15224	Others	chr_18	430081	431433	NA	16S rRNA methyltransferase RsmF	H3K9_14Ac,H3K4me2	No		No		3.4749	10.0338	16S rRNA methyltransferase RsmB/F;
Phatr3_EG00518	-	These are NEW GENES	chr_17	22592	23990	NA	NA	CG,CHH,H3K27me3,H3K9me2,H3K9me3	No		No		NA	0	F-actin binding;
Phatr3_EG00519	-	These are NEW GENES	chr_17	20668	22167	NA	NA	H3K27me3,H3K9me2,H3K9me3	No		No		NA	0	NAD-dependent DNA ligase adenylation domain;
Phatr3_EG00520	proteinId OTE54883	Others	chr_17	12715	13050	NA	NA	CG,H3K27me3,H3K9me2,H3K9me3,H3K4me2	No		No		NA	0.771834	Papain-like auto-proteinase;
Phatr3_EG00521	-	These are NEW GENES	chr_17	493500	497246	DNA integration	Integrase core domain;Reverse transcriptase (RNA-dependent DNA polymerase)	CG,CHH,H3K27me3,H3K9me2,H3K9me3,H3K4me2	No		No		NA	1.54367	RNase H;Integrase core domain;Reverse transcriptase (RNA-dependent DNA polymerase);
Phatr3_EG00522	-	These are NEW GENES	chr_17	546586	549861	NA	NA	H3K9me2,H3K4me2	No		No		140.154	180.609	RecF/RecN/SMC N terminal domain;
Phatr3_EG00523	-	These are NEW GENES	chr_17	253046	253795	NA	NA	H3K9_14Ac,H3K4me2	No		No		120.463	264.739	ELM2 domain;
Phatr3_EG00524	-	These are NEW GENES	chr_17	61730	63946	NA	NA	CG,H3K27me3,H3K9me2,H3K9me3,H3K4me2	No		No		NA	2.3155	Protein of unknown function (DUF410) ;
Phatr3_EG00525	-	These are NEW GENES	chr_17	141375	141839	NA	NA	H3K9_14Ac,H3K4me2	No		No		79.9227	125.809	Methyltransferase domain;
Phatr3_EG00526	-	These are NEW GENES	chr_17	669010	673485	NA	Reverse transcriptase (RNA-dependent DNA polymerase)	CG,CHG,CHH,H3K27me3,H3K9me2,H3K9me3	No		No		3.4749	0.771834	Reverse transcriptase (RNA-dependent DNA polymerase);Cyclin, N-terminal domain;
Phatr3_EG00527	-	These are NEW GENES	chr_17	381692	382081	NA	Zinc-binding	H3K9_14Ac,H3K4me2	No		No		27.7992	50.1692	Zinc-binding;
Phatr3_EG00528	-	These are NEW GENES	chr_17	415952	416593	NA	NA	H3K9me2,H3K4me2	No		No		5.7915	19.2959	Photosynthesis system II assembly factor YCF48;
Phatr3_EG00529	proteinId 14995	Others	chr_17	260621	261416	NA	NA	H3K9me2,H3K9_14Ac,H3K4me2	No		Yes	NFREEA,TENDNFREEA,T15NH4A,NH4A,TENDNH4A,TENDNO2A,TENDNO3A	25.4826	426.824	Penicillin-insensitive murein endopeptidase;
Phatr3_EG00530	-	These are NEW GENES	chr_17	353978	354575	NA	NA	NoMark	Yes	1ALATE,C5ALATE,NFREEA,TENDNFREEA,NH4A,TENDNH4A,T15NO2A,TENDNO2A,TENDNO3A	Yes	T15NH4A,T45NH4A,T15NO2A,T45NO2A,T45NO3A,	63.7065	186.012	NA
Phatr3_EG00531	-	These are NEW GENES	chr_17	210871	211362	NA	NA	NoMark	No		No		17.3745	81.8145	A49-like RNA polymerase I associated factor ;
Phatr3_EG00532	proteinId 22357	These are New genes (found on the antisense strand of Phatr2 genes)	chr_17	108437	109226	NA	NA	H3K9_14Ac,H3K4me2	No		No		1032.05	4017.4	Aflatoxin regulatory protein;
Phatr3_EG00533	-	These are NEW GENES	chr_17	354771	355169	NA	NA	NoMark	No		No		239.768	608.977	Tetraspanin family;
Phatr3_EG00534	-	These are NEW GENES	chr_17	443245	444411	NA	NA	H3K4me2	No		No		128.571	152.823	Sulfotransferase family;
Phatr3_EG00535	proteinId 48322	These are New genes (found on the antisense strand of Phatr2 genes)	chr_17	117216	118742	NA	NA	H3K9_14Ac,H3K4me2	Yes	1ALATE,C5ALATE,NO3SPIKEA,T15NFREEA,T45NFREEA,NFREEA,TENDNFREEA,T15NH4A,T45NH4A,NH4A,TENDNH4A,T15NO2A,T45NO2A,TENDNO2A,T15NO3A,T45NO3A,TENDNO3A	No		89.1891	1455.68	Ribosomal protein S27a;
Phatr3_EG00536	-	These are NEW GENES	chr_17	196036	196278	signal transduction	3'5'-cyclic nucleotide phosphodiesterase	NoMark	No		No		12.7413	30.1015	3'5'-cyclic nucleotide phosphodiesterase;
Phatr3_EG00537	-	These are NEW GENES	chr_17	372373	372804	NA	NA	H3K9me2,H3K9_14Ac,H3K4me2	No		No		83.3976	287.122	Actin;
Phatr3_EG00538	proteinId 14995	Others	chr_17	259910	260397	NA	NA	H3K9me2	No		No		136.679	677.671	Protein tyrosine phosphatase-like protein, PTPLA;
Phatr3_EG00539	-	These are NEW GENES	chr_17	360103	360963	DNA repair	Endodeoxyribonuclease RusA	H3K27me3,H3K9me2,H3K9_14Ac,H3K4me2	No		No		99.6138	223.832	Endodeoxyribonuclease RusA;
Phatr3_EG00540	-	These are NEW GENES	chr_17	144600	145164	NA	NA	H3K27me3,H3K9me2,H3K4me2	No		No		3.4749	0	Polyphenol oxidase middle domain;
Phatr3_EG00541	proteinId 29488	These are New genes (found on the antisense strand of Phatr2 genes)	chr_17	119330	120723	NA	NA	H3K9_14Ac,H3K4me2	Yes	1ALATE,C5ALATE,NO3SPIKEA,T15NFREEA,T45NFREEA,NFREEA,TENDNFREEA,T15NH4A,T45NH4A,NH4A,TENDNH4A,T15NO2A,T45NO2A,TENDNO2A,T15NO3A,T45NO3A,TENDNO3A	No		162.162	634.448	Vacuolar segregation subunit 7;
Phatr3_EG00542	-	These are NEW GENES	chr_17	38478	39417	NA	NA	CG,CHH,H3K27me3,H3K9me2,H3K9me3	No		No		NA	0	RNase H;
Phatr3_EG00543	-	These are NEW GENES	chr_17	299231	301110	NA	Ankyrin repeats (3 copies)	H3K4me2	Yes	1ALATE,C5ALATE,NO3SPIKEA,T45NFREEA,NFREEA,TENDNFREEA,T45NH4A,NH4A,T15NO2A,T15NO3A,	Yes	NO3SPIKEA,T15NFREEA,T15NH4A,TENDNH4A,TENDNO2A,TENDNO3A	245.56	468.504	Ankyrin repeat;Ankyrin repeats (many copies);Ankyrin repeats (many copies);Ankyrin repeat;
Phatr3_EG00544	-	These are NEW GENES	chr_17	608510	610495	NA	NA	H3K9_14Ac,H3K4me2	No		No		298.842	1891.77	WW domain;
Phatr3_EG00545	-	These are NEW GENES	chr_17	485786	486167	NA	NA	CG,H3K9me2	No		Yes	1ALATE,T15NFREEA,T15NH4A,T45NO2A,	0	5.40284	PDZ domain;
Phatr3_EG00546	-	These are NEW GENES	chr_17	673498	673752	NA	NA	CG,H3K27me3,H3K9me2,H3K9me3	No		No		1.1583	0	RNase H;
Phatr3_EG00547	-	These are NEW GENES	chr_17	551237	552178	NA	IQ calmodulin-binding motif	NoMark	No		No		82.2393	260.108	Myosin head (motor domain);
Phatr3_EG00548	-	These are NEW GENES	chr_17	60789	61657	NA	NA	CG,H3K27me3,H3K9me2,H3K9me3,H3K4me2	No		No		NA	0.771834	SPOC domain;
Phatr3_EG00549	-	These are NEW GENES	chr_17	452059	455067	NA	NA	H3K9_14Ac,H3K4me2	No		No		561.776	1157.75	Dot/Icm substrate protein;
Phatr3_EG00550	-	These are NEW GENES	chr_17	649052	649888	NA	NA	H3K4me2	No		No		26.6409	108.057	Tetrahydromethanopterin S-methyltransferase, F subunit (MtrF);
Phatr3_EG00551	-	These are NEW GENES	chr_17	555716	558052	NA	NA	H3K9_14Ac,H3K4me2	No		No		185.328	700.826	Protein of unknown function (DUF4051);
Phatr3_EG00552	-	These are NEW GENES	chr_17	337198	339342	NA	5NAS ribosome-binding GTPase	H3K9_14Ac,H3K4me2	No		No		96.1389	231.55	Dynamin family;
Phatr3_EG00553	proteinId 38736	These are New genes (found on the antisense strand of Phatr2 genes)	chr_17	86701	86981	NA	NA	H3K9_14Ac,H3K4me2	Yes	C5ALATE,T15NFREEA,T45NFREEA,NFREEA,TENDNFREEA,T45NH4A,NH4A,TENDNH4A,T15NO2A,TENDNO2A,T15NO3A,T45NO3A,TENDNO3A	No		37.0656	79.499	Domain of unknown function (DUF4094);
Phatr3_EG00554	-	These are NEW GENES	chr_17	508875	509741	NA	NA	H3K4me2	No		No		191.12	190.643	NA
Phatr3_EG00555	-	These are NEW GENES	chr_17	8202	8582	NA	NA	CG,H3K27me3,H3K9me2,H3K9me3	No		No		NA	0	Protein of unknown function (DUF1356);
Phatr3_EG00556	-	These are NEW GENES	chr_17	446986	449742	NA	WD domain, G-beta repeat	H3K27me3,H3K9_14Ac,H3K4me2	No		No		71.8146	348.869	WD domain, G-beta repeat;IKI3 family;
Phatr3_EG00557	-	These are NEW GENES	chr_17	388952	389635	NA	Protein of unknown function (DUF36NA5)	H3K4me2	No		No		104.247	236.181	Protein of unknown function (DUF3605);
Phatr3_EG00558	-	These are NEW GENES	chr_17	598861	602451	NA	NA	H3K9_14Ac,H3K4me2	No		No		200.386	379.743	DNA double-strand break repair and V(D)J recombination protein XRCC4;
Phatr3_EG00559	proteinId 22353	These are New genes (found on the antisense strand of Phatr2 genes)	chr_17	88321	90363	NA	NA	H3K9_14Ac,H3K4me2	No		No		164.479	652.972	Glycosyl hydrolases family 16;PT repeat;
Phatr3_EG00560	-	These are NEW GENES	chr_17	42931	43352	NA	NA	H3K9_14Ac,H3K4me2	No		No		125.096	1430.21	Selenocysteine synthase N terminal;
Phatr3_EG00561	-	These are NEW GENES	chr_17	419379	422891	NA	NA	H3K27me3,H3K9_14Ac,H3K4me2	No		No		405.405	506.323	Glycosyltransferase family 25 (LPS biosynthesis protein);
Phatr3_EG00562	proteinId 48361	These are New genes (found on the antisense strand of Phatr2 genes)	chr_17	234359	234988	NA	NA	H3K9_14Ac,H3K4me2	Yes	1ALATE,C5ALATE,NO3SPIKEA,T15NFREEA,T45NFREEA,NFREEA,TENDNFREEA,T45NH4A,NH4A,TENDNH4A,T15NO2A,T45NO2A,TENDNO2A,T15NO3A,T45NO3A,TENDNO3A	Yes	NO3SPIKEA,T15NFREEA,T45NFREEA,NFREEA,T15NH4A,NH4A,TENDNH4A,T15NO2A,T45NO2A,TENDNO2A,T15NO3A,T45NO3A,	159.845	303.331	Phage integrase, N-terminal SAM-like domain;
Phatr3_EG00563	-	These are NEW GENES	chr_17	647595	648428	NA	NA	NoMark	Yes	NO3SPIKEA,NFREEA,TENDNFREEA,NH4A,TENDNH4A,TENDNO2A,T45NO3A,TENDNO3A	No		69.498	153.595	Type II secretion system protein C;
Phatr3_EG00564	-	These are NEW GENES	chr_17	634702	635094	NA	NA	H3K9_14Ac,H3K4me2	No		No		34.749	70.2369	CrcB-like protein, Camphor Resistance (CrcB);
Phatr3_EG00565	-	These are NEW GENES	chr_17	222754	222972	NA	NA	H3K9_14Ac,H3K4me2	No		No		70.6563	75.6398	DNA photolyase;
Phatr3_EG00566	-	These are NEW GENES	chr_17	64420	64965	NA	NA	CG,H3K27me3,H3K9me2,H3K9me3	No		No		NA	0	Endonuclease/Exonuclease/phosphatase family;
Phatr3_EG00567	-	These are NEW GENES	chr_15	94665	95212	NA	Protein of unknown function (DUF1674)	H3K4me2	No		Yes	T45NFREEA,T15NH4A,T45NO2A,T45NO3A,	18.5328	28.5579	Protein of unknown function (DUF1674);
Phatr3_EG00568	-	These are NEW GENES	chr_15	313155	313439	NA	Protein of unknown function (DUF3128)	H3K9_14Ac,H3K4me2	No		No		177.22	462.329	Protein of unknown function (DUF3128);
Phatr3_EG00569	-	These are NEW GENES	chr_15	4050	5030	NA	NA	CG,H3K9me3	No		No		NA	0	RNA dependent RNA polymerase;
Phatr3_EG00570	-	These are NEW GENES	chr_15	569543	569776	NA	NA	H3K4me2	No		No		172.587	2838.81	NA
Phatr3_EG00571	-	These are NEW GENES	chr_15	396561	397702	peroxisome organization	Peroxisome biogenesis factor 1, N-terminal	H3K9_14Ac,H3K4me2	Yes	NO3SPIKEA,T15NFREEA,TENDNFREEA,T15NH4A,T45NH4A,TENDNH4A,T15NO2A,T45NO2A,TENDNO2A,T15NO3A,T45NO3A,	No		10.4247	17.7522	Peroxisome biogenesis factor 1, N-terminal ;
Phatr3_EG00572	-	These are NEW GENES	chr_15	616325	616900	NA	NA	H3K9_14Ac,H3K4me2	No		No		457.529	504.78	LSD1 zinc finger;
Phatr3_EG00573	-	These are NEW GENES	chr_15	686365	687204	NA	NA	H3K4me2	No		No		22.0077	71.7806	Protein of unknown function (DUF1670);
Phatr3_EG00574	-	These are NEW GENES	chr_15	775945	776264	NA	NA	CG,H3K27me3,H3K9me3	No		No		NA	0	Protein of unknown function (DUF2572);
Phatr3_EG00575	proteinId OTE38100	These are New genes (found on the antisense strand of Phatr2 genes)	chr_15	73452	74235	NA	NA	H3K9me2,H3K9_14Ac,H3K4me2	No		No		9.2664	64.0623	PT repeat;PT repeat;
Phatr3_EG00576	proteinId 29157	These are New genes (found on the antisense strand of Phatr2 genes)	chr_15	521963	523144	NA	NA	H3K9_14Ac,H3K4me2	Yes	1ALATE,C5ALATE,NO3SPIKEA,T15NFREEA,T45NFREEA,NFREEA,T15NH4A,T45NH4A,NH4A,TENDNH4A,T15NO2A,T45NO2A,TENDNO2A,T15NO3A,T45NO3A,TENDNO3A	Yes	T45NFREEA,TENDNFREEA,T15NH4A,NH4A,TENDNH4A,TENDNO2A,TENDNO3A	845.559	9300.61	Condensin II non structural maintenance of chromosomes subunit;
Phatr3_EG00577	-	These are NEW GENES	chr_15	591978	593354	NA	NA	H3K9_14Ac,H3K4me2	No		No		60.2316	613.608	YL1 nuclear protein;
Phatr3_EG00578	-	These are NEW GENES	chr_15	608639	609190	NA	WW domain	H3K9_14Ac,H3K4me2	No		No		57.915	226.919	WW domain;
Phatr3_EG00579	-	These are NEW GENES	chr_15	57033	58325	NA	NA	H3K9_14Ac,H3K4me2	No		No		6.9498	43.2227	Fascin domain;
Phatr3_EG00580	-	These are NEW GENES	chr_15	150209	151129	NA	NA	H3K27me3,H3K9me2	No		No		0	0.771834	Ribosomal protein L7Ae/L30e/S12e/Gadd45 family;
Phatr3_EG00581	-	These are NEW GENES	chr_15	118795	120012	NA	Protein of unknown function (DUF563)	H3K4me2	No		No		39.3822	225.376	Protein of unknown function (DUF563);
Phatr3_EG00582	-	These are NEW GENES	chr_15	147952	148760	NA	NA	H3K9me2,H3K9_14Ac,H3K4me2	Yes	1ALATE,C5ALATE,T15NFREEA,T45NFREEA,NFREEA,TENDNFREEA,TENDNH4A,TENDNO2A,T45NO3A,TENDNO3A	Yes	T15NH4A,T15NO2A,T45NO2A,T45NO3A,	100.772	295.613	Uncharacterised protein family UPF0552;
Phatr3_EG00583	-	These are NEW GENES	chr_15	696873	697277	NA	SNARE domain	H3K9_14Ac,H3K4me2	No		No		49.8069	175.206	SNARE domain;
Phatr3_EG00584	-	These are NEW GENES	chr_15	129030	129415	NA	NA	H3K9_14Ac,H3K4me2	Yes	1ALATE,C5ALATE,NO3SPIKEA,T45NFREEA,TENDNH4A,T45NO2A,	Yes	T15NFREEA,TENDNFREEA,NH4A,TENDNO2A,T45NO3A,TENDNO3A	1406.18	6495.76	Putative 2OG-Fe(II) oxygenase;
Phatr3_EG00585	-	These are NEW GENES	chr_15	149114	149682	NA	NA	H3K9me2,H3K4me2	No		No		NA	2.3155	Sex peptide (SP) family;
Phatr3_EG00586	proteinId OTE38338	These are New genes (found on the antisense strand of Phatr2 genes)	chr_15	641474	642145	NA	NA	CG,H3K27me3,H3K9me2,H3K9me3	No		No		NA	0	Poxvirus G5 protein;
Phatr3_EG00587	-	These are NEW GENES	chr_15	465742	466393	NA	NA	H3K4me2	Yes	NO3SPIKEA,T15NFREEA,T45NFREEA,NFREEA,TENDNFREEA,TENDNH4A,TENDNO2A,TENDNO3A	Yes	1ALATE,C5ALATE,NO3SPIKEA,TENDNFREEA,T15NH4A,T45NH4A,NH4A,T15NO2A,T45NO2A,T15NO3A,T45NO3A,TENDNO3A	3.4749	85.6736	Cyclic phosphodiesterase-like protein;
Phatr3_EG00588	-	These are NEW GENES	chr_15	691440	691853	NA	NA	H3K9_14Ac,H3K4me2	No		No		63.7065	97.2511	Protein of unknown function (DUF4022);
Phatr3_EG00589	-	These are NEW GENES	chr_15	120232	120657	NA	NA	H3K9_14Ac,H3K4me2	No		No		74.1312	379.743	Phage lysozyme;
Phatr3_EG00590	-	These are NEW GENES	chr_15	354833	355855	oxidation-reduction process	NA	H3K9_14Ac,H3K4me2	Yes	C5ALATE,NO3SPIKEA,NFREEA,TENDNFREEA,T15NH4A,T45NH4A,NH4A,TENDNH4A,T15NO2A,T15NO3A,T45NO3A,TENDNO3A	Yes	1ALATE,T15NFREEA,T45NFREEA,TENDNO2A,	289.575	987.948	Redoxin;
Phatr3_EG00591	proteinId OTE47824	These are New genes (found on the antisense strand of Phatr2 genes)	chr_15	167034	168156	NA	NA	H3K9_14Ac,H3K4me2	Yes	1ALATE,C5ALATE,NO3SPIKEA,T15NFREEA,T45NFREEA,NFREEA,TENDNFREEA,T15NH4A,T45NH4A,NH4A,TENDNH4A,T15NO2A,T45NO2A,TENDNO2A,T15NO3A,T45NO3A,TENDNO3A	No		38.2239	467.732	AF2226-like SPOUT RNA Methylase fused to THUMP;
Phatr3_EG00592	-	These are NEW GENES	chr_15	625441	625642	NA	NA	H3K9_14Ac,H3K4me2	No		No		1.1583	5.40284	YhzD-like protein;
Phatr3_EG00593	proteinId 47888	These are New genes (found on the antisense strand of Phatr2 genes)	chr_15	357097	358218	NA	NA	H3K27me3,H3K9me2,H3K9me3,H3K9_14Ac	No		Yes	1ALATE,C5ALATE,NO3SPIKEA,NFREEA,T15NH4A,T45NH4A,TENDNH4A,T15NO2A,T45NO2A,T15NO3A,T45NO3A,TENDNO3A	9.2664	40.1354	Essential protein Yae1, N terminal;
Phatr3_EG00594	-	These are NEW GENES	chr_15	664724	666217	NA	Tesmin/TSO1-like CXC domain, cysteine-rich domain	H3K9me2,H3K9_14Ac,H3K4me2	No		No		10.4247	57.8876	Tesmin/TSO1-like CXC domain, cysteine-rich domain;
Phatr3_EG00595	proteinId 47896	These are New genes (found on the antisense strand of Phatr2 genes)	chr_15	381142	381781	NA	NA	NoMark	No		No		71.8146	216.885	CcmE;
Phatr3_EG00596	-	These are NEW GENES	chr_15	410452	413499	NA	MMPL family	H3K9me2,H3K4me2	No		No		312.741	655.287	Sterol-sensing domain of SREBP cleavage-activation;MMPL family;
Phatr3_EG00597	-	These are NEW GENES	chr_15	693518	694477	NA	NA	H3K9_14Ac,H3K4me2	No		No		138.996	976.371	Early E1A protein;
Phatr3_EG00598	-	These are NEW GENES	chr_15	653820	654069	NA	NA	NoMark	No		No		23.166	128.125	Dihydrodipicolinate reductase, C-terminus;
Phatr3_EG00599	-	These are NEW GENES	chr_15	359583	361029	NA	NA	H3K9me2,H3K9_14Ac,H3K4me2	No		No		403.089	1183.99	Cyclophilin type peptidyl-prolyl cis-trans isomerase/CLD;
Phatr3_EG00600	-	These are NEW GENES	chr_15	541562	541849	NA	Complex 1 protein (LYR family)	H3K4me2	No		No		9.2664	50.9411	Complex 1 protein (LYR family);
Phatr3_EG00601	proteinId 47925	These are New genes (found on the antisense strand of Phatr2 genes)	chr_15	442560	442913	NA	NA	H3K9_14Ac,H3K4me2	No		No		52.1235	114.232	Ribosomal protein S21;
Phatr3_EG00602	-	These are NEW GENES	chr_15	641474	642020	NA	NA	CG,H3K27me3,H3K9me2,H3K9me3	No		No		NA	0	Malate/L-lactate dehydrogenase;
Phatr3_EG00603	-	These are NEW GENES	chr_15	337293	338077	NA	Tim17/Tim22/Tim23/Pmp24 family	H3K9_14Ac,H3K4me2	Yes	1ALATE,C5ALATE,NFREEA,TENDNFREEA,TENDNO3A	No		106.564	575.017	Tim17/Tim22/Tim23/Pmp24 family;
Phatr3_EG00604	-	These are NEW GENES	chr_15	84940	86348	NA	NA	H3K9me3,H3K4me2	No		No		10.4247	77.1834	Topoisomerase II-associated protein PAT1;
Phatr3_EG00605	-	These are NEW GENES	chr_15	153232	153834	NA	NA	H3K27me3,H3K9me2	No		No		2.3166	2.3155	NA
Phatr3_EG00606	-	These are NEW GENES	chr_15	695221	695995	NA	NA	CG,H3K27me3,H3K9me2,H3K9me3	No		Yes	C5ALATE,NO3SPIKEA,T15NFREEA,T45NFREEA,T15NH4A,NH4A,TENDNH4A,T15NO2A,TENDNO2A,T45NO3A,	13.8996	21.6114	Floricaula / Leafy protein;
Phatr3_EG00607	-	These are NEW GENES	chr_15	270109	273240	NA	Dyggve-Melchior-Clausen syndrome protein	H3K9me2,H3K9_14Ac,H3K4me2	No		Yes	1ALATE,NO3SPIKEA,NFREEA,T15NH4A,T45NH4A,NH4A,T15NO2A,T45NO2A,T15NO3A,	116.988	334.204	Dyggve-Melchior-Clausen syndrome protein;
Phatr3_EG00608	proteinId OTE38156	Others	chr_15	211357	211782	NA	NA	CG,H3K27me3,H3K9me2,H3K9me3,H3K9_14Ac,H3K4me2	Yes	1ALATE,C5ALATE,NFREEA,TENDNH4A,T15NO3A,T45NO3A,	Yes	NO3SPIKEA,T45NFREEA,NFREEA,T15NH4A,T45NH4A,NH4A,TENDNH4A,T45NO2A,TENDNO2A,TENDNO3A	NA	NA	Glycerophosphoryl diester phosphodiesterase family;
Phatr3_EG00609	-	These are NEW GENES	chr_15	235329	237518	NA	Ankyrin repeat;Ankyrin repeats (3 copies)	H3K9me2,H3K9_14Ac,H3K4me2	No		No		144.788	395.179	Ankyrin repeat;Ankyrin repeats (3 copies);
Phatr3_EG00610	-	These are NEW GENES	chr_15	86628	87102	NA	NA	NoMark	No		No		0	4.63101	Bacterial protein of unknown function (DUF853);
Phatr3_EG00611	proteinId 14618	These are New genes (found on the antisense strand of Phatr2 genes)	chr_15	196416	197278	NA	NA	H3K9_14Ac,H3K4me2	No		No		1864.86	9249.66	Uncharacterised protein family UPF0052;
Phatr3_EG00612	-	These are NEW GENES	chr_15	57309	58229	NA	NA	H3K9_14Ac,H3K4me2	No		Yes	1ALATE,C5ALATE,NO3SPIKEA,T15NH4A,T45NH4A,NH4A,T15NO2A,T45NO2A,T15NO3A,T45NO3A,	2.3166	29.3297	SapC;
Phatr3_EG00613	-	These are NEW GENES	chr_15	51140	52120	oxidation-reduction process	2OG-Fe(II) oxygenase superfamily	H3K27me3,H3K9_14Ac,H3K4me2	No		No		85.7142	150.508	2OG-Fe(II) oxygenase superfamily;
Phatr3_EG00614	proteinId OTE47936	Others	chr_15	490212	490599	NA	NA	NoMark	Yes	1ALATE,C5ALATE,NO3SPIKEA,T15NFREEA,T45NFREEA,NFREEA,TENDNFREEA,T15NH4A,T45NH4A,NH4A,TENDNH4A,T15NO2A,T45NO2A,TENDNO2A,T15NO3A,T45NO3A,TENDNO3A	No		61.3899	274.001	PLD-like domain;
Phatr3_EG00615	-	These are NEW GENES	chr_15	681954	685713	proteolysis	Subtilase family	H3K9me2,H3K9_14Ac,H3K4me2	Yes	T15NFREEA,T45NFREEA,TENDNFREEA,T45NH4A,T15NO2A,T45NO2A,TENDNO2A,T15NO3A,T45NO3A,TENDNO3A	No		344.015	876.804	Fn3-like domain;Subtilase family;PT repeat;
Phatr3_EG00616	-	These are NEW GENES	chr_15	755858	756788	NA	NA	H3K9_14Ac,H3K4me2	No		No		4633.2	13142.8	NA
Phatr3_EG00617	-	These are NEW GENES	chr_15	125802	126518	oxidation-reduction process	2OG-Fe(II) oxygenase superfamily	H3K4me2	No		No		15.0579	142.789	Poxvirus C4/C10 protein;
Phatr3_EG00618	proteinId OTE47936	Others	chr_15	481839	483706	NA	NA	H3K9_14Ac,H3K4me2	Yes	C5ALATE,NO3SPIKEA,T15NFREEA,T45NFREEA,TENDNFREEA,T45NH4A,NH4A,TENDNH4A,T15NO2A,T45NO2A,TENDNO2A,T15NO3A,T45NO3A,TENDNO3A	Yes	C5ALATE,NFREEA,T15NH4A,NH4A,T15NO2A,TENDNO2A,	53.2818	98.023	CAF1 complex subunit p150, region binding to PCNA;
Phatr3_EG00619	-	These are NEW GENES	chr_15	654120	655187	NA	Protein of unknown function (DUF3353)	H3K9_14Ac,H3K4me2	Yes	1ALATE,C5ALATE,NO3SPIKEA,TENDNH4A,T15NO2A,T45NO2A,TENDNO2A,T45NO3A,	No		353.282	1429.44	Protein CHAPERONE-LIKE PROTEIN OF POR1-like ;
Phatr3_EG00620	-	These are NEW GENES	chr_15	633401	635680	NA	F-box-like	H3K9me2,H3K9_14Ac,H3K4me2	No		No		64.8648	111.144	F-box domain;
Phatr3_EG00621	proteinId 14600	These are New genes (found on the antisense strand of Phatr2 genes)	chr_15	138517	139132	NA	NA	H3K9me2	Yes	C5ALATE,T45NFREEA,NFREEA,TENDNFREEA,NH4A,TENDNH4A,T15NO2A,TENDNO2A,T45NO3A,TENDNO3A	Yes	T15NFREEA,T15NH4A,T15NO2A,T45NO2A,T15NO3A,T45NO3A,	16.2162	51.7129	Non-histone chromosomal protein MC1;
Phatr3_EG00622	-	These are NEW GENES	chr_15	716787	719720	NA	BTB/POZ domain;Ankyrin repeats (3 copies);Ankyrin repeats (many copies)	H3K27me3,H3K9me2,H3K4me2	No		No		176.062	306.418	Ankyrin repeats (3 copies);BTB/POZ domain;Ankyrin repeats (many copies);
Phatr3_EG00623	proteinId 14401	These are New genes (found on the antisense strand of Phatr2 genes)	chr_15	169427	170264	NA	NA	H3K9me2,H3K9_14Ac,H3K4me2	No		No		134.363	270.914	Conserved mid region of cactin;
Phatr3_EG00624	-	These are NEW GENES	chr_14	56449	59217	NA	NA	H3K9me2,H3K9_14Ac,H3K4me2	Yes	NO3SPIKEA,T15NFREEA,T45NFREEA,NFREEA,TENDNFREEA,T15NH4A,T45NH4A,NH4A,TENDNH4A,T15NO2A,T45NO2A,TENDNO2A,T15NO3A,T45NO3A,TENDNO3A	Yes	1ALATE,C5ALATE,T15NH4A,T15NO3A,	1318.15	3321.2	Right handed beta helix region;
Phatr3_EG00625	-	These are NEW GENES	chr_14	209640	210488	NA	NA	CG,CHH,H3K27me3,H3K9me2,H3K9me3	No		No		NA	1.54367	RNase H;
Phatr3_EG00626	-	These are NEW GENES	chr_14	482637	485580	NA	Reverse transcriptase (RNA-dependent DNA polymerase)	CG,H3K27me3,H3K9me2,H3K9me3,H3K4me2	No		No		1.1583	0.771834	gag-polypeptide of LTR copia-type;RNase H;Reverse transcriptase (RNA-dependent DNA polymerase);
Phatr3_EG00627	-	These are NEW GENES	chr_14	419459	420107	NA	NA	NoMark	Yes	1ALATE,C5ALATE,NO3SPIKEA,T15NFREEA,T45NFREEA,TENDNFREEA,T45NH4A,NH4A,TENDNH4A,T15NO2A,T45NO2A,TENDNO2A,T15NO3A,T45NO3A,TENDNO3A	Yes	T15NFREEA,NFREEA,TENDNFREEA,T15NH4A,T45NH4A,NH4A,TENDNH4A,T15NO2A,T15NO3A,T45NO3A,TENDNO3A	39.3822	4.63101	Peptidase family M28;
Phatr3_EG00628	-	These are NEW GENES	chr_14	208692	209630	NA	Reverse transcriptase (RNA-dependent DNA polymerase)	CG,H3K27me3,H3K9me2,H3K9me3,H3K4me2	No		No		NA	0.771834	Reverse transcriptase (RNA-dependent DNA polymerase);
Phatr3_EG00629	-	These are NEW GENES	chr_14	662969	663430	NA	NA	H3K4me2	No		No		15.0579	53.2566	MH1 domain;
Phatr3_EG00630	-	These are NEW GENES	chr_14	101098	101458	NA	NA	H3K27me3,H3K9me2,H3K9me3,H3K9_14Ac,H3K4me2	No		No		3.4749	12.3494	PcfJ-like protein;
Phatr3_EG00631	-	These are NEW GENES	chr_14	1118	1348	NA	NA	CG,H3K27me3	No		No		0	0.771834	Fungal calcium binding protein;
Phatr3_EG00632	-	These are NEW GENES	chr_14	1394	2268	NA	NA	CG,H3K27me3	No		No		0	0.771834	Protein of unknown function (DUF1308);
Phatr3_EG00633	-	These are NEW GENES	chr_14	621908	622359	NA	NA	H3K9me2	No		Yes	NO3SPIKEA,T15NH4A,T45NO2A,T45NO3A,	75.2895	252.39	Anaphase-promoting complex, subunit 10 (APC10);
Phatr3_EG00634	proteinId 47575	Others	chr_14	157113	157861	NA	NA	H3K9me2,H3K9me3,H3K4me2	No		Yes	NO3SPIKEA,T15NH4A,T45NH4A,T15NO2A,T45NO2A,T45NO3A,	35.9073	64.0623	Prolipoprotein diacylglyceryl transferase;
Phatr3_EG00635	proteinId OTE47594	These are New genes (found on the antisense strand of Phatr2 genes)	chr_14	218576	219182	NA	NA	H3K27me3	No		Yes	T15NFREEA,NFREEA,T15NH4A,T45NH4A,NH4A,TENDNH4A,T15NO2A,T45NO2A,TENDNO2A,T15NO3A,T45NO3A,TENDNO3A	15.0579	47.8537	EF hand;
Phatr3_EG00636	-	These are NEW GENES	chr_14	644496	645257	NA	NA	H3K9_14Ac,H3K4me2	No		No		20.8494	60.9749	Protein of unknown function DUF104;
Phatr3_EG00637	proteinId 47569	These are New genes (found on the antisense strand of Phatr2 genes)	chr_14	137402	138999	NA	NA	H3K9me2,H3K9_14Ac	No		Yes	1ALATE,C5ALATE,NO3SPIKEA,NFREEA,T15NH4A,NH4A,TENDNH4A,T15NO2A,TENDNO2A,T15NO3A,T45NO3A,TENDNO3A	758.687	3274.89	Vacuolar protein sorting-associated protein 35 ;
Phatr3_EG00638	proteinId 47593	These are New genes (found on the antisense strand of Phatr2 genes)	chr_14	214390	215264	NA	NA	H3K9me3,H3K4me2	No		Yes	T45NFREEA,TENDNFREEA,T15NH4A,TENDNH4A,TENDNO2A,TENDNO3A	123.938	646.797	Bacterial protein of unknown function (DUF881);
Phatr3_EG00639	proteinId OTE47598	These are New genes (found on the antisense strand of Phatr2 genes)	chr_14	230660	231266	NA	NA	H3K9me2	No		Yes	1ALATE,C5ALATE,T45NFREEA,NFREEA,T15NH4A,NH4A,T45NO2A,T45NO3A,	12.7413	64.8341	Apc13p protein;
Phatr3_EG00640	-	These are NEW GENES	chr_14	705434	706219	NA	NA	H3K4me2	Yes	1ALATE,C5ALATE,NO3SPIKEA,T15NFREEA,T45NFREEA,NFREEA,T15NH4A,T45NH4A,T15NO2A,T15NO3A,T45NO3A,	Yes	1ALATE,C5ALATE,TENDNO2A,TENDNO3A	178.378	304.875	Rhamnan synthesis protein F;
Phatr3_EG00641	proteinId OTE47693	These are New genes (found on the antisense strand of Phatr2 genes)	chr_14	540035	540588	NA	NA	H3K27me3,H3K9me2,H3K9me3,H3K9_14Ac,H3K4me2	No		No		NA	NA	EGF domain;
Phatr3_EG00643	-	These are NEW GENES	chr_14	170726	171671	NA	Ring finger domain	H3K9_14Ac,H3K4me2	Yes	NFREEA,NH4A,T15NO2A,TENDNO2A,TENDNO3A	No		269.884	1231.85	FANCL C-terminal domain;
Phatr3_EG00644	proteinId OTE37853	These are New genes (found on the antisense strand of Phatr2 genes)	chr_14	227926	228734	NA	NA	CG,H3K9me2,H3K9_14Ac,H3K4me2	Yes	1ALATE,C5ALATE,NO3SPIKEA,T15NFREEA,T45NFREEA,NFREEA,TENDNFREEA,NH4A,TENDNH4A,TENDNO2A,T45NO3A,TENDNO3A	No		296.525	317.996	Acyl transferase domain;
Phatr3_EG00645	-	These are NEW GENES	chr_14	52261	55105	NA	NA	H3K9me3,H3K9_14Ac,H3K4me2	No		No		269.884	1453.36	FG-GAP repeat;Repeat domain in Vibrio, Colwellia, Bradyrhizobium and Shewanella;FG-GAP repeat;FG-GAP repeat;FG-GAP repeat;PT repeat;
Phatr3_EG00646	proteinId 47572	These are New genes (found on the antisense strand of Phatr2 genes)	chr_14	148599	149051	NA	NA	H3K27me3,H3K9me2	No		No		177.22	6.17468	Late cornified envelope ;
Phatr3_EG00647	proteinId 47620	These are New genes (found on the antisense strand of Phatr2 genes)	chr_14	306248	306835	NA	NA	H3K9me2	Yes	1ALATE,C5ALATE,NO3SPIKEA,T15NFREEA,T45NFREEA,NFREEA,TENDNFREEA,T45NH4A,NH4A,TENDNH4A,T15NO2A,T45NO2A,TENDNO2A,T15NO3A,T45NO3A,TENDNO3A	No		30.1158	63.2904	Protein of unknown function (DUF2997);
Phatr3_EG00648	proteinId 47667	These are New genes (found on the antisense strand of Phatr2 genes)	chr_14	472844	473337	NA	NA	NoMark	No		No		105.405	690.02	HAUS augmin-like complex subunit 3;
Phatr3_EG00649	-	These are NEW GENES	chr_14	16660	18588	NA	NA	H3K9_14Ac,H3K4me2	No		No		159.845	398.267	Repair protein Rad1/Rec1/Rad17;
Phatr3_EG00650	proteinId 47571	These are New genes (found on the antisense strand of Phatr2 genes)	chr_14	145028	145455	NA	NA	H3K27me3,H3K9me2,H3K4me2	No		No		606.949	1627.8	Glycine/sarcosine/betaine reductase component B subunits;
Phatr3_EG00651	proteinId OTE37827	Modified	chr_14	165153	165840	NA	NA	H3K9_14Ac,H3K4me2	Yes	1ALATE,C5ALATE,NO3SPIKEA,T15NFREEA,T45NFREEA,NFREEA,TENDNFREEA,T15NH4A,T45NH4A,NH4A,TENDNH4A,T15NO2A,T45NO2A,TENDNO2A,T15NO3A,T45NO3A,TENDNO3A	No		69.498	145.877	Domain of unknown function (DUF4516);
Phatr3_EG00652	proteinId 21744	These are New genes (found on the antisense strand of Phatr2 genes)	chr_14	166016	167268	NA	NA	H3K9me2,H3K9_14Ac,H3K4me2	No		No		257.143	599.715	S-adenosyl-L-homocysteine hydrolase, NAD binding domain;
Phatr3_EG00654	-	These are NEW GENES	chr_14	354341	354898	NA	NA	H3K9_14Ac,H3K4me2	No		No		30.1158	92.6201	Domain of unknown function (DUF4598);
Phatr3_EG00655	-	These are NEW GENES	chr_14	313669	316707	NA	NA	H3K9_14Ac,H3K4me2	No		No		935.907	1402.42	HlyD membrane-fusion protein of T1SS;HlyD family secretion protein;
Phatr3_EG00656	proteinId 47621	These are New genes (found on the antisense strand of Phatr2 genes)	chr_14	309216	309473	NA	NA	H3K9me2	No		No		25.4826	101.11	GHMP kinases C terminal ;
Phatr3_EG00657	-	These are NEW GENES	chr_14	384703	385665	ubiquitin-dependent protein catabolic process	Proteasome subunit;Proteasome subunit A N-terminal signature	H3K9me2,H3K9_14Ac,H3K4me2	No		No		67.1814	415.247	Proteasome subunit;Proteasome subunit A N-terminal signature;
Phatr3_EG00658	-	These are NEW GENES	chr_14	285076	286470	NA	NA	CG,H3K27me3,H3K9me2,H3K9me3	No		No		NA	0	Protein of unknown function (DUF1045);
Phatr3_EG00659	proteinId OTE47641	Others	chr_14	370637	371017	NA	NA	H3K9me2,H3K9_14Ac	No		No		32.4324	19.2959	Rsm1-like;
Phatr3_EG00660	-	These are NEW GENES	chr_14	282216	285006	NA	Reverse transcriptase (RNA-dependent DNA polymerase)	CG,CHH,H3K27me3,H3K9me2,H3K9me3	No		No		NA	2.3155	Reverse transcriptase (RNA-dependent DNA polymerase);RNase H;
Phatr3_EG00661	-	These are NEW GENES	chr_14	286534	287652	NA	NA	CG,H3K27me3,H3K9me2,H3K9me3	No		No		NA	0.771834	Protein of unknown function (DUF494);
Phatr3_EG00662	proteinId OTE47641	Others	chr_14	371137	371595	NA	NA	H3K9_14Ac	No		No		40.5405	10.0338	Neuraxin and MAP1B repeat;
Phatr3_EG00663	-	These are NEW GENES	chr_14	710687	711223	NA	NUDIX domain	H3K9_14Ac,H3K4me2	No		No		35.9073	64.0623	NUDIX domain;
Phatr3_EG00664	-	These are NEW GENES	chr_14	681189	681458	NA	ThiS family	H3K9_14Ac,H3K4me2	No		No		50.9652	50.1692	ThiS family;
Phatr3_EG00665	-	These are NEW GENES	chr_14	140183	140386	NA	NA	H3K9_14Ac	No		No		8.1081	106.513	Uncharacterized conserved protein (DUF2276);
Phatr3_EG00666	-	These are NEW GENES	chr_14	327264	328153	metabolic process	Methyltransferase domain	H3K9me2,H3K9_14Ac,H3K4me2	Yes	1ALATE,C5ALATE,NFREEA,TENDNFREEA,T45NH4A,TENDNH4A,TENDNO2A,T15NO3A,	No		44.0154	128.125	Methyltransferase domain;
Phatr3_EG00667	-	These are NEW GENES	chr_14	813778	818324	NA	Reverse transcriptase (RNA-dependent DNA polymerase)	CG,CHG,CHH,H3K27me3,H3K9me2,H3K9me3,H3K4me2	No		No		2.3166	0	Cyclin, N-terminal domain;Integrase core domain;Reverse transcriptase (RNA-dependent DNA polymerase);
Phatr3_EG00668	-	These are NEW GENES	chr_16	428380	428811	NA	NA	H3K4me2	No		No		5.7915	47.0819	Domain of unknown function (DUF4158);
Phatr3_EG00669	-	These are NEW GENES	chr_16	114	1100	NA	NA	CG,CHH,H3K27me3,H3K9me2,H3K9me3	No		No		NA	0	DDE_Tnp_1-like zinc-ribbon;Transposase IS4;
Phatr3_EG00670	-	These are NEW GENES	chr_16	282624	283016	NA	NA	H3K9_14Ac,H3K4me2	No		Yes	T15NFREEA,T15NH4A,T15NO3A,T45NO3A,	23.166	135.843	Protein of unknown function (DUF3737) ;
Phatr3_EG00671	-	These are NEW GENES	chr_16	418809	421883	NA	NA	H3K4me2	No		Yes	T15NFREEA,NFREEA,T15NH4A,NH4A,TENDNH4A,T15NO2A,T45NO2A,TENDNO2A,T15NO3A,	141.313	386.689	Zinc finger, C2H2 type;
Phatr3_EG00672	-	These are NEW GENES	chr_16	325244	326400	regulation of transcription, DNA-templated	HSF-type DNA-binding	H3K9me2,H3K9_14Ac,H3K4me2	No		Yes	NO3SPIKEA,T15NH4A,T45NO2A,TENDNO3A	41.6988	209.939	HSF-type DNA-binding;
Phatr3_EG00673	-	These are NEW GENES	chr_16	164098	164946	NA	NA	CG,H3K27me3,H3K9me2,H3K9me3	No		No		NA	0	AMP-binding enzyme;
Phatr3_EG00674	proteinId 48084	These are New genes (found on the antisense strand of Phatr2 genes)	chr_16	147595	148193	NA	NA	NoMark	No		No		461.004	1299.77	Endonuclease V;
Phatr3_EG00675	-	These are NEW GENES	chr_16	726944	727450	NA	NA	CHH,H3K27me3,H3K9me2,H3K9me3	No		No		NA	1.54367	PLAC8 family;
Phatr3_EG00676	-	These are NEW GENES	chr_16	165134	167876	NA	NA	CG,H3K27me3,H3K9me2,H3K9me3	No		No		NA	0	F-actin binding;
Phatr3_EG00677	-	These are NEW GENES	chr_16	406851	407501	proteolysis	Peptidase S24-like	H3K9_14Ac,H3K4me2	No		No		62.5482	196.046	Signal peptidase, peptidase S26 ;
Phatr3_EG00678	-	These are NEW GENES	chr_16	146058	146702	NA	NA	CG,H3K27me3	No		No		0	1.54367	Pam16;
Phatr3_EG00679	-	These are NEW GENES	chr_16	222381	224180	oxidation-reduction process	FAD dependent oxidoreductase	H3K9me2	No		No		118.147	126.581	FAD dependent oxidoreductase;FAD-NAD(P)-binding;
Phatr3_EG00680	proteinId 38406	These are New genes (found on the antisense strand of Phatr2 genes)	chr_16	13335	13628	NA	NA	CG	No		No		2.3166	14.6649	Acetyltransferase (GNAT) domain;
Phatr3_EG00681	-	These are NEW GENES	chr_16	454598	460405	NA	NA	H3K9me2,H3K9_14Ac,H3K4me2	No		No		679.922	1323.7	HlyD membrane-fusion protein of T1SS;Neuronal tyrosine-phosphorylated phosphoinositide-3-kinase adapter;HlyD family secretion protein;HlyD membrane-fusion protein of T1SS;
Phatr3_EG00682	-	These are NEW GENES	chr_16	112262	114911	NA	NA	H3K9_14Ac,H3K4me2	No		Yes	T15NFREEA,T15NH4A,NH4A,T45NO2A,TENDNO2A,T15NO3A,	101.93	473.906	PHD-zinc-finger like domain;PHD-finger;
Phatr3_EG00683	proteinId OTE14760	Others	chr_16	54588	55028	NA	NA	H3K9me2,H3K9_14Ac,H3K4me2	Yes	1ALATE,C5ALATE,NO3SPIKEA,T15NFREEA,T45NFREEA,NFREEA,TENDNFREEA,T15NH4A,T45NH4A,NH4A,TENDNH4A,T15NO2A,T45NO2A,TENDNO2A,T15NO3A,T45NO3A,TENDNO3A	No		112.355	534.109	Lipase (class 3);
Phatr3_EG00684	-	These are NEW GENES	chr_16	319113	319823	NA	Cullin binding	H3K9_14Ac,H3K4me2	No		No		225.869	706.229	Cullin binding;
Phatr3_EG00685	-	These are NEW GENES	chr_16	600657	601680	NA	NA	H3K9_14Ac,H3K4me2	No		Yes	1ALATE,NO3SPIKEA,T15NFREEA,TENDNFREEA,T15NH4A,T45NH4A,TENDNH4A,T15NO2A,T45NO2A,TENDNO2A,T15NO3A,TENDNO3A	78.7644	219.201	Protein of unknown function (DUF1394);
Phatr3_EG00686	proteinId 48145	These are New genes (found on the antisense strand of Phatr2 genes)	chr_16	336908	337580	NA	NA	H3K4me2	No		Yes	1ALATE,T45NFREEA,T15NH4A,NH4A,	64.8648	156.682	Junctional sarcoplasmic reticulum protein;
Phatr3_EG00687	proteinId 52367	These are New genes (found on the antisense strand of Phatr2 genes)	chr_16	484802	485795	NA	NA	CG,H3K27me3,H3K9me2,H3K4me2	Yes	1ALATE,C5ALATE,NO3SPIKEA,T15NFREEA,NFREEA,TENDNFREEA,T15NH4A,T45NH4A,NH4A,TENDNH4A,T15NO2A,T45NO2A,TENDNO2A,T15NO3A,T45NO3A,	Yes	T45NFREEA,T15NH4A,NH4A,TENDNO3A	44.0154	120.406	Forty-two-three protein;
Phatr3_EG00688	-	These are NEW GENES	chr_16	605959	606558	NA	Protein of unknown function (DUF2763)	H3K9_14Ac,H3K4me2	Yes	1ALATE,C5ALATE,T15NFREEA,NFREEA,T45NH4A,NH4A,TENDNH4A,T15NO2A,T45NO2A,TENDNO2A,T15NO3A,T45NO3A,TENDNO3A	Yes	1ALATE,NO3SPIKEA,T45NFREEA,TENDNFREEA,T15NH4A,T45NH4A,NH4A,TENDNH4A,T45NO2A,TENDNO2A,T15NO3A,T45NO3A,	144.788	285.579	Selenoprotein SelK_SelG ;
Phatr3_EG00689	proteinId OTE48054	These are New genes (found on the antisense strand of Phatr2 genes)	chr_16	60240	61319	NA	NA	H3K9me2,H3K4me2	No		No		383.397	2026.84	Sporozoite P67 surface antigen;
Phatr3_EG00691	proteinId 48087	These are New genes (found on the antisense strand of Phatr2 genes)	chr_16	153665	154121	NA	NA	H3K9_14Ac,H3K4me2	Yes	1ALATE,C5ALATE,NO3SPIKEA,T15NFREEA,T45NFREEA,NFREEA,TENDNFREEA,T15NH4A,T45NH4A,NH4A,TENDNH4A,T15NO2A,T45NO2A,T15NO3A,T45NO3A,TENDNO3A	No		116.988	1006.47	FAM47 family;
Phatr3_EG00692	-	These are NEW GENES	chr_16	29760	30484	NA	NA	CG,H3K27me3,H3K9me2,H3K9me3,H3K4me2	No		No		NA	2.3155	Uncharacterized conserved protein (DUF2293);
Phatr3_EG00693	proteinId 48146	These are New genes (found on the antisense strand of Phatr2 genes)	chr_16	340438	341013	NA	NA	H3K9_14Ac,H3K4me2	Yes	1ALATE,C5ALATE,NO3SPIKEA,T15NFREEA,T45NFREEA,TENDNFREEA,T45NH4A,TENDNH4A,T15NO2A,T45NO2A,TENDNO2A,T15NO3A,T45NO3A,TENDNO3A	Yes	NFREEA,T15NH4A,NH4A,TENDNH4A,T15NO3A,	12.7413	47.8537	NA
Phatr3_EG00694	-	These are NEW GENES	chr_16	506475	507260	NA	NA	H3K4me2	No		Yes	1ALATE,C5ALATE,NO3SPIKEA,T15NFREEA,TENDNFREEA,T15NH4A,T45NH4A,NH4A,T15NO2A,T45NO2A,TENDNO2A,T15NO3A,TENDNO3A	8.1081	17.7522	Cohesin loading factor;
Phatr3_EG00695	-	These are NEW GENES	chr_16	18985	19570	NA	NA	CG,H3K27me3,H3K9me2,H3K9me3	No		No		NA	0	Latexin;
Phatr3_EG00696	-	These are NEW GENES	chr_16	470260	470484	NA	NA	H3K9_14Ac,H3K4me2	No		No		25.4826	53.2566	NAD-dependent DNA ligase adenylation domain;
Phatr3_EG00697	-	These are NEW GENES	chr_16	760446	760715	NA	NA	CG,H3K27me3,H3K9me2,H3K9me3,H3K4me2	No		No		10.4247	21.6114	Domain of unknown function (DUF4299);
Phatr3_EG00698	proteinId 48162	These are New genes (found on the antisense strand of Phatr2 genes)	chr_16	389958	390370	NA	NA	NoMark	No		No		12.7413	57.1158	Exonuclease;
Phatr3_EG00699	-	These are NEW GENES	chr_16	174398	175916	NA	NA	CG,H3K27me3,H3K9me2,H3K9me3	No		No		NA	NA	Protein of unknown function (DUF1749);
Phatr3_EG00700	-	These are NEW GENES	chr_16	469356	470007	NA	NA	H3K9_14Ac,H3K4me2	Yes	1ALATE,C5ALATE,NO3SPIKEA,T15NFREEA,T45NFREEA,NFREEA,TENDNFREEA,T15NH4A,T45NH4A,NH4A,TENDNH4A,T15NO2A,T45NO2A,TENDNO2A,T15NO3A,T45NO3A,TENDNO3A	No		62.5482	138.158	Leucine Rich repeat;
Phatr3_EG00701	-	These are NEW GENES	chr_16	543497	544060	NA	NA	H3K9_14Ac,H3K4me2	No		No		42.8571	194.502	XRCC1 N terminal domain;
Phatr3_EG00702	-	These are NEW GENES	chr_16	344244	344546	NA	NA	H3K9_14Ac,H3K4me2	No		No		31.2741	167.488	C4-dicarboxylate anaerobic carrier;
Phatr3_EG00704	-	These are NEW GENES	chr_16	139190	142789	nucleobase-containing compound metabolic process	XRN 5'-3' exonuclease N-terminus	H3K9_14Ac,H3K4me2	No		No		122.78	333.432	XRN 5'-3' exonuclease N-terminus;Chitin synthesis regulation, resistance to Congo red;
Phatr3_EG00705	-	These are NEW GENES	chr_16	461893	462201	NA	NA	NoMark	No		No		1.1583	6.94651	YibE/F-like protein;
Phatr3_EG00706	-	These are NEW GENES	chr_16	242981	244630	NA	NA	H3K27me3,H3K9me2	No		No		49.8069	41.6791	Treslin N-terminus;
Phatr3_EG00707	-	These are NEW GENES	chr_16	528033	528320	NA	NA	H3K9_14Ac,H3K4me2	No		No		4754.82	7689.02	Transmembrane Fragile-X-F protein ;
Phatr3_EG00708	proteinId 48190	These are New genes (found on the antisense strand of Phatr2 genes)	chr_16	462874	463424	NA	NA	H3K9_14Ac,H3K4me2	No		No		62.5482	199.133	AAA domain;
Phatr3_EG00709	-	These are NEW GENES	chr_16	155328	155810	NA	NA	H3K9_14Ac,H3K4me2	No		No		69.498	1437.93	Hormone receptor domain;
Phatr3_EG00710	-	These are NEW GENES	chr_16	558532	559608	NA	NA	CG,H3K27me3,H3K9me2,H3K9me3	No		No		NA	0	RNase H;
Phatr3_EG00711	proteinId 48048	These are New genes (found on the antisense strand of Phatr2 genes)	chr_16	37720	38225	NA	NA	NoMark	No		Yes	NO3SPIKEA,T15NFREEA,TENDNFREEA,T15NH4A,T45NH4A,NH4A,T15NO2A,T45NO2A,T15NO3A,T45NO3A,	3.4749	3.85917	Fumarylacetoacetate (FAA) hydrolase family;
Phatr3_EG00712	-	These are NEW GENES	chr_16	559626	560294	NA	Reverse transcriptase (RNA-dependent DNA polymerase)	CG,CHH,H3K27me3,H3K9me2,H3K9me3,H3K4me2	No		Yes	1ALATE,T15NFREEA,TENDNFREEA,T15NH4A,T45NH4A,NH4A,TENDNH4A,T15NO2A,T45NO2A,TENDNO2A,T15NO3A,T45NO3A,TENDNO3A	2.3166	8.49018	Reverse transcriptase (RNA-dependent DNA polymerase);
Phatr3_EG00713	-	These are NEW GENES	chr_16	90820	91725	NA	NA	H3K9_14Ac,H3K4me2	No		No		91.5057	485.484	EURL protein;
Phatr3_EG00714	-	These are NEW GENES	chr_16	755563	756015	NA	NA	CG,H3K27me3,H3K9me2,H3K9me3,H3K4me2	No		No		NA	NA	Cystatin domain;
Phatr3_EG00715	-	These are NEW GENES	chr_16	252649	252906	NA	NA	NoMark	No		No		165.637	382.058	Parkin co-regulated protein;
Phatr3_EG00716	-	These are NEW GENES	chr_16	310947	313643	transmembrane transport	MatE	H3K9_14Ac,H3K4me2	Yes	1ALATE,C5ALATE,NO3SPIKEA,T15NFREEA,T45NFREEA,NFREEA,TENDNFREEA,T15NH4A,T45NH4A,NH4A,TENDNH4A,T15NO2A,T45NO2A,TENDNO2A,T15NO3A,T45NO3A,TENDNO3A	No		291.892	754.854	MatE;
Phatr3_EG00717	-	These are NEW GENES	chr_10	50902	56379	NA	Reverse transcriptase (RNA-dependent DNA polymerase)	CG,H3K27me3,H3K9me2,H3K9me3,H3K4me2	No		No		6.9498	3.08734	gag-polypeptide of LTR copia-type;RNase H;Reverse transcriptase (RNA-dependent DNA polymerase);Integrase core domain;
Phatr3_EG00718	-	These are NEW GENES	chr_10	820533	822668	lipid metabolic process	Patatin-like phospholipase	H3K9_14Ac,H3K4me2	No		No		101.93	358.131	Patatin-like phospholipase;
Phatr3_EG00719	proteinId 20885	These are New genes (found on the antisense strand of Phatr2 genes)	chr_10	696555	701071	carbohydrate metabolic process	Glycosyl hydrolase catalytic core	H3K9me2,H3K9_14Ac,H3K4me2	No		No		374.131	1025.77	Glycosyl hydrolase catalytic core;
Phatr3_EG00720	-	These are NEW GENES	chr_10	537645	538928	lipid metabolic process	Patatin-like phospholipase	H3K9_14Ac,H3K4me2	No		No		34.749	353.5	Patatin-like phospholipase;
Phatr3_EG00721	-	These are NEW GENES	chr_10	688833	689344	NA	NA	CG,H3K27me3,H3K9me2,H3K9me3	No		No		NA	0	NA
Phatr3_EG00722	-	These are NEW GENES	chr_10	190990	192390	NA	NA	H3K9_14Ac,H3K4me2	No		No		118.147	377.427	GDP-fucose protein O-fucosyltransferase;
Phatr3_EG00723	proteinId 27877	These are New genes (found on the antisense strand of Phatr2 genes)	chr_10	107109	107611	NA	NA	H3K4me2	No		No		28.9575	1664.85	B3/4 domain;
Phatr3_EG00724	-	These are NEW GENES	chr_10	836460	838022	NA	NA	H3K27me3,H3K9me2,H3K4me2	No		No		4.6332	11.5775	Peptidase family S49 N-terminal;
Phatr3_EG00725	proteinId 36356	These are New genes (found on the antisense strand of Phatr2 genes)	chr_10	250328	250998	NA	NA	H3K9_14Ac,H3K4me2	No		No		99.6138	533.338	Domain of unknown function (DUF3512);
Phatr3_EG00726	-	These are NEW GENES	chr_10	255029	256822	NA	SHQ1 protein	H3K9_14Ac,H3K4me2	No		No		18.5328	101.11	SHQ1 protein;
Phatr3_EG00727	-	These are NEW GENES	chr_10	185799	186191	NA	NA	H3K9me2	No		Yes	C5ALATE,T15NFREEA,T15NO2A,TENDNO2A,T15NO3A,	5.7915	7.71834	PDZ domain;
Phatr3_EG00728	proteinId 36347	These are New genes (found on the antisense strand of Phatr2 genes)	chr_10	226564	227336	NA	NA	H3K9_14Ac,H3K4me2	No		No		1256.76	9341.51	SecD export protein N-terminal TM region;
Phatr3_EG00729	-	These are NEW GENES	chr_10	953134	958125	NA	NA	H3K9_14Ac,H3K4me2	No		No		594.208	1110.67	Protein of unknown function (DUF4551);
Phatr3_EG00730	proteinId OTE46341	These are New genes (found on the antisense strand of Phatr2 genes)	chr_10	44556	45067	NA	NA	NoMark	No		Yes	T15NH4A,T45NH4A,NH4A,T15NO2A,T45NO2A,T15NO3A,	23.166	246.215	Protein of unknown function (DUF4050);
Phatr3_EG00731	-	These are NEW GENES	chr_10	371548	375222	protein phosphorylation	Protein kinase domain	H3K9me2,H3K9_14Ac,H3K4me2	No		No		287.259	861.367	Protein kinase domain;
Phatr3_EG00732	proteinId OTE13053	These are New genes (found on the antisense strand of Phatr2 genes)	chr_10	99774	100483	NA	NA	H3K4me2	No		Yes	1ALATE,C5ALATE,T15NFREEA,NFREEA,T15NH4A,NH4A,T15NO2A,TENDNO2A,	67.1814	62.5186	Dodecin;
Phatr3_EG00733	proteinId 46392	These are New genes (found on the antisense strand of Phatr2 genes)	chr_10	202318	204175	NA	NA	H3K4me2	No		No		53.2818	218.429	Mitochondrial ribosomal death-associated protein 3;
Phatr3_EG00734	-	These are NEW GENES	chr_10	963306	963545	NA	NA	CG,H3K27me3,H3K9me2,H3K9me3,H3K4me2	No		No		NA	NA	NA
Phatr3_EG00735	-	These are NEW GENES	chr_10	245289	246305	NA	NA	H3K9me2,H3K9me3,H3K9_14Ac,H3K4me2	No		No		72.9729	53.2566	NA
Phatr3_EG00736	-	These are NEW GENES	chr_10	488355	488994	NA	DDE superfamily endonuclease	NoMark	Yes	1ALATE,C5ALATE,NO3SPIKEA,T45NFREEA,NFREEA,TENDNFREEA,NH4A,TENDNH4A,TENDNO2A,T15NO3A,T45NO3A,TENDNO3A	Yes	T15NH4A,T45NH4A,T15NO2A,T45NO2A,	155.212	189.871	DDE superfamily endonuclease;
Phatr3_EG00737	-	These are NEW GENES	chr_10	292016	292379	NA	NA	H3K9_14Ac,H3K4me2	No		No		569.884	2845.75	DDHD domain;
Phatr3_EG00738	-	These are NEW GENES	chr_10	186249	186460	NA	NA	H3K9me2	No		Yes	T45NFREEA,T15NH4A,T45NH4A,T15NO2A,T45NO2A,T15NO3A,TENDNO3A	NA	0	IBV 3A protein ;
Phatr3_EG00739	-	These are NEW GENES	chr_10	313913	315109	NA	NA	H3K9_14Ac,H3K4me2	No		No		25.4826	54.8002	Recombination endonuclease VII;
Phatr3_EG00740	-	These are NEW GENES	chr_10	291204	291711	NA	NA	H3K9_14Ac,H3K4me2	Yes	1ALATE,C5ALATE,NO3SPIKEA,T15NFREEA,T45NFREEA,NFREEA,TENDNFREEA,T15NH4A,T45NH4A,NH4A,TENDNH4A,T15NO2A,T45NO2A,TENDNO2A,T15NO3A,T45NO3A,TENDNO3A	No		362.548	520.216	Transient receptor ion channel II;
Phatr3_EG00741	proteinId OTE12972	These are New genes (found on the antisense strand of Phatr2 genes)	chr_10	89628	90231	NA	NA	H3K9me2,H3K9_14Ac,H3K4me2	Yes	1ALATE,T45NFREEA,T15NO2A,TENDNO2A,T15NO3A,	Yes	NFREEA,TENDNFREEA,T15NH4A,T45NH4A,NH4A,T45NO3A,	18.5328	38.5917	Insecticidal Crystal Toxin, P42 ;
Phatr3_EG00742	-	These are NEW GENES	chr_10	638204	638854	NA	NA	CG	Yes	C5ALATE,NO3SPIKEA,NFREEA,TENDNFREEA,T15NH4A,NH4A,T15NO3A,TENDNO3A	Yes	C5ALATE,NO3SPIKEA,T15NFREEA,T45NFREEA,T15NH4A,T15NO2A,T45NO2A,T15NO3A,T45NO3A,	38.2239	47.0819	Rogdi leucine zipper containing protein;
Phatr3_EG00743	-	These are NEW GENES	chr_10	905031	908905	Golgi to plasma membrane transport	Exocyst complex component Sec5	H3K9_14Ac,H3K4me2	Yes	C5ALATE,T15NFREEA,T45NFREEA,NFREEA,T15NH4A,T45NH4A,NH4A,TENDNH4A,T15NO2A,T45NO2A,TENDNO2A,T15NO3A,T45NO3A,TENDNO3A	Yes	C5ALATE,NO3SPIKEA,NH4A,T45NO2A,	579.15	1522.06	Exocyst complex component Sec5;
Phatr3_EG00744	-	These are NEW GENES	chr_10	963919	964359	NA	NA	H3K27me3,H3K9me2,H3K9me3	No		Yes	T15NFREEA,T15NH4A,T45NH4A,T15NO3A,T45NO3A,	NA	0	TrwC relaxase;
Phatr3_EG00745	-	These are NEW GENES	chr_10	640637	641051	NA	NA	H3K27me3,H3K9me2,H3K9me3,H3K9_14Ac,H3K4me2	Yes	1ALATE,C5ALATE,NO3SPIKEA,T15NFREEA,T45NFREEA,NFREEA,TENDNFREEA,T15NH4A,T45NH4A,NH4A,TENDNH4A,T15NO2A,T45NO2A,TENDNO2A,T15NO3A,T45NO3A,TENDNO3A	No		54.4401	221.516	Myelin gene regulatory factor C-terminal domain 2;
Phatr3_EG00746	proteinId 36358	These are New genes (found on the antisense strand of Phatr2 genes)	chr_10	258171	258902	NA	NA	H3K9_14Ac,H3K4me2	No		Yes	C5ALATE,T15NFREEA,T45NFREEA,TENDNFREEA,T15NH4A,NH4A,TENDNH4A,T15NO2A,T45NO2A,T45NO3A,TENDNO3A	30.1158	95.7075	Putative GTP-binding controlling metal-binding;
Phatr3_EG00747	proteinId 50971	These are New genes (found on the antisense strand of Phatr2 genes)	chr_10	377428	379111	NA	EamA-like transporter family;Triose-phosphate Transporter family	H3K9_14Ac,H3K4me2	No		Yes	T45NFREEA,NFREEA,TENDNFREEA,T15NH4A,TENDNH4A,TENDNO2A,TENDNO3A	173.745	1422.49	Triose-phosphate Transporter family;EamA-like transporter family;
Phatr3_EG00748	proteinId 13160	These are New genes (found on the antisense strand of Phatr2 genes)	chr_10	87811	89120	NA	NA	H3K9me2	Yes	C5ALATE,NO3SPIKEA,T15NFREEA,T45NFREEA,NFREEA,TENDNFREEA,T15NH4A,T45NH4A,NH4A,TENDNH4A,T15NO2A,T45NO2A,TENDNO2A,T15NO3A,T45NO3A,TENDNO3A	No		26.6409	184.468	Phage terminase large subunit (GpA);
Phatr3_EG00749	-	These are NEW GENES	chr_10	795951	797582	NA	NA	H3K9_14Ac,H3K4me2	No		No		456.37	1370.78	Putative cell wall binding repeat 2;
Phatr3_EG00750	proteinId 20787	These are New genes (found on the antisense strand of Phatr2 genes)	chr_10	266638	267396	NA	NA	NoMark	No		No		608.108	2185.06	HrcA protein C terminal domain;
Phatr3_EG00751	proteinId 46560	These are New genes (found on the antisense strand of Phatr2 genes)	chr_10	709624	710239	NA	NA	NoMark	No		Yes	C5ALATE,T15NH4A,NH4A,T45NO2A,	4.6332	4.63101	rRNA small subunit methyltransferase G;
Phatr3_EG00752	-	These are NEW GENES	chr_10	73719	74258	NA	NA	NoMark	No		No		4.6332	13.893	PLAT/LH2 and C2-like Ca2+-binding lipoprotein;
Phatr3_EG00753	-	These are NEW GENES	chr_10	365408	365718	NA	NA	CG,H3K27me3,H3K9me2,H3K9me3	No		No		NA	3.85917	Ku70/Ku80 N-terminal alpha/beta domain;
Phatr3_EG00754	-	These are NEW GENES	chr_10	925631	926623	NA	NA	NoMark	No		No		76.4478	235.41	Pre-mRNA cleavage complex II protein Clp1;
Phatr3_EG00755	proteinId 13154	These are New genes (found on the antisense strand of Phatr2 genes)	chr_10	280971	281578	NA	NA	H3K9me2,H3K4me2	No		Yes	1ALATE,C5ALATE,T15NFREEA,NFREEA,T15NH4A,T45NH4A,	0	0.771834	Putative exonuclease SbcCD, C subunit;
Phatr3_EG00756	proteinId 36309	These are New genes (found on the antisense strand of Phatr2 genes)	chr_10	129732	130155	NA	NA	H3K9_14Ac,H3K4me2	No		Yes	1ALATE,C5ALATE,NFREEA,TENDNFREEA,TENDNO2A,TENDNO3A	3.4749	7.71834	Quinohemoprotein amine dehydrogenase, alpha subunit domain III;
Phatr3_EG00757	proteinId 46409	These are New genes (found on the antisense strand of Phatr2 genes)	chr_10	244108	244688	NA	NA	H3K9_14Ac,H3K4me2	No		No		63.7065	140.474	Casein kinase II regulatory subunit;
Phatr3_EG00758	proteinId 46435	These are New genes (found on the antisense strand of Phatr2 genes)	chr_10	330629	331046	NA	NA	H3K4me2	Yes	1ALATE,C5ALATE,NO3SPIKEA,T15NFREEA,T45NFREEA,NFREEA,TENDNFREEA,T15NH4A,T45NH4A,NH4A,TENDNH4A,T15NO2A,T45NO2A,TENDNO2A,T15NO3A,T45NO3A,TENDNO3A	No		17.3745	42.4509	STAT protein, protein interaction domain;
Phatr3_EG00759	-	These are NEW GENES	chr_10	600567	601949	NA	Protein of unknown function (DUF1517)	H3K9_14Ac,H3K4me2	No		No		4366.79	34524.2	Protein of unknown function (DUF1517);
Phatr3_EG00760	-	These are NEW GENES	chr_10	817902	818189	NA	NA	H3K9_14Ac,H3K4me2	No		No		246.718	325.714	G-protein alpha subunit;
Phatr3_EG00761	-	These are NEW GENES	chr_10	78292	79719	NA	NA	H3K9_14Ac,H3K4me2	No		No		186.486	530.25	Vta1 like;
Phatr3_EG00762	-	These are NEW GENES	chr_10	75489	75850	NA	NA	CG,CHG,H3K27me3,H3K9me2	No		No		NA	0.771834	Spc97 / Spc98 family;
Phatr3_EG00763	proteinId 46405	These are New genes (found on the antisense strand of Phatr2 genes)	chr_10	234756	235469	NA	NA	H3K9_14Ac,H3K4me2	No		Yes	1ALATE,C5ALATE,T15NH4A,TENDNO3A	20.8494	129.668	NA
Phatr3_EG00764	-	These are NEW GENES	chr_10	654115	655253	proteolysis	Prolyl oligopeptidase family	H3K9_14Ac,H3K4me2	No		Yes	C5ALATE,NO3SPIKEA,T45NFREEA,T15NH4A,T45NO2A,T15NO3A,T45NO3A,	57.915	244.672	Prolyl oligopeptidase family;
Phatr3_EG00765	-	These are NEW GENES	chr_10	245519	249138	NA	PT repeat	H3K27me3,H3K9me2,H3K9me3,H3K9_14Ac,H3K4me2	Yes	1ALATE,C5ALATE,T45NFREEA,T15NO2A,T15NO3A,T45NO3A,TENDNO3A	No		150.579	215.342	PT repeat;PT repeat;PT repeat;PT repeat;
Phatr3_EG00766	-	These are NEW GENES	chr_10	92157	93080	NA	NA	CG,H3K9_14Ac,H3K4me2	No		No		31.2741	306.418	Glycosyl transferase family 64 domain;
Phatr3_EG00767	-	These are NEW GENES	chr_10	959927	961444	NA	NA	CG,CHH,H3K27me3,H3K9me2,H3K9me3,H3K4me2	No		No		NA	34.7326	Enterobacterial virulence protein IpgD;
Phatr3_EG00768	proteinId 36337	These are New genes (found on the antisense strand of Phatr2 genes)	chr_10	205096	205773	NA	NA	H3K4me2	No		Yes	1ALATE,C5ALATE,NO3SPIKEA,NFREEA,T15NH4A,T45NH4A,NH4A,T15NO2A,T45NO2A,TENDNO2A,T15NO3A,T45NO3A,	3.4749	43.9946	Eukaryotic aspartyl protease;
Phatr3_EG00769	-	These are NEW GENES	chr_10	455218	458392	NA	NA	H3K9me2,H3K4me2	Yes	NO3SPIKEA,T15NFREEA,T45NFREEA,TENDNFREEA,T45NH4A,NH4A,TENDNH4A,TENDNO2A,T15NO3A,T45NO3A,	Yes	C5ALATE,NO3SPIKEA,T15NH4A,NH4A,	287.259	158.998	Herpesvirus large structural phosphoprotein UL32;
Phatr3_EG00770	-	These are NEW GENES	chr_10	623421	623776	NA	NA	H3K9_14Ac	No		No		3.4749	3.08734	5'-3' exonuclease, N-terminal resolvase-like domain;
Phatr3_EG00771	-	These are NEW GENES	chr_10	127022	127843	NA	NA	H3K9_14Ac,H3K4me2	No		No		97.2972	263.196	Hepatocyte nuclear factor 1 (HNF-1), alpha isoform C terminus;
Phatr3_EG00772	-	These are NEW GENES	chr_10	651277	653538	ion transport	Cyclic nucleotide-binding domain;Ion transport protein;Ankyrin repeats (3 copies)	H3K9me2,H3K9_14Ac,H3K4me2	No		No		62.5482	148.192	Ankyrin repeat;Ankyrin repeat;Ion transport protein;Ankyrin repeats (many copies);Cyclic nucleotide-binding domain;
Phatr3_EG00773	-	These are NEW GENES	chr_10	144978	145172	NA	NA	H3K9_14Ac,H3K4me2	No		No		4.6332	27.786	NA
Phatr3_EG00774	-	These are NEW GENES	chr_10	910573	910836	NA	NA	H3K9_14Ac	No		Yes	NO3SPIKEA,T15NFREEA,TENDNFREEA,T15NH4A,T45NH4A,NH4A,TENDNH4A,T15NO2A,T45NO3A,TENDNO3A	6.9498	8.49018	Formate--tetrahydrofolate ligase;
Phatr3_EG00775	-	These are NEW GENES	chr_10	640598	643488	DNA integration	Zinc knuckle;Integrase core domain;gag-polypeptide of LTR copia-type	CG,CHH,H3K27me3,H3K9me2,H3K9me3,H3K9_14Ac,H3K4me2	No		No		242.085	293.297	GAG-pre-integrase domain;Integrase core domain;Zinc knuckle;Retroviral aspartyl protease;GAG-pre-integrase domain;gag-polypeptide of LTR copia-type;Zinc knuckle;
Phatr3_EG00776	-	These are NEW GENES	chr_10	812157	813197	NA	NA	H3K9_14Ac,H3K4me2	No		No		25.4826	131.212	G6B family;
Phatr3_EG00777	-	These are NEW GENES	chr_10	253615	254706	proteolysis	Papain family cysteine protease	H3K9_14Ac,H3K4me2	No		No		38.2239	105.741	Papain family cysteine protease;
Phatr3_EG00778	-	These are NEW GENES	chr_10	128191	128755	NA	NA	H3K4me2	Yes	NO3SPIKEA,T15NFREEA,T45NFREEA,NFREEA,TENDNFREEA,T15NH4A,T45NH4A,NH4A,T15NO2A,T45NO2A,TENDNO2A,T15NO3A,T45NO3A,TENDNO3A	No		2.3166	16.9804	Biotin-requiring enzyme;
Phatr3_EG00779	-	These are NEW GENES	chr_10	822951	826711	NA	IBR domain, a half RING-finger domain;Ankyrin repeats (many copies);Ankyrin repeats (many copies)	H3K9me2,H3K9_14Ac,H3K4me2	Yes	T15NFREEA,T45NFREEA,TENDNH4A,TENDNO3A	No		500.386	849.79	IBR domain, a half RING-finger domain;IBR domain, a half RING-finger domain;Ring finger domain;Ankyrin repeats (3 copies);Ankyrin repeats (3 copies);Zn-finger in Ran binding protein and others;
Phatr3_EG00780	proteinId OTE36293	These are New genes (found on the antisense strand of Phatr2 genes)	chr_10	93532	95266	NA	NA	H3K9_14Ac,H3K4me2	No		Yes	1ALATE,C5ALATE,T15NH4A,T15NO3A,T45NO3A,	5.7915	69.4651	Lipopolysaccharide kinase (Kdo/WaaP) family;
Phatr3_EG00781	-	These are NEW GENES	chr_11	891854	892774	NA	NA	H3K9_14Ac,H3K4me2	No		No		12.7413	137.387	Yeast cortical protein KAR9;
Phatr3_EG00782	-	These are NEW GENES	chr_11	781088	784936	NA	DEAD/DEAH box helicase;Helicase conserved C-terminal domain;Helicase associated domain (HA2);Oligonucleotide/oligosaccharide-binding (OB)-fold	H3K9me2,H3K4me2	No		No		301.158	771.063	Oligonucleotide/oligosaccharide-binding (OB)-fold;DEAD/DEAH box helicase;Helicase conserved C-terminal domain;
Phatr3_EG00783	-	These are NEW GENES	chr_11	40479	41443	NA	Reverse transcriptase (RNA-dependent DNA polymerase)	CG,H3K27me3,H3K9me2,H3K9me3	No		No		16.2162	3.85917	Reverse transcriptase (RNA-dependent DNA polymerase);
Phatr3_EG00784	-	These are NEW GENES	chr_11	208991	209938	metal ion transport	Heavy-metal-associated domain	H3K9_14Ac,H3K4me2	Yes	1ALATE,C5ALATE,T15NFREEA,NFREEA,TENDNFREEA,TENDNO2A,T45NO3A,	Yes	NO3SPIKEA,T45NH4A,NH4A,T45NO2A,	68.3397	781.096	Heavy-metal-associated domain;
Phatr3_EG00785	-	These are NEW GENES	chr_11	868351	868761	NA	NA	CG,H3K27me3,H3K9me2,H3K9_14Ac,H3K4me2	No		No		1.1583	23.155	Protein of unknown function (DUF531);
Phatr3_EG00786	-	These are NEW GENES	chr_11	437205	438998	NA	NA	H3K9me3,H3K9_14Ac,H3K4me2	No		No		436.679	2463.7	Nuclear fragile X mental retardation-interacting protein 2;
Phatr3_EG00787	-	These are NEW GENES	chr_11	818831	820150	NA	NA	CG,H3K27me3,H3K9me2,H3K9me3	No		No		NA	2.3155	DeoR C terminal sensor domain;
Phatr3_EG00788	-	These are NEW GENES	chr_11	159	6622	NA	Reverse transcriptase (RNA-dependent DNA polymerase)	CG,CHH,H3K27me3,H3K9me2,H3K9me3	No		No		1.1583	2.3155	Reverse transcriptase (RNA-dependent DNA polymerase);RNase H;Reverse transcriptase (RNA-dependent DNA polymerase);Integrase core domain;Chromo (CHRromatin Organisation MOdifier) domain;RNase H;
Phatr3_EG00789	proteinId 46653	These are New genes (found on the antisense strand of Phatr2 genes)	chr_11	97822	98714	NA	NA	CG,H3K4me2	Yes	1ALATE,C5ALATE,NO3SPIKEA,T15NFREEA,T45NFREEA,NFREEA,TENDNFREEA,T45NH4A,NH4A,TENDNH4A,T15NO2A,TENDNO2A,T15NO3A,T45NO3A,TENDNO3A	No		130.888	534.881	Bravo-like intracellular region;
Phatr3_EG00790	-	These are NEW GENES	chr_11	39531	39927	NA	NA	H3K27me3,H3K9me2,H3K9me3	No		No		NA	0	Carbohydrate esterase, sialic acid-specific acetylesterase;
Phatr3_EG00791	proteinId 46672	Others	chr_11	143564	144079	NA	Polyketide cyclase / dehydrase and lipid transport	H3K9_14Ac,H3K4me2	No		No		9.2664	45.5382	Polyketide cyclase / dehydrase and lipid transport;
Phatr3_EG00792	-	These are NEW GENES	chr_11	788370	789350	RNA processing	SpoU rRNA Methylase family	H3K4me2	No		No		34.749	314.908	SpoU rRNA Methylase family;
Phatr3_EG00793	proteinId OTE46664	Others	chr_11	121638	122473	NA	NA	H3K9me2	No		No		107.722	484.712	GAD domain;
Phatr3_EG00794	-	These are NEW GENES	chr_11	356928	362411	DNA repair	BRCA2, oligonucleotide/oligosaccharide-binding, domain 1;BRCA2, helical	H3K9me2,H3K9_14Ac,H3K4me2	Yes	1ALATE,C5ALATE,NO3SPIKEA,T15NFREEA,T45NFREEA,NFREEA,TENDNFREEA,T45NH4A,NH4A,TENDNH4A,T45NO2A,TENDNO2A,T15NO3A,T45NO3A,TENDNO3A	Yes	C5ALATE,NO3SPIKEA,T15NFREEA,NFREEA,T15NH4A,T45NH4A,NH4A,T15NO2A,T45NO2A,T15NO3A,T45NO3A,	238.61	405.985	BRCA2, helical;BRCA2 repeat;BRCA2, oligonucleotide/oligosaccharide-binding, domain 1;
Phatr3_EG00795	-	These are NEW GENES	chr_11	422846	423217	NA	NA	H3K9me2,H3K4me2	No		No		2.3166	10.8057	Protein of unknown function (DUF1673);
Phatr3_EG00796	-	These are NEW GENES	chr_11	943739	944857	NA	NA	CG,CHH,H3K27me3,H3K9me2,H3K9me3	No		No		NA	0	NA
Phatr3_EG00797	-	These are NEW GENES	chr_11	380878	381698	protein folding	Prefoldin subunit;TPR repeat	H3K9me2,H3K9_14Ac,H3K4me2	Yes	1ALATE,C5ALATE,NO3SPIKEA,T15NFREEA,T45NFREEA,NFREEA,TENDNFREEA,T15NH4A,T45NH4A,NH4A,TENDNH4A,T15NO2A,T45NO2A,TENDNO2A,T15NO3A,T45NO3A,TENDNO3A	Yes	1ALATE,T45NO2A,TENDNO2A,T45NO3A,	155.212	519.445	TPR repeat;Prefoldin subunit;Tetratricopeptide repeat;
Phatr3_EG00798	-	These are NEW GENES	chr_11	501886	502249	NA	NA	H3K4me2	Yes	1ALATE,C5ALATE,NO3SPIKEA,T15NFREEA,T45NFREEA,TENDNFREEA,T45NH4A,TENDNH4A,T15NO2A,TENDNO2A,T15NO3A,T45NO3A,TENDNO3A	No		22.0077	16.9804	D-mannonate dehydratase (UxuA);
Phatr3_EG00799	-	These are NEW GENES	chr_11	562906	563561	NA	NA	H3K9_14Ac,H3K4me2	Yes	1ALATE,C5ALATE,NO3SPIKEA,T15NFREEA,T45NFREEA,NFREEA,TENDNFREEA,T45NH4A,NH4A,TENDNH4A,T15NO2A,T45NO2A,TENDNO2A,T15NO3A,T45NO3A,TENDNO3A	No		94.9806	310.277	Pyridine nucleotide-disulphide oxidoreductase;
Phatr3_EG00800	-	These are NEW GENES	chr_11	512018	514995	NA	N-terminal region of Chorein or VPS13	H3K4me2	Yes	1ALATE,C5ALATE,NO3SPIKEA,T15NFREEA,T45NFREEA,NFREEA,TENDNFREEA,T45NH4A,TENDNH4A,T15NO2A,TENDNO2A,T15NO3A,T45NO3A,TENDNO3A	Yes	NO3SPIKEA,T15NFREEA,NFREEA,T15NH4A,NH4A,TENDNO3A	104.247	27.0142	N-terminal region of Chorein or VPS13;
Phatr3_EG00801	-	These are NEW GENES	chr_11	40026	40450	NA	NA	CHG,H3K27me3,H3K9me2,H3K9me3	No		No		12.7413	0.771834	Chain length determinant protein;
Phatr3_EG00802	proteinId 51005	These are New genes (found on the antisense strand of Phatr2 genes)	chr_11	535524	536255	NA	NA	H3K9_14Ac,H3K4me2	No		No		31.2741	96.4793	Pregnancy-associated plasma protein-A;
Phatr3_EG00803	proteinId OTE46664	Others	chr_11	121031	121561	NA	NA	H3K9me2	Yes	1ALATE,C5ALATE,NO3SPIKEA,T15NFREEA,T45NFREEA,NFREEA,TENDNFREEA,T15NH4A,T45NH4A,NH4A,TENDNH4A,T15NO2A,T45NO2A,TENDNO2A,T15NO3A,T45NO3A,TENDNO3A	No		49.8069	524.847	TrwC relaxase;
Phatr3_EG00804	-	These are NEW GENES	chr_11	557090	557532	NA	NA	H3K27me3,H3K9me2	No		No		NA	2.3155	Protein of unknown function (DUF3769);
Phatr3_EG00805	-	These are NEW GENES	chr_11	515031	528552	NA	C2 domain;SHR-binding domain of vacuolar-sorting associated protein 13	NoMark	No		No		557.143	810.426	SHR-binding domain of vacuolar-sorting associated protein 13;C2 domain;SHR-binding domain of vacuolar-sorting associated protein 13;
Phatr3_EG00806	-	These are NEW GENES	chr_11	15060	15881	NA	NA	CG,CHH,H3K27me3,H3K9me2,H3K9me3	No		No		NA	NA	RNase H;
Phatr3_EG00807	proteinId 46795	These are New genes (found on the antisense strand of Phatr2 genes)	chr_11	470814	471286	NA	NA	H3K9_14Ac,H3K4me2	No		No		50.9652	206.852	Saccharopine dehydrogenase NADP binding domain;
Phatr3_EG00808	-	These are NEW GENES	chr_11	481691	483463	transmembrane transport	Sulfate permease family;STAS domain;NA	H3K9me2,H3K9_14Ac,H3K4me2	No		No		60.2316	152.823	Sulfate permease family;STAS domain;
Phatr3_EG00809	-	These are NEW GENES	chr_11	317050	318490	NA	NA	H3K9_14Ac,H3K4me2	Yes	1ALATE,C5ALATE,NO3SPIKEA,T45NFREEA,NFREEA,TENDNFREEA,T45NH4A,NH4A,TENDNH4A,T45NO2A,TENDNO2A,T15NO3A,T45NO3A,	No		49.8069	282.491	Haloacid dehalogenase-like hydrolase;
Phatr3_EG00810	-	These are NEW GENES	chr_11	446944	447165	NA	NA	H3K9_14Ac,H3K4me2	No		No		591.892	1464.17	Protein of unknown function (DUF4107);
Phatr3_EG00811	-	These are NEW GENES	chr_11	504489	505319	NA	Fcf1	H3K9_14Ac,H3K4me2	No		No		3.4749	53.2566	Fcf1;
Phatr3_EG00812	-	These are NEW GENES	chr_11	597150	598385	NA	NA	H3K4me2	No		No		53.2818	309.506	THAP domain;
Phatr3_EG00813	proteinId OTE36848	These are New genes (found on the antisense strand of Phatr2 genes)	chr_11	499628	500233	NA	NA	NoMark	Yes	1ALATE,C5ALATE,NO3SPIKEA,T15NFREEA,T45NFREEA,NFREEA,TENDNFREEA,T45NH4A,NH4A,TENDNH4A,T15NO2A,T45NO2A,TENDNO2A,T15NO3A,T45NO3A,TENDNO3A	Yes	T45NFREEA,T15NH4A,T45NH4A,TENDNO2A,	94.9806	128.125	Putative zincin peptidase;
Phatr3_EG00814	-	These are NEW GENES	chr_11	934107	934517	NA	NA	CG,H3K27me3,H3K9me2,H3K9me3	No		No		NA	NA	Putative GTP-binding controlling metal-binding;
Phatr3_EG00815	-	These are NEW GENES	chr_11	589432	590373	NA	Endonuclease/Exonuclease/phosphatase family	H3K9me2,H3K4me2	No		No		60.2316	180.609	Endonuclease/Exonuclease/phosphatase family;
Phatr3_EG00816	-	These are NEW GENES	chr_11	49218	50909	cell morphogenesis	Tetratricopeptide repeat;TPR repeat	H3K9_14Ac,H3K4me2	No		No		39.3822	392.864	Fis1 C-terminal tetratricopeptide repeat;Tetratricopeptide repeat;TPR repeat;Adenylate cyclase associated (CAP) C terminal;
Phatr3_EG00817	proteinId OTE46709	Others	chr_11	253741	254327	NA	NA	H3K9_14Ac,H3K4me2	Yes	1ALATE,C5ALATE,NO3SPIKEA,T15NFREEA,T45NFREEA,NFREEA,TENDNFREEA,T15NH4A,T45NH4A,NH4A,TENDNH4A,T15NO2A,T45NO2A,TENDNO2A,T15NO3A,T45NO3A,TENDNO3A	No		163.32	482.397	Cell division control protein 14, SIN component;
Phatr3_EG00818	-	These are NEW GENES	chr_11	575298	576854	malate transport	Aluminium activated malate transporter	H3K9me2,H3K4me2	No		No		203.861	901.503	Aluminium activated malate transporter;
Phatr3_EG00819	-	These are NEW GENES	chr_11	932041	932739	NA	NA	CG,H3K27me3,H3K9me2,H3K9me3	No		No		NA	0	Cyclin, N-terminal domain;
Phatr3_EG00820	-	These are NEW GENES	chr_11	722563	723282	NA	NA	H3K9_14Ac,H3K4me2	No		No		33.5907	94.9356	GtrA-like protein;
Phatr3_EG00821	proteinId 21122	These are New genes (found on the antisense strand of Phatr2 genes)	chr_11	567137	568104	NA	NA	H3K4me2	No		No		931.274	5946.21	Islet cell autoantigen ICA69, C-terminal domain;
Phatr3_EG00822	-	These are NEW GENES	chr_11	24033	24875	NA	NA	CG,H3K27me3,H3K9me2,H3K9me3,H3K4me2	No		No		NA	0	Integrase core domain;
Phatr3_EG00823	-	These are NEW GENES	chr_11	37402	37587	NA	NA	CG,H3K27me3,H3K9me3	No		No		NA	0	Phage terminase small subunit;
Phatr3_EG00824	-	These are NEW GENES	chr_11	821785	822234	NA	NA	NoMark	No		No		NA	0	Protein of unknown function (DUF3553);
Phatr3_EG00825	-	These are NEW GENES	chr_11	481873	483033	NA	NA	H3K9me2,H3K9_14Ac,H3K4me2	Yes	1ALATE,C5ALATE,T15NFREEA,T45NFREEA,NFREEA,TENDNFREEA,T45NH4A,NH4A,TENDNH4A,T45NO2A,TENDNO2A,T45NO3A,TENDNO3A	Yes	1ALATE,C5ALATE,NO3SPIKEA,T15NH4A,T45NH4A,T15NO2A,T45NO2A,T15NO3A,T45NO3A,	30.1158	91.8483	SacI homology domain;
Phatr3_EG00826	-	These are NEW GENES	chr_11	28662	30986	NA	Reverse transcriptase (RNA-dependent DNA polymerase)	CG,H3K27me3,H3K9me2,H3K9me3	No		No		NA	NA	RNase H;Reverse transcriptase (RNA-dependent DNA polymerase);
Phatr3_EG00827	proteinId OTE46709	Others	chr_11	254439	254677	NA	NA	NoMark	Yes	1ALATE,C5ALATE,NO3SPIKEA,T15NFREEA,T45NFREEA,NFREEA,TENDNFREEA,T45NH4A,NH4A,TENDNH4A,T15NO2A,T45NO2A,TENDNO2A,T15NO3A,T45NO3A,TENDNO3A	No		94.9806	294.841	GxGYxYP putative glycoside hydrolase C-terminal domain;
Phatr3_EG00828	-	These are NEW GENES	chr_11	585047	585396	NA	NA	H3K9_14Ac,H3K4me2	Yes	C5ALATE,NO3SPIKEA,NFREEA,TENDNFREEA,NH4A,	Yes	1ALATE,T15NFREEA,T45NFREEA,T15NH4A,T45NH4A,TENDNH4A,T15NO2A,TENDNO2A,T15NO3A,T45NO3A,TENDNO3A	17.3745	50.1692	Magnesium transporter NIPA;
Phatr3_EG00829	proteinId OTE46719	These are New genes (found on the antisense strand of Phatr2 genes)	chr_11	274359	275178	NA	NA	H3K9me2	No		Yes	1ALATE,T15NFREEA,T45NFREEA,NFREEA,TENDNFREEA,T15NH4A,NH4A,TENDNH4A,T15NO2A,TENDNO2A,T15NO3A,T45NO3A,TENDNO3A	47.4903	200.677	Putative PD-(D/E)XK phosphodiesterase (DUF2161);
Phatr3_EG00830	-	These are NEW GENES	chr_11	932747	933209	NA	Reverse transcriptase (RNA-dependent DNA polymerase)	CG,H3K27me3,H3K9me2,H3K9me3	No		No		NA	NA	Reverse transcriptase (RNA-dependent DNA polymerase);
Phatr3_EG00831	-	These are NEW GENES	chr_11	22449	23873	NA	Reverse transcriptase (RNA-dependent DNA polymerase)	CG,CHH,H3K27me3,H3K9me2,H3K9me3,H3K4me2	No		No		NA	1.54367	Chromo (CHRromatin Organisation MOdifier) domain;Reverse transcriptase (RNA-dependent DNA polymerase);
Phatr3_EG00832	-	These are NEW GENES	chr_11	934938	935647	NA	NA	CG,H3K27me3,H3K9me2,H3K9me3	No		No		NA	NA	Protein of unknown function (DUF494);
Phatr3_EG00833	proteinId 21147	These are New genes (found on the antisense strand of Phatr2 genes)	chr_11	638312	639047	NA	NA	H3K4me2	No		No		129.73	485.484	Hamartin protein;
Phatr3_EG00834	-	These are NEW GENES	chr_11	672169	672861	NA	NA	H3K9_14Ac,H3K4me2	No		No		19.6911	221.516	Carboxymuconolactone decarboxylase family;
Phatr3_EG00835	-	These are NEW GENES	chr_11	476336	477103	NA	NA	H3K4me2	No		No		246.718	554.177	2OG-Fe(II) oxygenase superfamily;
Phatr3_EG00836	-	These are NEW GENES	chr_11	124371	124751	NA	NA	H3K9_14Ac,H3K4me2	Yes	1ALATE,C5ALATE,NO3SPIKEA,T15NFREEA,T45NFREEA,NFREEA,TENDNFREEA,T15NH4A,T45NH4A,NH4A,TENDNH4A,T15NO2A,T45NO2A,TENDNO2A,T15NO3A,T45NO3A,TENDNO3A	No		161.004	215.342	FAD binding domain;
Phatr3_EG00837	-	These are NEW GENES	chr_11	26513	27370	NA	NA	CG,H3K27me3,H3K9me2,H3K9me3,H3K4me2	No		No		NA	NA	Methyltransferase domain;
Phatr3_EG00838	-	These are NEW GENES	chr_11	36123	36499	NA	NA	H3K27me3,H3K9me2,H3K9me3	No		No		NA	NA	Reverse transcriptase (RNA-dependent DNA polymerase);
Phatr3_EG00839	-	These are NEW GENES	chr_11	307293	309395	NA	NA	H3K9_14Ac,H3K4me2	No		No		833.976	1197.12	SGT1 protein;
Phatr3_EG00840	-	These are NEW GENES	chr_11	21858	22445	NA	NA	CG,H3K27me3,H3K9me2,H3K9me3	No		No		NA	0	RNase H;
Phatr3_EG00841	-	These are NEW GENES	chr_11	406982	408904	NA	GDP-fucose protein O-fucosyltransferase	H3K9me2,H3K9_14Ac,H3K4me2	Yes	NFREEA,TENDNFREEA,TENDNH4A,T45NO2A,TENDNO3A	No		120.463	524.076	GDP-fucose protein O-fucosyltransferase;
Phatr3_EG00842	-	These are NEW GENES	chr_11	654815	656776	transmembrane transport	Voltage gated chloride channel	H3K9me2,H3K9_14Ac,H3K4me2	No		No		202.703	279.404	Voltage gated chloride channel;
Phatr3_EG00843	-	These are NEW GENES	chr_11	256637	256897	NA	NA	NoMark	No		No		1.1583	3.85917	Fungal protein of unknown function (DUF1770);
Phatr3_EG00844	proteinId 21183	These are New genes (found on the antisense strand of Phatr2 genes)	chr_11	771801	772690	NA	NA	NoMark	No		No		467.953	6543.61	Nuclear protein Es2;
Phatr3_EG00845	-	These are NEW GENES	chr_11	864478	866622	NA	Elongation factor Tu GTP binding domain;5NAS ribosome-binding GTPase	H3K9_14Ac,H3K4me2	No		No		502.702	407.529	Papillomavirus helicase;
Phatr3_EG00846	proteinId 42051	These are New genes (found on the antisense strand of Phatr2 genes)	chr_11	168703	169480	NA	NA	H3K9me2,H3K9_14Ac,H3K4me2	Yes	1ALATE,C5ALATE,NO3SPIKEA,T15NFREEA,T45NFREEA,NFREEA,TENDNFREEA,T15NH4A,T45NH4A,NH4A,TENDNH4A,T15NO2A,T45NO2A,TENDNO2A,T15NO3A,T45NO3A,TENDNO3A	No		59.0733	406.757	L-seryl-tRNA selenium transferase;
Phatr3_EG00847	-	These are NEW GENES	chr_11	32374	34794	NA	Reverse transcriptase (RNA-dependent DNA polymerase)	CG,H3K27me3,H3K9me2,H3K9me3	No		No		NA	0.771834	Reverse transcriptase (RNA-dependent DNA polymerase);RNase H;
Phatr3_EG00848	-	These are NEW GENES	chr_11	437618	438427	NA	NA	H3K9me3,H3K9_14Ac,H3K4me2	Yes	1ALATE,C5ALATE,T15NFREEA,T45NFREEA,NFREEA,T45NH4A,TENDNH4A,T15NO2A,T45NO2A,TENDNO2A,T15NO3A,T45NO3A,TENDNO3A	No		113.513	1094.46	Enterobacterial virulence protein IpgD;
Phatr3_EG00849	-	These are NEW GENES	chr_11	421259	422287	NA	GDSL-like Lipase/Acylhydrolase family	H3K9_14Ac,H3K4me2	No		No		588.417	1260.41	GDSL-like Lipase/Acylhydrolase;
Phatr3_EG00850	-	These are NEW GENES	chr_11	56020	57610	protein folding	Cyclophilin type peptidyl-prolyl cis-trans isomerase/CLD	H3K9me2,H3K9_14Ac,H3K4me2	No		Yes	T15NFREEA,T15NH4A,T15NO2A,TENDNO3A	92.664	335.748	Cyclophilin type peptidyl-prolyl cis-trans isomerase/CLD;
Phatr3_EG00851	-	These are NEW GENES	chr_11	219247	219735	NA	NA	H3K9_14Ac,H3K4me2	No		No		155.212	271.686	L-seryl-tRNA selenium transferase;
Phatr3_EG00852	proteinId 46830	These are New genes (found on the antisense strand of Phatr2 genes)	chr_11	573071	574249	NA	NA	H3K4me2	Yes	1ALATE,C5ALATE,NO3SPIKEA,T15NFREEA,T45NFREEA,NFREEA,TENDNFREEA,T15NH4A,T45NH4A,NH4A,TENDNH4A,T15NO2A,T45NO2A,TENDNO2A,T15NO3A,T45NO3A,TENDNO3A	No		442.471	1249.6	Aminoacyl-tRNA editing domain;
Phatr3_EG00853	-	These are NEW GENES	chr_11	533686	534063	NA	NA	NoMark	Yes	C5ALATE,NO3SPIKEA,TENDNFREEA,T15NH4A,TENDNH4A,TENDNO2A,TENDNO3A	No		26.6409	68.6933	Transketolase, thiamine diphosphate binding domain;
Phatr3_EG00854	proteinId 36927	These are New genes (found on the antisense strand of Phatr2 genes)	chr_11	678883	680075	NA	NA	H3K9_14Ac,H3K4me2	Yes	1ALATE,C5ALATE,NO3SPIKEA,T15NFREEA,T45NFREEA,NFREEA,TENDNFREEA,T15NH4A,T45NH4A,NH4A,TENDNH4A,T15NO2A,T45NO2A,TENDNO2A,T15NO3A,T45NO3A,TENDNO3A	Yes	T45NFREEA,TENDNFREEA,T15NH4A,TENDNH4A,T45NO2A,TENDNO2A,TENDNO3A	71.8146	122.722	Phage Tail Protein X;
Phatr3_EG00855	-	These are NEW GENES	chr_11	239925	241252	NA	NA	H3K9me2,H3K4me2	No		No		9.2664	105.741	Yeast cortical protein KAR9;
Phatr3_EG00856	-	These are NEW GENES	chr_11	489610	490189	NA	Protein of unknown function (DUF1289)	H3K4me2	Yes	1ALATE,C5ALATE,NO3SPIKEA,T15NFREEA,T45NFREEA,NFREEA,TENDNFREEA,T15NH4A,T45NH4A,NH4A,TENDNH4A,T15NO2A,T45NO2A,TENDNO2A,T15NO3A,T45NO3A,TENDNO3A	No		154.054	2811.79	Protein of unknown function (DUF1289);
Phatr3_EG00857	-	These are NEW GENES	chr_11	86953	87472	NA	NA	H3K9_14Ac	Yes	C5ALATE,NO3SPIKEA,T15NFREEA,T45NFREEA,NFREEA,TENDNFREEA,T15NO2A,T45NO3A,TENDNO3A	Yes	NO3SPIKEA,T15NFREEA,TENDNFREEA,T15NH4A,T45NH4A,NH4A,T45NO2A,T15NO3A,T45NO3A,TENDNO3A	30.1158	45.5382	HIT domain;
Phatr3_EG00858	-	These are NEW GENES	chr_11	25958	26146	NA	NA	CG,H3K27me3,H3K9me2,H3K9me3	No		No		NA	1.54367	Protein of unknown function (DUF3072);
Phatr3_EG00859	proteinId OTE46677	These are New genes (found on the antisense strand of Phatr2 genes)	chr_11	159534	160097	NA	NA	CG,H3K27me3,H3K9me2	No		Yes	T15NFREEA,T45NFREEA,TENDNFREEA,T15NH4A,T45NH4A,NH4A,TENDNH4A,T15NO2A,T45NO2A,T15NO3A,TENDNO3A	9.2664	58.6594	Elongation factor G C-terminus;
Phatr3_EG00860	proteinId OTE13361	These are New genes (found on the antisense strand of Phatr2 genes)	chr_11	641347	642210	NA	NA	H3K9_14Ac,H3K4me2	No		No		170.27	3227.04	PD-(D/E)XK nuclease family transposase;
Phatr3_EG00861	-	These are NEW GENES	chr_11	138248	138970	NA	NA	CG,H3K27me3,H3K9me2,H3K9me3	No		No		NA	0	OB-fold nucleic acid binding domain;
Phatr3_EG00862	-	These are NEW GENES	chr_11	370882	374388	NA	NA	H3K9_14Ac,H3K4me2	Yes	1ALATE,C5ALATE,NO3SPIKEA,T15NFREEA,T45NFREEA,TENDNFREEA,T45NH4A,TENDNH4A,T15NO2A,T45NO2A,TENDNO2A,T45NO3A,TENDNO3A	No		698.455	1562.19	FG-GAP repeat;FG-GAP repeat;Repeat domain in Vibrio, Colwellia, Bradyrhizobium and Shewanella;
Phatr3_EG00863	-	These are NEW GENES	chr_11	36541	36975	NA	NA	CG,H3K27me3,H3K9me2,H3K9me3	No		No		NA	NA	Gryzun, putative trafficking through Golgi;
Phatr3_EG00864	proteinId OTE36690	These are New genes (found on the antisense strand of Phatr2 genes)	chr_11	136468	136983	NA	NA	H3K9me2,H3K4me2	No		No		30.1158	46.3101	FAT domain;
Phatr3_EG00865	-	These are NEW GENES	chr_11	378015	378866	NA	NA	NoMark	No		No		137.838	266.283	Transcription initiation factor IID, 31kD subunit;
Phatr3_EG00866	-	These are NEW GENES	chr_13	26295	28970	NA	Reverse transcriptase (RNA-dependent DNA polymerase)	CG,H3K27me3,H3K9me2,H3K9me3	No		No		1.1583	6.17468	RNase H;Reverse transcriptase (RNA-dependent DNA polymerase);
Phatr3_EG00867	-	These are NEW GENES	chr_13	25657	26257	NA	NA	H3K27me3,H3K9me2,H3K9me3	No		No		NA	0.771834	Integrase core domain;
Phatr3_EG00868	-	These are NEW GENES	chr_13	139064	140617	NA	Trafficking protein Mon1	H3K4me2	No		No		296.525	407.529	Trafficking protein Mon1;
Phatr3_EG00869	-	These are NEW GENES	chr_13	693383	694618	metabolic process	Amino-transferase class IV	H3K9_14Ac,H3K4me2	No		No		144.788	407.529	Amino-transferase class IV;
Phatr3_EG00870	-	These are NEW GENES	chr_13	463874	464170	NA	NADH-ubiquinone oxidoreductase B18 subunit (NDUFB7)	H3K9_14Ac,H3K4me2	No		No		388.031	1428.67	NADH-ubiquinone oxidoreductase B18 subunit (NDUFB7);
Phatr3_EG00871	-	These are NEW GENES	chr_13	470663	472399	NA	Reverse transcriptase (RNA-dependent DNA polymerase)	CG,H3K27me3,H3K9me2,H3K9me3,H3K9_14Ac,H3K4me2	No		No		0	0.771834	RNase H;Reverse transcriptase (RNA-dependent DNA polymerase);
Phatr3_EG00872	-	These are NEW GENES	chr_13	41493	41955	NA	NA	H3K27me3,H3K9me2,H3K4me2	Yes	1ALATE,C5ALATE,NO3SPIKEA,T15NFREEA,T45NFREEA,NFREEA,TENDNFREEA,T15NH4A,T45NH4A,NH4A,TENDNH4A,T15NO2A,T45NO2A,TENDNO2A,T15NO3A,T45NO3A,TENDNO3A	No		30251.3	42557.4	Transferase family;
Phatr3_EG00873	-	These are NEW GENES	chr_13	376152	376412	NA	NA	H3K9_14Ac,H3K4me2	No		No		498.069	514.814	Glycosyl hydrolase family 46;
Phatr3_EG00874	-	These are NEW GENES	chr_13	24314	24896	NA	NA	CG,H3K27me3,H3K9me2,H3K9me3	No		No		NA	0.771834	Protein of unknown function (DUF3072);
Phatr3_EG00875	-	These are NEW GENES	chr_13	651210	653119	NA	DEAD/DEAH box helicase;Helicase conserved C-terminal domain	H3K9_14Ac,H3K4me2	Yes	1ALATE,C5ALATE,NO3SPIKEA,T15NFREEA,T45NFREEA,NFREEA,TENDNFREEA,T15NH4A,T45NH4A,NH4A,TENDNH4A,T15NO2A,T45NO2A,TENDNO2A,T15NO3A,T45NO3A,TENDNO3A	No		1519.69	2581.01	Helicase conserved C-terminal domain;AAA domain;Helicase conserved C-terminal domain;
Phatr3_EG00876	-	These are NEW GENES	chr_13	229866	232154	NA	NA	H3K9_14Ac,H3K4me2	No		No		179.537	602.031	Hamartin protein;
Phatr3_EG00877	proteinId 47369	These are New genes (found on the antisense strand of Phatr2 genes)	chr_13	420019	420519	NA	NA	H3K9me2,H3K9_14Ac,H3K4me2	Yes	NO3SPIKEA,T15NFREEA,T45NFREEA,NFREEA,TENDNFREEA,T45NH4A,TENDNH4A,T15NO2A,T45NO2A,T15NO3A,T45NO3A,TENDNO3A	Yes	1ALATE,NO3SPIKEA,NFREEA,T15NH4A,NH4A,	5.7915	13.1212	Lethal giant larvae(Lgl) like, C-terminal;
Phatr3_EG00878	-	These are NEW GENES	chr_13	812445	813464	NA	SBF-like CPA transporter family (DUF4137)	H3K27me3,H3K9me2,H3K9_14Ac,H3K4me2	No		No		154.054	418.334	SBF-like CPA transporter family (DUF4137);
Phatr3_EG00879	-	These are NEW GENES	chr_13	206390	208900	pseudouridine synthesis	tRNA pseudouridine synthase D (TruD)	H3K9_14Ac	No		No		399.614	487.799	tRNA pseudouridine synthase D (TruD);
Phatr3_EG00880	-	These are NEW GENES	chr_13	503240	504319	NA	NA	CG,H3K27me3,H3K9me2,H3K9me3,H3K4me2	No		No		NA	0	Latexin;
Phatr3_EG00881	-	These are NEW GENES	chr_13	86778	88133	NA	NA	H3K9me2,H3K9_14Ac,H3K4me2	No		Yes	1ALATE,NFREEA,TENDNFREEA,T15NH4A,TENDNH4A,TENDNO2A,TENDNO3A	92.664	65.6059	GAG-pre-integrase domain;
Phatr3_EG00882	proteinId 37681	These are New genes (found on the antisense strand of Phatr2 genes)	chr_13	675209	676174	NA	NA	NoMark	Yes	1ALATE,C5ALATE,NO3SPIKEA,T15NFREEA,T45NFREEA,NFREEA,TENDNFREEA,T15NH4A,T45NH4A,NH4A,TENDNH4A,T15NO2A,T45NO2A,TENDNO2A,T15NO3A,T45NO3A,TENDNO3A	No		100.772	305.646	Phage minor capsid protein 2;
Phatr3_EG00883	-	These are NEW GENES	chr_13	131033	131976	NA	NA	H3K9_14Ac,H3K4me2	No		No		176.062	396.723	GDSL-like Lipase/Acylhydrolase family;
Phatr3_EG00884	proteinId 14143	These are New genes (found on the antisense strand of Phatr2 genes)	chr_13	183135	183486	NA	NA	H3K4me2	Yes	1ALATE,C5ALATE,NO3SPIKEA,T15NFREEA,T45NFREEA,NFREEA,TENDNFREEA,T15NH4A,T45NH4A,NH4A,TENDNH4A,T15NO2A,T45NO2A,TENDNO2A,T15NO3A,T45NO3A,TENDNO3A	No		69.498	145.877	Protein export membrane protein;
Phatr3_EG00885	-	These are NEW GENES	chr_13	29	241	NA	NA	NoMark	No		No		53.2818	84.13	NA
Phatr3_EG00886	-	These are NEW GENES	chr_13	312040	313253	NA	NA	NoMark	Yes	1ALATE,C5ALATE,NO3SPIKEA,T15NFREEA,T45NFREEA,NFREEA,TENDNFREEA,T15NH4A,T45NH4A,NH4A,TENDNH4A,T15NO2A,T45NO2A,TENDNO2A,T15NO3A,T45NO3A,TENDNO3A	Yes	T15NFREEA,T15NH4A,T15NO2A,T45NO2A,TENDNO2A,	110.039	388.233	Replication protein A interacting C-terminal;
Phatr3_EG00887	-	These are NEW GENES	chr_13	680500	681603	NA	NA	H3K9_14Ac,H3K4me2	No		No		163.32	546.459	Protein of unknown function (DUF3681) ;
Phatr3_EG00888	proteinId OTE37440	These are New genes (found on the antisense strand of Phatr2 genes)	chr_13	154528	154900	NA	NA	H3K9_14Ac,H3K4me2	Yes	1ALATE,C5ALATE,NO3SPIKEA,T15NFREEA,T45NFREEA,NFREEA,TENDNFREEA,T15NH4A,T45NH4A,NH4A,TENDNH4A,T15NO2A,T45NO2A,TENDNO2A,T15NO3A,T45NO3A,TENDNO3A	Yes	NO3SPIKEA,T15NH4A,TENDNO2A,T15NO3A,TENDNO3A	33.5907	135.843	Peptidase family S49;
Phatr3_EG00889	-	These are NEW GENES	chr_13	686832	688328	NA	Aldo/keto reductase family	H3K9me2,H3K4me2	No		No		49.8069	172.891	Aldo/keto reductase family;
Phatr3_EG00890	-	These are NEW GENES	chr_13	691655	692830	metabolic process	Amino-transferase class IV	H3K4me2	No		No		217.76	792.674	Amino-transferase class IV;
Phatr3_EG00891	-	These are NEW GENES	chr_13	24932	25605	NA	NA	CG,H3K27me3,H3K9me2,H3K9me3	No		No		NA	0	jmjN domain;
Phatr3_EG00892	-	These are NEW GENES	chr_13	799046	799429	NA	NA	H3K9_14Ac,H3K4me2	No		No		83.3976	138.158	Phytanoyl-CoA dioxygenase (PhyH);
Phatr3_EG00893	-	These are NEW GENES	chr_13	40253	40847	NA	NA	H3K27me3,H3K9me2,H3K4me2	Yes	1ALATE,C5ALATE,NO3SPIKEA,T15NFREEA,T45NFREEA,NFREEA,TENDNFREEA,T15NH4A,T45NH4A,NH4A,TENDNH4A,T15NO2A,T45NO2A,TENDNO2A,T15NO3A,T45NO3A,TENDNO3A	No		11751	22672.6	Multiprotein bridging factor 1;
Phatr3_EG00894	-	These are NEW GENES	chr_13	40869	41435	NA	NA	H3K27me3,H3K9me2,H3K4me2	Yes	1ALATE,C5ALATE,NO3SPIKEA,T15NFREEA,T45NFREEA,NFREEA,TENDNFREEA,T15NH4A,T45NH4A,NH4A,TENDNH4A,T15NO2A,T45NO2A,TENDNO2A,T15NO3A,T45NO3A,TENDNO3A	No		34370.3	51913.6	PRMT5 arginine-N-methyltransferase;
Phatr3_EG00895	-	These are NEW GENES	chr_13	23546	24241	NA	NA	CG,H3K27me3,H3K9me2,H3K9me3	No		No		NA	NA	Double-strand recombination repair protein ;
Phatr3_EG00896	-	These are NEW GENES	chr_13	42219	42651	NA	NA	H3K27me3,H3K9me2,H3K4me2	No		No		24098.4	30844	Protein of unknown function (DUF3445);
Phatr3_EG00897	proteinId 47395	These are New genes (found on the antisense strand of Phatr2 genes)	chr_13	522845	523251	NA	NA	H3K9_14Ac	No		Yes	NFREEA,TENDNFREEA,NH4A,TENDNO2A,	142.471	4504.43	Las17-binding protein actin regulator;
Phatr3_EG00898	-	These are NEW GENES	chr_13	43139	43731	NA	NA	H3K27me3,H3K9me2,H3K4me2	Yes	1ALATE,C5ALATE,NO3SPIKEA,T15NFREEA,T45NFREEA,NFREEA,TENDNFREEA,T15NH4A,T45NH4A,NH4A,TENDNH4A,T15NO2A,T45NO2A,TENDNO2A,T15NO3A,T45NO3A,TENDNO3A	No		2579.54	8873.78	Cytochrome b/b6/petB;
Phatr3_EG00899	proteinId 47323	These are New genes (found on the antisense strand of Phatr2 genes)	chr_13	298272	299670	NA	NA	H3K9_14Ac,H3K4me2	No		No		39.3822	131.984	Coiled coil protein 84;
Phatr3_EG00900	proteinId 47315	These are New genes (found on the antisense strand of Phatr2 genes)	chr_13	273316	273558	NA	NA	H3K27me3,H3K9me2	No		No		1.1583	16.9804	Shoulder domain;
Phatr3_EG00901	-	These are NEW GENES	chr_13	175113	175382	NA	ER protein Pkr1	H3K9me2,H3K4me2	No		No		101.93	426.053	ER protein Pkr1;
Phatr3_EG00902	-	These are NEW GENES	chr_13	547121	550339	NA	Reverse transcriptase (RNA-dependent DNA polymerase);Telomerase ribonucleoprotein complex - RNA binding domain	H3K9me2,H3K9_14Ac,H3K4me2	No		No		107.722	240.812	Telomerase ribonucleoprotein complex - RNA binding domain;Reverse transcriptase (RNA-dependent DNA polymerase);
Phatr3_EG00903	-	These are NEW GENES	chr_13	36676	36871	NA	NA	CG,H3K27me3,H3K9me2,H3K9me3	No		No		NA	0	Domain of unknown function (DUF4382);
Phatr3_EG00904	-	These are NEW GENES	chr_13	113306	113558	NA	NA	H3K27me3,H3K9me2,H3K9me3	No		No		0	0.771834	Domain of unknown function (DUF3364);
Phatr3_EG00905	proteinId 47346	These are New genes (found on the antisense strand of Phatr2 genes)	chr_13	357019	357914	NA	NA	H3K4me2	Yes	1ALATE,C5ALATE,NO3SPIKEA,T15NFREEA,T45NFREEA,NFREEA,TENDNFREEA,T15NH4A,T45NH4A,NH4A,TENDNH4A,T15NO2A,T45NO2A,TENDNO2A,T15NO3A,T45NO3A,TENDNO3A	No		273.359	919.255	Protein of unknown function (DUF1427);
Phatr3_EG00906	-	These are NEW GENES	chr_13	782832	783416	NA	NA	H3K9_14Ac,H3K4me2	No		No		48.6486	134.299	Kp4;
Phatr3_EG00907	-	These are NEW GENES	chr_13	464349	465578	NA	NA	H3K9_14Ac,H3K4me2	No		No		189.961	474.678	Cell division control protein 14, SIN component;
Phatr3_EG00908	proteinId OTE54710	Modified	chr_13	106067	106535	NA	NA	H3K9_14Ac,H3K4me2	Yes	NO3SPIKEA,T15NFREEA,T45NFREEA,NFREEA,TENDNFREEA,T15NH4A,T45NH4A,NH4A,TENDNH4A,T15NO2A,T45NO2A,TENDNO2A,T15NO3A,T45NO3A,TENDNO3A	No		4.6332	10.8057	Thi4 family;
Phatr3_EG00909	proteinId 47277	These are New genes (found on the antisense strand of Phatr2 genes)	chr_13	165136	165693	NA	Protein of unknown function (DUF493)	H3K9_14Ac,H3K4me2	No		No		78.7644	211.483	Protein of unknown function (DUF493);
Phatr3_EG00910	proteinId OTE37401	Others	chr_13	31787	32017	NA	NA	CG,H3K27me3,H3K9me2,H3K9me3	No		No		NA	NA	Mitochondrial ribosomal protein L51 / S25 / CI-B8 domain ;
Phatr3_EG00911	-	These are NEW GENES	chr_13	694658	696013	centromere complex assembly	Cenp-O kinetochore centromere component	H3K9_14Ac,H3K4me2	No		No		96.1389	165.944	Septum formation initiator;Cenp-O kinetochore centromere component;
Phatr3_EG00912	-	These are NEW GENES	chr_13	658457	659755	NA	NA	H3K9_14Ac,H3K4me2	No		No		114.672	327.258	P-loop ATPase protein family;
Phatr3_EG00913	-	These are NEW GENES	chr_13	29258	30438	NA	NA	CG,CHH,H3K27me3,H3K9me2,H3K9me3	No		No		NA	0	RNase H;
Phatr3_EG00914	-	These are NEW GENES	chr_13	225771	227396	NA	NA	H3K9me2,H3K4me2	No		No		54.4401	166.716	Ewing's tumour-associated antigen 1 homologue;
Phatr3_EG00915	-	These are NEW GENES	chr_13	262783	263099	NA	NA	CG,H3K27me3,H3K9me2,H3K9_14Ac	No		No		1.1583	3.08734	Toprim domain;
Phatr3_EG00916	-	These are NEW GENES	chr_13	35210	36357	NA	NA	CG,H3K27me3,H3K9me2,H3K9me3	No		No		NA	0	Transposase IS4;
Phatr3_EG00917	-	These are NEW GENES	chr_13	53865	54588	NA	NA	CG,H3K27me3,H3K9me2,H3K9me3	No		No		1.1583	NA	Bacterial protein of unknown function (DUF839);
Phatr3_EG00918	-	These are NEW GENES	chr_13	36375	36660	NA	NA	CG,H3K27me3,H3K9me2,H3K9me3	No		No		NA	0	Transposase IS4;
Phatr3_EG00919	-	These are NEW GENES	chr_13	47100	47620	NA	NA	CG,H3K27me3,H3K9me2,H3K9me3	No		No		NA	NA	Phosphomevalonate kinase ;
Phatr3_EG00920	proteinId 37569	These are New genes (found on the antisense strand of Phatr2 genes)	chr_13	446604	447084	NA	NA	H3K9_14Ac,H3K4me2	Yes	C5ALATE,NFREEA,T45NH4A,NH4A,TENDNH4A,T15NO2A,TENDNO2A,T45NO3A,TENDNO3A	Yes	NO3SPIKEA,T45NFREEA,T15NO2A,T45NO2A,	272.201	455.382	TOM7 family;
Phatr3_EG00921	-	These are NEW GENES	chr_13	13399	15453	NA	PPR repeat;Pentatricopeptide repeat domain	NoMark	No		No		18.5328	6.17468	Mitochondrial 28S ribosomal protein S27;
Phatr3_EG00922	proteinId 8524	These are New genes (found on the antisense strand of Phatr2 genes)	chr_13	112023	112871	NA	NA	H3K27me3,H3K9me2,H3K9me3	No		Yes	NO3SPIKEA,NFREEA,T15NH4A,T45NH4A,NH4A,TENDNH4A,T15NO2A,T45NO2A,T15NO3A,T45NO3A,TENDNO3A	75.2895	28.5579	Protein of unknown function (DUF456);
Phatr3_EG00923	proteinId 47418	These are New genes (found on the antisense strand of Phatr2 genes)	chr_13	581785	582165	NA	NA	NoMark	Yes	1ALATE,C5ALATE,NO3SPIKEA,T15NFREEA,T45NFREEA,NFREEA,TENDNFREEA,T15NH4A,T45NH4A,NH4A,TENDNH4A,T15NO2A,T45NO2A,TENDNO2A,T15NO3A,T45NO3A,TENDNO3A	No		147.104	117.319	Viral Desmoplakin N-terminus;
Phatr3_EG00924	-	These are NEW GENES	chr_13	318683	319399	NA	PLAC8 family	H3K9me2,H3K4me2	No		No		59.0733	116.547	PLAC8 family;
Phatr3_EG00925	-	These are NEW GENES	chr_13	189638	190441	NA	NA	H3K4me2	No		No		130.888	456.154	Probable transposase;
Phatr3_EG00926	-	These are NEW GENES	chr_13	457330	458301	NA	NA	H3K9_14Ac,H3K4me2	No		No		92.664	256.249	UAF complex subunit Rrn10;
Phatr3_EG00927	-	These are NEW GENES	chr_13	773246	775824	oxidation-reduction process	Cytochrome P45NA	H3K9_14Ac,H3K4me2	No		No		56.7567	209.939	Cytochrome P450;
Phatr3_EG00928	-	These are NEW GENES	chr_13	261170	262453	NA	Aldo/keto reductase family	CG,H3K9_14Ac,H3K4me2	No		No		25.4826	177.522	Aldo/keto reductase family;
Phatr3_EG00929	-	These are NEW GENES	chr_13	293514	293801	NA	NA	CG,CHH,H3K27me3,H3K9me2,H3K9me3	No		No		NA	0	Protein of unknown function (DUF788);
Phatr3_EG00930	-	These are NEW GENES	chr_13	708939	709658	NA	NA	H3K9_14Ac,H3K4me2	No		No		24.3243	40.9072	AAR2 protein;
Phatr3_EG00931	-	These are NEW GENES	chr_13	436029	437177	CTP biosynthetic process	NA	H3K9_14Ac,H3K4me2	No		No		776.061	2896.69	Nucleoside diphosphate kinase;
Phatr3_EG00932	-	These are NEW GENES	chr_13	348793	350367	NA	Protein of unknown function (DUF89NA)	H3K9me2,H3K9_14Ac,H3K4me2	No		No		77.6061	144.333	Protein of unknown function (DUF890);
Phatr3_EG00934	proteinId OTE37580	These are New genes (found on the antisense strand of Phatr2 genes)	chr_13	467400	468025	NA	NA	CG,CHH,H3K27me3,H3K9me2,H3K9me3,H3K9_14Ac,H3K4me2	No		No		0	3.85917	Domain of unknown function (DUF3400);
Phatr3_EG00935	-	These are NEW GENES	chr_13	766304	766564	NA	NA	H3K9_14Ac	No		No		NA	0.771834	Beta galactosidase small chain;
Phatr3_EG00936	-	These are NEW GENES	chr_13	113050	113234	NA	NA	H3K27me3,H3K9me2,H3K9me3	No		No		0	0.771834	Baseplate J-like protein;
Phatr3_EG00937	-	These are NEW GENES	chr_13	69491	70362	NA	NA	CG,H3K27me3,H3K9me2,H3K9me3,H3K4me2	No		No		NA	NA	Male sterility protein;
Phatr3_EG00938	-	These are NEW GENES	chr_13	121696	122545	NA	NA	H3K9me2,H3K9me3,H3K9_14Ac	Yes	1ALATE,C5ALATE,NO3SPIKEA,NFREEA,TENDNFREEA,T45NH4A,TENDNH4A,T45NO2A,T15NO3A,TENDNO3A	Yes	NO3SPIKEA,T15NFREEA,NFREEA,T15NH4A,T45NH4A,NH4A,T15NO2A,TENDNO2A,T15NO3A,TENDNO3A	92.664	50.9411	Protein of unknown function (DUF4106);
Phatr3_EG00939	-	These are NEW GENES	chr_13	797165	798280	NA	NA	H3K9me2,H3K4me2	No		No		33.5907	131.984	Ankyrin repeats (many copies);Ankyrin repeat;Ankyrin repeats (many copies);
Phatr3_EG00940	-	These are NEW GENES	chr_13	447515	447899	NA	NA	H3K9_14Ac,H3K4me2	Yes	1ALATE,C5ALATE,NO3SPIKEA,T15NFREEA,T45NFREEA,NFREEA,TENDNFREEA,T45NH4A,NH4A,TENDNH4A,T15NO2A,T45NO2A,TENDNO2A,T15NO3A,T45NO3A,TENDNO3A	No		738.996	1084.43	von Willebrand factor type A domain;
Phatr3_EG00941	-	These are NEW GENES	chr_13	872256	874547	cellular protein modification process	Tubulin-tyrosine ligase family	H3K9me2,H3K9_14Ac,H3K4me2	No		No		47.4903	216.885	Tubulin-tyrosine ligase family;
Phatr3_EG00942	-	These are NEW GENES	chr_13	681716	682877	NA	NA	H3K9_14Ac,H3K4me2	Yes	1ALATE,C5ALATE,NO3SPIKEA,T15NFREEA,T45NFREEA,NFREEA,TENDNFREEA,T15NH4A,T45NH4A,NH4A,TENDNH4A,T15NO2A,TENDNO2A,T15NO3A,TENDNO3A	Yes	1ALATE,NO3SPIKEA,T45NFREEA,TENDNFREEA,T15NH4A,T45NH4A,T15NO2A,T45NO2A,TENDNO2A,T15NO3A,T45NO3A,TENDNO3A	17.3745	539.512	Ciliary BBSome complex subunit 1;
Phatr3_EG00943	-	These are NEW GENES	chr_13	542153	542470	NA	NA	H3K9_14Ac,H3K4me2	No		No		0	3.08734	NA
Phatr3_EG00944	proteinId OTE37400	Modified	chr_13	30509	31768	NA	NA	CG,H3K27me3,H3K9me2,H3K9me3	No		No		NA	0.771834	Hamartin protein;
Phatr3_EG00945	-	These are NEW GENES	chr_13	600449	600820	NA	Cytochrome c oxidase biogenesis protein Cmc1 like	H3K9_14Ac,H3K4me2	No		No		238.61	680.758	Cytochrome c oxidase biogenesis protein Cmc1 like;
Phatr3_EG00946	proteinId 45969	These are New genes (found on the antisense strand of Phatr2 genes)	chr_8	807484	807873	NA	NA	H3K9me2,H3K9_14Ac,H3K4me2	No		Yes	1ALATE,C5ALATE,NFREEA,TENDNFREEA,T15NH4A,TENDNH4A,TENDNO2A,TENDNO3A	9.2664	82.5863	Domain of unknown function (DUF4424);
Phatr3_EG00947	proteinId 45824	These are New genes (found on the antisense strand of Phatr2 genes)	chr_8	390679	391021	NA	NA	H3K9_14Ac,H3K4me2	Yes	1ALATE,C5ALATE,NO3SPIKEA,T15NFREEA,T45NFREEA,NFREEA,TENDNFREEA,T45NH4A,NH4A,TENDNH4A,T15NO2A,TENDNO2A,T15NO3A,T45NO3A,TENDNO3A	Yes	NO3SPIKEA,T15NH4A,NH4A,T45NO3A,	28.9575	96.4793	chorismate binding enzyme;
Phatr3_EG00948	-	These are NEW GENES	chr_8	349267	349611	NA	NA	H3K9_14Ac,H3K4me2	No		No		0	14.6649	Carboxymuconolactone decarboxylase family;
Phatr3_EG00949	-	These are NEW GENES	chr_8	238160	239191	NA	TPR repeat	H3K9_14Ac,H3K4me2	No		No		426.255	1844.68	Tetratricopeptide repeat;Tetratricopeptide repeat;Tetratricopeptide repeat;
Phatr3_EG00950	-	These are NEW GENES	chr_8	64112	64953	NA	NA	H3K4me2	No		Yes	T15NFREEA,T15NH4A,T15NO3A,T45NO3A,	116.988	210.711	Pollen proteins Ole e I like;
Phatr3_EG00951	-	These are NEW GENES	chr_8	858221	865075	oxidation-reduction process	PHD-finger;PLU-1-like protein	H3K9_14Ac,H3K4me2	No		Yes	NO3SPIKEA,T15NFREEA,NFREEA,T15NH4A,T45NO2A,	774.903	1038.12	PHD-finger;PLU-1-like protein;PLU-1-like protein;PHD-finger;PLU-1-like protein;
Phatr3_EG00952	proteinId OTE45906	These are New genes (found on the antisense strand of Phatr2 genes)	chr_8	625227	627932	NA	NA	H3K9me2,H3K9_14Ac,H3K4me2	No		No		55.5984	439.946	Assembly, mitochondrial proton-transport ATP synth complex;
Phatr3_EG00953	-	These are NEW GENES	chr_8	997834	999343	NA	NA	CG,H3K27me3,H3K9me2,H3K9me3	No		No		NA	0	Phostensin PP1-binding and SH3-binding region;
Phatr3_EG00954	-	These are NEW GENES	chr_8	68791	69612	NA	NA	H3K9me2,H3K9_14Ac,H3K4me2	No		No		125.096	230.007	Basic region leucine zipper;
Phatr3_EG00955	proteinId 45722	These are New genes (found on the antisense strand of Phatr2 genes)	chr_8	18459	18933	NA	NA	H3K27me3	Yes	1ALATE,C5ALATE,NO3SPIKEA,T15NFREEA,T45NFREEA,NFREEA,TENDNFREEA,T15NH4A,T45NH4A,NH4A,TENDNH4A,T15NO2A,T45NO2A,TENDNO2A,T15NO3A,T45NO3A,TENDNO3A	No		1.1583	0	Bacterial extracellular solute-binding protein;
Phatr3_EG00956	proteinId 45898	These are New genes (found on the antisense strand of Phatr2 genes)	chr_8	608337	609248	NA	NA	H3K27me3,H3K9me2,H3K9_14Ac,H3K4me2	No		No		114.672	250.074	Origin recognition complex subunit 6 (ORC6);
Phatr3_EG00957	-	These are NEW GENES	chr_8	595841	596420	translation	Ribosomal protein L23;Ribosomal protein L23, N-terminal domain	H3K9_14Ac,H3K4me2	Yes	C5ALATE,NO3SPIKEA,T15NFREEA,NFREEA,TENDNFREEA,T15NH4A,T45NH4A,NH4A,T15NO2A,T45NO2A,T15NO3A,T45NO3A,TENDNO3A	Yes	1ALATE,NO3SPIKEA,T15NFREEA,T45NFREEA,NFREEA,TENDNFREEA,T15NO2A,T45NO2A,T15NO3A,	434.363	3103.55	Ribosomal protein L23;Ribosomal protein L23, N-terminal domain;
Phatr3_EG00958	-	These are NEW GENES	chr_8	168663	169388	NA	NA	H3K9me2	No		No		31.2741	425.281	TPR repeat;
Phatr3_EG00959	-	These are NEW GENES	chr_8	349682	350179	NA	NA	H3K9_14Ac,H3K4me2	No		Yes	1ALATE,C5ALATE,T15NFREEA,T15NH4A,NH4A,T15NO2A,T45NO2A,T15NO3A,T45NO3A,	2.3166	64.0623	ATPase family associated with various cellular activities (AAA);
Phatr3_EG00960	-	These are NEW GENES	chr_8	66520	67947	NA	NA	H3K27me3,H3K9me2,H3K9me3,H3K4me2	No		No		114.672	109.6	NHS-like;
Phatr3_EG00961	-	These are NEW GENES	chr_8	574511	575898	NA	Glycosyl transferase family 2	H3K27me3,H3K9me2,H3K9_14Ac,H3K4me2	Yes	1ALATE,C5ALATE,T15NFREEA,T45NFREEA,NFREEA,TENDNFREEA,NH4A,TENDNH4A,TENDNO2A,T15NO3A,TENDNO3A	Yes	NO3SPIKEA,T15NH4A,T15NO2A,T45NO2A,T15NO3A,T45NO3A,	206.177	323.399	Glycosyl transferase family 2;
Phatr3_EG00962	-	These are NEW GENES	chr_8	350258	350551	NA	NA	CG	No		No		25.4826	57.8876	NACHT domain;
Phatr3_EG00963	proteinId 12405	These are New genes (found on the antisense strand of Phatr2 genes)	chr_8	829024	829428	NA	NA	CG,H3K27me3,H3K9me2,H3K9me3	No		No		0	0	SGT1 protein;
Phatr3_EG00965	-	These are NEW GENES	chr_8	192075	196313	NA	Reverse transcriptase (RNA-dependent DNA polymerase)	CG,CHH,H3K27me3,H3K9me2,H3K9me3,H3K4me2	No		No		1.1583	1.54367	Integrase core domain;RNase H;Reverse transcriptase (RNA-dependent DNA polymerase);Chromo (CHRromatin Organisation MOdifier) domain;
Phatr3_EG00966	proteinId OTE12373	These are New genes (found on the antisense strand of Phatr2 genes)	chr_8	752798	754082	translation	Ribosomal protein L35	H3K9_14Ac,H3K4me2	Yes	1ALATE,C5ALATE,NFREEA,TENDNFREEA,T45NH4A,NH4A,TENDNH4A,T15NO2A,TENDNO2A,T15NO3A,T45NO3A,TENDNO3A	No		411.197	1168.56	Ribosomal protein L35;
Phatr3_EG00967	-	These are NEW GENES	chr_8	573761	574124	NA	NA	H3K9_14Ac,H3K4me2	No		No		4.6332	21.6114	Nitrile hydratase, alpha chain;
Phatr3_EG00968	-	These are NEW GENES	chr_8	410210	410614	NA	NA	H3K4me2	No		No		574.517	900.731	CD99 antigen like protein 2;
Phatr3_EG00969	-	These are NEW GENES	chr_8	813470	814008	NA	NA	H3K9_14Ac,H3K4me2	No		No		62.5482	87.2173	Isocitrate lyase family;
Phatr3_EG00970	proteinId 35766	These are New genes (found on the antisense strand of Phatr2 genes)	chr_8	702352	703671	NA	NA	H3K9_14Ac,H3K4me2	Yes	1ALATE,C5ALATE,NO3SPIKEA,T15NFREEA,T45NFREEA,NFREEA,TENDNFREEA,T15NH4A,T45NH4A,NH4A,TENDNH4A,T15NO2A,T45NO2A,TENDNO2A,T15NO3A,T45NO3A,TENDNO3A	No		505.019	5681.47	UTP--glucose-1-phosphate uridylyltransferase;
Phatr3_EG00971	-	These are NEW GENES	chr_8	134766	135201	NA	NA	H3K27me3,H3K9me2	No		No		NA	2.3155	Replication initiation factor;
Phatr3_EG00972	-	These are NEW GENES	chr_8	985537	985910	NA	NA	CG,H3K27me3,H3K9me2,H3K9me3	No		No		NA	NA	Reverse transcriptase (RNA-dependent DNA polymerase);
Phatr3_EG00973	proteinId 5311	These are New genes (found on the antisense strand of Phatr2 genes)	chr_8	133388	134141	NA	NA	H3K27me3,H3K9me2,H3K9_14Ac,H3K4me2	No		No		258.301	1535.95	NUDE protein, C-terminal conserved region;
Phatr3_EG00974	-	These are NEW GENES	chr_8	67356	67904	NA	NA	H3K27me3,H3K9me2,H3K9me3,H3K4me2	No		Yes	NO3SPIKEA,T15NFREEA,T45NFREEA,NFREEA,T15NH4A,T45NH4A,NH4A,T15NO2A,T45NO2A,TENDNO2A,T15NO3A,	89.1891	39.3636	Pyridoxamine 5'-phosphate oxidase;
Phatr3_EG00975	-	These are NEW GENES	chr_8	335970	336559	NA	NA	H3K4me2	Yes	C5ALATE,NFREEA,TENDNFREEA,NH4A,TENDNH4A,	Yes	1ALATE,C5ALATE,T15NFREEA,T45NFREEA,T15NH4A,T45NH4A,T15NO2A,T45NO2A,T15NO3A,T45NO3A,TENDNO3A	15.0579	71.0088	Coiled-coil domain of unknown function;
Phatr3_EG00976	-	These are NEW GENES	chr_8	943621	945039	NA	NA	NoMark	No		No		179.537	344.238	Carbohydrate binding domain;
Phatr3_EG00977	-	These are NEW GENES	chr_8	33590	33867	NA	NA	CG,H3K27me3	No		No		NA	NA	High-affinity nickel-transport protein;
Phatr3_EG00978	-	These are NEW GENES	chr_8	106889	108913	NA	NA	H3K9me2,H3K4me2	No		No		60.2316	263.967	PRD domain;
Phatr3_EG00979	-	These are NEW GENES	chr_8	159758	160758	NA	NA	H3K4me2	Yes	C5ALATE,NFREEA,TENDNFREEA,NH4A,TENDNH4A,TENDNO2A,	No		99.6138	662.234	Folliculin-interacting protein N-terminus;
Phatr3_EG00980	-	These are NEW GENES	chr_8	365287	365715	NA	Conserved hypothetical protein (LinNA512_fam)	H3K9_14Ac,H3K4me2	No		No		23.166	183.697	Conserved hypothetical protein (Lin0512_fam);
Phatr3_EG00981	-	These are NEW GENES	chr_8	108966	109532	NA	NA	H3K4me2	No		No		0	26.2424	Nodulation protein NolV;
Phatr3_EG00982	-	These are NEW GENES	chr_8	988109	988818	NA	NA	CG,H3K27me3,H3K9me2,H3K9me3	No		No		NA	NA	Small proline-rich 2;
Phatr3_EG00983	proteinId 35556	These are New genes (found on the antisense strand of Phatr2 genes)	chr_8	221246	221821	NA	NA	NoMark	Yes	1ALATE,C5ALATE,NO3SPIKEA,T15NFREEA,T45NFREEA,NFREEA,TENDNFREEA,T45NH4A,NH4A,TENDNH4A,T15NO2A,T45NO2A,TENDNO2A,T15NO3A,T45NO3A,TENDNO3A	No		164.479	532.566	Penicillin amidase;
Phatr3_EG00984	-	These are NEW GENES	chr_8	992751	994576	NA	NA	CG,H3K27me3,H3K9me3	No		No		NA	NA	FAR-17a/AIG1-like protein;
Phatr3_EG00985	-	These are NEW GENES	chr_8	376105	376696	NA	Ring finger domain	H3K9me2,H3K9_14Ac,H3K4me2	Yes	T15NFREEA,T45NFREEA,NFREEA,TENDNFREEA,NH4A,TENDNH4A,TENDNO2A,TENDNO3A	Yes	1ALATE,NO3SPIKEA,T15NH4A,T45NH4A,T15NO2A,T45NO2A,T15NO3A,T45NO3A,	4.6332	18.524	Ring finger domain;
Phatr3_EG00986	-	These are NEW GENES	chr_8	984630	985442	NA	NA	CG,H3K27me3,H3K9me2,H3K9me3	No		No		NA	NA	RNase H;
Phatr3_EG00987	-	These are NEW GENES	chr_8	199683	201515	NA	Copine	H3K4me2	No		No		16.2162	18.524	Copine;C2 domain;
Phatr3_EG00988	-	These are NEW GENES	chr_8	987079	988088	NA	NA	CG,H3K27me3,H3K9me2,H3K9me3	No		No		NA	NA	Chromo (CHRromatin Organisation MOdifier) domain;
Phatr3_EG00989	proteinId 45741	These are New genes (found on the antisense strand of Phatr2 genes)	chr_8	102945	103422	NA	NA	H3K9_14Ac,H3K4me2	Yes	1ALATE,C5ALATE,NO3SPIKEA,T15NFREEA,T45NFREEA,NFREEA,TENDNFREEA,T15NH4A,T45NH4A,NH4A,TENDNH4A,T15NO2A,T45NO2A,TENDNO2A,T15NO3A,T45NO3A,TENDNO3A	No		250.193	523.304	Pyrimidine dimer DNA glycosylase;
Phatr3_EG00990	proteinId 51953	These are New genes (found on the antisense strand of Phatr2 genes)	chr_8	564124	564985	NA	NA	H3K27me3,H3K9me2,H3K4me2	No		No		2.3166	13.893	Domain of unknown function (DUF1995);
Phatr3_EG00991	proteinId 45831	These are New genes (found on the antisense strand of Phatr2 genes)	chr_8	408547	409569	regulation of transcription, DNA-templated	bZIP transcription factor	H3K9_14Ac,H3K4me2	No		No		148.262	494.746	bZIP transcription factor;
Phatr3_EG00992	proteinId 45751	These are New genes (found on the antisense strand of Phatr2 genes)	chr_8	136275	136660	NA	NA	H3K4me2	No		No		1.1583	17.7522	Na+/H+ antiporter subunit;
Phatr3_EG00993	proteinId 12456	Others	chr_8	25107	25754	NA	NA	H3K27me3,H3K9me2,H3K9me3	No		No		0	0	Uncharacterized protein conserved in bacteria (DUF2345);
Phatr3_EG00994	-	These are NEW GENES	chr_8	779490	780866	NA	Zinc knuckle	H3K9me2,H3K9_14Ac,H3K4me2	No		No		8.1081	47.8537	Methyltransferase domain;Zinc knuckle;Zinc knuckle;
Phatr3_EG00995	-	These are NEW GENES	chr_8	101455	101667	NA	NA	H3K4me2	No		No		9.2664	17.7522	Prephenate dehydratase;
Phatr3_EG00996	proteinId 45737	These are New genes (found on the antisense strand of Phatr2 genes)	chr_8	80016	81617	NA	NA	H3K27me3,H3K9me2,H3K4me2	No		Yes	T15NFREEA,T45NFREEA,T15NH4A,T45NH4A,TENDNH4A,T15NO2A,T45NO2A,TENDNO2A,T15NO3A,T45NO3A,TENDNO3A	8.1081	57.8876	Bacterial conjugation TrbI-like protein ;
Phatr3_EG00997	proteinId 12355	These are New genes (found on the antisense strand of Phatr2 genes)	chr_8	84996	85664	NA	NA	H3K9me2,H3K9_14Ac,H3K4me2	Yes	1ALATE,C5ALATE,NO3SPIKEA,T15NFREEA,T45NFREEA,NFREEA,TENDNFREEA,T15NH4A,T45NH4A,NH4A,TENDNH4A,T15NO2A,T45NO2A,TENDNO2A,T15NO3A,T45NO3A,TENDNO3A	No		30.1158	202.992	Acetyl-coenzyme A transporter 1;
Phatr3_EG00998	proteinId 12456	Others	chr_8	26061	26621	NA	NA	H3K27me3,H3K9me2,H3K9me3	No		No		NA	1.54367	Uncharacterized protein conserved in bacteria (DUF2345);
Phatr3_EG00999	proteinId 4094	These are New genes (found on the antisense strand of Phatr2 genes)	chr_8	727128	729419	NA	Leucine Rich Repeat	H3K9me2,H3K4me2	No		No		435.521	1414	Mycoplasma protein of unknown function, DUF285;Herpesvirus UL87 family;
Phatr3_EG01000	-	These are NEW GENES	chr_8	196443	197537	NA	NA	CG,H3K27me3,H3K9me2,H3K9me3,H3K4me2	No		No		NA	0	NA
Phatr3_EG01001	-	These are NEW GENES	chr_8	496197	498311	NA	Zinc finger, C3HC4 type (RING finger);TLP18.3, Psb32 and MOLO-1 founding proteins of phosphatase	H3K9_14Ac,H3K4me2	No		No		634.749	682.302	TPM domain;Ring finger domain;
Phatr3_EG01002	-	These are NEW GENES	chr_8	985918	986380	NA	Reverse transcriptase (RNA-dependent DNA polymerase)	CG,H3K27me3,H3K9me2,H3K9me3	No		No		NA	NA	Reverse transcriptase (RNA-dependent DNA polymerase);
Phatr3_EG01003	-	These are NEW GENES	chr_8	27044	27755	NA	NA	CG,H3K27me3,H3K9me3	No		No		NA	0	Salmonella virulence plasmid 65kDa B protein;
Phatr3_EG01004	-	These are NEW GENES	chr_7	347725	350694	carbohydrate metabolic process	Glycosyl hydrolases family 2, TIM barrel domain	H3K9me2,H3K9_14Ac,H3K4me2	No		No		267.567	817.373	Glycosyl hydrolases family 2, sugar binding domain;Glycosyl hydrolases family 2;Glycosyl hydrolases family 2, TIM barrel domain;
Phatr3_EG01005	-	These are NEW GENES	chr_7	341725	342692	NA	SET domain	CG,H3K9_14Ac,H3K4me2	Yes	1ALATE,C5ALATE,NO3SPIKEA,T45NFREEA,NFREEA,TENDNFREEA,T45NH4A,NH4A,TENDNH4A,T15NO3A,TENDNO3A	No		74.1312	242.356	SET domain;
Phatr3_EG01006	-	These are NEW GENES	chr_7	714453	716937	DNA replication	DNA polymerase alpha/epsilon subunit B;DNA polymerase alpha subunit B N-terminal	H3K4me2	No		Yes	1ALATE,C5ALATE,NO3SPIKEA,NFREEA,T15NH4A,NH4A,T15NO3A,	47.4903	342.695	DNA polymerase alpha/epsilon subunit B;DNA polymerase alpha subunit B N-terminal;
Phatr3_EG01007	-	These are NEW GENES	chr_7	1025013	1026092	NA	NA	CG,H3K27me3,H3K9me2,H3K9me3	No		No		NA	0	Olfactory marker protein;
Phatr3_EG01008	-	These are NEW GENES	chr_7	181726	182197	NA	NA	NoMark	No		Yes	NO3SPIKEA,T15NFREEA,T45NFREEA,TENDNFREEA,T15NH4A,T45NH4A,NH4A,TENDNH4A,T45NO2A,TENDNO2A,T15NO3A,T45NO3A,TENDNO3A	12.7413	17.7522	SacI homology domain;
Phatr3_EG01009	proteinId OTE35237	These are New genes (found on the antisense strand of Phatr2 genes)	chr_7	413548	414474	NA	NA	CG,H3K27me3,H3K9me2,H3K9me3,H3K4me2	No		No		NA	0	Glycosyl hydrolase family 92;
Phatr3_EG01010	-	These are NEW GENES	chr_7	960511	961979	ribosome biogenesis	Ribosome biogenesis regulatory protein (RRS1)	H3K4me2	Yes	NO3SPIKEA,T15NO2A,T45NO2A,T15NO3A,	Yes	1ALATE,C5ALATE,T45NFREEA,TENDNO3A	12.7413	25.4705	Ribosome biogenesis regulatory protein (RRS1);
Phatr3_EG01011	-	These are NEW GENES	chr_7	264299	264589	NA	NA	CG,H3K27me3	No		No		NA	NA	Conjugal transfer protein TrbH;
Phatr3_EG01012	proteinId 45529	Others	chr_7	462279	462853	translation	Ribosomal L28 family	H3K9_14Ac,H3K4me2	Yes	1ALATE,C5ALATE,NO3SPIKEA,T15NFREEA,T45NFREEA,NFREEA,TENDNFREEA,T45NH4A,NH4A,TENDNH4A,T15NO2A,TENDNO2A,T15NO3A,T45NO3A,TENDNO3A	No		339.382	2450.57	Ribosomal L28 family;
Phatr3_EG01013	-	These are NEW GENES	chr_7	704189	705672	NA	NA	H3K9_14Ac,H3K4me2	Yes	C5ALATE,NO3SPIKEA,T15NFREEA,T45NFREEA,NFREEA,TENDNFREEA,NH4A,TENDNH4A,T45NO3A,TENDNO3A	Yes	1ALATE,NO3SPIKEA,T15NFREEA,T45NFREEA,NFREEA,T15NH4A,T45NH4A,T15NO2A,T45NO2A,T15NO3A,TENDNO3A	47.4903	216.885	Myb-like DNA-binding domain;
Phatr3_EG01014	-	These are NEW GENES	chr_7	557973	558164	NA	NA	NoMark	No		No		1.1583	3.08734	NA
Phatr3_EG01015	-	These are NEW GENES	chr_7	360590	361419	NA	NA	CG,H3K27me3,H3K9me2,H3K9me3	No		No		NA	0.771834	MukF winged-helix domain;
Phatr3_EG01016	-	These are NEW GENES	chr_7	1469	1775	NA	NA	NoMark	No		Yes	C5ALATE,NO3SPIKEA,T15NFREEA,T45NFREEA,T15NH4A,T45NH4A,T45NO2A,TENDNO2A,T15NO3A,T45NO3A,	10.4247	1.54367	Ubiquinol-cytochrome-c reductase complex subunit (QCR10);
Phatr3_EG01017	-	These are NEW GENES	chr_7	398991	400210	spindle organization	IQ calmodulin-binding motif	H3K9_14Ac,H3K4me2	Yes	1ALATE,C5ALATE,NO3SPIKEA,T15NFREEA,T45NFREEA,NFREEA,TENDNFREEA,T45NH4A,NH4A,TENDNH4A,T15NO2A,T45NO2A,TENDNO2A,T15NO3A,T45NO3A,TENDNO3A	No		71.8146	288.666	Armadillo/beta-catenin-like repeat;
Phatr3_EG01018	-	These are NEW GENES	chr_7	833558	834220	cell cycle	LIN37	H3K9_14Ac,H3K4me2	No		No		394.98	212.254	LIN37;
Phatr3_EG01019	-	These are NEW GENES	chr_7	234867	237268	regulation of transcription, DNA-templated	PAS fold	NoMark	Yes	C5ALATE,NO3SPIKEA,T15NFREEA,T45NFREEA,NFREEA,TENDNFREEA,T15NH4A,T45NH4A,NH4A,TENDNH4A,T15NO2A,T45NO2A,TENDNO2A,T15NO3A,T45NO3A,TENDNO3A	No		NA	NA	bZIP transcription factor;PAS fold;
Phatr3_EG01020	proteinId 7208	These are New genes (found on the antisense strand of Phatr2 genes)	chr_7	812813	813398	NA	NA	H3K9me2,H3K9_14Ac,H3K4me2	Yes	1ALATE,C5ALATE,NO3SPIKEA,T15NFREEA,T45NFREEA,NFREEA,TENDNFREEA,T15NH4A,T45NH4A,NH4A,TENDNH4A,T15NO2A,T45NO2A,TENDNO2A,T15NO3A,T45NO3A,TENDNO3A	No		130.888	238.497	Protein of unknown function (DUF1667);
Phatr3_EG01021	-	These are NEW GENES	chr_7	2772	3242	NA	NA	NoMark	No		No		3.4749	6.17468	Glycosyl hydrolase family 63 C-terminal domain;
Phatr3_EG01022	-	These are NEW GENES	chr_7	761066	762313	NA	NA	H3K9_14Ac,H3K4me2	No		No		315.058	743.277	Protein of unknown function (DUF3294);
Phatr3_EG01023	-	These are NEW GENES	chr_7	17465	17817	NA	NA	CG	Yes	1ALATE,C5ALATE,T15NFREEA,T45NFREEA,NFREEA,TENDNFREEA,NH4A,TENDNH4A,T15NO3A,TENDNO3A	Yes	T15NH4A,T45NH4A,T45NO2A,TENDNO2A,T45NO3A,	19.6911	56.3439	ATP-grasp domain;
Phatr3_EG01024	-	These are NEW GENES	chr_7	935233	936288	NA	Reverse transcriptase (RNA-dependent DNA polymerase)	CG,CHG,H3K27me3,H3K9me2,H3K9me3	No		No		NA	0.771834	Reverse transcriptase (RNA-dependent DNA polymerase);
Phatr3_EG01025	-	These are NEW GENES	chr_7	367613	369046	transcription initiation from RNA polymerase II promoter	TFIIE alpha subunit	H3K9_14Ac	No		No		296.525	495.518	TFIIB zinc-binding;TFIIE alpha subunit;
Phatr3_EG01026	-	These are NEW GENES	chr_7	469075	470928	NA	NA	H3K9_14Ac,H3K4me2	No		No		147.104	308.734	GDSL-like Lipase/Acylhydrolase family;
Phatr3_EG01027	-	These are NEW GENES	chr_7	1027659	1028987	NA	NA	CG,H3K27me3,H3K9me2,H3K9me3	No		No		NA	0	Chromatin associated protein KTI12 ;
Phatr3_EG01028	-	These are NEW GENES	chr_7	359761	360496	NA	NA	CG,H3K27me3,H3K9me2,H3K9me3	No		No		NA	NA	Beta-lactamase;
Phatr3_EG01029	-	These are NEW GENES	chr_7	481423	482128	NA	NA	CG,CHH,H3K27me3,H3K9me2,H3K9me3	No		No		NA	0.771834	Glycosyl transferases group 1;
Phatr3_EG01030	-	These are NEW GENES	chr_7	370948	372039	NA	NA	H3K9_14Ac,H3K4me2	Yes	1ALATE,C5ALATE,T15NFREEA,NFREEA,NH4A,T45NO2A,	No		458.687	896.1	TAT (twin-arginine translocation) pathway signal sequence;
Phatr3_EG01031	-	These are NEW GENES	chr_7	1026195	1027411	NA	NA	CG,H3K27me3,H3K9me2,H3K9me3	No		No		NA	0	Hyaluronan / mRNA binding family;
Phatr3_EG01032	proteinId 45590	These are New genes (found on the antisense strand of Phatr2 genes)	chr_7	635581	635992	NA	NA	H3K9_14Ac,H3K4me2	Yes	1ALATE,NFREEA,TENDNH4A,TENDNO3A	No		46.332	87.2173	Transmembrane proteins 14C;
Phatr3_EG01033	-	These are NEW GENES	chr_7	885478	888528	DNA replication, Okazaki fragment processing	DNA replication factor Dna2	H3K4me2	Yes	T45NFREEA,TENDNH4A,T45NO2A,TENDNO2A,T45NO3A,	Yes	1ALATE,C5ALATE,NO3SPIKEA,T15NH4A,NH4A,	37.0656	130.44	DNA replication factor Dna2;
Phatr3_EG01034	-	These are NEW GENES	chr_7	284773	289186	NA	MATH domain;Phosphorylated CTD interacting factor 1 WW domain;Ankyrin repeats (3 copies)	H3K9me3,H3K9_14Ac,H3K4me2	Yes	T45NFREEA,TENDNFREEA,T45NH4A,TENDNH4A,TENDNO2A,T45NO3A,	No		1026.25	1268.9	Cortactin-binding protein-2;Ankyrin repeats (many copies);Ankyrin repeats (3 copies);Phosphorylated CTD interacting factor 1 WW domain;Ankyrin repeats (many copies);MATH domain;
Phatr3_EG01035	proteinId 11956	These are New genes (found on the antisense strand of Phatr2 genes)	chr_7	821970	822634	NA	NA	NoMark	No		No		188.803	476.994	FAD synthetase;
Phatr3_EG01036	proteinId 45579	These are New genes (found on the antisense strand of Phatr2 genes)	chr_7	599557	599757	NA	NA	H3K4me2	No		No		39.3822	162.085	Uncharacterised protein family (UPF0233);
Phatr3_EG01037	-	These are NEW GENES	chr_7	197236	197688	NA	Domain of unknown function (DUF543)	H3K9_14Ac,H3K4me2	No		No		56.7567	705.457	Domain of unknown function (DUF543);
Phatr3_EG01038	-	These are NEW GENES	chr_7	232100	232788	oxidation-reduction process	Dihydrofolate reductase	H3K4me2	Yes	1ALATE,C5ALATE,NO3SPIKEA,T45NFREEA,NFREEA,T45NH4A,NH4A,TENDNH4A,T15NO2A,TENDNO2A,T15NO3A,T45NO3A,TENDNO3A	Yes	T15NFREEA,T45NFREEA,T15NH4A,T45NO2A,TENDNO2A,T15NO3A,TENDNO3A	NA	NA	Dihydrofolate reductase;
Phatr3_EG01039	proteinId 45481	These are New genes (found on the antisense strand of Phatr2 genes)	chr_7	313152	313655	NA	Rubredoxin	H3K9_14Ac,H3K4me2	Yes	C5ALATE,NO3SPIKEA,T15NFREEA,T45NFREEA,NFREEA,TENDNFREEA,T15NH4A,NH4A,TENDNH4A,T15NO2A,T45NO2A,TENDNO2A,T15NO3A,T45NO3A,TENDNO3A	No		151.737	1521.29	Rubredoxin;
Phatr3_EG01040	-	These are NEW GENES	chr_7	654143	654415	NA	NA	H3K9me2	No		No		28.9575	9.26201	Protein of unknown function, DUF624;
Phatr3_EG01041	-	These are NEW GENES	chr_7	356572	357348	proteolysis	Rhomboid family	H3K9me2,H3K9_14Ac,H3K4me2	No		No		201.544	609.749	Rhomboid family;
Phatr3_EG01042	-	These are NEW GENES	chr_7	138766	139125	NA	NA	H3K9me2,H3K9_14Ac	No		No		6.9498	34.7326	2OG-Fe(II) oxygenase superfamily;
Phatr3_EG01044	-	These are NEW GENES	chr_7	788054	788624	NA	NA	H3K9_14Ac,H3K4me2	Yes	1ALATE,C5ALATE,T45NFREEA,NFREEA,TENDNFREEA,T45NH4A,NH4A,TENDNH4A,T15NO2A,TENDNO2A,T15NO3A,T45NO3A,TENDNO3A	Yes	T15NH4A,T45NO2A,T15NO3A,T45NO3A,	246.718	1029.63	Carbamoyl-phosphate synthetase large chain, oligomerisation domain;
Phatr3_EG01045	-	These are NEW GENES	chr_7	995064	995654	tRNA processing	Rpp14/Pop5 family	H3K9_14Ac,H3K4me2	Yes	1ALATE,C5ALATE,NO3SPIKEA,T45NFREEA,NFREEA,TENDNFREEA,NH4A,TENDNH4A,T15NO2A,TENDNO2A,T15NO3A,T45NO3A,TENDNO3A	No		62.5482	162.085	Rpp14/Pop5 family;
Phatr3_EG01046	-	These are NEW GENES	chr_7	325365	328024	NA	NA	H3K9_14Ac,H3K4me2	Yes	1ALATE,C5ALATE,NO3SPIKEA,T15NFREEA,T45NFREEA,NFREEA,TENDNFREEA,T45NH4A,NH4A,TENDNH4A,T15NO2A,T45NO2A,TENDNO2A,T15NO3A,T45NO3A,TENDNO3A	No		330.116	869.086	Mitochondrial-associated sphingomyelin phosphodiesterase;
Phatr3_EG01047	-	These are NEW GENES	chr_7	485421	485863	NA	NA	CG,CHH,H3K27me3,H3K9me2,H3K9me3	No		No		NA	0.771834	AefR-like transcriptional repressor, C-terminal region;
Phatr3_EG01048	-	These are NEW GENES	chr_7	718417	719316	NA	DnaJ domain	H3K9_14Ac,H3K4me2	No		No		137.838	293.297	DnaJ domain;
Phatr3_EG01049	proteinId 35304	Others	chr_7	584765	585422	NA	NA	H3K9_14Ac,H3K4me2	Yes	C5ALATE,NFREEA,T45NH4A,TENDNO2A,TENDNO3A	No		378.764	1085.2	Ly49-like protein, N-terminal region;
Phatr3_EG01050	-	These are NEW GENES	chr_7	950394	950606	NA	NA	H3K9_14Ac,H3K4me2	No		No		6.9498	37.8199	Elongation factor SelB, winged helix ;
Phatr3_EG01051	proteinId 35304	Others	chr_7	582199	582763	cell cycle	Cyclin-dependent kinase regulatory subunit	H3K4me2	Yes	C5ALATE,NO3SPIKEA,T15NFREEA,T45NFREEA,NFREEA,TENDNFREEA,NH4A,TENDNH4A,TENDNO2A,TENDNO3A	Yes	1ALATE,C5ALATE,T15NH4A,T15NO2A,T45NO2A,T15NO3A,T45NO3A,	48.6486	253.934	Cyclin-dependent kinase regulatory subunit;
Phatr3_EG01052	proteinId 35185	Others	chr_7	278476	279375	cell redox homeostasis	Glutathione S-transferase, N-terminal domain	H3K9_14Ac,H3K4me2	No		No		33.5907	147.42	Glutathione S-transferase, C-terminal domain;Glutathione S-transferase, N-terminal domain;
Phatr3_EG01053	-	These are NEW GENES	chr_7	363641	364297	NA	NA	CG,H3K27me3,H3K9me2,H3K9me3	No		No		NA	0	Type III pantothenate kinase;
Phatr3_EG01054	-	These are NEW GENES	chr_7	951853	952071	NA	NA	H3K9_14Ac,H3K4me2	No		No		659.073	804.252	D-alanyl-D-alanine carboxypeptidase;
Phatr3_EG01055	-	These are NEW GENES	chr_7	940877	941683	NA	U3-containing 9NAS pre-ribosomal complex subunit	CG,H3K9_14Ac,H3K4me2	No		No		34.749	76.4116	U3-containing 90S pre-ribosomal complex subunit;
Phatr3_EG01056	-	These are NEW GENES	chr_7	362318	363089	NA	NA	CG,H3K27me3,H3K9me2,H3K9me3	No		No		NA	0.771834	mRNA stabilisation;
Phatr3_EG01057	-	These are NEW GENES	chr_7	504542	505180	transcription, DNA-templated	SHS2 domain found in N terminus of Rpb7p/Rpc25p/MJNA397	H3K9_14Ac,H3K4me2	No		No		201.544	732.471	SHS2 domain found in N terminus of Rpb7p/Rpc25p/MJ0397;
Phatr3_EG01058	proteinId 45584	These are New genes (found on the antisense strand of Phatr2 genes)	chr_7	615972	616337	NA	NA	H3K4me2	No		No		8.1081	8.49018	Mitochondrial Myo2 receptor-related protein;
Phatr3_EG01060	-	These are NEW GENES	chr_7	629318	629688	NA	NA	H3K9_14Ac,H3K4me2	Yes	1ALATE,C5ALATE,NO3SPIKEA,T15NFREEA,T45NFREEA,NFREEA,TENDNFREEA,T15NH4A,T45NH4A,NH4A,TENDNH4A,T45NO2A,T45NO3A,TENDNO3A	Yes	1ALATE,NO3SPIKEA,T45NFREEA,T15NH4A,T45NH4A,T45NO2A,T15NO3A,T45NO3A,	361.39	333.432	Chaperone for protein-folding within the ER, fungal;
Phatr3_EG01061	proteinId 45475	These are New genes (found on the antisense strand of Phatr2 genes)	chr_7	302224	302657	NA	NA	H3K9me2,H3K9_14Ac,H3K4me2	No		Yes	1ALATE,NO3SPIKEA,NFREEA,T15NH4A,T45NO2A,TENDNO2A,T15NO3A,TENDNO3A	13.8996	54.0284	Tetrahydromethanopterin S-methyltransferase, subunit A ;
Phatr3_EG01062	-	These are NEW GENES	chr_7	363234	363536	NA	Zinc knuckle	CG,CHH,H3K27me3,H3K9me2,H3K9me3	No		No		NA	0.771834	Zinc knuckle;
Phatr3_EG01063	-	These are NEW GENES	chr_7	390607	390969	NA	SnoaL-like domain	H3K4me2	No		No		57.915	174.435	Protein of unknown function (DUF3225);
Phatr3_EG01064	-	These are NEW GENES	chr_7	778208	778762	NA	NA	CG,H3K27me3,H3K9me2,H3K9me3	No		No		NA	0.771834	Cytochrome bd terminal oxidase subunit I;
Phatr3_EG01065	-	These are NEW GENES	chr_7	361503	362316	NA	NA	CG,H3K27me3,H3K9me2,H3K9me3	No		No		NA	1.54367	Putative cell signalling;
Phatr3_EG01066	proteinId 35185	Others	chr_7	282390	283392	intracellular protein transport	Syntaxin;SNARE domain	H3K9_14Ac,H3K4me2	Yes	C5ALATE,NO3SPIKEA,T15NFREEA,T45NFREEA,NFREEA,TENDNFREEA,T45NH4A,NH4A,TENDNH4A,T15NO2A,T45NO2A,TENDNO2A,T15NO3A,T45NO3A,TENDNO3A	No		297.683	1038.89	Syntaxin;SNARE domain;
Phatr3_EG01067	-	These are NEW GENES	chr_7	951124	951336	NA	NA	H3K9_14Ac	No		No		406.563	223.832	Heat shock protein 9/12;
Phatr3_EG01068	-	These are NEW GENES	chr_7	269105	269810	NA	NA	CG,CHG,CHH,H3K27me3,H3K9me2,H3K9me3	No		No		NA	0.771834	Siah interacting protein, N terminal ;
Phatr3_EG01069	-	These are NEW GENES	chr_7	919687	922410	DNA replication	AAA ATPase domain;Origin recognition complex (ORC) subunit 5 C-terminus	H3K9_14Ac,H3K4me2	Yes	NO3SPIKEA,T45NFREEA,TENDNFREEA,TENDNH4A,T45NO2A,	Yes	1ALATE,C5ALATE,T15NFREEA,NFREEA,T15NH4A,T45NH4A,NH4A,T45NO2A,T15NO3A,T45NO3A,	101.93	376.655	AAA domain;AAA ATPase domain;Origin recognition complex (ORC) subunit 5 C-terminus;
Phatr3_EG01070	proteinId OTE36009	These are New genes (found on the antisense strand of Phatr2 genes)	chr_9	333537	334538	NA	NA	CG,H3K27me3,H3K9me2,H3K9me3,H3K9_14Ac,H3K4me2	No		Yes	NO3SPIKEA,T15NFREEA,NFREEA,T15NH4A,T45NH4A,NH4A,TENDNH4A,T15NO2A,T45NO2A,TENDNO2A,T15NO3A,T45NO3A,TENDNO3A	37.0656	36.2762	N-terminal conserved domain of Nudc.;
Phatr3_EG01071	-	These are NEW GENES	chr_9	386203	391378	NA	NA	H3K9_14Ac,H3K4me2	No		No		535.135	997.21	Transcriptional regulator of RNA polII, SAGA, subunit;
Phatr3_EG01072	-	These are NEW GENES	chr_9	727567	728309	NA	NA	H3K9me2,H3K9_14Ac	No		Yes	1ALATE,C5ALATE,NO3SPIKEA,TENDNFREEA,T15NH4A,T45NH4A,NH4A,TENDNH4A,T15NO2A,T45NO2A,TENDNO2A,TENDNO3A	6.9498	36.2762	Adenylate and Guanylate cyclase catalytic domain;
Phatr3_EG01073	proteinId 46212	These are New genes (found on the antisense strand of Phatr2 genes)	chr_9	631626	632612	NA	NA	H3K9_14Ac,H3K4me2	Yes	1ALATE,C5ALATE,NO3SPIKEA,T15NFREEA,T45NFREEA,NFREEA,TENDNFREEA,T45NH4A,NH4A,TENDNH4A,T15NO2A,T45NO2A,TENDNO2A,T15NO3A,T45NO3A,TENDNO3A	Yes	C5ALATE,T15NH4A,NH4A,T45NO3A,	48.6486	182.153	Glycine-zipper domain;
Phatr3_EG01074	-	These are NEW GENES	chr_9	838448	839017	NA	NA	H3K9_14Ac,H3K4me2	Yes	NH4A,TENDNH4A,T15NO2A,TENDNO3A	Yes	NO3SPIKEA,T45NFREEA,T15NH4A,T45NH4A,NH4A,T15NO2A,T45NO2A,TENDNO2A,	16.2162	330.345	N-glycosylase/DNA lyase;
Phatr3_EG01075	-	These are NEW GENES	chr_9	182375	183350	NA	NA	H3K9me2,H3K9_14Ac,H3K4me2	Yes	1ALATE,T45NFREEA,NFREEA,TENDNH4A,T15NO2A,TENDNO2A,T15NO3A,T45NO3A,	Yes	NO3SPIKEA,TENDNFREEA,T15NH4A,NH4A,T15NO3A,T45NO3A,	37.0656	295.613	Glycophorin A;
Phatr3_EG01076	proteinId OTE35923	These are New genes (found on the antisense strand of Phatr2 genes)	chr_9	96957	97492	NA	NA	CG,H3K27me3,H3K9me2,H3K9me3	No		No		NA	NA	Glycosyl hydrolases family 15;
Phatr3_EG01077	-	These are NEW GENES	chr_9	394618	395010	NA	Complex 1 protein (LYR family)	H3K4me2	No		No		18.5328	88.761	Complex1_LYR-like;
Phatr3_EG01078	-	These are NEW GENES	chr_9	492681	494450	obsolete ATP catabolic process	Rad51;Helix-hairpin-helix domain	H3K9me2,H3K4me2	No		Yes	TENDNFREEA,T15NH4A,T45NH4A,T15NO2A,T15NO3A,T45NO3A,	79.9227	507.095	Rad51;Helix-hairpin-helix domain;
Phatr3_EG01079	proteinId 46067	These are New genes (found on the antisense strand of Phatr2 genes)	chr_9	144539	145500	NA	NA	H3K9_14Ac,H3K4me2	No		Yes	1ALATE,C5ALATE,T15NFREEA,TENDNFREEA,T15NH4A,T45NH4A,NH4A,T15NO2A,T45NO2A,TENDNO2A,T45NO3A,TENDNO3A	15.0579	94.1638	Peroxisomal membrane anchor protein (Pex14p) conserved region;
Phatr3_EG01080	proteinId 46077	These are New genes (found on the antisense strand of Phatr2 genes)	chr_9	170170	170699	NA	NA	NoMark	Yes	1ALATE,C5ALATE,NO3SPIKEA,T15NFREEA,T45NFREEA,NFREEA,TENDNFREEA,T15NH4A,T45NH4A,NH4A,TENDNH4A,T15NO2A,T45NO2A,TENDNO2A,T15NO3A,T45NO3A,TENDNO3A	No		198.069	456.154	Retroviral aspartyl protease;
Phatr3_EG01081	-	These are NEW GENES	chr_9	1001465	1002520	NA	NA	CG,H3K27me3,H3K9me2,H3K9me3,H3K4me2	No		No		NA	0.771834	gag-polypeptide of LTR copia-type;
Phatr3_EG01082	proteinId 46292	These are New genes (found on the antisense strand of Phatr2 genes)	chr_9	836717	837650	NA	NA	CG,H3K9_14Ac,H3K4me2	No		Yes	C5ALATE,NO3SPIKEA,NFREEA,T15NH4A,NH4A,T15NO2A,T45NO2A,T15NO3A,T45NO3A,	26.6409	60.2031	4'-phosphopantetheinyl transferase superfamily;
Phatr3_EG01083	-	These are NEW GENES	chr_9	445099	446058	fatty acid biosynthetic process	Fatty acid hydroxylase superfamily	H3K9_14Ac,H3K4me2	Yes	1ALATE,NO3SPIKEA,NFREEA,TENDNFREEA,NH4A,TENDNH4A,TENDNO2A,T15NO3A,	Yes	NO3SPIKEA,T15NFREEA,T45NFREEA,TENDNFREEA,T15NH4A,T45NH4A,T15NO2A,T45NO2A,T15NO3A,TENDNO3A	90.3474	405.213	Fatty acid hydroxylase superfamily;
Phatr3_EG01084	proteinId 3843	These are New genes (found on the antisense strand of Phatr2 genes)	chr_9	814606	815335	NA	NA	H3K9me2,H3K9_14Ac,H3K4me2	No		No		205.019	436.086	Myb-like DNA-binding domain;
Phatr3_EG01085	-	These are NEW GENES	chr_9	823577	824986	NA	NA	H3K9me2,H3K4me2	No		No		82.2393	269.37	RecF/RecN/SMC N terminal domain;
Phatr3_EG01086	-	These are NEW GENES	chr_9	181227	181878	NA	NA	H3K9_14Ac,H3K4me2	No		No		356.757	3223.18	SCP-2 sterol transfer family;
Phatr3_EG01087	-	These are NEW GENES	chr_9	553540	554202	NA	NA	H3K27me3,H3K9me2,H3K9me3	No		No		0	0.771834	Protein of unknown function (DUF4243);
Phatr3_EG01088	proteinId 36006	These are New genes (found on the antisense strand of Phatr2 genes)	chr_9	314923	316029	NA	NA	CG,H3K27me3,H3K9me2,H3K9me3,H3K9_14Ac,H3K4me2	No		Yes	NO3SPIKEA,T15NFREEA,T45NFREEA,TENDNFREEA,T15NH4A,T45NH4A,TENDNH4A,T15NO2A,T45NO2A,TENDNO2A,T15NO3A,T45NO3A,TENDNO3A	9.2664	38.5917	Haemolysin-III related;
Phatr3_EG01089	proteinId OTE46135	These are New genes (found on the antisense strand of Phatr2 genes)	chr_9	368909	369444	NA	NA	NoMark	No		No		144.788	558.036	Type II transport protein GspH;
Phatr3_EG01090	-	These are NEW GENES	chr_9	872841	877392	oxidation-reduction process	Flavin containing amine oxidoreductase;PHD-like zinc-binding domain	H3K9_14Ac	Yes	1ALATE,C5ALATE,NO3SPIKEA,T15NFREEA,T45NFREEA,NFREEA,TENDNFREEA,T15NH4A,T45NH4A,NH4A,TENDNH4A,T15NO2A,T45NO2A,TENDNO2A,T15NO3A,T45NO3A,TENDNO3A	Yes	1ALATE,C5ALATE,NO3SPIKEA,T15NFREEA,NFREEA,TENDNFREEA,T15NH4A,NH4A,T15NO2A,T45NO2A,TENDNO2A,T15NO3A,	396.139	874.488	PHD-like zinc-binding domain;PHD-like zinc-binding domain;Flavin containing amine oxidoreductase;Thi4 family;
Phatr3_EG01091	-	These are NEW GENES	chr_9	138998	141240	NA	NA	H3K27me3	No		No		415.83	803.48	Ribosomal protein L10;
Phatr3_EG01092	proteinId 46302	Others	chr_9	868482	868725	NA	NA	NoMark	No		No		48.6486	137.387	Cathepsin propeptide inhibitor domain (I29);
Phatr3_EG01093	-	These are NEW GENES	chr_9	319075	319925	NA	NA	CG,CHH,H3K27me3,H3K9me3	No		No		NA	1.54367	Thiamin pyrophosphokinase, vitamin B1 binding domain;
Phatr3_EG01094	-	These are NEW GENES	chr_9	929719	930913	NA	NA	H3K27me3,H3K9me2,H3K9_14Ac,H3K4me2	No		No		10.4247	6.94651	Domain of unknown function (DUF4662);
Phatr3_EG01095	-	These are NEW GENES	chr_9	215398	216717	NA	S1 RNA binding domain	H3K9_14Ac,H3K4me2	Yes	NO3SPIKEA,T15NFREEA,NFREEA,TENDNFREEA,T45NH4A,T15NO2A,T45NO2A,T15NO3A,T45NO3A,	Yes	1ALATE,TENDNFREEA,T45NO2A,TENDNO2A,	152.896	322.627	S1 RNA binding domain;S1 domain;
Phatr3_EG01097	proteinId 12783	These are New genes (found on the antisense strand of Phatr2 genes)	chr_9	153221	153586	NA	NA	H3K9me2	Yes	1ALATE,C5ALATE,NO3SPIKEA,T15NFREEA,T45NFREEA,NFREEA,TENDNFREEA,T45NH4A,NH4A,TENDNH4A,T15NO2A,TENDNO2A,TENDNO3A	Yes	T15NFREEA,T15NH4A,T15NO2A,T15NO3A,	25.4826	33.9607	GAF domain;
Phatr3_EG01098	-	These are NEW GENES	chr_9	178751	180023	NA	NA	H3K9me2,H3K9_14Ac,H3K4me2	No		Yes	NO3SPIKEA,T15NFREEA,T15NH4A,T45NH4A,TENDNH4A,T15NO2A,T45NO2A,TENDNO2A,TENDNO3A	44.0154	273.229	CLIP, MHC2 interacting;
Phatr3_EG01099	-	These are NEW GENES	chr_9	217465	218721	NA	Alpha/beta hydrolase family	H3K9me2,H3K4me2	No		No		1267.18	2980.05	Alpha/beta hydrolase family;
Phatr3_EG01100	proteinId OTE46078	These are New genes (found on the antisense strand of Phatr2 genes)	chr_9	176847	177362	NA	NA	H3K9me2,H3K4me2	No		No		48.6486	128.125	ESSS subunit of NADH:ubiquinone oxidoreductase (complex I) ;
Phatr3_EG01101	-	These are NEW GENES	chr_9	728860	729677	NA	NA	H3K27me3,H3K9me2,H3K9_14Ac,H3K4me2	No		No		10.4247	20.0677	mRNA capping enzyme, C-terminal domain;
Phatr3_EG01102	-	These are NEW GENES	chr_9	242204	243187	NA	NA	H3K9_14Ac,H3K4me2	No		No		23.166	74.0961	Phage integrase protein;
Phatr3_EG01103	-	These are NEW GENES	chr_9	1398	1843	NA	NA	H3K27me3,H3K9me2,H3K9me3	No		No		NA	NA	Radical SAM N-terminal;
Phatr3_EG01104	-	These are NEW GENES	chr_9	822204	823133	NA	Methyltransferase FkbM domain	H3K9me2,H3K4me2	No		No		75.2895	156.682	Methyltransferase FkbM domain;
Phatr3_EG01105	proteinId 36001	These are New genes (found on the antisense strand of Phatr2 genes)	chr_9	304633	305949	NA	NA	H3K4me2	Yes	1ALATE,C5ALATE,NO3SPIKEA,T45NFREEA,NFREEA,TENDNFREEA,NH4A,TENDNH4A,TENDNO2A,TENDNO3A	Yes	T15NFREEA,NFREEA,TENDNFREEA,T15NH4A,T45NH4A,T15NO2A,T45NO2A,T15NO3A,T45NO3A,	38.2239	496.29	NusB family;
Phatr3_EG01106	proteinId OTE12762	These are New genes (found on the antisense strand of Phatr2 genes)	chr_9	799789	800725	NA	NA	H3K9me3	Yes	1ALATE,C5ALATE,NO3SPIKEA,T15NFREEA,T45NFREEA,NFREEA,TENDNFREEA,T15NH4A,T45NH4A,NH4A,TENDNH4A,T15NO2A,T45NO2A,TENDNO2A,T15NO3A,T45NO3A,TENDNO3A	No		479.536	1971.27	RnfC Barrel sandwich hybrid domain;
Phatr3_EG01107	-	These are NEW GENES	chr_9	341484	342104	NA	NA	H3K9_14Ac,H3K4me2	No		No		136.679	932.376	Autophagy protein Apg6;
Phatr3_EG01108	-	These are NEW GENES	chr_9	107223	108550	NA	Tetratricopeptide repeat	H3K4me2	Yes	1ALATE,C5ALATE,NO3SPIKEA,T15NFREEA,T45NFREEA,NFREEA,TENDNFREEA,TENDNH4A,T45NO3A,TENDNO3A	No		46.332	362.762	Tetratricopeptide repeat;TPR repeat;
Phatr3_EG01109	proteinId OTE46203	These are New genes (found on the antisense strand of Phatr2 genes)	chr_9	576040	576498	NA	NA	NoMark	Yes	1ALATE,C5ALATE,NO3SPIKEA,T15NFREEA,T45NFREEA,NFREEA,TENDNFREEA,T45NH4A,NH4A,TENDNH4A,T15NO2A,TENDNO2A,T45NO3A,TENDNO3A	Yes	1ALATE,C5ALATE,NO3SPIKEA,TENDNFREEA,T15NH4A,T45NH4A,NH4A,T45NO2A,T15NO3A,	12.7413	43.2227	Tetratricopeptide repeat;
Phatr3_EG01110	-	These are NEW GENES	chr_9	728438	728636	cyclic nucleotide biosynthetic process	Adenylate and Guanylate cyclase catalytic domain	H3K27me3,H3K9me2,H3K9_14Ac	No		Yes	T15NFREEA,T45NFREEA,NFREEA,T15NH4A,NH4A,TENDNH4A,T45NO2A,TENDNO2A,T15NO3A,	5.7915	13.1212	Adenylate and Guanylate cyclase catalytic domain;
Phatr3_EG01111	-	These are NEW GENES	chr_9	663078	664991	NA	SGT1 protein	H3K9_14Ac,H3K4me2	No		No		129.73	368.937	SGT1 protein;
Phatr3_EG01112	proteinId 46302	Others	chr_9	869671	869941	NA	NA	H3K9_14Ac	No		No		31.2741	51.7129	Alpha-acetolactate decarboxylase;
Phatr3_EG01113	-	These are NEW GENES	chr_9	202001	206878	NA	Tetratricopeptide repeat;Tetratricopeptide repeat;Tetratricopeptide repeat;Tetratricopeptide repeat	H3K27me3,H3K4me2	No		No		440.154	546.459	Tetratricopeptide repeat;Tetratricopeptide repeat;Tetratricopeptide repeat;Tetratricopeptide repeat;Tetratricopeptide repeat;Tetratricopeptide repeat;Cohesin loading factor;Tetratricopeptide repeat;
Phatr3_EG01114	-	These are NEW GENES	chr_9	924544	924846	NA	NA	NoMark	No		No		NA	0	Chromatin assembly factor 1 complex p150 subunit, N-terminal;
Phatr3_EG01115	proteinId OTE46301	These are New genes (found on the antisense strand of Phatr2 genes)	chr_9	867601	867995	NA	NA	H3K9_14Ac	Yes	1ALATE,C5ALATE,NO3SPIKEA,T15NFREEA,T45NFREEA,NFREEA,TENDNFREEA,T45NH4A,NH4A,TENDNH4A,T15NO2A,T45NO2A,TENDNO2A,T15NO3A,T45NO3A,TENDNO3A	No		119.305	169.032	Domain of unknown function (DUF378);
Phatr3_EG01116	-	These are NEW GENES	chr_9	330597	331135	NA	NA	CG,H3K27me3,H3K9me2,H3K9me3	No		No		NA	1.54367	Glycosyl hydrolase family 49;
Phatr3_EG01117	proteinId OTE46118	These are New genes (found on the antisense strand of Phatr2 genes)	chr_9	311013	311593	NA	NA	H3K9_14Ac	No		No		116.988	661.462	SWIRM domain;
Phatr3_EG01118	-	These are NEW GENES	chr_9	50077	50931	NA	NA	H3K4me2	No		No		9.2664	6.17468	Leo1-like protein;
Phatr3_EG01119	-	These are NEW GENES	chr_9	180127	180810	NA	NA	H3K9me2,H3K9_14Ac,H3K4me2	No		No		53.2818	218.429	Nitroreductase family;
Phatr3_EG01120	proteinId 12925	These are New genes (found on the antisense strand of Phatr2 genes)	chr_9	762324	762660	NA	2Fe-2S iron-sulfur cluster binding domain	H3K9me2,H3K9_14Ac,H3K4me2	Yes	1ALATE,C5ALATE,NO3SPIKEA,TENDNFREEA,NH4A,TENDNH4A,TENDNO2A,	Yes	T15NFREEA,T15NH4A,T45NH4A,T15NO3A,T45NO3A,	82.2393	646.025	2Fe-2S iron-sulfur cluster binding domain;
Phatr3_EG01121	proteinId OTE36008	These are New genes (found on the antisense strand of Phatr2 genes)	chr_9	332081	333207	NA	NA	CG,H3K27me3,H3K9me2,H3K9me3,H3K9_14Ac,H3K4me2	No		Yes	T15NFREEA,T45NFREEA,TENDNFREEA,T15NH4A,T45NH4A,NH4A,TENDNH4A,T15NO2A,T45NO2A,TENDNO2A,T15NO3A,T45NO3A,TENDNO3A	1.1583	14.6649	N-terminal conserved domain of Nudc.;
Phatr3_EG01122	-	These are NEW GENES	chr_9	925810	926520	NA	NA	CG,H3K27me3,H3K9me2,H3K9me3	No		No		NA	2.3155	GAG-pre-integrase domain;
Phatr3_EG01123	-	These are NEW GENES	chr_9	443406	444680	NA	Protein phosphatase 2C	H3K9_14Ac,H3K4me2	No		No		9.2664	246.987	Protein phosphatase 2C;
Phatr3_EG01124	proteinId 46098	These are New genes (found on the antisense strand of Phatr2 genes)	chr_9	267625	267921	NA	NA	NoMark	Yes	1ALATE,C5ALATE,NO3SPIKEA,T15NFREEA,T45NFREEA,NFREEA,TENDNFREEA,T15NH4A,T45NH4A,NH4A,TENDNH4A,T15NO2A,T45NO2A,TENDNO2A,T15NO3A,T45NO3A,TENDNO3A	No		251.351	710.088	NA
Phatr3_EG01125	-	These are NEW GENES	chr_9	782726	785181	NA	NA	H3K9_14Ac,H3K4me2	Yes	C5ALATE,T15NFREEA,NFREEA,TENDNFREEA,T45NH4A,NH4A,TENDNH4A,TENDNO2A,T15NO3A,T45NO3A,TENDNO3A	No		1233.59	3269.49	Domain of unknown function (DUF4594);
Phatr3_EG01126	-	These are NEW GENES	chr_9	329191	330142	NA	NA	CG,CHG,H3K27me3,H3K9me2,H3K9me3	No		No		NA	0	Haemin-degrading HemS.ChuX domain;
Phatr3_EG01127	proteinId 46205	Others	chr_9	598895	599475	NA	NA	H3K4me2	Yes	1ALATE,C5ALATE,NO3SPIKEA,T45NFREEA,NFREEA,TENDNFREEA,NH4A,TENDNH4A,T15NO2A,TENDNO3A	Yes	T45NFREEA,TENDNFREEA,T15NH4A,TENDNH4A,T15NO2A,T45NO2A,TENDNO2A,T15NO3A,T45NO3A,	57.915	54.0284	Cation transporting ATPase, C-terminus;
Phatr3_EG01128	-	These are NEW GENES	chr_9	260624	260872	NA	DSS1/SEM1 family	H3K9_14Ac,H3K4me2	No		No		511.969	1123.02	DSS1/SEM1 family;
Phatr3_EG01129	-	These are NEW GENES	chr_9	568477	569265	NA	NA	H3K9_14Ac,H3K4me2	No		No		54.4401	114.232	Partial alpha/beta-hydrolase lipase region;
Phatr3_EG01130	proteinId 46281	These are New genes (found on the antisense strand of Phatr2 genes)	chr_9	805433	806182	NA	NA	NoMark	No		No		244.401	2053.85	S-layer homology domain;
Phatr3_EG01131	-	These are NEW GENES	chr_9	99581	101482	NA	MULE transposase domain	CG,H3K27me3,H3K9me2,H3K9me3,H3K4me2	No		No		NA	NA	SWIM zinc finger;MULE transposase domain;
Phatr3_EG01132	-	These are NEW GENES	chr_9	765330	765608	NA	NA	H3K9_14Ac,H3K4me2	No		No		9.2664	19.2959	Histidine phosphatase superfamily (branch 1);
Phatr3_EG01133	-	These are NEW GENES	chr_9	581730	582475	NA	NA	CG,H3K27me3,H3K9me2,H3K9me3,H3K4me2	No		Yes	1ALATE,NO3SPIKEA,T15NFREEA,TENDNFREEA,T15NH4A,T45NH4A,NH4A,T15NO2A,T45NO2A,TENDNO2A,T15NO3A,T45NO3A,TENDNO3A	10.4247	75.6398	Protein of unknown function (DUF3181);
Phatr3_EG01134	proteinId OTE12732	These are New genes (found on the antisense strand of Phatr2 genes)	chr_9	248645	249243	NA	NA	H3K9_14Ac,H3K4me2	No		No		143.629	1229.53	Periplasmic binding protein;
Phatr3_EG01135	-	These are NEW GENES	chr_9	776187	776723	NA	NA	H3K9me2,H3K9_14Ac,H3K4me2	No		No		37.0656	162.857	Cytosol aminopeptidase family, N-terminal domain;
Phatr3_EG01136	-	These are NEW GENES	chr_9	646756	650547	NA	NA	H3K9_14Ac,H3K4me2	No		No		484.17	1169.33	UvrB/uvrC motif;UvrB/uvrC motif;
Phatr3_EG01137	-	These are NEW GENES	chr_9	248257	248631	NA	NA	H3K9_14Ac,H3K4me2	No		No		19.6911	231.55	ATPase family associated with various cellular activities (AAA);
Phatr3_EG01138	-	These are NEW GENES	chr_9	612359	613280	NA	NA	CG,H3K27me3,H3K9me2,H3K9me3,H3K4me2	No		No		NA	0.771834	Ribosomal L25p family;
Phatr3_EG01139	-	These are NEW GENES	chr_9	147621	148126	NA	NA	H3K9_14Ac,H3K4me2	Yes	1ALATE,C5ALATE,T15NFREEA,T45NFREEA,NFREEA,TENDNFREEA,T45NH4A,NH4A,TENDNH4A,T15NO2A,TENDNO2A,T45NO3A,TENDNO3A	No		344.015	1538.27	Mitochondrial F1F0-ATP synthase, subunit f;
Phatr3_EG01140	-	These are NEW GENES	chr_9	228307	228930	NA	NA	H3K9_14Ac	No		No		78.7644	153.595	Ribosomal L15;
Phatr3_EG01141	-	These are NEW GENES	chr_9	328127	328891	NA	NA	CG,H3K27me3,H3K9me2,H3K9me3	No		No		NA	NA	Glycosyl hydrolase family 3 C-terminal domain;
Phatr3_EG01142	proteinId 46024	These are New genes (found on the antisense strand of Phatr2 genes)	chr_9	15808	16896	NA	Domain of unknown function (DUF199NA)	H3K9_14Ac	No		No		0	0	Domain of unknown function (DUF1990);
Phatr3_EG01143	-	These are NEW GENES	chr_9	319120	320851	NA	Reverse transcriptase (RNA-dependent DNA polymerase)	CG,CHH,H3K27me3,H3K9me3	No		No		0	2.3155	Reverse transcriptase (RNA-dependent DNA polymerase);
Phatr3_EG01144	proteinId 3787	These are New genes (found on the antisense strand of Phatr2 genes)	chr_9	300780	301328	NA	NA	H3K9_14Ac,H3K4me2	No		No		59.0733	546.459	Uncharacterized protein conserved in bacteria (DUF2200);
Phatr3_EG01145	-	These are NEW GENES	chr_9	513249	514972	NA	Leucine Rich Repeat	NoMark	Yes	1ALATE,C5ALATE,NO3SPIKEA,T15NFREEA,T45NFREEA,NFREEA,TENDNFREEA,T45NH4A,NH4A,TENDNH4A,TENDNO2A,T45NO3A,TENDNO3A	Yes	T15NH4A,T45NH4A,T15NO2A,T45NO2A,T15NO3A,	218.919	732.471	Putative ephrin-receptor like ;Leucine Rich repeats (2 copies);Leucine rich repeat N-terminal domain;Leucine Rich repeat;Leucine Rich Repeat;Putative ephrin-receptor like ;Leucine Rich repeats (2 copies);Leucine Rich repeats (2 copies);
Phatr3_EG01146	-	These are NEW GENES	chr_9	754094	754630	NA	NA	NoMark	No		Yes	T15NFREEA,TENDNFREEA,T15NH4A,T15NO2A,T45NO2A,TENDNO2A,T15NO3A,T45NO3A,TENDNO3A	19.6911	49.3974	Ankyrin repeats (many copies);
Phatr3_EG01147	-	These are NEW GENES	chr_9	554407	555025	NA	NA	CG,CHH,H3K27me3,H3K9me2,H3K9me3	No		No		1.1583	2.3155	Apocytochrome F, C-terminal;
Phatr3_EG01148	proteinId 36077	These are New genes (found on the antisense strand of Phatr2 genes)	chr_9	496102	496683	NA	NA	H3K9me2,H3K4me2	Yes	C5ALATE,NO3SPIKEA,T15NFREEA,NFREEA,TENDNFREEA,T15NH4A,T45NH4A,TENDNH4A,T15NO2A,T45NO2A,TENDNO3A	Yes	1ALATE,NO3SPIKEA,T45NFREEA,T15NH4A,T45NH4A,T15NO2A,T45NO2A,TENDNO2A,T15NO3A,TENDNO3A	23.166	77.9553	PD-(D/E)XK nuclease family transposase;
Phatr3_EG01149	-	These are NEW GENES	chr_9	832007	835134	NA	NA	H3K9me2	No		Yes	T15NFREEA,NFREEA,T15NH4A,T45NH4A,NH4A,T45NO2A,TENDNO2A,T15NO3A,T45NO3A,	237.452	709.316	ER-Golgi trafficking TRAPP I complex 85 kDa subunit;
Phatr3_EG01150	-	These are NEW GENES	chr_9	330252	330590	NA	NA	H3K27me3,H3K9me2,H3K9me3	No		No		NA	0.771834	Nitronate monooxygenase;
Phatr3_EG01151	proteinId 46307	These are New genes (found on the antisense strand of Phatr2 genes)	chr_9	884057	884429	NA	NA	H3K9me2	Yes	1ALATE,C5ALATE,NO3SPIKEA,T15NFREEA,T45NFREEA,NFREEA,TENDNFREEA,T15NH4A,T45NH4A,NH4A,TENDNH4A,T15NO2A,T45NO2A,TENDNO2A,T15NO3A,T45NO3A,TENDNO3A	No		56.7567	91.8483	Domain of unknown function (DUF4132);
Phatr3_EG01152	proteinId 46205	Others	chr_9	598251	598861	NA	NA	NoMark	Yes	1ALATE,C5ALATE,NO3SPIKEA,T15NFREEA,T45NFREEA,NFREEA,TENDNFREEA,T45NH4A,NH4A,TENDNH4A,T15NO2A,TENDNO2A,T45NO3A,TENDNO3A	No		50.9652	58.6594	Alpha-2-macroglobulin family N-terminal region;
Phatr3_EG01153	-	These are NEW GENES	chr_9	317165	317898	NA	NA	CHH,H3K27me3,H3K9me3	No		No		NA	0	Domain of unknown function (DUF4322);
Phatr3_EG01154	proteinId OTE46204	These are New genes (found on the antisense strand of Phatr2 genes)	chr_9	583335	583903	NA	NA	H3K4me2	Yes	1ALATE,C5ALATE,NO3SPIKEA,T45NFREEA,NFREEA,NH4A,TENDNH4A,T15NO2A,	Yes	T45NFREEA,TENDNFREEA,T15NH4A,TENDNH4A,T15NO2A,T45NO2A,TENDNO2A,T15NO3A,T45NO3A,	56.7567	38.5917	Predicted Permease Membrane Region;
Phatr3_EG01155	-	These are NEW GENES	chr_9	483953	484867	NA	NA	H3K27me3,H3K9me2,H3K4me2	No		No		3.4749	3.85917	Herpesvirus UL87 family;
Phatr3_EG01156	-	These are NEW GENES	chr_12	719432	719777	NA	NA	NoMark	Yes	1ALATE,C5ALATE,NO3SPIKEA,T15NFREEA,T45NFREEA,NFREEA,TENDNFREEA,T15NH4A,T45NH4A,NH4A,TENDNH4A,T15NO2A,T45NO2A,TENDNO2A,T15NO3A,T45NO3A,TENDNO3A	Yes	1ALATE,T45NH4A,T45NO2A,TENDNO2A,T15NO3A,TENDNO3A	8.1081	40.1354	NA
Phatr3_EG01157	-	These are NEW GENES	chr_12	125841	126269	NA	NA	H3K9me2,H3K4me2	No		Yes	1ALATE,C5ALATE,NO3SPIKEA,T45NFREEA,T15NH4A,T45NH4A,TENDNH4A,T15NO2A,T45NO2A,TENDNO2A,T15NO3A,T45NO3A,TENDNO3A	4.6332	79.499	Homocysteine S-methyltransferase;
Phatr3_EG01158	-	These are NEW GENES	chr_12	88747	89769	NA	NA	CG,H3K27me3,H3K9me2,H3K9me3	No		No		NA	NA	RNase H;
Phatr3_EG01159	-	These are NEW GENES	chr_12	28603	28980	NA	NA	H3K9_14Ac,H3K4me2	No		No		125.096	315.68	Protein of unknown function (DUF1289);
Phatr3_EG01160	-	These are NEW GENES	chr_12	667759	669483	NA	Reverse transcriptase (RNA-dependent DNA polymerase)	CG,H3K27me3,H3K9me2,H3K9me3	No		No		1.1583	0.771834	Cyclin, N-terminal domain;Reverse transcriptase (RNA-dependent DNA polymerase);
Phatr3_EG01161	-	These are NEW GENES	chr_12	398289	399026	NA	DDE superfamily endonuclease	NoMark	Yes	1ALATE,NO3SPIKEA,T15NFREEA,NFREEA,TENDNFREEA,TENDNH4A,T45NO2A,	Yes	T15NFREEA,T15NH4A,TENDNO2A,TENDNO3A	63.7065	182.925	DDE superfamily endonuclease;
Phatr3_EG01162	-	These are NEW GENES	chr_12	215991	217538	proteasome assembly	Proteasome non-ATPase 26S subunit	H3K9_14Ac,H3K4me2	No		No		330.116	910.765	Proteasome non-ATPase 26S subunit;
Phatr3_EG01163	proteinId OTE5491	These are New genes (found on the antisense strand of Phatr2 genes)	chr_12	358862	359628	NA	NA	H3K9_14Ac,H3K4me2	Yes	1ALATE,C5ALATE,T45NH4A,TENDNH4A,	No		179.537	1592.29	Yqey-like protein;
Phatr3_EG01164	-	These are NEW GENES	chr_12	110945	112403	NA	Insulinase (Peptidase family M16)	H3K9me2,H3K4me2	Yes	NO3SPIKEA,T45NFREEA,NFREEA,TENDNH4A,T15NO2A,T15NO3A,TENDNO3A	Yes	1ALATE,C5ALATE,NO3SPIKEA,T15NFREEA,TENDNFREEA,T15NH4A,T45NH4A,NH4A,T45NO2A,T45NO3A,TENDNO3A	237.452	2698.33	Peptidase M16 inactive domain;Insulinase (Peptidase family M16);
Phatr3_EG01165	proteinId OTE37218	These are New genes (found on the antisense strand of Phatr2 genes)	chr_12	416092	416790	NA	NA	CG,CHH,H3K27me3,H3K9me2,H3K9me3,H3K4me2	No		No		NA	0.771834	Amino acid permease;
Phatr3_EG01166	-	These are NEW GENES	chr_12	397375	398188	NA	NA	H3K9_14Ac,H3K4me2	No		No		76.4478	108.829	Domain of unknown function (DUF4313);
Phatr3_EG01167	proteinId 47169	These are New genes (found on the antisense strand of Phatr2 genes)	chr_12	704395	704600	NA	NA	NoMark	No		Yes	T15NH4A,T45NH4A,NH4A,T15NO2A,T15NO3A,	17.3745	27.786	NA
Phatr3_EG01168	proteinId 13757	These are New genes (found on the antisense strand of Phatr2 genes)	chr_12	336330	336837	NA	NA	H3K9_14Ac,H3K4me2	No		No		179.537	419.878	Phage minor tail protein;
Phatr3_EG01169	-	These are NEW GENES	chr_12	162010	162574	NA	NA	CG,H3K27me3,H3K9me2,H3K4me2	No		No		2.3166	0	Polyphenol oxidase middle domain;
Phatr3_EG01170	-	These are NEW GENES	chr_12	888936	890882	NA	NA	H3K9_14Ac,H3K4me2	No		No		214.286	391.32	Mitochondrial Myo2 receptor-related protein;
Phatr3_EG01171	-	These are NEW GENES	chr_12	38789	39199	NA	NA	H3K9_14Ac,H3K4me2	No		No		115.83	498.605	Mediator of RNA polymerase II transcription complex subunit 8;
Phatr3_EG01172	-	These are NEW GENES	chr_12	859422	860096	NA	Domain of unknown function (DUF1824)	H3K9_14Ac,H3K4me2	No		No		327.799	849.79	Domain of unknown function (DUF1824);
Phatr3_EG01173	-	These are NEW GENES	chr_12	83260	83523	NA	NA	CG,H3K27me3,H3K9me2,H3K9me3	No		No		NA	NA	Protein of unknown function (DUF3235);
Phatr3_EG01174	-	These are NEW GENES	chr_12	244274	244728	NA	NA	H3K9_14Ac,H3K4me2	Yes	C5ALATE,NO3SPIKEA,T15NFREEA,NFREEA,TENDNFREEA,NH4A,TENDNH4A,T45NO3A,TENDNO3A	No		223.552	1316.75	Cytochrome b-c1 complex subunit 8;
Phatr3_EG01175	-	These are NEW GENES	chr_12	83536	86234	DNA integration	NA	CG,CHG,CHH,H3K27me3,H3K9me2,H3K9me3	No		No		NA	NA	Integrase core domain;GAG-pre-integrase domain;
Phatr3_EG01176	-	These are NEW GENES	chr_12	436821	437403	NA	Transposase IS4	CG,H3K27me3,H3K9me2,H3K9me3	No		No		NA	2.3155	Transposase IS4;
Phatr3_EG01177	-	These are NEW GENES	chr_12	208337	208651	NA	NA	H3K4me2	No		No		353.282	282.491	Protein of unknown function (DUF1180);
Phatr3_EG01178	-	These are NEW GENES	chr_12	78250	82878	DNA integration	Reverse transcriptase (RNA-dependent DNA polymerase)	CG,CHH,H3K27me3,H3K9me2,H3K9me3	No		No		NA	2.3155	GAG-pre-integrase domain;Integrase core domain;Reverse transcriptase (RNA-dependent DNA polymerase);RNase H;
Phatr3_EG01179	-	These are NEW GENES	chr_12	437493	438144	NA	NA	CG,CHH,H3K27me3,H3K9me2,H3K9me3	No		No		NA	0.771834	DDE_Tnp_1-like zinc-ribbon;
Phatr3_EG01180	-	These are NEW GENES	chr_12	399130	399340	NA	NA	NoMark	No		No		64.8648	94.9356	Thioredoxin-like domain;
Phatr3_EG01181	-	These are NEW GENES	chr_12	772562	774100	macromolecule biosynthetic process	4'-phosphopantetheinyl transferase superfamily	H3K9_14Ac,H3K4me2	Yes	1ALATE,T15NFREEA,T45NFREEA,T45NO2A,TENDNO3A	No		157.529	637.535	4'-phosphopantetheinyl transferase superfamily;4'-phosphopantetheinyl transferase superfamily;
Phatr3_EG01182	proteinId 37232	These are New genes (found on the antisense strand of Phatr2 genes)	chr_12	466763	467056	NA	NA	NoMark	No		Yes	C5ALATE,T15NFREEA,T15NH4A,T15NO2A,T45NO2A,T15NO3A,T45NO3A,	2.3166	13.1212	Glycosyl hydrolases family 6;
Phatr3_EG01183	-	These are NEW GENES	chr_12	86701	88245	NA	NA	CG,CHH,H3K27me3,H3K9me2,H3K9me3	No		No		NA	NA	Cyclin, N-terminal domain;
Phatr3_EG01184	-	These are NEW GENES	chr_12	265929	267209	oxidation-reduction process	Flavin containing amine oxidoreductase;NAD(P)-binding Rossmann-like domain	H3K4me2	No		No		54.4401	143.561	Flavin containing amine oxidoreductase;NAD(P)-binding Rossmann-like domain;
Phatr3_EG01185	proteinId 47145	These are New genes (found on the antisense strand of Phatr2 genes)	chr_12	608114	608927	NA	NA	H3K9_14Ac,H3K4me2	No		Yes	T15NFREEA,T45NFREEA,T15NH4A,T45NH4A,TENDNO2A,TENDNO3A	206.177	1446.42	Plasmid replication region DNA-binding N-term;
Phatr3_EG01186	proteinId OTE37202	These are New genes (found on the antisense strand of Phatr2 genes)	chr_12	381818	382081	NA	NA	H3K4me2	No		No		35.9073	96.4793	Domain of unknown function (DUF3520);
Phatr3_EG01187	-	These are NEW GENES	chr_12	494314	494616	NA	NA	CG,H3K27me3,H3K9me2,H3K9me3	No		No		NA	NA	Protein of unknown function (DUF448);
Phatr3_EG01188	-	These are NEW GENES	chr_12	327716	329365	NA	Glucosidase II beta subunit-like protein	CG,CHH,H3K9_14Ac,H3K4me2	No		No		353.282	544.915	Glucosidase II beta subunit-like protein;Glucosidase II beta subunit-like protein;
Phatr3_EG01189	proteinId OTE47105	These are New genes (found on the antisense strand of Phatr2 genes)	chr_12	426472	426852	NA	NA	CG,H3K27me3,H3K9me2,H3K9me3	No		No		NA	NA	NA
Phatr3_EG01190	-	These are NEW GENES	chr_12	421575	422199	NA	NA	CG,H3K27me3,H3K9me2,H3K9me3	No		No		NA	0.771834	PAXX, PAralog of XRCC4 and XLF, also called C9orf142;
Phatr3_EG01191	-	These are NEW GENES	chr_12	669878	670372	NA	NA	CG,H3K27me3,H3K9me2,H3K9me3	No		No		NA	0	Domain of unknown function (DUF4389);
Phatr3_EG01192	-	These are NEW GENES	chr_12	438994	439503	NA	NA	CG,CHH,H3K27me3,H3K9me2,H3K9me3	No		No		NA	0.771834	Cyclin, N-terminal domain;
Phatr3_EG01193	-	These are NEW GENES	chr_12	668719	669110	NA	NA	CG,H3K27me3,H3K9me2,H3K9me3	No		No		1.1583	0	TonB-dependent Receptor Plug Domain;
Phatr3_EG01194	proteinId 47103	These are New genes (found on the antisense strand of Phatr2 genes)	chr_12	406991	407314	NA	NA	H3K9_14Ac,H3K4me2	No		No		946.332	4993.77	mRNA capping enzyme, catalytic domain;
Phatr3_EG01195	-	These are NEW GENES	chr_12	742923	743134	NA	NA	H3K27me3	No		Yes	T15NFREEA,T45NFREEA,T15NH4A,T45NH4A,NH4A,T15NO2A,T45NO2A,TENDNO2A,T15NO3A,T45NO3A,TENDNO3A	0	0	IBV 3A protein ;
Phatr3_EG01196	proteinId 47067	These are New genes (found on the antisense strand of Phatr2 genes)	chr_12	316336	316883	NA	NA	H3K9_14Ac,H3K4me2	No		Yes	1ALATE,C5ALATE,NFREEA,TENDNH4A,	2.3166	18.524	GlcNAc-PI de-N-acetylase;
Phatr3_EG01197	proteinId OTE37240, proteinId 47113	Others	chr_12	484086	493262	NA	NA	CG,CHH,H3K27me3,H3K9me2,H3K9me3	No		No		34.749	112.688	CO dehydrogenase flavoprotein C-terminal domain;
Phatr3_EG01197	proteinId 47113	Others	chr_12	484086	493262	NA	NA	CG,CHH,H3K27me3,H3K9me2,H3K9me3	No		No		34.749	112.688	CO dehydrogenase flavoprotein C-terminal domain;
Phatr3_EG01197	proteinId OTE37240	Others	chr_12	484086	493262	NA	NA	CG,CHH,H3K27me3,H3K9me2,H3K9me3	No		No		34.749	112.688	CO dehydrogenase flavoprotein C-terminal domain;
Phatr3_EG01198	-	These are NEW GENES	chr_12	769366	771006	NA	NA	CG,CHG,H3K9me2,H3K9_14Ac,H3K4me2	No		No		75.2895	196.046	FCP1, C-terminal;
Phatr3_EG01199	proteinId 47077	These are New genes (found on the antisense strand of Phatr2 genes)	chr_12	342431	343050	NA	NA	H3K27me3,H3K9me2	No		No		1.1583	14.6649	Type II/IV secretion system protein;
Phatr3_EG01200	-	These are NEW GENES	chr_12	676538	678314	NA	NA	CG,H3K9me2,H3K4me2	Yes	1ALATE,C5ALATE,NO3SPIKEA,T45NFREEA,T45NH4A,TENDNH4A,T15NO2A,T45NO2A,TENDNO2A,T15NO3A,TENDNO3A	No		335.907	973.283	Dictyostelium (Slime Mold) REP protein;Bacterial pre-peptidase C-terminal domain;
Phatr3_EG01201	-	These are NEW GENES	chr_12	671075	671605	NA	NA	CG,H3K27me3,H3K9me2,H3K9me3	No		No		NA	0	Nitrite/Sulfite reductase ferredoxin-like half domain;
Phatr3_EG01202	-	These are NEW GENES	chr_12	124962	125822	NA	NA	CG,H3K27me3,H3K9me2,H3K4me2	No		No		5.7915	43.2227	MULE transposase domain;
Phatr3_EG01203	-	These are NEW GENES	chr_12	570713	573975	NA	NA	CG,H3K27me3,H3K9me2,H3K9me3,H3K9_14Ac,H3K4me2	Yes	1ALATE,C5ALATE,NO3SPIKEA,T15NFREEA,T45NFREEA,NFREEA,TENDNFREEA,T45NH4A,NH4A,TENDNH4A,T15NO2A,TENDNO2A,T15NO3A,T45NO3A,TENDNO3A	Yes	NO3SPIKEA,T15NH4A,T15NO2A,T45NO2A,	386.872	121.178	RNase H;
Phatr3_EG01204	proteinId OTE51018	Others	chr_12	11021	13524	NA	Nup85 Nucleoporin	H3K9_14Ac,H3K4me2	No		No		167.954	636.763	Nup85 Nucleoporin;
Phatr3_EG01205	-	These are NEW GENES	chr_12	790698	791252	oxidation-reduction process	NA	H3K9_14Ac	No		No		305.791	249.303	Rieske-like [2Fe-2S] domain;
Phatr3_EG01206	-	These are NEW GENES	chr_12	564863	565353	NA	NA	H3K9_14Ac,H3K4me2	Yes	1ALATE,C5ALATE,T15NFREEA,T45NFREEA,NFREEA,TENDNFREEA,T45NH4A,NH4A,TENDNH4A,TENDNO2A,TENDNO3A	Yes	T15NH4A,T45NO2A,TENDNO2A,T15NO3A,T45NO3A,	32.4324	274.001	Protein of unknown function N-terminus (DUF3323);
Phatr3_EG01207	-	These are NEW GENES	chr_12	743192	743656	NA	NA	H3K27me3	No		Yes	1ALATE,NO3SPIKEA,T15NFREEA,T15NH4A,T45NH4A,NH4A,TENDNH4A,T15NO2A,T45NO2A,TENDNO2A,T15NO3A,T45NO3A,TENDNO3A	8.1081	23.155	Ribosomal protein S8;
Phatr3_EG01208	-	These are NEW GENES	chr_12	719231	721197	NA	KH domain	H3K9me3,H3K9_14Ac,H3K4me2	No		No		57.915	236.181	Zinc knuckle;KH domain;
Phatr3_EG01209	proteinId 47017	These are New genes (found on the antisense strand of Phatr2 genes)	chr_12	200046	200522	NA	NA	NoMark	No		No		15.0579	62.5186	TrwC relaxase;
Phatr3_EG01210	-	These are NEW GENES	chr_12	440279	440653	NA	NA	CG,CHH,H3K27me3,H3K9me2,H3K9me3,H3K4me2	No		No		NA	0.771834	Relaxase/Mobilisation nuclease domain ;
Phatr3_EG01211	proteinId 47152	These are New genes (found on the antisense strand of Phatr2 genes)	chr_12	629744	630624	NA	NA	H3K9me2,H3K9_14Ac,H3K4me2	Yes	1ALATE,C5ALATE,NO3SPIKEA,T15NFREEA,T45NFREEA,NFREEA,TENDNFREEA,T15NH4A,T45NH4A,NH4A,TENDNH4A,T15NO2A,T45NO2A,TENDNO2A,T15NO3A,T45NO3A,TENDNO3A	No		370.656	1788.34	Domain of unknown function (DUF4399);
Phatr3_EG01212	-	These are NEW GENES	chr_12	778647	779468	NA	NAD(P)H-binding	H3K4me2	No		No		68.3397	118.091	NAD(P)H-binding ;
Phatr3_EG01213	-	These are NEW GENES	chr_12	672376	672856	NA	DDE_Tnp_1-like zinc-ribbon	CG,H3K27me3,H3K9me2,H3K9me3	No		No		NA	0	DDE_Tnp_1-like zinc-ribbon;
Phatr3_EG01214	proteinId OTE47054	These are New genes (found on the antisense strand of Phatr2 genes)	chr_12	286028	286419	NA	NA	H3K9me2,H3K9_14Ac,H3K4me2	No		Yes	1ALATE,C5ALATE,T15NFREEA,T15NH4A,NH4A,T45NO2A,TENDNO2A,T15NO3A,T45NO3A,TENDNO3A	6.9498	31.6452	NA
Phatr3_EG01215	proteinId 47134	Others	chr_12	553131	553751	NA	NA	H3K9_14Ac,H3K4me2	Yes	1ALATE,C5ALATE,NO3SPIKEA,T15NFREEA,T45NFREEA,NFREEA,TENDNFREEA,T15NH4A,T45NH4A,NH4A,TENDNH4A,T15NO2A,T45NO2A,TENDNO2A,T15NO3A,T45NO3A,TENDNO3A	No		96.1389	809.654	Malonyl-CoA decarboxylase (MCD);
Phatr3_EG01216	-	These are NEW GENES	chr_12	441845	442560	NA	NA	CG,H3K27me3,H3K9me2,H3K9me3	No		No		1.1583	1.54367	RNase H;
Phatr3_EG01217	-	These are NEW GENES	chr_12	670398	671071	NA	Transposase IS4	CG,H3K27me3,H3K9me2,H3K9me3	No		No		NA	0	Transposase IS4;
Phatr3_EG01218	-	These are NEW GENES	chr_12	672933	673523	NA	Transposase IS4	CG,H3K27me3,H3K9me2,H3K9me3	No		No		NA	0	Transposase IS4;
Phatr3_EG01219	-	These are NEW GENES	chr_12	55841	59033	cell wall macromolecule catabolic process	Glycosyl hydrolase family 81	NoMark	No		No		644.015	1512.8	Glycosyl hydrolase family 81 ;
Phatr3_EG01220	-	These are NEW GENES	bd_53x36	221	481	NA	NA	CG	No		No		NA	NA	Chondroitinase B;
Phatr3_EG01221	-	These are NEW GENES	bd_37x35	636	839	NA	NA	CG	No		No		12.7413	6.94651	Nerve growth factor family;
Phatr3_EG01222	-	These are NEW GENES	bd_48x36	2227	2622	NA	LrgB-like family	NoMark	No		No		89.1891	231.55	LrgB-like family ;
Phatr3_EG01223	-	These are NEW GENES	bd_48x36	942	1473	NA	NA	NoMark	No		Yes	T15NFREEA,T45NFREEA,NFREEA,TENDNFREEA,T15NH4A,NH4A,T45NO2A,TENDNO2A,T15NO3A,T45NO3A,	1.1583	91.8483	LrgA family;
Phatr3_EG01224	-	These are NEW GENES	bd_12x23	2939	3607	NA	NA	NoMark	No		No		2.3166	13.1212	FAD binding domain of DNA photolyase;
Phatr3_EG01225	-	These are NEW GENES	bd_12x23	695	2143	NA	NA	CG	No		No		75.2895	191.415	SWIM zinc finger;
Phatr3_EG01226	-	These are NEW GENES	bd_5x5	4659	5222	NA	NA	NoMark	No		No		25.4826	60.9749	MULE transposase domain;
Phatr3_EG01227	-	These are NEW GENES	bd_13x22	108	813	NA	NA	NoMark	Yes	1ALATE,C5ALATE,NO3SPIKEA,T15NFREEA,T45NFREEA,NFREEA,TENDNFREEA,T15NH4A,T45NH4A,NH4A,TENDNH4A,T15NO2A,T45NO2A,TENDNO2A,T15NO3A,T45NO3A,TENDNO3A	No		364.865	933.92	Aspartate/ornithine carbamoyltransferase, carbamoyl-P binding domain;
Phatr3_EG01228	-	These are NEW GENES	bd_39x36	4301	4864	NA	NA	CG	No		No		9.2664	56.3439	Protein of unknown function (DUF1505);
Phatr3_EG01229	-	These are NEW GENES	bd_4x5	8418	8918	NA	NA	NoMark	No		No		6.9498	23.9269	SPX domain;
Phatr3_EG01230	proteinId OTE417	These are New genes (found on the antisense strand of Phatr2 genes)	bd_20x24	4454	5495	NA	NA	NoMark	No		No		181.853	191.415	Inositol monophosphatase family;
Phatr3_EG01231	-	These are NEW GENES	bd_20x24	456	1081	NA	NA	CG	No		No		NA	0	RNase H;
Phatr3_EG01232	-	These are NEW GENES	bd_20x24	13791	14039	NA	NA	CG	No		No		NA	0	Methyltransferase domain;
Phatr3_EG01233	-	These are NEW GENES	bd_20x24	14171	14533	NA	NA	CG	No		No		NA	0	Type I 3-dehydroquinase;
Phatr3_EG01234	-	These are NEW GENES	bd_19x34	15799	17114	NA	NA	CG	No		No		1.1583	0	TIP49 C-terminus;
Phatr3_EG01235	-	These are NEW GENES	bd_19x34	13630	14709	NA	NA	CG	No		No		NA	0.771834	NA
Phatr3_EG01236	-	These are NEW GENES	bd_19x34	6132	7559	NA	NA	NoMark	No		No		53.2818	224.604	Leucine Rich repeats (2 copies);
Phatr3_EG01237	-	These are NEW GENES	bd_24x34	7507	8385	NA	Reverse transcriptase (RNA-dependent DNA polymerase)	CG	No		No		NA	0	Reverse transcriptase (RNA-dependent DNA polymerase);
Phatr3_EG01238	-	These are NEW GENES	bd_24x34	7011	7461	NA	NA	CG	No		No		NA	NA	2'-5' RNA ligase superfamily;
Phatr3_EG01239	-	These are NEW GENES	bd_24x34	4994	5361	NA	NA	CG	No		No		NA	NA	PAN-like domain;
Phatr3_EG01240	-	These are NEW GENES	bd_24x34	5447	5660	NA	NA	CG	No		No		NA	0	NA
Phatr3_EG01241	-	These are NEW GENES	bd_24x34	6733	6990	NA	NA	NoMark	No		No		NA	NA	OTU-like cysteine protease;
Phatr3_EG01242	-	These are NEW GENES	bd_11x23	9873	10238	NA	NA	NoMark	No		No		12.7413	10.8057	Ribosomal L27 protein;
Phatr3_EG01243	-	These are NEW GENES	bd_28x34	20036	20788	NA	NA	CG	No		No		NA	NA	Glycosyl hydrolase family 3 C-terminal domain;
Phatr3_EG01244	-	These are NEW GENES	bd_28x34	18823	19736	NA	NA	CG,CHG	No		No		NA	NA	Haemin-degrading HemS.ChuX domain;
Phatr3_EG01245	-	These are NEW GENES	bd_35x35	8962	11409	NA	NA	CG	No		No		NA	3.85917	Reverse transcriptase (RNA-dependent DNA polymerase);RNase H;
Phatr3_EG01246	-	These are NEW GENES	bd_35x35	11977	12428	NA	NA	CG	No		No		NA	0.771834	GAG-pre-integrase domain;
Phatr3_EG01247	-	These are NEW GENES	bd_9x21	9500	9830	NA	NA	NoMark	No		No		NA	NA	CHAP domain;
Phatr3_EG01248	-	These are NEW GENES	bd_18x34	22766	23196	NA	NA	NoMark	No		No		NA	NA	TcdA/TcdB catalytic glycosyltransferase domain;
Phatr3_EG01249	proteinId 402	These are New genes (found on the antisense strand of Phatr2 genes)	bd_18x34	10126	13554	NA	NA	NoMark	No		No		NA	NA	Photosynthesis system II assembly factor YCF48;PT repeat;Filovirus glycoprotein;
Phatr3_EG01250	-	These are NEW GENES	bd_1x2	29071	30411	NA	NA	CG	No		No		10.4247	0.771834	gag-polypeptide of LTR copia-type;
Phatr3_EG01251	-	These are NEW GENES	bd_1x2	26441	26700	NA	NA	CG	No		No		2.3166	0	RNA polymerase Rpb1, domain 7;
Phatr3_EG01252	-	These are NEW GENES	bd_1x2	30737	34137	NA	Reverse transcriptase (RNA-dependent DNA polymerase)	CG,CHH	No		No		NA	1.54367	Integrase core domain;Reverse transcriptase (RNA-dependent DNA polymerase);RNase H;
Phatr3_EG01253	-	These are NEW GENES	bd_25x34	22768	23198	NA	NA	NoMark	No		No		NA	NA	TcdA/TcdB catalytic glycosyltransferase domain;
Phatr3_EG01254	proteinId 439	These are New genes (found on the antisense strand of Phatr2 genes)	bd_25x34	10128	13556	NA	NA	NoMark	No		No		NA	NA	Photosynthesis system II assembly factor YCF48;PT repeat;Filovirus glycoprotein;
Phatr3_EG01255	-	These are NEW GENES	bd_34x35	1749	2810	NA	NA	CG,CHG	No		No		NA	0.771834	RNase H;
Phatr3_EG01256	-	These are NEW GENES	bd_34x35	16330	17105	NA	NA	CG	No		No		8.1081	23.9269	AlwI restriction endonuclease;
Phatr3_EG01257	-	These are NEW GENES	bd_34x35	24934	27570	NA	Reverse transcriptase (RNA-dependent DNA polymerase)	CG	No		No		2.3166	0.771834	Reverse transcriptase (RNA-dependent DNA polymerase);Cyclin, N-terminal domain;
Phatr3_EG01258	-	These are NEW GENES	bd_34x35	7802	9213	NA	NA	CG	No		No		NA	0	gag-polypeptide of LTR copia-type;
Phatr3_EG01259	-	These are NEW GENES	bd_34x35	3923	6769	NA	Reverse transcriptase (RNA-dependent DNA polymerase)	CG,CHG,CHH	No		No		NA	3.85917	Reverse transcriptase (RNA-dependent DNA polymerase);Integrase core domain;RNase H;Chromo (CHRromatin Organisation MOdifier) domain;
Phatr3_EG01260	-	These are NEW GENES	bd_34x35	36715	37569	NA	NA	CG	No		No		NA	0	Olfactory marker protein;
Phatr3_EG01261	-	These are NEW GENES	bd_26x34	40072	41950	NA	Reverse transcriptase (RNA-dependent DNA polymerase)	CG	No		No		NA	6.17468	Chromo (CHRromatin Organisation MOdifier) domain;Cyclin, N-terminal domain;Reverse transcriptase (RNA-dependent DNA polymerase);
Phatr3_EG01262	-	These are NEW GENES	bd_33x35	40668	41297	NA	NA	CG	No		Yes	1ALATE,C5ALATE,NO3SPIKEA,T15NFREEA,T45NFREEA,T15NH4A,T15NO2A,T45NO2A,TENDNO2A,T15NO3A,T45NO3A,TENDNO3A	0	6.17468	TGS domain;
Phatr3_EG01263	-	These are NEW GENES	bd_33x35	14809	15388	NA	NA	CG	No		No		15.0579	61.7468	HindVP restriction endonuclease;
Phatr3_EG01264	-	These are NEW GENES	bd_33x35	23266	23913	NA	NA	CG	No		No		NA	NA	PAS domain;
Phatr3_EG01265	-	These are NEW GENES	bd_33x35	26446	26751	NA	NA	CG	No		No		NA	0	Apocytochrome F, C-terminal;
Phatr3_EG01266	-	These are NEW GENES	bd_33x35	43047	46063	NA	Reverse transcriptase (RNA-dependent DNA polymerase)	CG	No		No		2.3166	5.40284	Chromo (CHRromatin Organisation MOdifier) domain;Reverse transcriptase (RNA-dependent DNA polymerase);RNase H;
Phatr3_EG01267	proteinId 636	These are New genes (found on the antisense strand of Phatr2 genes)	bd_8x17	41969	43691	NA	NA	NoMark	Yes	1ALATE,T45NFREEA,NFREEA,TENDNO2A,	Yes	C5ALATE,NO3SPIKEA,T15NFREEA,TENDNFREEA,T15NH4A,T45NH4A,NH4A,T15NO2A,T45NO2A,T15NO3A,T45NO3A,	1.1583	0	CG-1 domain;
Phatr3_EG01268	-	These are NEW GENES	bd_8x17	45141	48378	NA	NA	NoMark	No		No		0	2.3155	VWA domain containing CoxE-like protein;
Phatr3_EG01269	-	These are NEW GENES	bd_8x17	1204	1538	NA	NA	CG	No		No		NA	NA	Domain of unknown function (DUF3399);
Phatr3_EG01270	-	These are NEW GENES	bd_8x17	1638	2413	NA	NA	CG	No		No		NA	NA	Putative bacterial toxin ydaT;
Phatr3_EG01271	-	These are NEW GENES	bd_38x36	44943	49372	DNA integration	Reverse transcriptase (RNA-dependent DNA polymerase)	CG	No		No		89.1891	7.71834	Integrase core domain;Reverse transcriptase (RNA-dependent DNA polymerase);RNase H;
Phatr3_EG01272	-	These are NEW GENES	bd_38x36	52	1516	NA	NA	CG	No		No		NA	NA	CBP4;
Phatr3_EG01273	-	These are NEW GENES	bd_38x36	38526	39791	NA	NA	NoMark	No		No		164.479	233.866	Glycosyltransferase family 92;
Phatr3_EG01274	-	These are NEW GENES	bd_10x23	68989	69579	NA	NA	CG	No		No		NA	0	GDA1/CD39 (nucleoside phosphatase) family;
Phatr3_EG01275	-	These are NEW GENES	bd_10x23	60138	60722	NA	NA	NoMark	Yes	1ALATE,C5ALATE,NO3SPIKEA,T15NFREEA,NFREEA,TENDNFREEA,T15NH4A,TENDNH4A,T15NO2A,T45NO2A,T45NO3A,TENDNO3A	Yes	T45NFREEA,NFREEA,TENDNFREEA,NH4A,TENDNO2A,T15NO3A,T45NO3A,	1462.93	10050.1	SUR7/PalI family;
Phatr3_EG01276	-	These are NEW GENES	bd_10x23	29988	30353	NA	NA	NoMark	No		No		41.6988	40.9072	Domain of unknown function (DUF4307);
Phatr3_EG01277	-	These are NEW GENES	bd_10x23	5990	6272	NA	NA	NoMark	No		No		NA	0	NA
Phatr3_EG01278	-	These are NEW GENES	bd_10x23	59155	59682	NA	NA	NoMark	Yes	1ALATE,C5ALATE,NO3SPIKEA,NFREEA,TENDNFREEA,	Yes	T15NFREEA,T45NFREEA,T15NH4A,T45NH4A,NH4A,T15NO2A,T45NO2A,T15NO3A,T45NO3A,TENDNO3A	2834.36	10760.9	Amino acid permease;
Phatr3_EG01279	-	These are NEW GENES	chr_5	791084	792364	NA	Ecdysteroid kinase	H3K4me2	No		No		129.73	339.607	Ecdysteroid kinase;
Phatr3_EG01280	-	These are NEW GENES	chr_5	1049833	1051171	NA	NA	H3K9_14Ac,H3K4me2	Yes	C5ALATE,NO3SPIKEA,T15NFREEA,NFREEA,TENDNFREEA,T15NH4A,NH4A,TENDNH4A,TENDNO2A,T15NO3A,T45NO3A,TENDNO3A	No		125.096	439.174	A nuclease of the HNH/ENDO VII superfamily with conserved WHH;
Phatr3_EG01281	-	These are NEW GENES	chr_5	871246	872535	NA	NA	H3K9me2,H3K4me2	No		No		143.629	145.105	Domain of unknown function (DUF4407);
Phatr3_EG01282	-	These are NEW GENES	chr_5	793496	794233	NA	NA	H3K9_14Ac,H3K4me2	No		No		89.1891	336.52	Uroporphyrinogen decarboxylase (URO-D);
Phatr3_EG01283	-	These are NEW GENES	chr_5	487147	487841	NA	zinc finger of C3HC4-type, RING	H3K9me2,H3K9_14Ac,H3K4me2	No		Yes	T15NFREEA,T15NH4A,T45NH4A,T15NO3A,	84.5559	280.948	zf-RING of BARD1-type protein;
Phatr3_EG01284	-	These are NEW GENES	chr_5	972706	975282	NA	NA	CG,H3K27me3,H3K9me2,H3K9me3,H3K4me2	No		No		NA	0	DNA polymerase family B, exonuclease domain;
Phatr3_EG01285	proteinId 34245	These are New genes (found on the antisense strand of Phatr2 genes)	chr_5	119797	120306	NA	NA	H3K4me2	No		No		723.938	163.629	Yeast cortical protein KAR9;
Phatr3_EG01286	-	These are NEW GENES	chr_5	305846	307972	NA	ABC transporter;ABC-2 type transporter	H3K9_14Ac,H3K4me2	Yes	C5ALATE,T45NFREEA,TENDNFREEA,TENDNH4A,TENDNO2A,T15NO3A,T45NO3A,TENDNO3A	No		1574.13	15500	ABC-2 type transporter;ABC transporter;
Phatr3_EG01287	proteinId 44809	These are New genes (found on the antisense strand of Phatr2 genes)	chr_5	294828	298914	regulation of transcription, DNA-templated	Zinc finger, C3HC4 type (RING finger);Homeobox KN domain	H3K9_14Ac,H3K4me2	Yes	1ALATE,C5ALATE,NO3SPIKEA,T45NFREEA,NFREEA,TENDNFREEA,NH4A,T15NO2A,T45NO2A,T45NO3A,	No		1942.47	4394.05	Homeobox domain;Zinc finger, C3HC4 type (RING finger);
Phatr3_EG01288	-	These are NEW GENES	chr_5	1013493	1013759	NA	NA	CG,H3K27me3,H3K9me3	No		No		NA	0	Arginine-tRNA-protein transferase, C terminus;
Phatr3_EG01289	-	These are NEW GENES	chr_5	1013826	1014041	NA	NA	CG,H3K27me3,H3K9me3	No		No		NA	0.771834	Patatin-like phospholipase;
Phatr3_EG01290	proteinId 44743	These are New genes (found on the antisense strand of Phatr2 genes)	chr_5	102920	103517	NA	Bacterial DNA-binding protein	H3K9_14Ac,H3K4me2	No		No		225.869	356.588	Bacterial DNA-binding protein;
Phatr3_EG01291	-	These are NEW GENES	chr_5	706195	706866	NA	2Fe-2S iron-sulfur cluster binding domain	H3K9me2,H3K4me2	No		No		24.3243	352.728	2Fe-2S iron-sulfur cluster binding domain;
Phatr3_EG01292	proteinId 11401	These are New genes (found on the antisense strand of Phatr2 genes)	chr_5	751545	753758	NA	NA	H3K27me3,H3K9me2,H3K9me3,H3K9_14Ac,H3K4me2	Yes	1ALATE,NO3SPIKEA,T15NFREEA,T45NFREEA,NFREEA,TENDNFREEA,T15NH4A,T45NH4A,T15NO2A,T15NO3A,T45NO3A,	Yes	C5ALATE,NFREEA,NH4A,TENDNO2A,	98.4555	49.3974	Cornifin (SPRR) family;
Phatr3_EG01293	proteinId 11145	These are New genes (found on the antisense strand of Phatr2 genes)	chr_5	478616	479529	NA	NA	H3K9_14Ac	No		No		23.166	112.688	Multicopper oxidase;
Phatr3_EG01294	proteinId OTE11319	These are New genes (found on the antisense strand of Phatr2 genes)	chr_5	730670	731268	NA	NA	H3K9_14Ac,H3K4me2	No		Yes	C5ALATE,NO3SPIKEA,T15NFREEA,T45NFREEA,T15NH4A,T45NH4A,NH4A,T15NO2A,T45NO2A,TENDNO2A,T15NO3A,T45NO3A,TENDNO3A	13.8996	139.702	ADAM cysteine-rich;
Phatr3_EG01295	-	These are NEW GENES	chr_5	214258	215202	NA	NA	H3K9_14Ac,H3K4me2	No		No		12.7413	144.333	Glycosyl hydrolase family 53;
Phatr3_EG01296	-	These are NEW GENES	chr_5	987757	991882	NA	NA	H3K9me2,H3K9me3,H3K9_14Ac,H3K4me2	Yes	NO3SPIKEA,T45NFREEA,NFREEA,TENDNFREEA,TENDNH4A,T15NO2A,T45NO3A,	No		493.436	862.911	HlyD membrane-fusion protein of T1SS;HlyD family secretion protein;
Phatr3_EG01297	proteinId 44979	These are New genes (found on the antisense strand of Phatr2 genes)	chr_5	879079	879325	NA	NA	NoMark	No		Yes	T15NFREEA,TENDNFREEA,T15NH4A,T45NH4A,	18.5328	67.1496	N-(5'phosphoribosyl)anthranilate (PRA) isomerase;
Phatr3_EG01298	proteinId 11337	These are New genes (found on the antisense strand of Phatr2 genes)	chr_5	411019	411606	NA	NA	NoMark	No		Yes	T15NFREEA,T45NFREEA,NFREEA,TENDNFREEA,T15NH4A,T45NH4A,NH4A,T45NO2A,T15NO3A,T45NO3A,TENDNO3A	114.672	690.792	Ribbon-helix-helix protein, copG family;
Phatr3_EG01299	proteinId 432	These are New genes (found on the antisense strand of Phatr2 genes)	chr_5	457807	458789	NA	NA	H3K9_14Ac,H3K4me2	No		No		64.8648	192.959	Ribose-5-phosphate isomerase ;
Phatr3_EG01300	proteinId 11363	These are New genes (found on the antisense strand of Phatr2 genes)	chr_5	718692	719507	NA	NA	H3K9me2,H3K9_14Ac,H3K4me2	Yes	1ALATE,C5ALATE,NO3SPIKEA,T15NFREEA,T45NFREEA,NFREEA,TENDNFREEA,T45NH4A,NH4A,TENDNH4A,T15NO2A,T45NO2A,TENDNO2A,T15NO3A,T45NO3A,TENDNO3A	Yes	C5ALATE,T15NFREEA,TENDNFREEA,T15NH4A,T15NO2A,T45NO2A,TENDNO2A,T15NO3A,T45NO3A,TENDNO3A	85.7142	747.136	Protein of unknown function (DUF4005);
Phatr3_EG01301	-	These are NEW GENES	chr_5	118576	119660	NA	NA	H3K9me2,H3K4me2	No		No		152.896	240.812	ATP synthase delta (OSCP) subunit;
Phatr3_EG01302	-	These are NEW GENES	chr_5	650041	650501	NA	NA	CG,CHG,CHH,H3K27me3,H3K9me2,H3K9me3	No		No		NA	0	Divergent CRAL/TRIO domain;
Phatr3_EG01303	proteinId 44942	These are New genes (found on the antisense strand of Phatr2 genes)	chr_5	708028	709035	NA	NA	H3K4me2	Yes	NO3SPIKEA,T15NFREEA,T45NFREEA,NFREEA,TENDNFREEA,T15NH4A,T45NH4A,NH4A,TENDNH4A,T15NO2A,T45NO2A,TENDNO2A,T15NO3A,T45NO3A,TENDNO3A	Yes	1ALATE,C5ALATE,T45NFREEA,TENDNO3A	0	19.2959	Bystin;
Phatr3_EG01304	-	These are NEW GENES	chr_5	736769	737371	NA	Ubiquitin family	H3K9_14Ac,H3K4me2	Yes	1ALATE,C5ALATE,NO3SPIKEA,NFREEA,TENDNFREEA,T45NH4A,NH4A,TENDNH4A,T15NO2A,TENDNO2A,T15NO3A,T45NO3A,TENDNO3A	No		198.069	1115.3	Ubiquitin family;
Phatr3_EG01305	-	These are NEW GENES	chr_5	144464	144727	NA	NA	H3K4me2	No		No		27.7992	53.2566	Proteasome stabiliser;
Phatr3_EG01306	proteinId OTE19482	These are New genes (found on the antisense strand of Phatr2 genes)	chr_5	762504	763703	NA	NA	H3K9_14Ac,H3K4me2	Yes	1ALATE,C5ALATE,NO3SPIKEA,T15NFREEA,T45NFREEA,NFREEA,TENDNFREEA,T15NH4A,NH4A,TENDNH4A,T15NO2A,T45NO2A,TENDNO2A,T15NO3A,T45NO3A,TENDNO3A	Yes	1ALATE,T15NFREEA,T15NH4A,NH4A,T45NO2A,T15NO3A,T45NO3A,	46.332	473.906	Erythromycin esterase;
Phatr3_EG01307	-	These are NEW GENES	chr_5	792366	793142	NA	Histone methylation protein DOT1	H3K9_14Ac,H3K4me2	No		No		40.5405	141.246	Histone methylation protein DOT1 ;
Phatr3_EG01308	proteinId OTE44907	These are New genes (found on the antisense strand of Phatr2 genes)	chr_5	608861	609174	NA	NA	NoMark	No		No		49.8069	199.133	Iodothyronine deiodinase;
Phatr3_EG01309	-	These are NEW GENES	chr_5	1020207	1020944	NA	NA	CG,H3K27me3,H3K9me2,H3K9me3	No		No		NA	0.771834	Ribosomal protein L9, C-terminal domain;
Phatr3_EG01310	-	These are NEW GENES	chr_5	73787	74514	NA	HPP family	NoMark	No		Yes	NO3SPIKEA,T15NFREEA,NFREEA,TENDNFREEA,T15NH4A,T45NH4A,NH4A,T15NO2A,T45NO2A,TENDNO2A,TENDNO3A	30.1158	370.481	HPP family;
Phatr3_EG01311	-	These are NEW GENES	chr_5	13746	16463	NA	NA	CG,H3K27me3,H3K9me2,H3K9me3,H3K4me2	No		No		NA	0	Integrase core domain;
Phatr3_EG01312	-	These are NEW GENES	chr_5	579882	580439	NA	NA	H3K9me2,H3K9_14Ac	No		No		2.3166	6.94651	Glycine/sarcosine/betaine reductase selenoprotein B (GRDB);
Phatr3_EG01313	proteinId OTE34587	These are New genes (found on the antisense strand of Phatr2 genes)	chr_5	970779	971611	NA	NA	CG,H3K27me3,H3K9me2,H3K9me3,H3K4me2	No		No		NA	NA	NA
Phatr3_EG01314	-	These are NEW GENES	chr_5	770738	773743	NA	NA	H3K9_14Ac,H3K4me2	No		No		246.718	1017.28	CRM1 C terminal;
Phatr3_EG01315	-	These are NEW GENES	chr_5	794297	796480	NA	NA	H3K9_14Ac,H3K4me2	No		No		82.2393	302.559	START domain;
Phatr3_EG01316	-	These are NEW GENES	chr_5	909795	912149	NA	Pentatricopeptide repeat domain	H3K9me2,H3K9_14Ac,H3K4me2	No		No		279.15	694.651	Mitochondrial 28S ribosomal protein S27;
Phatr3_EG01317	-	These are NEW GENES	chr_5	649786	650025	NA	NA	CG,CHH,H3K27me3,H3K9me2,H3K9me3	No		No		NA	0	Basic region leucine zipper;
Phatr3_EG01318	-	These are NEW GENES	chr_5	758643	760187	nucleotide-excision repair	Transcription factor Tfb2	H3K4me2	No		No		104.247	333.432	Transcription factor Tfb2;
Phatr3_EG01319	-	These are NEW GENES	chr_5	267354	268184	NA	NA	H3K9_14Ac,H3K4me2	Yes	1ALATE,C5ALATE,NO3SPIKEA,T45NFREEA,NFREEA,NH4A,TENDNH4A,TENDNO2A,T45NO3A,	Yes	T45NFREEA,TENDNFREEA,T15NH4A,T45NH4A,T15NO2A,T45NO2A,TENDNO2A,T45NO3A,	86.8725	378.971	Smr domain;
Phatr3_EG01320	-	These are NEW GENES	chr_5	571791	573932	NA	FG-GAP repeat	H3K4me2	No		No		136.679	325.714	Galactose oxidase, central domain;FG-GAP repeat;FG-GAP repeat;
Phatr3_EG01321	-	These are NEW GENES	chr_5	143559	144455	NA	NA	H3K4me2	No		No		103.089	188.328	Utp21 specific WD40 associated putative domain ;
Phatr3_EG01322	-	These are NEW GENES	chr_5	189853	190101	NA	NA	H3K9_14Ac,H3K4me2	No		No		8.1081	40.1354	Gram positive anchor;
Phatr3_EG01323	-	These are NEW GENES	chr_5	949639	950155	NA	NA	CG,H3K27me3,H3K9me2,H3K9me3	No		No		NA	2.3155	RING-type zinc-finger;
Phatr3_EG01324	-	These are NEW GENES	chr_5	170997	171362	NA	NA	H3K9_14Ac,H3K4me2	No		Yes	C5ALATE,T45NFREEA,NFREEA,T15NH4A,NH4A,T15NO2A,T45NO2A,T15NO3A,T45NO3A,	12.7413	135.071	Cytochrome c oxidase assembly protein CtaG/Cox11;
Phatr3_EG01325	-	These are NEW GENES	chr_5	475699	476514	NA	NA	H3K4me2	No		No		200.386	91.0765	OHCU decarboxylase;
Phatr3_EG01326	-	These are NEW GENES	chr_5	499141	499530	NA	NA	H3K4me2	No		No		262.934	1320.61	Domain of unknown function (DUF2016);
Phatr3_EG01327	-	These are NEW GENES	chr_5	845933	846357	NA	NA	H3K9me2	No		No		NA	2.3155	Phosphorylase superfamily;
Phatr3_EG01328	-	These are NEW GENES	chr_5	388241	388610	NA	NA	H3K27me3,H3K9me2,H3K9me3	No		No		NA	0	Protein of unknown function (DUF1749);
Phatr3_EG01329	-	These are NEW GENES	chr_5	886462	886974	NA	NA	H3K4me2	No		No		275.676	1154.66	RRXRR protein;
Phatr3_EG01330	-	These are NEW GENES	chr_5	662772	664211	NA	Domain of unknown function (DUF4461)	H3K9me2,H3K9_14Ac,H3K4me2	No		No		152.896	415.247	Domain of unknown function (DUF4461);
Phatr3_EG01331	proteinId 51757	These are New genes (found on the antisense strand of Phatr2 genes)	chr_5	701783	702895	NA	NA	H3K9_14Ac,H3K4me2	No		No		134.363	309.506	Protein of unknown function (DUF1769);
Phatr3_EG01332	proteinId 34270	These are New genes (found on the antisense strand of Phatr2 genes)	chr_5	177206	177981	NA	NA	H3K9_14Ac,H3K4me2	No		Yes	1ALATE,T15NFREEA,T45NFREEA,T15NH4A,NH4A,T45NO2A,TENDNO2A,	35.9073	282.491	Putative binding domain, N-terminal;
Phatr3_EG01333	-	These are NEW GENES	chr_5	627341	628213	NA	NA	H3K4me2	Yes	1ALATE,T15NFREEA,T45NFREEA,NFREEA,NH4A,T45NO3A,	No		499.228	848.246	Phosphatidylinositol-specific phospholipase C, Y domain;
Phatr3_EG01334	proteinId 44785	These are New genes (found on the antisense strand of Phatr2 genes)	chr_5	240704	241473	NA	Rhodanese-like domain	H3K9_14Ac,H3K4me2	Yes	1ALATE,C5ALATE,NO3SPIKEA,T45NFREEA,NFREEA,TENDNFREEA,T45NH4A,NH4A,TENDNH4A,T15NO3A,TENDNO3A	Yes	T15NH4A,T45NO2A,TENDNO2A,T45NO3A,	176.062	1037.35	Rhodanese-like domain;
Phatr3_EG01335	-	These are NEW GENES	chr_5	914323	914669	selenocysteinyl-tRNA(Sec) biosynthetic process	O-phosphoseryl-tRNA(Sec) selenium transferase, SepSecS	H3K9me2	No		No		0	0	O-phosphoseryl-tRNA(Sec) selenium transferase, SepSecS;
Phatr3_EG01336	-	These are NEW GENES	chr_5	35855	36550	NA	DNL zinc finger	H3K4me2	No		No		121.622	694.651	DNL zinc finger;
Phatr3_EG01337	-	These are NEW GENES	chr_5	789256	790428	NA	NA	H3K4me2	No		No		22.0077	102.654	Apoptosis-antagonizing transcription factor, C-terminal;
Phatr3_EG01338	-	These are NEW GENES	chr_5	913968	914248	selenocysteinyl-tRNA(Sec) biosynthetic process	O-phosphoseryl-tRNA(Sec) selenium transferase, SepSecS	H3K9me2	No		Yes	1ALATE,T15NFREEA,T15NH4A,T15NO2A,T45NO2A,TENDNO2A,T15NO3A,TENDNO3A	0	8.49018	O-phosphoseryl-tRNA(Sec) selenium transferase, SepSecS;
Phatr3_EG01339	proteinId 11459	These are New genes (found on the antisense strand of Phatr2 genes)	chr_5	716891	717808	NA	NA	H3K9me2,H3K9_14Ac,H3K4me2	Yes	1ALATE,C5ALATE,NO3SPIKEA,T15NFREEA,T45NFREEA,NFREEA,TENDNFREEA,T45NH4A,NH4A,TENDNH4A,T15NO2A,T45NO2A,TENDNO2A,T15NO3A,T45NO3A,TENDNO3A	No		250.193	914.624	Macrophage colony stimulating factor-1 (CSF-1);
Phatr3_EG01340	-	These are NEW GENES	bd_31x35	26758	27102	NA	NA	NoMark	No		No		950.965	722.437	RNA helicase;
Phatr3_EG01341	-	These are NEW GENES	bd_31x35	172923	173402	NA	NA	CG,CHH	No		No		NA	0.771834	Small proline-rich 2;
Phatr3_EG01342	-	These are NEW GENES	bd_31x35	28578	28898	NA	NA	NoMark	No		No		53.2818	108.829	Syntaxin;
Phatr3_EG01343	-	These are NEW GENES	bd_31x35	67259	70273	regulation of transcription, DNA-templated	mTERF	NoMark	No		No		77.6061	456.154	mTERF;
Phatr3_EG01344	-	These are NEW GENES	bd_31x35	149932	151344	NA	NA	CG	No		No		NA	0	gag-polypeptide of LTR copia-type;
Phatr3_EG01345	-	These are NEW GENES	bd_31x35	151633	155394	NA	Reverse transcriptase (RNA-dependent DNA polymerase)	CG	No		No		1.1583	0.771834	Reverse transcriptase (RNA-dependent DNA polymerase);RNase H;Integrase core domain;Chromo (CHRromatin Organisation MOdifier) domain;
Phatr3_EG01346	-	These are NEW GENES	bd_31x35	173691	175699	NA	NA	CG	No		No		NA	1.54367	Integrase core domain;
Phatr3_EG01347	-	These are NEW GENES	bd_31x35	25130	25462	NA	NA	NoMark	No		No		176.062	482.397	Putative transposase DNA-binding domain;
Phatr3_EG01348	-	These are NEW GENES	bd_31x35	33033	33566	NA	Cupin-like domain	NoMark	No		No		39.3822	26.2424	Cupin superfamily protein;
Phatr3_EG01349	-	These are NEW GENES	bd_31x35	165901	166937	NA	NA	CG	No		No		NA	NA	Olfactory marker protein;
Phatr3_EG01350	-	These are NEW GENES	bd_31x35	106307	107209	mRNA splicing, via spliceosome	Cwf15/Cwc15 cell cycle control protein	NoMark	No		No		245.56	620.555	Cwf15/Cwc15 cell cycle control protein;
Phatr3_EG01351	-	These are NEW GENES	bd_31x35	161751	162031	NA	NA	CG	No		No		1.1583	0	RNase H;
Phatr3_EG01352	-	These are NEW GENES	bd_31x35	47705	48658	NA	NA	NoMark	No		No		44.0154	192.187	Hexon-associated protein (IIIa);
Phatr3_EG01353	-	These are NEW GENES	bd_31x35	78585	79700	NA	NA	CG	No		No		90.3474	436.858	Bacterial transcriptional repressor;
Phatr3_EG01354	-	These are NEW GENES	bd_31x35	162153	165311	NA	Reverse transcriptase (RNA-dependent DNA polymerase)	CG,CHH	No		No		1.1583	2.3155	Integrase core domain;Reverse transcriptase (RNA-dependent DNA polymerase);
Phatr3_EG01355	-	These are NEW GENES	chr_6	251	1026	NA	Reverse transcriptase (RNA-dependent DNA polymerase)	CG,H3K27me3,H3K9me2,H3K9me3	No		No		NA	0	Reverse transcriptase (RNA-dependent DNA polymerase);
Phatr3_EG01356	proteinId OTE45164	These are New genes (found on the antisense strand of Phatr2 genes)	chr_6	373799	374265	NA	NA	CG,H3K4me2	No		Yes	1ALATE,NFREEA,T15NH4A,T15NO2A,T45NO2A,TENDNO2A,	32.4324	98.023	Putative RNA methyltransferase;
Phatr3_EG01357	proteinId OTE26714	Others	chr_6	180288	180824	NA	NA	H3K4me2	No		Yes	NO3SPIKEA,T15NH4A,NH4A,T15NO3A,T45NO3A,	46.332	145.877	RNA polymerase recycling family C-terminal;
Phatr3_EG01358	proteinId 26802	These are New genes (found on the antisense strand of Phatr2 genes)	chr_6	431445	431883	NA	NA	H3K4me2	No		No		8.1081	88.761	Fumble ;
Phatr3_EG01359	-	These are NEW GENES	chr_6	979379	980050	NA	NA	H3K9me2,H3K4me2	No		Yes	1ALATE,C5ALATE,TENDNFREEA,T15NH4A,T45NH4A,TENDNH4A,T45NO2A,TENDNO2A,TENDNO3A	8.1081	6.17468	CIDE-N domain;
Phatr3_EG01360	-	These are NEW GENES	chr_6	93901	95178	NA	Sulfotransferase family	H3K9me2,H3K9_14Ac,H3K4me2	No		No		112.355	412.931	Galactose-3-O-sulfotransferase ;
Phatr3_EG01361	proteinId 34732	These are New genes (found on the antisense strand of Phatr2 genes)	chr_6	259648	260101	NA	NA	H3K9_14Ac,H3K4me2	No		No		225.869	610.521	IG-like fold at C-terminal of FixG, putative oxidoreductase;
Phatr3_EG01362	-	These are NEW GENES	chr_6	864429	865121	NA	NA	H3K9_14Ac,H3K4me2	No		No		59.0733	111.144	Hexon-associated protein (IIIa);
Phatr3_EG01363	-	These are NEW GENES	chr_6	229448	229891	NA	NA	H3K9me3,H3K9_14Ac,H3K4me2	No		No		45.1737	44.7664	Molydopterin dinucleotide binding domain;
Phatr3_EG01364	-	These are NEW GENES	chr_6	96424	97563	NA	Sulfotransferase family	H3K9me2,H3K4me2	No		No		341.699	693.107	Galactose-3-O-sulfotransferase ;
Phatr3_EG01365	-	These are NEW GENES	chr_6	989679	991041	NA	MOSC domain;MOSC N-terminal beta barrel domain	H3K9_14Ac,H3K4me2	Yes	1ALATE,C5ALATE,NFREEA,NH4A,TENDNH4A,TENDNO2A,T45NO3A,TENDNO3A	Yes	NO3SPIKEA,T15NH4A,T15NO2A,T45NO2A,T15NO3A,	122.78	635.992	MOSC N-terminal beta barrel domain;MOSC domain;
Phatr3_EG01366	proteinId 45098	Others	chr_6	192264	192705	NA	NA	H3K4me2	No		No		47.4903	290.982	Glucodextranase, domain N;
Phatr3_EG01367	-	These are NEW GENES	chr_6	99697	100728	NA	NA	H3K9_14Ac,H3K4me2	No		Yes	1ALATE,NO3SPIKEA,T45NFREEA,NFREEA,T15NH4A,NH4A,T15NO2A,TENDNO2A,T45NO3A,	18.5328	321.083	FAM70 protein;
Phatr3_EG01368	-	These are NEW GENES	chr_6	648645	651173	NA	Chromo (CHRromatin Organisation MOdifier) domain;Cupin-like domain	H3K9me2,H3K9_14Ac,H3K4me2	No		No		185.328	449.98	JmjC domain, hydroxylase;Chromo (CHRromatin Organisation MOdifier) domain;
Phatr3_EG01369	-	These are NEW GENES	chr_6	729847	731583	NA	Reverse transcriptase (RNA-dependent DNA polymerase)	CG,H3K27me3,H3K9me2,H3K9me3,H3K9_14Ac,H3K4me2	No		No		0	3.85917	RNase H;Reverse transcriptase (RNA-dependent DNA polymerase);
Phatr3_EG01370	-	These are NEW GENES	chr_6	126764	127015	NA	NA	H3K9_14Ac,H3K4me2	No		No		10.4247	24.6987	Mitochondria Localisation Sequence;
Phatr3_EG01371	-	These are NEW GENES	chr_6	839808	840140	NA	Protein of unknown function (DUF778)	CG,H3K4me2	No		No		20.8494	125.037	Protein of unknown function (DUF778);
Phatr3_EG01372	proteinId 19604	These are New genes (found on the antisense strand of Phatr2 genes)	chr_6	227892	228736	NA	NA	NoMark	Yes	C5ALATE,NO3SPIKEA,NH4A,TENDNH4A,T15NO2A,TENDNO2A,T15NO3A,	Yes	1ALATE,NO3SPIKEA,T15NH4A,NH4A,T45NO2A,	27.7992	166.716	Primase C terminal 2 (PriCT-2) ;
Phatr3_EG01373	-	These are NEW GENES	chr_6	272605	274093	NA	NA	H3K9_14Ac,H3K4me2	Yes	1ALATE,C5ALATE,NO3SPIKEA,T15NFREEA,T45NFREEA,NFREEA,TENDNFREEA,T45NH4A,TENDNH4A,T45NO2A,TENDNO2A,T45NO3A,TENDNO3A	No		136.679	372.024	NA
Phatr3_EG01374	-	These are NEW GENES	chr_6	942457	942948	NA	Cystatin domain	H3K4me2	No		No		474.903	1137.68	Cystatin domain;
Phatr3_EG01375	-	These are NEW GENES	chr_6	843534	845150	transmembrane transport	MatE	CG,H3K9me2,H3K9_14Ac,H3K4me2	Yes	1ALATE,C5ALATE,NO3SPIKEA,T15NFREEA,T45NFREEA,TENDNFREEA,T15NH4A,T45NH4A,TENDNH4A,T15NO2A,TENDNO2A,T15NO3A,T45NO3A,TENDNO3A	No		85.7142	324.942	MatE;Polysaccharide biosynthesis C-terminal domain;
Phatr3_EG01376	-	These are NEW GENES	chr_6	557839	558320	NA	NA	H3K4me2	Yes	NO3SPIKEA,T15NFREEA,T45NFREEA,NFREEA,TENDNFREEA,T45NH4A,NH4A,TENDNH4A,T15NO2A,T45NO2A,TENDNO2A,T15NO3A,T45NO3A,TENDNO3A	No		3.4749	26.2424	Protein of unknown function (DUF3212);
Phatr3_EG01377	-	These are NEW GENES	chr_6	647480	648145	NA	DBP1NACT (NUC16NA) domain	NoMark	No		No		8.1081	14.6649	DBP10CT (NUC160) domain;
Phatr3_EG01378	proteinId 45098	Others	chr_6	192781	193358	NA	NA	H3K4me2	No		No		26.6409	128.896	Prenylcysteine lyase;
Phatr3_EG01379	-	These are NEW GENES	chr_6	106045	106629	NA	NA	H3K9me2,H3K4me2	No		No		46.332	522.532	PT repeat;
Phatr3_EG01380	-	These are NEW GENES	chr_6	549209	549508	NA	Domain of unknown function (DUF543)	H3K9_14Ac,H3K4me2	No		No		133.205	745.592	Domain of unknown function (DUF543);
Phatr3_EG01381	-	These are NEW GENES	chr_6	987630	988283	NA	NA	H3K9me2,H3K9_14Ac,H3K4me2	No		No		27.7992	104.198	Glyoxalase-like domain;
Phatr3_EG01382	-	These are NEW GENES	chr_6	1030845	1034816	NA	NA	CG,H3K27me3,H3K9me2,H3K9me3,H3K4me2	No		No		1.1583	3.08734	Integrase core domain;
Phatr3_EG01383	proteinId OTE34944	These are New genes (found on the antisense strand of Phatr2 genes)	chr_6	724845	728231	NA	NA	CG,H3K27me3,H3K9me2,H3K9me3	No		No		NA	0.771834	TrwC relaxase;
Phatr3_EG01384	proteinId 4216	These are New genes (found on the antisense strand of Phatr2 genes)	chr_6	263716	264081	NA	NA	NoMark	No		No		25.4826	94.1638	Protein of unknown function (DUF1593);
Phatr3_EG01385	-	These are NEW GENES	chr_6	433119	434180	NA	NA	H3K9_14Ac,H3K4me2	No		No		252.51	647.569	Protein of unknown function (DUF4107);
Phatr3_EG01386	proteinId OTE45154	These are New genes (found on the antisense strand of Phatr2 genes)	chr_6	338705	339260	NA	NA	H3K9me2,H3K9_14Ac,H3K4me2	Yes	1ALATE,C5ALATE,T45NFREEA,NFREEA,TENDNFREEA,T45NH4A,NH4A,TENDNH4A,T45NO2A,TENDNO2A,T15NO3A,T45NO3A,	Yes	NO3SPIKEA,T15NFREEA,T45NFREEA,TENDNFREEA,T15NH4A,TENDNH4A,T15NO2A,T45NO3A,TENDNO3A	17.3745	115.775	Domain of unknown function (DUF3330);
Phatr3_EG01387	proteinId OTE26714	Others	chr_6	179602	179972	NA	NA	NoMark	Yes	1ALATE,C5ALATE,NO3SPIKEA,T15NFREEA,T45NFREEA,NFREEA,TENDNFREEA,T15NH4A,T45NH4A,NH4A,TENDNH4A,T15NO2A,T45NO2A,TENDNO2A,T15NO3A,T45NO3A,TENDNO3A	No		354.44	168.26	Domain of unknown function (DUF4628);
Phatr3_EG01388	-	These are NEW GENES	chr_6	75788	76027	NA	NA	H3K9_14Ac,H3K4me2	No		No		12.7413	60.2031	Aconitate B N-terminal domain;
Phatr3_EG01389	-	These are NEW GENES	chr_6	783342	783611	protein phosphorylation	Protein kinase C terminal domain	NoMark	No		No		90.3474	145.105	Protein kinase C terminal domain;
Phatr3_EG01390	-	These are NEW GENES	chr_6	545394	546482	NA	NA	H3K9_14Ac,H3K4me2	No		No		75.2895	487.799	Eukaryotic integral membrane protein (DUF1751);
Phatr3_EG01391	-	These are NEW GENES	chr_6	708313	709452	NA	NA	CG,H3K27me3,H3K9me2,H3K9me3	No		No		NA	0	Reverse transcriptase (RNA-dependent DNA polymerase);RNase H;
Phatr3_EG01392	proteinId OTE45199	Others	chr_6	463997	464750	NA	NA	H3K9me3,H3K9_14Ac,H3K4me2	Yes	1ALATE,C5ALATE,NO3SPIKEA,T15NFREEA,T45NFREEA,NFREEA,TENDNFREEA,T15NH4A,T45NH4A,NH4A,TENDNH4A,T15NO2A,T45NO2A,TENDNO2A,T15NO3A,T45NO3A,TENDNO3A	No		107.722	179.066	Domain of unknown function (DUF4124);
Phatr3_EG01393	-	These are NEW GENES	chr_6	73716	74848	NA	NA	H3K9_14Ac,H3K4me2	No		Yes	T15NH4A,T45NH4A,T15NO3A,T45NO3A,	91.5057	151.28	Thioredoxin;
Phatr3_EG01394	-	These are NEW GENES	chr_6	29326	29818	NA	Cytochrome c oxidase assembly protein PET191	H3K9_14Ac,H3K4me2	No		Yes	1ALATE,NO3SPIKEA,T15NFREEA,T45NFREEA,TENDNFREEA,T15NH4A,T45NH4A,NH4A,TENDNH4A,T45NO2A,T15NO3A,T45NO3A,TENDNO3A	179.537	684.617	Cytochrome c oxidase assembly protein PET191;
Phatr3_EG01395	proteinId 45260	These are New genes (found on the antisense strand of Phatr2 genes)	chr_6	642217	643221	NA	NA	H3K9_14Ac,H3K4me2	No		Yes	1ALATE,T15NFREEA,T15NH4A,T45NH4A,	28.9575	93.392	NUMOD4 motif;
Phatr3_EG01396	-	These are NEW GENES	chr_6	792815	794264	NA	NA	H3K9me2,H3K9_14Ac,H3K4me2	Yes	T45NFREEA,T45NH4A,TENDNH4A,T15NO2A,T45NO3A,	Yes	NO3SPIKEA,T15NH4A,NH4A,T15NO3A,	48.6486	111.144	Kinetochore protein CHL4 like;
Phatr3_EG01397	-	These are NEW GENES	chr_6	709666	712026	NA	NA	CG,H3K27me3,H3K9me2,H3K9me3,H3K4me2	No		No		NA	1.54367	Chromo (CHRromatin Organisation MOdifier) domain;Integrase core domain;
Phatr3_EG01398	-	These are NEW GENES	chr_6	471309	472112	NA	DNA-directed RNA polymerase I subunit RPA34.5	H3K4me2	No		No		20.8494	32.417	DNA-directed RNA polymerase I subunit RPA34.5;
Phatr3_EG01399	proteinId 26921	These are New genes (found on the antisense strand of Phatr2 genes)	chr_6	836763	837724	NA	NA	H3K9me2,H3K9_14Ac,H3K4me2	No		No		135.521	1070.53	Diacylglycerol kinase catalytic domain;
Phatr3_EG01400	-	These are NEW GENES	chr_6	840185	841175	NA	NA	H3K4me2	Yes	1ALATE,C5ALATE,NO3SPIKEA,T15NFREEA,T45NFREEA,NFREEA,TENDNFREEA,T45NH4A,NH4A,TENDNH4A,T15NO2A,T45NO2A,TENDNO2A,T15NO3A,T45NO3A,TENDNO3A	Yes	NO3SPIKEA,T45NFREEA,TENDNFREEA,T15NH4A,T45NH4A,TENDNH4A,T45NO2A,TENDNO2A,T15NO3A,T45NO3A,TENDNO3A	62.5482	202.992	Mediator of CRAC channel activity;
Phatr3_EG01401	-	These are NEW GENES	chr_6	846883	848070	NA	NA	CG,H3K27me3,H3K9me2,H3K9me3	No		No		264.093	897.643	Acid Phosphatase;
Phatr3_EG01402	-	These are NEW GENES	chr_6	281480	283852	NA	NA	H3K9me2,H3K4me2	No		No		195.753	445.348	PHD-finger;
Phatr3_EG01403	-	These are NEW GENES	chr_6	685912	686202	NA	NA	H3K9_14Ac	No		No		185.328	232.322	Apolipophorin-III precursor (apoLp-III);
Phatr3_EG01404	proteinId 45094, proteinId 11799	Others	chr_6	181961	183247	NA	NA	H3K9_14Ac,H3K4me2	No		No		181.853	582.735	CpeT/CpcT family (DUF1001);
Phatr3_EG01404	proteinId 11799	Others	chr_6	181961	183247	NA	NA	H3K9_14Ac,H3K4me2	No		No		181.853	582.735	CpeT/CpcT family (DUF1001);
Phatr3_EG01404	proteinId 45094	Others	chr_6	181961	183247	NA	NA	H3K9_14Ac,H3K4me2	No		No		181.853	582.735	CpeT/CpcT family (DUF1001);
Phatr3_EG01405	proteinId 54355	These are New genes (found on the antisense strand of Phatr2 genes)	chr_6	331872	332972	NA	NA	H3K9me2,H3K4me2	Yes	NO3SPIKEA,T15NFREEA,T45NFREEA,NFREEA,TENDNFREEA,NH4A,TENDNH4A,TENDNO2A,TENDNO3A	Yes	1ALATE,C5ALATE,NO3SPIKEA,T15NH4A,T45NH4A,T15NO2A,T45NO2A,T15NO3A,	8.1081	19.2959	Alpha-L-arabinofuranosidase B (ABFB) domain;
Phatr3_EG01406	-	These are NEW GENES	chr_6	712315	713727	NA	NA	CG,H3K27me3,H3K9me2,H3K9me3,H3K4me2	No		No		NA	0	gag-polypeptide of LTR copia-type;
Phatr3_EG01407	-	These are NEW GENES	chr_6	728487	729210	NA	NA	CG,H3K27me3,H3K9me2,H3K9me3	No		No		NA	0	Bacterial protein of unknown function (DUF839);
Phatr3_EG01408	-	These are NEW GENES	chr_6	959066	959564	NA	NA	H3K9me2	Yes	1ALATE,C5ALATE,NO3SPIKEA,T15NFREEA,T45NFREEA,NFREEA,TENDNFREEA,T45NH4A,NH4A,TENDNH4A,T15NO2A,T45NO2A,TENDNO2A,T15NO3A,T45NO3A,TENDNO3A	No		30.1158	142.789	Per1-like ;
Phatr3_EG01409	-	These are NEW GENES	chr_6	991285	992378	NA	DHHC palmitoyltransferase	H3K9_14Ac,H3K4me2	Yes	1ALATE,C5ALATE,NO3SPIKEA,T45NFREEA,NFREEA,T45NH4A,TENDNH4A,T15NO2A,T45NO2A,T15NO3A,T45NO3A,	No		118.147	468.504	DHHC palmitoyltransferase;
Phatr3_EG01410	-	These are NEW GENES	chr_6	856797	858167	protein folding	FKBP-type peptidyl-prolyl cis-trans isomerase;Domain amino terminal to FKBP-type peptidyl-prolyl isomerase	H3K9_14Ac,H3K4me2	Yes	1ALATE,C5ALATE,NO3SPIKEA,T15NFREEA,T45NFREEA,NFREEA,T45NH4A,T45NO3A,	No		189.961	1902.57	Domain amino terminal to FKBP-type peptidyl-prolyl isomerase;FKBP-type peptidyl-prolyl cis-trans isomerase;
Phatr3_EG01411	-	These are NEW GENES	chr_6	688563	689069	NA	NA	H3K9_14Ac,H3K4me2	No		No		20.8494	58.6594	Uncharacterised protein family (UPF0220);
Phatr3_EG01412	-	These are NEW GENES	chr_6	555515	556669	NA	G-patch domain	H3K4me2	No		No		477.22	1660.22	Zinc finger, C2H2 type;G-patch domain;
Phatr3_EG01413	proteinId OTE34728	Others	chr_6	249257	249592	NA	NA	CG,H3K27me3,H3K9me2,H3K9me3	No		No		NA	2.3155	Glycerophosphoryl diester phosphodiesterase family;
Phatr3_EG01414	proteinId OTE34728	Others	chr_6	247256	247806	NA	NA	CG,CHG,CHH,H3K27me3,H3K9me2,H3K9me3,H3K9_14Ac	No		No		1.1583	3.08734	KH domain;
Phatr3_EG01415	-	These are NEW GENES	chr_6	421646	422049	NA	NA	H3K9_14Ac,H3K4me2	Yes	1ALATE,C5ALATE,NFREEA,TENDNFREEA,TENDNH4A,T15NO2A,T45NO2A,TENDNO2A,	Yes	NO3SPIKEA,T15NFREEA,NFREEA,T15NH4A,T45NH4A,NH4A,T45NO2A,T15NO3A,T45NO3A,TENDNO3A	60.2316	295.613	Aldehyde ferredoxin oxidoreductase, domains 2 & 3;
Phatr3_EG01416	-	These are NEW GENES	chr_6	1020330	1020728	NA	NA	H3K9_14Ac,H3K4me2	Yes	C5ALATE,NFREEA,TENDNFREEA,T45NH4A,T15NO2A,TENDNO2A,	Yes	1ALATE,NO3SPIKEA,T15NFREEA,NFREEA,T15NH4A,NH4A,TENDNH4A,T45NO2A,T15NO3A,T45NO3A,TENDNO3A	426.255	906.134	Nanovirus component 8 (C8) protein;
Phatr3_EG01417	-	These are NEW GENES	chr_6	702797	707545	NA	DDT domain	CG,H3K9_14Ac,H3K4me2	No		No		1526.64	1627.03	DDT domain;Williams-Beuren syndrome DDT (WSD), D-TOX E motif;
Phatr3_EG01418	proteinId 45306	These are New genes (found on the antisense strand of Phatr2 genes)	chr_6	790718	791125	NA	NA	H3K4me2	No		Yes	1ALATE,C5ALATE,NO3SPIKEA,T15NFREEA,NFREEA,T15NH4A,T45NH4A,NH4A,TENDNH4A,T15NO2A,T45NO2A,T45NO3A,TENDNO3A	3.4749	21.6114	Mitochondrial ribosomal subunit protein ;
Phatr3_EG01419	-	These are NEW GENES	chr_6	777648	778844	NA	Methyltransferase FkbM domain	H3K9me2,H3K4me2	No		No		355.598	581.963	Methyltransferase FkbM domain;
Phatr3_EG01420	-	These are NEW GENES	chr_6	560816	561457	NA	NA	H3K9me2,H3K9_14Ac,H3K4me2	No		No		436.679	682.302	Borrelia P83/100 protein;
Phatr3_EG01421	-	These are NEW GENES	chr_6	307015	307299	NA	NA	H3K9_14Ac,H3K4me2	Yes	1ALATE,C5ALATE,TENDNFREEA,TENDNH4A,TENDNO2A,TENDNO3A	Yes	T15NH4A,T45NH4A,T15NO2A,T15NO3A,	1769.88	4252.81	Clavanin;
Phatr3_EG01422	-	These are NEW GENES	chr_6	18909	19618	NA	VMA21-like domain	H3K9_14Ac,H3K4me2	Yes	1ALATE,C5ALATE,NO3SPIKEA,T15NFREEA,T45NFREEA,NFREEA,NH4A,TENDNH4A,T15NO2A,TENDNO2A,T45NO3A,TENDNO3A	Yes	1ALATE,NO3SPIKEA,T15NFREEA,T45NFREEA,NFREEA,T15NH4A,T45NH4A,T15NO2A,T45NO2A,TENDNO2A,T15NO3A,T45NO3A,TENDNO3A	121.622	331.117	VMA21-like domain;
Phatr3_EG01423	-	These are NEW GENES	chr_6	395219	395624	NA	NADH-ubiquinone reductase complex 1 MLRQ subunit	H3K9_14Ac,H3K4me2	Yes	1ALATE,NFREEA,TENDNFREEA,TENDNH4A,T15NO3A,	Yes	1ALATE,C5ALATE,T15NFREEA,T45NFREEA,T15NH4A,T45NH4A,NH4A,TENDNH4A,T15NO2A,TENDNO2A,T15NO3A,T45NO3A,TENDNO3A	186.486	1596.93	NADH-ubiquinone reductase complex 1 MLRQ subunit;
Phatr3_EG01424	-	These are NEW GENES	chr_6	865218	865955	NA	NA	H3K9_14Ac,H3K4me2	No		No		324.324	951.672	Armadillo/beta-catenin-like repeat;Armadillo/beta-catenin-like repeat;Tudor domain;
Phatr3_EG01425	-	These are NEW GENES	chr_6	348322	349089	oxidation-reduction process	NA	H3K9_14Ac,H3K4me2	No		Yes	NO3SPIKEA,T15NFREEA,T45NFREEA,T15NH4A,T45NH4A,NH4A,TENDNH4A,T15NO2A,T45NO2A,TENDNO2A,T15NO3A,T45NO3A,TENDNO3A	82.2393	146.649	SelR domain;
Phatr3_EG01426	proteinId 11888	These are New genes (found on the antisense strand of Phatr2 genes)	chr_6	799464	800017	NA	NA	H3K9me2,H3K4me2	Yes	1ALATE,C5ALATE,T15NFREEA,T45NFREEA,NFREEA,TENDNFREEA,T45NH4A,NH4A,TENDNH4A,TENDNO2A,T15NO3A,TENDNO3A	Yes	NO3SPIKEA,T15NFREEA,T15NH4A,T45NH4A,TENDNH4A,T15NO2A,T45NO2A,T15NO3A,T45NO3A,	18.5328	28.5579	Outer membrane protein Omp28;
Phatr3_EG01427	proteinId OTE34728	Others	chr_6	248579	249039	NA	NA	CG,H3K27me3,H3K9me2,H3K9me3	No		No		NA	0.771834	Protein of unknown function (DUF815);
Phatr3_EG01428	-	These are NEW GENES	bd_32x35	211193	211498	transcription, DNA-templated	RNA polymerase Rpb1, domain 2	NoMark	No		No		0	3.08734	RNA polymerase Rpb1, domain 1;RNA polymerase Rpb1, domain 2;
Phatr3_EG01429	proteinId OTE286	Modified	bd_32x35	167240	167970	NA	NA	NoMark	No		Yes	1ALATE,C5ALATE,TENDNH4A,TENDNO2A,	4.6332	41.6791	Mediator complex subunit 3 fungal;
Phatr3_EG01430	-	These are NEW GENES	bd_32x35	82149	82604	NA	NA	CG	No		No		NA	2.3155	Integrase core domain;
Phatr3_EG01431	-	These are NEW GENES	bd_32x35	78990	79743	NA	NA	CG	No		No		NA	0	Pyridoxal-dependent decarboxylase, pyridoxal binding domain;
Phatr3_EG01432	-	These are NEW GENES	bd_32x35	84877	85103	NA	NA	CG	No		No		NA	0	Domain of unknown function (DUF4601);
Phatr3_EG01433	-	These are NEW GENES	bd_32x35	165518	166105	NA	DExH-box splicing factor binding site	NoMark	No		No		32.4324	226.919	G-patch domain;
Phatr3_EG01434	-	These are NEW GENES	bd_32x35	292847	293056	NA	NA	CG	No		No		NA	1.54367	N1221-like protein;
Phatr3_EG01435	-	These are NEW GENES	bd_32x35	80225	81318	NA	NA	CG	No		No		NA	2.3155	Special lobe-specific silk protein SSP160;
Phatr3_EG01436	-	These are NEW GENES	bd_32x35	285226	285623	NA	NA	NoMark	Yes	1ALATE,C5ALATE,NO3SPIKEA,T15NFREEA,T45NFREEA,NFREEA,TENDNFREEA,T15NH4A,T45NH4A,NH4A,TENDNH4A,T15NO2A,T45NO2A,TENDNO2A,T15NO3A,T45NO3A,TENDNO3A	No		126.255	23.9269	haloacid dehalogenase-like hydrolase;
Phatr3_EG01437	-	These are NEW GENES	bd_32x35	79757	80218	NA	NA	CG	No		No		NA	0.771834	Apoptosis inhibitory protein 5 (API5);
Phatr3_EG01438	-	These are NEW GENES	bd_32x35	103803	104024	NA	NA	NoMark	No		No		NA	0	Caspase domain;
Phatr3_EG01439	-	These are NEW GENES	bd_32x35	74373	74588	NA	NA	CG	No		No		NA	NA	Glycosyl hydrolases family 17;
Phatr3_EG01440	-	These are NEW GENES	bd_32x35	158979	159404	NA	NA	NoMark	No		No		19.6911	22.3832	Peptidase family S49 N-terminal;
Phatr3_EG01441	-	These are NEW GENES	bd_32x35	83566	84809	NA	NA	CG,CHH	No		No		NA	1.54367	Reverse transcriptase (RNA-dependent DNA polymerase);
Phatr3_EG01442	-	These are NEW GENES	bd_32x35	279754	281034	NA	NA	NoMark	No		No		141.313	682.302	Uncharacterized protein conserved in bacteria (DUF2147);
Phatr3_EG01443	-	These are NEW GENES	bd_32x35	289506	289718	NA	NA	NoMark	No		No		NA	0	Satellite tobacco necrosis virus coat protein;
Phatr3_EG01444	-	These are NEW GENES	bd_32x35	290206	290637	NA	NA	CG	No		No		NA	NA	Hamartin protein;
Phatr3_EG01445	-	These are NEW GENES	bd_32x35	85131	85528	NA	NA	NoMark	No		No		NA	1.54367	Cyclin, N-terminal domain;
Phatr3_EG01447	-	These are NEW GENES	bd_32x35	50325	50945	NA	NA	NoMark	No		No		184.17	3331.24	Uncharacterized protein conserved in bacteria (DUF2225);
Phatr3_EG01448	-	These are NEW GENES	bd_32x35	61426	63306	charged-tRNA amino acid modification	Initiator tRNA phosphoribosyl transferase	NoMark	No		No		161.004	282.491	Rit1 DUSP-like domain;
Phatr3_EG01449	-	These are NEW GENES	bd_32x35	21657	21989	NA	NA	NoMark	No		No		291.892	3210.06	Homocysteine S-methyltransferase;
Phatr3_EG01450	-	These are NEW GENES	bd_32x35	86826	87133	NA	NA	CG	No		No		NA	0.771834	Domain of unknown function (DUF1848);
Phatr3_EG01451	-	These are NEW GENES	bd_32x35	119887	120831	NA	NA	NoMark	No		No		246.718	697.738	NA
Phatr3_EG01452	proteinId 54086	These are New genes (found on the antisense strand of Phatr2 genes)	chr_2	349376	350614	NA	NA	H3K9_14Ac,H3K4me2	Yes	1ALATE,C5ALATE,NO3SPIKEA,T15NFREEA,T45NFREEA,NFREEA,TENDNFREEA,T15NH4A,T45NH4A,NH4A,TENDNH4A,T15NO2A,T45NO2A,TENDNO2A,T15NO3A,T45NO3A,TENDNO3A	No		1547.49	14679.5	Peptide N-acetyl-beta-D-glucosaminyl asparaginase amidase A;
Phatr3_EG01453	-	These are NEW GENES	chr_2	1353219	1353813	NA	NA	H3K9_14Ac	No		Yes	T15NFREEA,T45NFREEA,TENDNH4A,T15NO2A,T45NO2A,TENDNO2A,T15NO3A,	148.262	737.102	NA
Phatr3_EG01454	-	These are NEW GENES	chr_2	488977	490074	oxidation-reduction process	NA	CG,CHH,H3K27me3,H3K9me2,H3K9me3	No		No		NA	0.771834	Cytochrome P450;
Phatr3_EG01455	-	These are NEW GENES	chr_2	351418	352034	ATP synthesis coupled proton transport	ATP synthase, Delta/Epsilon chain, beta-sandwich domain	H3K9_14Ac,H3K4me2	No		No		209.652	2188.15	ATP synthase, Delta/Epsilon chain, beta-sandwich domain;
Phatr3_EG01456	-	These are NEW GENES	chr_2	1043657	1044165	tRNA splicing, via endonucleolytic cleavage and ligation	tRNA intron endonuclease, catalytic C-terminal domain	H3K9_14Ac,H3K4me2	Yes	1ALATE,C5ALATE,NO3SPIKEA,T15NFREEA,T45NFREEA,NFREEA,TENDNFREEA,T45NH4A,NH4A,TENDNH4A,T15NO2A,T45NO2A,TENDNO2A,T15NO3A,T45NO3A,TENDNO3A	No		71.8146	185.24	tRNA intron endonuclease, catalytic C-terminal domain;
Phatr3_EG01458	-	These are NEW GENES	chr_2	1236848	1237273	NA	NA	H3K9_14Ac,H3K4me2	No		No		63.7065	175.206	Domain of unknown function (DUF4339);
Phatr3_EG01459	-	These are NEW GENES	chr_2	330070	330645	respiratory electron transport chain	Cytochrome b/b6/petB	H3K9_14Ac,H3K4me2	No		No		418.146	1146.95	Prokaryotic cytochrome b561;
Phatr3_EG01460	-	These are NEW GENES	chr_2	235226	235945	NA	Autophagocytosis associated protein, active-site domain	H3K27me3,H3K4me2	No		No		33.5907	115.775	Autophagocytosis associated protein, active-site domain ;
Phatr3_EG01461	-	These are NEW GENES	chr_2	105585	106711	NA	NA	H3K9_14Ac,H3K4me2	Yes	1ALATE,C5ALATE,NO3SPIKEA,NFREEA,	No		634.749	6472.6	L-rhamnose mutarotase;L-rhamnose mutarotase;
Phatr3_EG01462	proteinId 54072	These are New genes (found on the antisense strand of Phatr2 genes)	chr_2	24149	25951	NA	AAA ATPase domain	H3K9me2,H3K4me2	No		No		34.749	111.916	AAA ATPase domain;Origin recognition complex (ORC) subunit 4 C-terminus;
Phatr3_EG01463	-	These are NEW GENES	chr_2	345130	345463	NA	NA	NoMark	No		No		31.2741	94.1638	Putative threonine/serine exporter;
Phatr3_EG01464	proteinId 43347	These are New genes (found on the antisense strand of Phatr2 genes)	chr_2	180665	183641	NA	NA	H3K9me2,H3K4me2	No		Yes	NO3SPIKEA,NFREEA,T15NH4A,NH4A,	221.235	541.056	Anaphase-promoting complex, cyclosome, subunit 4;
Phatr3_EG01465	-	These are NEW GENES	chr_2	187105	188733	protein phosphorylation	Protein kinase domain	H3K9me2,H3K4me2	No		No		3.4749	9.26201	Protein tyrosine kinase;
Phatr3_EG01466	-	These are NEW GENES	chr_2	215477	216415	NA	NA	H3K9me2,H3K4me2	No		No		0	29.3297	Protein of unknown function (Porph_ging);
Phatr3_EG01467	-	These are NEW GENES	chr_2	1260323	1266733	NA	N-terminal region of Chorein or VPS13	H3K9_14Ac,H3K4me2	No		No		1588.03	1033.49	N-terminal region of Chorein or VPS13;
Phatr3_EG01468	-	These are NEW GENES	chr_2	48955	49770	NA	NA	H3K9_14Ac,H3K4me2	No		No		1228.96	2554	Domain of unknown function (DUF4615);
Phatr3_EG01469	proteinId 32491	These are New genes (found on the antisense strand of Phatr2 genes)	chr_2	75587	76209	NA	NA	H3K4me2	Yes	1ALATE,C5ALATE,NO3SPIKEA,T15NFREEA,T45NFREEA,NFREEA,TENDNFREEA,T45NH4A,NH4A,TENDNH4A,T15NO2A,T45NO2A,TENDNO2A,T15NO3A,T45NO3A,TENDNO3A	No		13.8996	50.9411	Protein of unknown function (DUF3602);
Phatr3_EG01470	-	These are NEW GENES	chr_2	543816	544118	NA	NA	H3K9me2,H3K9_14Ac,H3K4me2	No		No		15.0579	54.8002	Enterobacterial virulence protein IpgD;
Phatr3_EG01471	-	These are NEW GENES	chr_2	218624	219622	NA	Domain of unknown function (DUF4392)	CG,H3K9_14Ac,H3K4me2	No		No		107.722	329.573	Domain of unknown function (DUF4392);
Phatr3_EG01472	-	These are NEW GENES	chr_2	488254	488923	oxidation-reduction process	Cytochrome P45NA	CG,CHG,CHH,H3K27me3,H3K9me2,H3K9me3	No		No		NA	NA	Cytochrome P450;
Phatr3_EG01473	-	These are NEW GENES	chr_2	826967	827284	autophagic vacuole assembly	Ubiquitin-like autophagy protein Apg12	H3K9_14Ac,H3K4me2	No		No		72.9729	162.085	Ubiquitin-like autophagy protein Apg12 ;
Phatr3_EG01474	-	These are NEW GENES	chr_2	490512	491218	NA	NA	CG,H3K27me3,H3K9me2,H3K9me3	No		No		NA	2.3155	Cupin;
Phatr3_EG01475	-	These are NEW GENES	chr_2	1327829	1329181	cell redox homeostasis	Glutaredoxin;Glutathione S-transferase, N-terminal domain	H3K9_14Ac,H3K4me2	No		No		133.205	747.908	Glutathione S-transferase, N-terminal domain;Glutaredoxin;Glutathione S-transferase, N-terminal domain;
Phatr3_EG01476	-	These are NEW GENES	chr_2	1266950	1270534	NA	NA	NoMark	Yes	C5ALATE,NO3SPIKEA,T45NFREEA,TENDNFREEA,TENDNO3A	Yes	T15NFREEA,T45NH4A,T45NO2A,TENDNO2A,TENDNO3A	1305.4	2207.45	Golgi-body localisation protein domain;
Phatr3_EG01477	-	These are NEW GENES	chr_2	979721	981799	NA	C2 domain;Copine	CG,H3K9_14Ac,H3K4me2	Yes	1ALATE,C5ALATE,NO3SPIKEA,T15NFREEA,T45NFREEA,NFREEA,TENDNFREEA,T15NH4A,T45NH4A,TENDNH4A,TENDNO2A,T15NO3A,TENDNO3A	No		472.587	2118.69	C2 domain;C2 domain;Copine;
Phatr3_EG01478	-	These are NEW GENES	chr_2	482868	483839	NA	NA	H3K9me2,H3K9_14Ac,H3K4me2	No		No		17.3745	84.9018	PKC-activated protein phosphatase-1 inhibitor;
Phatr3_EG01479	-	These are NEW GENES	chr_2	957629	960913	NA	NA	H3K27me3,H3K9me2,H3K4me2	No		No		244.401	513.27	NUMOD3 motif (2 copies);
Phatr3_EG01480	proteinId OTE43315	These are New genes (found on the antisense strand of Phatr2 genes)	chr_2	96133	96444	NA	NA	H3K9_14Ac,H3K4me2	Yes	1ALATE,C5ALATE,NO3SPIKEA,T45NFREEA,NFREEA,TENDNFREEA,T45NH4A,NH4A,TENDNH4A,T15NO2A,T45NO2A,T15NO3A,T45NO3A,TENDNO3A	Yes	T15NFREEA,TENDNFREEA,T15NH4A,T15NO2A,T45NO2A,TENDNO3A	41.6988	347.326	Phytoreovirus nonstructural protein Pns9/Pns10;
Phatr3_EG01481	-	These are NEW GENES	chr_2	210800	212238	phosphatidylinositol phosphorylation	Inositol monophosphatase family	H3K4me2	Yes	1ALATE,C5ALATE,NH4A,T15NO2A,T15NO3A,	No		34.749	214.57	Inositol monophosphatase family;
Phatr3_EG01482	-	These are NEW GENES	chr_2	510169	510378	NA	NA	H3K4me2	No		No		769.112	302.559	NA
Phatr3_EG01483	-	These are NEW GENES	chr_2	837819	839085	proteolysis	Zinc carboxypeptidase	H3K9me2,H3K4me2	Yes	1ALATE,C5ALATE,NO3SPIKEA,T15NFREEA,T45NFREEA,NFREEA,TENDNFREEA,T45NH4A,NH4A,TENDNH4A,T15NO2A,T45NO2A,TENDNO2A,T15NO3A,T45NO3A,TENDNO3A	Yes	1ALATE,T15NFREEA,TENDNFREEA,T15NH4A,T45NO2A,TENDNO3A	83.3976	342.695	Zinc carboxypeptidase;
Phatr3_EG01484	proteinId 43429	These are New genes (found on the antisense strand of Phatr2 genes)	chr_2	438087	438700	NA	NA	H3K9_14Ac,H3K4me2	Yes	1ALATE,C5ALATE,NO3SPIKEA,T15NFREEA,T45NFREEA,NFREEA,TENDNFREEA,T15NH4A,T45NH4A,NH4A,TENDNH4A,T15NO2A,T45NO2A,TENDNO2A,T15NO3A,T45NO3A,TENDNO3A	No		46.332	280.176	NA
Phatr3_EG01485	proteinId 9947	These are New genes (found on the antisense strand of Phatr2 genes)	chr_2	101425	101729	NA	NA	NoMark	No		No		143.629	274.773	Med18 protein;
Phatr3_EG01486	-	These are NEW GENES	chr_2	492899	493492	iron-sulfur cluster assembly	NA	H3K4me2	No		No		423.938	629.045	Frataxin-like domain;
Phatr3_EG01487	-	These are NEW GENES	chr_2	169667	171844	centromere complex assembly	NA	H3K4me2	No		No		457.529	636.763	Mis6 ;
Phatr3_EG01488	-	These are NEW GENES	chr_2	1442476	1442862	NA	NA	H3K9_14Ac,H3K4me2	No		No		114.672	426.824	Domain of unknown function (DUF3837);
Phatr3_EG01489	-	These are NEW GENES	chr_2	223914	224765	metabolic process	N-acetyltransferase	H3K9_14Ac,H3K4me2	No		No		163.32	703.913	N-acetyltransferase;
Phatr3_EG01490	proteinId 43564	These are New genes (found on the antisense strand of Phatr2 genes)	chr_2	825265	825984	NA	NA	H3K9me2,H3K9_14Ac,H3K4me2	Yes	1ALATE,C5ALATE,NO3SPIKEA,T15NFREEA,T45NFREEA,NFREEA,TENDNFREEA,T15NH4A,T45NH4A,NH4A,TENDNH4A,T15NO2A,T45NO2A,TENDNO2A,T15NO3A,T45NO3A,TENDNO3A	No		77.6061	771.063	Sporozoite P67 surface antigen;
Phatr3_EG01491	-	These are NEW GENES	chr_2	214116	215084	NA	NA	H3K9_14Ac,H3K4me2	No		No		252.51	780.325	Protein of unknown function, DUF273;
Phatr3_EG01492	-	These are NEW GENES	chr_2	390898	404785	NA	Plant protein of unknown function (DUF946);Protein of unknown function (DUF3638);Protein of unknown function (DUF3645);EF-hand domain pair	H3K9me2,H3K9_14Ac,H3K4me2	Yes	C5ALATE,NFREEA,T45NH4A,NH4A,TENDNH4A,T45NO2A,TENDNO2A,TENDNO3A	No		3807.33	5186.73	Protein of unknown function (DUF3645) ;EF-hand domain pair;Protein of unknown function (DUF3638);EF-hand domain;Ferric reductase NAD binding domain;Plant protein of unknown function (DUF946);Variant SH3 domain;EF hand;
Phatr3_EG01494	-	These are NEW GENES	chr_2	197761	198804	NA	Phytanoyl-CoA dioxygenase (PhyH)	H3K9me2,H3K4me2	No		No		42.8571	183.697	Phytanoyl-CoA dioxygenase (PhyH);
Phatr3_EG01495	-	These are NEW GENES	chr_2	1045229	1045843	NA	NA	H3K4me2	No		No		44.0154	490.887	AAA domain;
Phatr3_EG01496	-	These are NEW GENES	chr_2	212325	213428	oxidation-reduction process	Zinc-binding dehydrogenase	H3K4me2	No		Yes	NO3SPIKEA,T15NFREEA,T15NH4A,T45NH4A,TENDNH4A,T45NO2A,T15NO3A,T45NO3A,	620.849	335.748	Dihydrodipicolinate reductase, N-terminus;Zinc-binding dehydrogenase;Alcohol dehydrogenase GroES-like domain;
Phatr3_EG01497	-	These are NEW GENES	chr_2	846148	847611	NA	NA	H3K9_14Ac,H3K4me2	No		No		61.3899	240.812	Integral membrane protein DUF92;
Phatr3_EG01498	-	These are NEW GENES	chr_2	494931	495389	NA	NA	H3K4me2	No		No		26.6409	94.9356	CagE, TrbE, VirB family, component of type IV transporter system;
Phatr3_EG01499	-	These are NEW GENES	chr_2	857462	858025	NA	NA	H3K9me2,H3K4me2	Yes	1ALATE,C5ALATE,NO3SPIKEA,T15NFREEA,T45NFREEA,NFREEA,NH4A,TENDNH4A,T15NO2A,T45NO2A,T15NO3A,T45NO3A,TENDNO3A	Yes	1ALATE,T45NFREEA,NFREEA,TENDNFREEA,T15NH4A,T45NH4A,NH4A,T15NO2A,T45NO2A,TENDNO2A,T15NO3A,T45NO3A,TENDNO3A	60.2316	151.28	Protein of unknown function (DUF1049);
Phatr3_EG01500	-	These are NEW GENES	chr_2	1083626	1084375	NA	Protein of unknown function (DUF4239)	H3K9_14Ac,H3K4me2	No		No		346.332	567.298	Protein of unknown function (DUF4239);
Phatr3_EG01501	-	These are NEW GENES	chr_2	595415	596925	NA	Acetyltransferase (GNAT) family	H3K9_14Ac,H3K4me2	No		No		173.745	243.128	Acetyltransferase (GNAT) family;
Phatr3_EG01502	-	These are NEW GENES	chr_2	224878	227001	NA	Glycosyl transferase family 9NA	H3K9_14Ac,H3K4me2	Yes	1ALATE,T45NFREEA,TENDNH4A,T15NO2A,	No		385.714	1569.91	Glycosyl transferase family 90;
Phatr3_EG01503	-	These are NEW GENES	chr_2	379619	380232	NA	NA	H3K9_14Ac	No		No		23.166	147.42	Trehalose-phosphatase;
Phatr3_EG01504	-	These are NEW GENES	chr_2	642344	642658	NA	NA	H3K9_14Ac,H3K4me2	No		No		10.4247	41.6791	Uricase;
Phatr3_EG01505	-	These are NEW GENES	chr_2	839134	839871	NA	Replication protein A interacting C-terminal	H3K9_14Ac,H3K4me2	No		No		118.147	254.705	Replication protein A interacting N-terminal;Replication protein A interacting C-terminal;
Phatr3_EG01506	-	These are NEW GENES	chr_2	442634	443445	NA	NA	H3K27me3,H3K9me3	No		No		NA	NA	Restriction endonuclease NotI;
Phatr3_EG01507	-	These are NEW GENES	chr_2	221388	221667	NA	NA	H3K9_14Ac,H3K4me2	No		Yes	C5ALATE,T15NFREEA,T45NFREEA,NFREEA,TENDNFREEA,T15NH4A,NH4A,T15NO2A,T45NO2A,T15NO3A,T45NO3A,TENDNO3A	39.3822	307.962	Beta-lactamase enzyme family;
Phatr3_EG01508	-	These are NEW GENES	chr_2	295232	299429	NA	KH domain	H3K9_14Ac,H3K4me2	No		Yes	1ALATE,C5ALATE,T15NFREEA,NFREEA,T15NH4A,NH4A,T15NO2A,T45NO2A,TENDNO2A,T15NO3A,T45NO3A,TENDNO3A	105.405	412.16	KH domain;KH domain;KH domain;KH domain;KH domain;KH domain;
Phatr3_EG01509	-	These are NEW GENES	chr_2	573202	573993	NA	NA	H3K9_14Ac,H3K4me2	No		No		77.6061	190.643	G-protein alpha subunit;
Phatr3_EG01510	proteinId 43418	These are New genes (found on the antisense strand of Phatr2 genes)	chr_2	409225	410029	NA	NA	H3K9_14Ac,H3K4me2	Yes	1ALATE,C5ALATE,NO3SPIKEA,T15NFREEA,T45NFREEA,NFREEA,TENDNFREEA,T15NH4A,T45NH4A,NH4A,TENDNH4A,T15NO2A,T45NO2A,TENDNO2A,T15NO3A,T45NO3A,TENDNO3A	No		79.9227	304.875	Protein of unknown function (DUF1464);
Phatr3_EG01511	proteinId OTE32886	These are New genes (found on the antisense strand of Phatr2 genes)	chr_2	1035773	1036527	NA	NA	CG,H3K27me3,H3K9me2,H3K9me3,H3K9_14Ac,H3K4me2	No		No		NA	4.63101	Domain of unknwon function (DUF3824);
Phatr3_EG01512	-	These are NEW GENES	chr_2	1254284	1256421	NA	Uncharacterized ACR, COG1678	H3K9_14Ac,H3K4me2	Yes	1ALATE,C5ALATE,T15NFREEA,T45NFREEA,NFREEA,TENDNFREEA,NH4A,TENDNH4A,T45NO3A,TENDNO3A	No		486.486	1490.41	Uncharacterized ACR, COG1678;Uncharacterized ACR, COG1678;
Phatr3_EG01513	-	These are NEW GENES	chr_2	149890	151413	NA	DnaJ domain	H3K9_14Ac,H3K4me2	No		No		57.915	196.818	DnaJ domain;
Phatr3_EG01514	-	These are NEW GENES	chr_2	733710	734558	NA	NA	H3K27me3,H3K9me2,H3K4me2	No		No		3.4749	13.1212	Protein of unknown function (DUF3715);
Phatr3_EG01515	-	These are NEW GENES	chr_2	397395	397722	NA	NA	NoMark	Yes	1ALATE,C5ALATE,NO3SPIKEA,T15NFREEA,T45NFREEA,TENDNFREEA,T15NH4A,T45NH4A,NH4A,TENDNH4A,T15NO2A,T45NO2A,TENDNO2A,T15NO3A,T45NO3A,TENDNO3A	No		198.069	93.392	Protein of unknown function (DUF2800);
Phatr3_EG01516	-	These are NEW GENES	chr_2	470748	471323	NA	Ran-interacting Mog1 protein	H3K9_14Ac,H3K4me2	No		No		195.753	476.994	Ran-interacting Mog1 protein;
Phatr3_EG01517	-	These are NEW GENES	chr_2	1235971	1236618	NA	N-terminal domain of NEFA-interacting nuclear protein NIP3NA	H3K9_14Ac,H3K4me2	No		No		38.2239	211.483	N-terminal domain of NEFA-interacting nuclear protein NIP30;
Phatr3_EG01518	-	These are NEW GENES	chr_2	818278	819819	NA	2OG-Fe(II) oxygenase superfamily	H3K27me3,H3K9me2,H3K4me2	No		No		27.7992	125.037	2OG-Fe(II) oxygenase superfamily;2OG-Fe(II) oxygenase superfamily;
Phatr3_EG01519	-	These are NEW GENES	chr_2	898366	899521	peptidyl-amino acid modification	Aspartyl/Asparaginyl beta-hydroxylase	H3K9me2,H3K4me2	No		No		187.645	835.897	Aspartyl/Asparaginyl beta-hydroxylase;
Phatr3_EG01520	-	These are NEW GENES	chr_2	194396	196035	lipid metabolic process	Lipase (class 3)	H3K9me2,H3K4me2	Yes	NO3SPIKEA,T45NFREEA,NH4A,TENDNH4A,T15NO2A,TENDNO2A,T45NO3A,TENDNO3A	Yes	T15NH4A,T45NH4A,T45NO2A,TENDNO2A,	101.93	290.982	Lipase (class 3);
Phatr3_EG01521	-	These are NEW GENES	chr_2	326065	326784	NA	Lysine methyltransferase	H3K9_14Ac,H3K4me2	No		No		24.3243	98.023	Lysine methyltransferase;
Phatr3_EG01522	-	These are NEW GENES	chr_2	2447	3079	NA	NA	CG,H3K27me3,H3K9me2,H3K9me3	No		No		NA	0	Methyltransferase domain;
Phatr3_EG01523	-	These are NEW GENES	chr_2	590331	591012	NA	NA	H3K9_14Ac,H3K4me2	No		No		138.996	468.504	Mid2 like cell wall stress sensor;
Phatr3_EG01524	-	These are NEW GENES	chr_2	204516	205396	NA	NA	H3K4me2	Yes	1ALATE,NO3SPIKEA,T45NFREEA,TENDNFREEA,TENDNH4A,	Yes	C5ALATE,NFREEA,TENDNFREEA,T15NH4A,T45NH4A,NH4A,T15NO2A,T45NO2A,TENDNO2A,T45NO3A,TENDNO3A	298.842	69.4651	Lipoprotein GNA1870 C terminal like;
Phatr3_EG01525	-	These are NEW GENES	chr_2	702955	703626	NA	NA	H3K4me2	Yes	1ALATE,C5ALATE,NO3SPIKEA,T15NFREEA,T45NFREEA,NFREEA,TENDNFREEA,NH4A,TENDNH4A,T15NO2A,TENDNO2A,TENDNO3A	No		171.428	361.99	Protein of unknown function (DUF1049);
Phatr3_EG01526	-	These are NEW GENES	chr_2	1442917	1446309	NA	NA	H3K9me2,H3K9_14Ac,H3K4me2	Yes	1ALATE,C5ALATE,T15NFREEA,T45NFREEA,NFREEA,TENDNFREEA,TENDNH4A,T15NO2A,TENDNO2A,T15NO3A,T45NO3A,TENDNO3A	No		1316.99	3010.93	PX domain;
Phatr3_EG01527	-	These are NEW GENES	chr_2	1407990	1409783	NA	Nodulin-like	H3K9me2,H3K9_14Ac,H3K4me2	No		No		59.0733	317.996	Nodulin-like;PUCC protein;
Phatr3_EG01528	-	These are NEW GENES	chr_2	127640	127879	NA	NA	CG,H3K27me3,H3K9me3,H3K4me2	No		No		NA	NA	NA
Phatr3_EG01529	-	These are NEW GENES	chr_2	162823	163098	NA	NA	NoMark	No		No		6874.51	2140.3	Short repeat of unknown function (DUF308);
Phatr3_EG01530	proteinId 43408	These are New genes (found on the antisense strand of Phatr2 genes)	chr_2	368551	368796	NA	NA	H3K9_14Ac,H3K4me2	No		Yes	C5ALATE,NO3SPIKEA,T15NFREEA,T45NFREEA,T15NH4A,T45NH4A,NH4A,T15NO2A,T45NO2A,T15NO3A,T45NO3A,	19.6911	84.9018	NA
Phatr3_EG01531	-	These are NEW GENES	chr_2	391488	392170	NA	NA	H3K9me2,H3K9_14Ac,H3K4me2	Yes	1ALATE,NO3SPIKEA,T15NFREEA,T45NFREEA,TENDNFREEA,T45NH4A,T45NO2A,TENDNO2A,T15NO3A,T45NO3A,	Yes	C5ALATE,NFREEA,T15NH4A,NH4A,	19.6911	29.3297	Vitamin-D-receptor interacting Mediator subunit 4;
Phatr3_EG01532	proteinId 43446	These are New genes (found on the antisense strand of Phatr2 genes)	chr_2	472585	472895	NA	NA	H3K27me3,H3K9me2	No		No		25.4826	15.4367	CBL proto-oncogene N-terminus, EF hand-like domain;
Phatr3_EG01533	-	These are NEW GENES	chr_2	783946	785952	protein phosphorylation	ABC1 family	H3K9me2,H3K9_14Ac,H3K4me2	Yes	1ALATE,NO3SPIKEA,TENDNFREEA,T45NH4A,	Yes	NO3SPIKEA,T15NFREEA,T45NFREEA,T15NH4A,NH4A,T45NO2A,TENDNO2A,T45NO3A,	113.513	703.141	Protein kinase domain;Phosphotransferase enzyme family;
Phatr3_EG01534	-	These are NEW GENES	chr_2	192376	193782	protein phosphorylation	Protein kinase domain	H3K9me2,H3K4me2	No		No		42.8571	87.9891	Protein kinase domain;
Phatr3_EG01535	-	These are NEW GENES	chr_2	921595	922026	NA	Cytidine and deoxycytidylate deaminase zinc-binding region	H3K9_14Ac,H3K4me2	No		No		42.8571	111.144	Cytidine and deoxycytidylate deaminase zinc-binding region;
Phatr3_EG01536	-	These are NEW GENES	chr_2	1367382	1368727	NA	La domain;RNA binding motif	H3K9_14Ac,H3K4me2	Yes	NO3SPIKEA,T15NFREEA,T45NFREEA,NFREEA,TENDNFREEA,T15NH4A,T45NH4A,NH4A,TENDNH4A,T15NO2A,T45NO2A,TENDNO2A,T15NO3A,T45NO3A,	No		6.9498	31.6452	RNA binding motif;RNA recognition motif. (a.k.a. RRM, RBD, or RNP domain);La domain;
Phatr3_EG01537	-	These are NEW GENES	chr_2	1424599	1425438	oxidation-reduction process	Pyridine nucleotide-disulphide oxidoreductase;Pyridine nucleotide-disulphide oxidoreductase	H3K9_14Ac,H3K4me2	Yes	C5ALATE,T45NFREEA,NFREEA,TENDNFREEA,TENDNH4A,T15NO2A,T45NO2A,T45NO3A,TENDNO3A	No		76.4478	502.464	NAD(P)-binding Rossmann-like domain;Pyridine nucleotide-disulphide oxidoreductase;Pyridine nucleotide-disulphide oxidoreductase;
Phatr3_EG01538	-	These are NEW GENES	chr_2	126826	127266	NA	NA	CG,H3K27me3,H3K9me2,H3K9me3	No		Yes	NO3SPIKEA,T15NFREEA,T45NFREEA,T15NH4A,T45NH4A,T15NO2A,TENDNO2A,T15NO3A,T45NO3A,TENDNO3A	0	1.54367	Domain of unknown function (DUF4272);
Phatr3_EG01539	proteinId 43570	These are New genes (found on the antisense strand of Phatr2 genes)	chr_2	840796	841071	NA	NA	H3K9me2,H3K9_14Ac,H3K4me2	No		No		4.6332	24.6987	Gamma-glutamyltranspeptidase;
Phatr3_EG01540	-	These are NEW GENES	chr_2	1325655	1327312	NA	Met-1NA+ like-protein	H3K9_14Ac,H3K4me2	Yes	C5ALATE,T15NFREEA,T45NFREEA,TENDNFREEA,T45NH4A,TENDNH4A,T15NO2A,T45NO2A,T15NO3A,T45NO3A,TENDNO3A	No		179.537	655.287	Met-10+ like-protein;
Phatr3_EG01541	-	These are NEW GENES	chr_2	382141	383664	NA	NA	H3K9_14Ac,H3K4me2	No		No		56.7567	254.705	Protein of unknown function (DUF2861);
Phatr3_EG01542	-	These are NEW GENES	chr_4	754877	756226	regulation of transcription, DNA-templated	HSF-type DNA-binding	H3K9_14Ac,H3K4me2	No		No		28.9575	279.404	HSF-type DNA-binding;
Phatr3_EG01543	-	These are NEW GENES	chr_4	933825	936388	NA	XRN 5'-3' exonuclease N-terminus	H3K9_14Ac,H3K4me2	Yes	NO3SPIKEA,T15NFREEA,T45NFREEA,T45NH4A,NH4A,TENDNH4A,T15NO2A,T45NO2A,TENDNO2A,T15NO3A,T45NO3A,	Yes	1ALATE,C5ALATE,TENDNH4A,TENDNO3A	91.5057	338.835	XRN 5'-3' exonuclease N-terminus;
Phatr3_EG01544	-	These are NEW GENES	chr_4	1162670	1164331	lipid metabolic process	Lipase (class 3)	H3K4me2	No		No		385.714	319.539	Lipase (class 3);
Phatr3_EG01545	-	These are NEW GENES	chr_4	508930	509279	NA	NA	H3K9_14Ac	No		Yes	T45NFREEA,NFREEA,TENDNFREEA,T15NH4A,NH4A,TENDNH4A,TENDNO2A,T45NO3A,TENDNO3A	3.4749	65.6059	TFIIE beta subunit core domain;
Phatr3_EG01546	proteinId 44592	These are New genes (found on the antisense strand of Phatr2 genes)	chr_4	992687	992923	NA	NA	H3K9me2,H3K4me2	Yes	1ALATE,C5ALATE,NO3SPIKEA,T15NFREEA,T45NFREEA,NFREEA,TENDNFREEA,T15NH4A,T45NH4A,NH4A,TENDNH4A,T15NO2A,T45NO2A,TENDNO2A,T15NO3A,T45NO3A,TENDNO3A	No		13.8996	26.2424	ArgJ family;
Phatr3_EG01547	proteinId 34120	These are New genes (found on the antisense strand of Phatr2 genes)	chr_4	1144515	1144821	NA	NA	H3K9_14Ac,H3K4me2	No		No		45.1737	565.755	Lipase (class 3);
Phatr3_EG01548	-	These are NEW GENES	chr_4	1026666	1027457	NA	NA	H3K9_14Ac,H3K4me2	Yes	NO3SPIKEA,T15NFREEA,NFREEA,TENDNH4A,T45NO3A,	Yes	T15NFREEA,T45NFREEA,TENDNFREEA,T15NH4A,T45NO2A,TENDNO2A,	161.004	610.521	VirB8 protein;
Phatr3_EG01549	-	These are NEW GENES	chr_4	382452	384892	NA	Ring finger domain	H3K9_14Ac,H3K4me2	Yes	1ALATE,C5ALATE,NO3SPIKEA,T15NFREEA,T45NFREEA,NFREEA,TENDNFREEA,T15NH4A,T45NH4A,NH4A,TENDNH4A,T15NO2A,T45NO2A,TENDNO2A,T15NO3A,T45NO3A,TENDNO3A	No		198.069	569.614	Zinc finger, C3HC4 type (RING finger);
Phatr3_EG01550	proteinId 10974	Others	chr_4	620605	622176	NA	NA	H3K9_14Ac,H3K4me2	No		No		67.1814	98.7948	MORN repeat;
Phatr3_EG01551	-	These are NEW GENES	chr_4	1292681	1295392	NA	NA	CG,CHH,H3K27me3,H3K9me2,H3K9me3	No		No		NA	2.3155	gag-polypeptide of LTR copia-type;Integrase core domain;
Phatr3_EG01552	-	These are NEW GENES	chr_4	438155	438514	NA	NA	H3K9_14Ac,H3K4me2	No		No		346.332	658.375	Protein of unknown function (DUF2462);
Phatr3_EG01553	-	These are NEW GENES	chr_4	172959	173219	NA	NA	H3K4me2	No		No		129.73	422.965	Putative nucleotidyltransferase substrate binding domain;
Phatr3_EG01554	-	These are NEW GENES	chr_4	538748	539016	NA	NA	NoMark	No		Yes	1ALATE,T15NH4A,T45NH4A,T15NO2A,T45NO3A,	20.8494	76.4116	Protein of unknown function (DUF2892);
Phatr3_EG01555	proteinId 44270	These are New genes (found on the antisense strand of Phatr2 genes)	chr_4	82095	82357	NA	NA	NoMark	Yes	1ALATE,C5ALATE,NO3SPIKEA,T15NFREEA,T45NFREEA,NFREEA,TENDNFREEA,T45NH4A,NH4A,TENDNH4A,T15NO2A,T45NO2A,TENDNO2A,T45NO3A,TENDNO3A	Yes	T15NFREEA,T15NH4A,T45NO2A,T15NO3A,T45NO3A,	9.2664	96.4793	Flagellar FliJ protein;
Phatr3_EG01556	proteinId 33677	These are New genes (found on the antisense strand of Phatr2 genes)	chr_4	92681	92982	NA	NA	H3K27me3,H3K9me2	No		No		NA	0	SURF1 family;
Phatr3_EG01557	proteinId 44464	These are New genes (found on the antisense strand of Phatr2 genes)	chr_4	642297	642761	NA	NA	H3K9me2,H3K9_14Ac,H3K4me2	Yes	1ALATE,C5ALATE,NO3SPIKEA,T15NFREEA,T45NFREEA,NFREEA,TENDNFREEA,T45NH4A,NH4A,TENDNH4A,T15NO2A,T45NO2A,TENDNO2A,T15NO3A,T45NO3A,TENDNO3A	Yes	1ALATE,NO3SPIKEA,T15NH4A,T15NO2A,T15NO3A,	40.5405	159.77	Domain of unknown function (DUF3597);
Phatr3_EG01558	-	These are NEW GENES	chr_4	331946	332722	NA	NA	H3K9_14Ac,H3K4me2	No		No		78.7644	213.026	Virulence factor membrane-bound polymerase, C-terminal;
Phatr3_EG01559	-	These are NEW GENES	chr_4	1279042	1279675	NA	NA	NoMark	Yes	1ALATE,C5ALATE,NO3SPIKEA,T15NFREEA,T45NFREEA,NFREEA,TENDNFREEA,T45NH4A,NH4A,TENDNH4A,T15NO2A,T45NO2A,TENDNO2A,T15NO3A,T45NO3A,TENDNO3A	Yes	NO3SPIKEA,T15NH4A,NH4A,T15NO2A,	40.5405	63.2904	Ribosomal protein S26e;
Phatr3_EG01560	-	These are NEW GENES	chr_4	306235	306993	NA	NA	H3K9_14Ac,H3K4me2	Yes	1ALATE,C5ALATE,NO3SPIKEA,T15NFREEA,T45NFREEA,NFREEA,TENDNFREEA,T15NH4A,T45NH4A,TENDNH4A,T15NO2A,T45NO2A,TENDNO2A,T15NO3A,T45NO3A,TENDNO3A	No		193.436	169.804	Probable zinc-ribbon domain;
Phatr3_EG01561	proteinId 25974	These are New genes (found on the antisense strand of Phatr2 genes)	chr_4	70684	71406	NA	NA	H3K9_14Ac,H3K4me2	Yes	1ALATE,NO3SPIKEA,T15NFREEA,T45NFREEA,TENDNFREEA,T15NH4A,T45NH4A,TENDNH4A,T15NO2A,T45NO2A,T15NO3A,T45NO3A,	Yes	C5ALATE,NFREEA,TENDNFREEA,T15NH4A,NH4A,TENDNO3A	16.2162	104.198	Transforming growth factor beta like domain;
Phatr3_EG01562	proteinId 44515	These are New genes (found on the antisense strand of Phatr2 genes)	chr_4	783944	784275	NA	NA	NoMark	Yes	1ALATE,C5ALATE,NO3SPIKEA,T15NFREEA,T45NFREEA,NFREEA,TENDNFREEA,T15NH4A,T45NH4A,NH4A,TENDNH4A,T15NO2A,T45NO2A,TENDNO2A,T15NO3A,T45NO3A,TENDNO3A	No		110.039	598.944	Transcription factor/nuclear export subunit protein 2;
Phatr3_EG01563	-	These are NEW GENES	chr_4	944146	945213	NA	NA	H3K9_14Ac,H3K4me2	No		No		203.861	427.596	GCK domain;
Phatr3_EG01564	proteinId OTE44306	These are New genes (found on the antisense strand of Phatr2 genes)	chr_4	180575	181601	NA	NA	CG,H3K9me3,H3K9_14Ac	No		Yes	T15NFREEA,T45NFREEA,NFREEA,TENDNFREEA,T15NH4A,NH4A,T15NO2A,T45NO2A,TENDNO2A,T15NO3A,TENDNO3A	24.3243	54.8002	RloB-like protein;
Phatr3_EG01565	-	These are NEW GENES	chr_4	1314412	1315187	NA	NA	H3K4me2	No		Yes	T15NH4A,T45NH4A,T45NO2A,TENDNO2A,T45NO3A,	8.1081	67.1496	Sex peptide (SP) family;
Phatr3_EG01566	-	These are NEW GENES	chr_4	633	857	NA	NA	H3K27me3,H3K9me2,H3K9me3	No		No		NA	NA	Protein of unknown function (DUF98);
Phatr3_EG01567	proteinId 26290	These are New genes (found on the antisense strand of Phatr2 genes)	chr_4	1110687	1111946	NA	NA	H3K9me2	Yes	1ALATE,C5ALATE,NO3SPIKEA,T15NFREEA,T45NFREEA,NFREEA,TENDNFREEA,T15NH4A,T45NH4A,NH4A,TENDNH4A,T15NO2A,T45NO2A,TENDNO2A,T15NO3A,T45NO3A,TENDNO3A	No		982.239	150.508	Aurora kinase A and ninein interacting protein;
Phatr3_EG01568	-	These are NEW GENES	chr_4	1051005	1051360	NA	NA	CG,H3K27me3,H3K9me2,H3K9me3	No		No		22.0077	77.1834	Membrane magnesium transporter;
Phatr3_EG01569	proteinId 44659	These are New genes (found on the antisense strand of Phatr2 genes)	chr_4	1186296	1187022	NA	NA	H3K9me2,H3K4me2	Yes	1ALATE,C5ALATE,NO3SPIKEA,T15NFREEA,T45NFREEA,NFREEA,TENDNFREEA,T15NH4A,T45NH4A,NH4A,TENDNH4A,T15NO2A,T45NO2A,TENDNO2A,T15NO3A,T45NO3A,TENDNO3A	No		992.664	1202.52	Domain of unknown function (DUF4351);
Phatr3_EG01570	-	These are NEW GENES	chr_4	25733	26194	NA	NA	H3K9_14Ac,H3K4me2	No		No		1291.51	2124.09	Fimbrial protein;
Phatr3_EG01571	-	These are NEW GENES	chr_4	303935	304515	NA	NA	H3K27me3,H3K9me2	No		No		69.498	299.472	A distinct subfamily of CDD/CDA-like deaminases;
Phatr3_EG01572	proteinId 41856	These are New genes (found on the antisense strand of Phatr2 genes)	chr_4	1172628	1173709	NA	NA	H3K9_14Ac,H3K4me2	No		No		784.169	8910.83	Keratin, high sulfur B2 protein;
Phatr3_EG01573	proteinId 54219	These are New genes (found on the antisense strand of Phatr2 genes)	chr_4	137413	137694	NA	NA	NoMark	Yes	1ALATE,C5ALATE,T15NFREEA,T45NFREEA,NFREEA,TENDNFREEA,NH4A,TENDNH4A,T15NO2A,TENDNO2A,TENDNO3A	Yes	NO3SPIKEA,T15NH4A,T45NH4A,T15NO2A,T45NO2A,T15NO3A,T45NO3A,	105.405	390.548	Major Outer Sheath Protein C-terminal region;
Phatr3_EG01574	-	These are NEW GENES	chr_4	790424	790675	NA	NA	H3K27me3	No		No		NA	0.771834	RNase H;
Phatr3_EG01575	-	These are NEW GENES	chr_4	1315941	1317050	NA	Methyltransferase FkbM domain	H3K27me3,H3K9me2,H3K4me2	No		No		1.1583	12.3494	Methyltransferase FkbM domain;
Phatr3_EG01576	proteinId OTE44614	These are New genes (found on the antisense strand of Phatr2 genes)	chr_4	1056575	1057341	NA	NA	H3K27me3,H3K9me2,H3K9_14Ac,H3K4me2	Yes	1ALATE,C5ALATE,NO3SPIKEA,T15NFREEA,T45NFREEA,NFREEA,TENDNFREEA,T15NH4A,T45NH4A,NH4A,TENDNH4A,T15NO2A,T45NO2A,TENDNO2A,T15NO3A,T45NO3A,TENDNO3A	No		474.903	693.879	Aspartyl protease;
Phatr3_EG01577	-	These are NEW GENES	chr_4	928030	930858	NA	Reverse transcriptase (RNA-dependent DNA polymerase)	CG,H3K27me3,H3K9me2,H3K9me3	No		No		NA	NA	Reverse transcriptase (RNA-dependent DNA polymerase);RNase H;
Phatr3_EG01578	-	These are NEW GENES	chr_4	1051634	1052106	NA	NA	CG,CHG,CHH,H3K27me3,H3K9me2,H3K9me3	No		No		4.6332	0.771834	RNA pol II promoter Fmp27 protein domain;
Phatr3_EG01579	-	These are NEW GENES	chr_4	840793	841030	NA	NA	H3K4me2	No		No		224.71	3098.14	Prion-related protein testis-specific;
Phatr3_EG01580	proteinId 10674	These are New genes (found on the antisense strand of Phatr2 genes)	chr_4	1226273	1226628	NA	NA	H3K9_14Ac,H3K4me2	No		Yes	T15NH4A,T15NO2A,T45NO2A,T15NO3A,	10.4247	80.2708	Phage terminase large subunit;
Phatr3_EG01581	-	These are NEW GENES	chr_4	49772	50032	NA	NA	H3K27me3,H3K9me2,H3K9me3	No		No		NA	NA	NA
Phatr3_EG01582	-	These are NEW GENES	chr_4	1101065	1101586	NA	NA	H3K9_14Ac,H3K4me2	No		No		210.811	1427.12	GWT1;
Phatr3_EG01583	proteinId 44583	These are New genes (found on the antisense strand of Phatr2 genes)	chr_4	971424	971754	NA	NA	H3K9me2,H3K9_14Ac	No		No		1.1583	27.0142	NA
Phatr3_EG01584	proteinId OTE33660	Others	chr_4	36328	37161	NA	Protein of unknown function, DUF393	H3K9_14Ac,H3K4me2	No		No		120.463	342.695	Protein of unknown function, DUF393;
Phatr3_EG01585	-	These are NEW GENES	chr_4	264603	264869	NA	NA	H3K9_14Ac,H3K4me2	No		No		25.4826	96.4793	GCK domain;
Phatr3_EG01586	-	These are NEW GENES	chr_4	1307242	1308087	NA	NA	H3K9_14Ac,H3K4me2	No		No		81.081	367.393	Sodium ion transport-associated;
Phatr3_EG01587	-	These are NEW GENES	chr_4	843317	843982	NA	NA	H3K9me2,H3K9_14Ac,H3K4me2	No		No		112.355	314.137	Helicase associated domain;Helicase associated domain;Helicase associated domain;
Phatr3_EG01588	-	These are NEW GENES	chr_4	116761	120204	biosynthetic process	chorismate binding enzyme;Thiamine pyrophosphate enzyme, N-terminal TPP binding domain	H3K9me3,H3K9_14Ac,H3K4me2	No		No		188.803	409.844	Thiamine pyrophosphate enzyme, N-terminal TPP binding domain;chorismate binding enzyme;
Phatr3_EG01589	-	These are NEW GENES	chr_4	56364	56617	NA	NA	H3K27me3,H3K9me2,H3K9me3	No		No		NA	0.771834	Ribosomal protein L34e;
Phatr3_EG01590	proteinId 44478	These are New genes (found on the antisense strand of Phatr2 genes)	chr_4	691145	692539	NA	GHMP kinases N terminal domain	H3K9_14Ac,H3K4me2	No		No		171.428	453.067	GHMP kinases C terminal ;GHMP kinases N terminal domain;
Phatr3_EG01591	-	These are NEW GENES	chr_4	1272445	1273680	G-protein coupled receptor signaling pathway	7 transmembrane receptor (rhodopsin family)	H3K9me2,H3K4me2	Yes	1ALATE,C5ALATE,T15NFREEA,T45NFREEA,NFREEA,TENDNFREEA,T45NH4A,NH4A,TENDNH4A,T15NO2A,T45NO2A,TENDNO2A,T45NO3A,TENDNO3A	Yes	1ALATE,C5ALATE,NO3SPIKEA,T15NFREEA,NFREEA,T15NH4A,T45NH4A,NH4A,T15NO2A,T45NO2A,TENDNO2A,T15NO3A,T45NO3A,	9.2664	27.0142	G protein-coupled glucose receptor regulating Gpa2 C-term;G protein-coupled glucose receptor regulating Gpa2;
Phatr3_EG01592	-	These are NEW GENES	chr_4	607240	607812	oxygen transport	Globin	H3K9me2,H3K4me2	No		Yes	TENDNFREEA,T15NH4A,TENDNH4A,TENDNO2A,TENDNO3A	300	904.59	Protoglobin;
Phatr3_EG01593	proteinId 44638	These are New genes (found on the antisense strand of Phatr2 genes)	chr_4	1124401	1125254	NA	NA	NoMark	Yes	1ALATE,C5ALATE,T15NFREEA,T45NFREEA,NFREEA,TENDNFREEA,T45NH4A,NH4A,TENDNH4A,T15NO2A,T45NO2A,TENDNO2A,T15NO3A,T45NO3A,TENDNO3A	Yes	NFREEA,T15NH4A,NH4A,T45NO2A,T15NO3A,	34.749	128.896	YqfQ-like protein;
Phatr3_EG01594	-	These are NEW GENES	chr_4	1109410	1110022	NA	NA	H3K9_14Ac,H3K4me2	Yes	1ALATE,C5ALATE,T45NFREEA,TENDNFREEA,TENDNH4A,	Yes	T15NH4A,NH4A,T15NO2A,T15NO3A,	155.212	400.582	CHCH domain;
Phatr3_EG01595	proteinId OTE44278	These are New genes (found on the antisense strand of Phatr2 genes)	chr_4	103218	103555	NA	NA	H3K9_14Ac,H3K4me2	Yes	1ALATE,C5ALATE,T45NH4A,NH4A,TENDNH4A,T45NO3A,	Yes	NO3SPIKEA,T15NFREEA,T45NFREEA,NFREEA,TENDNFREEA,T15NH4A,T45NH4A,T15NO2A,T45NO2A,TENDNO2A,T15NO3A,T45NO3A,TENDNO3A	76.4478	230.779	Orotidine 5'-phosphate decarboxylase / HUMPS family;
Phatr3_EG01596	proteinId 44323	These are New genes (found on the antisense strand of Phatr2 genes)	chr_4	235745	236814	NA	NA	H3K9me2	Yes	1ALATE,C5ALATE,NO3SPIKEA,T15NFREEA,T45NFREEA,NFREEA,TENDNFREEA,T45NH4A,NH4A,TENDNH4A,T15NO2A,T45NO2A,TENDNO2A,T45NO3A,	No		181.853	621.327	PHD - plant homeodomain finger protein;
Phatr3_EG01597	-	These are NEW GENES	chr_4	1279960	1280772	NA	NA	H3K4me2	No		No		56.7567	106.513	DinB superfamily;
Phatr3_EG01598	-	These are NEW GENES	chr_4	188359	192054	NA	NA	H3K9_14Ac,H3K4me2	No		No		700.772	1994.42	Mediator complex subunit 16;
Phatr3_EG01599	-	These are NEW GENES	chr_4	51098	52919	NA	Reverse transcriptase (RNA-dependent DNA polymerase)	CG,CHH,H3K27me3,H3K9me2,H3K9me3	No		No		NA	0.771834	Reverse transcriptase (RNA-dependent DNA polymerase);
Phatr3_EG01600	-	These are NEW GENES	chr_4	1277143	1278189	NA	Protein of unknown function (DUF2985)	H3K4me2	No		No		111.197	869.086	Protein of unknown function (DUF2985);
Phatr3_EG01601	-	These are NEW GENES	chr_4	502520	504993	NA	Pentatricopeptide repeat domain	H3K9_14Ac,H3K4me2	Yes	NO3SPIKEA,T45NH4A,TENDNH4A,T45NO3A,	Yes	1ALATE,C5ALATE,T15NFREEA,T45NFREEA,NFREEA,TENDNFREEA,T15NH4A,NH4A,TENDNH4A,T15NO2A,TENDNO2A,T15NO3A,TENDNO3A	55.5984	297.928	Pentatricopeptide repeat domain;PPR repeat family ;
Phatr3_EG01602	proteinId 44539	These are New genes (found on the antisense strand of Phatr2 genes)	chr_4	841888	842427	NA	NA	H3K9me2,H3K9_14Ac,H3K4me2	Yes	1ALATE,C5ALATE,NO3SPIKEA,NFREEA,TENDNFREEA,TENDNH4A,TENDNO2A,T15NO3A,T45NO3A,TENDNO3A	No		23.166	75.6398	FG-GAP repeat;
Phatr3_EG01603	-	These are NEW GENES	chr_4	825814	828694	NA	XRN 5'-3' exonuclease N-terminus	CG,H3K9_14Ac,H3K4me2	Yes	1ALATE,C5ALATE,T15NFREEA,NFREEA,TENDNH4A,T15NO2A,T15NO3A,T45NO3A,TENDNO3A	No		236.293	824.319	XRN 5'-3' exonuclease N-terminus;
Phatr3_EG01604	-	These are NEW GENES	chr_4	711980	712209	NA	NA	NoMark	No		Yes	1ALATE,NO3SPIKEA,T15NFREEA,NFREEA,TENDNFREEA,T15NH4A,T45NH4A,NH4A,TENDNH4A,T15NO2A,T45NO2A,T15NO3A,T45NO3A,	2.3166	11.5775	Transporter associated domain;
Phatr3_EG01605	proteinId 19094	Others	chr_4	961920	963329	nucleotide-sugar transport	Nucleotide-sugar transporter	H3K9me2,H3K9_14Ac,H3K4me2	Yes	1ALATE,C5ALATE,NO3SPIKEA,T15NFREEA,T45NFREEA,NFREEA,TENDNFREEA,T15NH4A,T45NH4A,NH4A,TENDNH4A,T15NO2A,T45NO2A,TENDNO2A,T15NO3A,T45NO3A,TENDNO3A	No		88.0308	349.641	Nucleotide-sugar transporter;
Phatr3_EG01606	-	These are NEW GENES	chr_4	425595	428249	NA	NA	H3K4me2	Yes	C5ALATE,NO3SPIKEA,NFREEA,TENDNFREEA,TENDNH4A,T15NO2A,T45NO2A,TENDNO2A,T15NO3A,T45NO3A,TENDNO3A	No		88.0308	384.374	Zinc-finger of mitochondrial splicing suppressor 51;
Phatr3_EG01607	-	These are NEW GENES	chr_4	1220617	1220952	NA	NA	H3K27me3,H3K9me2	No		No		1.1583	7.71834	PPP5 TPR repeat region;
Phatr3_EG01608	-	These are NEW GENES	chr_4	448084	448995	NA	NA	H3K9_14Ac,H3K4me2	No		No		75.2895	389.776	Transforming acidic coiled-coil-containing protein (TACC);
Phatr3_EG01609	proteinId 44688	These are New genes (found on the antisense strand of Phatr2 genes)	chr_4	1267263	1267937	NA	NA	H3K27me3	No		Yes	T15NH4A,T45NH4A,T15NO2A,T45NO2A,T15NO3A,T45NO3A,	39.3822	169.804	Immunoglobulin A1 protease;
Phatr3_EG01610	-	These are NEW GENES	chr_4	53068	55666	NA	NA	CG,H3K27me3,H3K9me2,H3K9me3	No		No		NA	2.3155	Protein of unknown function (DUF1045);
Phatr3_EG01611	-	These are NEW GENES	chr_4	914030	915149	NA	NA	CG,H3K27me3,H3K9me2,H3K9me3	No		No		NA	NA	RNase H;
Phatr3_EG01612	proteinId 26176	These are New genes (found on the antisense strand of Phatr2 genes)	chr_4	778947	779843	NA	NA	H3K4me2	Yes	NO3SPIKEA,NFREEA,T15NH4A,NH4A,T15NO2A,T45NO2A,T15NO3A,T45NO3A,	No		2.3166	305.646	TerB N-terminal domain;
Phatr3_EG01613	proteinId 10693	These are New genes (found on the antisense strand of Phatr2 genes)	chr_4	62812	63128	NA	NA	H3K9me2,H3K4me2	No		No		27.7992	197.59	Carbamoyltransferase N-terminus;
Phatr3_EG01614	-	These are NEW GENES	chr_4	145739	146332	NA	NA	H3K9_14Ac,H3K4me2	No		No		235.135	2665.92	Heterokaryon incompatibility protein Het-C;
Phatr3_EG01616	-	These are NEW GENES	chr_4	57007	57222	NA	NA	H3K27me3,H3K9me2,H3K9me3	No		No		NA	NA	Leucine rich repeats (6 copies);
Phatr3_EG01617	-	These are NEW GENES	chr_3	1378003	1378407	NA	NA	H3K9me2,H3K4me2	No		No		63.7065	362.762	N-terminal C2 in EEIG1 and EHBP1 proteins;
Phatr3_EG01618	-	These are NEW GENES	chr_3	571227	573386	NA	Dienelactone hydrolase family;SAP domain	H3K4me2	No		No		46.332	37.0481	Dienelactone hydrolase family;SAP domain;
Phatr3_EG01619	-	These are NEW GENES	chr_3	1089166	1089422	NA	NA	CG,H3K27me3,H3K9me3	No		No		NA	NA	Meiosis-expressed;
Phatr3_EG01620	-	These are NEW GENES	chr_3	1271391	1271713	NA	NA	CG,H3K27me3,H3K9me2,H3K9me3	No		No		NA	0	ACT domain;
Phatr3_EG01621	proteinId 10208	These are New genes (found on the antisense strand of Phatr2 genes)	chr_3	1048059	1049011	NA	NA	H3K9me3,H3K9_14Ac,H3K4me2	Yes	1ALATE,C5ALATE,T45NFREEA,T15NO3A,T45NO3A,	No		1449.03	3830.61	RNA dependent RNA polymerase;
Phatr3_EG01622	-	These are NEW GENES	chr_3	1041888	1043120	NA	Uncharacterised conserved protein (DUF2361)	H3K9_14Ac,H3K4me2	No		No		127.413	418.334	rRNA-processing protein Efg1;
Phatr3_EG01623	-	These are NEW GENES	chr_3	1266521	1267210	NA	NA	CG,CHH,H3K27me3,H3K9me2,H3K9me3	No		No		2.3166	16.2085	TIR domain;
Phatr3_EG01624	proteinId 43931	These are New genes (found on the antisense strand of Phatr2 genes)	chr_3	455853	456068	NA	NA	H3K4me2	No		No		84.5559	120.406	NA
Phatr3_EG01625	-	These are NEW GENES	chr_3	383464	384357	NA	Zinc knuckle	CG,CHH,H3K27me3,H3K9me2,H3K9me3	No		No		NA	1.54367	Zinc knuckle;gag-polypeptide of LTR copia-type;
Phatr3_EG01626	-	These are NEW GENES	chr_3	88774	94047	NA	Reverse transcriptase (RNA-dependent DNA polymerase)	CG,CHG,H3K27me3,H3K9me2,H3K9me3,H3K4me2	No		No		1.1583	0.771834	gag-polypeptide of LTR copia-type;Reverse transcriptase (RNA-dependent DNA polymerase);Integrase core domain;RNase H;Chromo (CHRromatin Organisation MOdifier) domain;
Phatr3_EG01627	-	These are NEW GENES	chr_3	700212	700430	NA	NA	H3K9_14Ac,H3K4me2	No		No		11.583	63.2904	HD domain;
Phatr3_EG01628	-	These are NEW GENES	chr_3	733563	734239	NA	NA	H3K27me3,H3K9me2,H3K9_14Ac,H3K4me2	No		Yes	NO3SPIKEA,T45NFREEA,NFREEA,T15NH4A,T45NH4A,NH4A,TENDNH4A,T15NO2A,T45NO2A,TENDNO2A,T15NO3A,T45NO3A,TENDNO3A	8.1081	28.5579	Glycine/sarcosine/betaine reductase selenoprotein B (GRDB);
Phatr3_EG01629	-	These are NEW GENES	chr_3	1266013	1266304	NA	NA	CG,H3K27me3,H3K9me2,H3K9me3	No		No		0	0	NA
Phatr3_EG01630	-	These are NEW GENES	chr_3	565574	568039	NA	CW-type Zinc Finger	NoMark	No		No		633.59	721.665	CW-type Zinc Finger;AT hook motif;PHD-finger;
Phatr3_EG01631	-	These are NEW GENES	chr_3	260504	260768	NA	NA	CG,CHH,H3K27me3,H3K9me3	No		No		NA	NA	Origin of replication binding protein;
Phatr3_EG01632	-	These are NEW GENES	chr_3	1029694	1030741	NA	NA	CG,H3K27me3,H3K9me2,H3K9me3	No		No		1.1583	0	FAR1 DNA-binding domain;
Phatr3_EG01633	-	These are NEW GENES	chr_3	817074	818621	NA	Phosphotransferase enzyme family	H3K9_14Ac,H3K4me2	No		No		56.7567	160.542	Choline/ethanolamine kinase;
Phatr3_EG01634	proteinId 44192	Others	chr_3	1247832	1248325	NA	NA	H3K4me2	Yes	1ALATE,C5ALATE,NO3SPIKEA,T15NFREEA,T45NFREEA,NFREEA,TENDNFREEA,T15NH4A,T45NH4A,NH4A,TENDNH4A,T15NO2A,T45NO2A,TENDNO2A,T15NO3A,T45NO3A,TENDNO3A	No		181.853	808.883	Domain of unknown function (DUF4148);
Phatr3_EG01635	-	These are NEW GENES	chr_3	729681	731447	lipid metabolic process	Lipase (class 3)	H3K9me2,H3K4me2	No		No		213.127	754.082	Lipase (class 3);
Phatr3_EG01636	proteinId OTE51604	These are New genes (found on the antisense strand of Phatr2 genes)	chr_3	770074	771023	NA	NA	NoMark	No		No		110.039	620.555	Peptidase family S41;
Phatr3_EG01637	proteinId 54153	These are New genes (found on the antisense strand of Phatr2 genes)	chr_3	112472	113804	NA	NA	CG,H3K27me3,H3K9me2,H3K9me3,H3K9_14Ac,H3K4me2	No		No		208.494	2009.86	Haem-binding domain;
Phatr3_EG01638	-	These are NEW GENES	chr_3	992216	992633	DNA repair	Methyladenine glycosylase	H3K4me2	Yes	1ALATE,C5ALATE,NO3SPIKEA,T15NFREEA,T45NFREEA,NFREEA,TENDNFREEA,T15NH4A,T45NH4A,NH4A,TENDNH4A,T45NO2A,TENDNO2A,T15NO3A,TENDNO3A	No		11.583	47.8537	Methyladenine glycosylase;
Phatr3_EG01639	-	These are NEW GENES	chr_3	245654	246112	NA	NA	H3K27me3,H3K9me2	No		No		2.3166	3.85917	Domain of unknown function (DUF1743);
Phatr3_EG01640	-	These are NEW GENES	chr_3	664618	664962	NA	NA	H3K9_14Ac,H3K4me2	No		No		228.185	987.948	Putative methyltransferase;
Phatr3_EG01641	-	These are NEW GENES	chr_3	745525	746325	NA	NA	CG,H3K9me2,H3K9_14Ac,H3K4me2	No		No		269.884	1761.33	Domain of unknown function (DUF3357);
Phatr3_EG01642	-	These are NEW GENES	chr_3	1035062	1035396	signal transduction	NA	CG,H3K9me2,H3K4me2	No		No		2.3166	20.0677	3'5'-cyclic nucleotide phosphodiesterase;
Phatr3_EG01643	proteinId OTE33124	Others	chr_3	110875	111410	NA	NA	CG,H3K27me3,H3K9me2,H3K9me3	No		No		NA	0	Preprotein translocase subunit;
Phatr3_EG01644	-	These are NEW GENES	chr_3	1270279	1270700	NA	NA	CG,H3K27me3,H3K9me2,H3K9me3	No		No		NA	0	Kinetochore component, CENP-R;
Phatr3_EG01645	-	These are NEW GENES	chr_3	1451949	1452533	NA	NA	CG,H3K27me3,H3K9me2,H3K9me3	No		No		NA	0	Protein of unknown function (DUF429);
Phatr3_EG01646	proteinId 10306	These are New genes (found on the antisense strand of Phatr2 genes)	chr_3	147290	147805	NA	NA	H3K9me2,H3K9_14Ac,H3K4me2	No		Yes	T15NFREEA,T15NH4A,TENDNH4A,T45NO2A,	23.166	192.959	Sec7 domain;
Phatr3_EG01647	-	These are NEW GENES	chr_3	843997	845949	NA	NA	H3K4me2	No		No		214.286	301.015	Tweety;
Phatr3_EG01648	-	These are NEW GENES	chr_3	1084012	1084629	NA	Tim1NA/DDP family zinc finger	H3K9_14Ac,H3K4me2	Yes	1ALATE,C5ALATE,NO3SPIKEA,T15NFREEA,T45NFREEA,NFREEA,TENDNFREEA,T15NH4A,T45NH4A,NH4A,TENDNH4A,T15NO2A,T45NO2A,TENDNO2A,T15NO3A,T45NO3A,TENDNO3A	No		179.537	1106.81	Tim10/DDP family zinc finger;
Phatr3_EG01649	proteinId 33435	These are New genes (found on the antisense strand of Phatr2 genes)	chr_3	897980	898325	NA	NA	NoMark	No		No		113.513	144.333	NA
Phatr3_EG01650	-	These are NEW GENES	chr_3	1334182	1334469	NA	NA	H3K9_14Ac,H3K4me2	No		No		9.2664	10.8057	Pantoate-beta-alanine ligase;
Phatr3_EG01651	-	These are NEW GENES	chr_3	1278947	1279360	NA	Reverse transcriptase (RNA-dependent DNA polymerase)	CG,CHG,CHH,H3K27me3,H3K9me2,H3K9me3	No		No		NA	0	Reverse transcriptase (RNA-dependent DNA polymerase);
Phatr3_EG01652	-	These are NEW GENES	chr_3	1059794	1061485	NA	SET domain	CG,H3K9me2,H3K4me2	No		No		287.259	428.368	SET domain;
Phatr3_EG01653	proteinId 18475	These are New genes (found on the antisense strand of Phatr2 genes)	chr_3	223687	225112	NA	NA	H3K9me2,H3K9_14Ac,H3K4me2	No		No		2790.35	13251.6	SnoaL-like domain;
Phatr3_EG01654	-	These are NEW GENES	chr_3	1279391	1280370	NA	NA	CG,H3K27me3,H3K9me2,H3K9me3	No		No		NA	0.771834	RNase H;
Phatr3_EG01655	-	These are NEW GENES	chr_3	518708	519622	NA	NA	H3K9me2,H3K4me2	No		No		94.9806	412.16	Mediator of CRAC channel activity;
Phatr3_EG01656	-	These are NEW GENES	chr_3	655621	658188	NA	START domain;Protein of unknown function (DUF1336)	H3K9_14Ac,H3K4me2	No		No		360.231	1087.51	Protein of unknown function (DUF1336);START domain;
Phatr3_EG01657	proteinId 10286	These are New genes (found on the antisense strand of Phatr2 genes)	chr_3	746834	747728	NA	NA	H3K27me3,H3K9me2,H3K9me3,H3K9_14Ac	No		No		1.1583	3.85917	Large-conductance mechanosensitive channel, MscL;
Phatr3_EG01658	-	These are NEW GENES	chr_3	1354680	1356224	NA	NA	H3K9me2,H3K4me2	No		No		2.3166	8.49018	Sin-like protein conserved region;
Phatr3_EG01659	-	These are NEW GENES	chr_3	801363	802349	NA	NA	H3K9_14Ac,H3K4me2	No		No		136.679	400.582	Mad1 and Cdc20-bound-Mad2 binding;
Phatr3_EG01660	-	These are NEW GENES	chr_3	1177121	1177774	metabolic process	Glutathione-dependent formaldehyde-activating enzyme	H3K9_14Ac,H3K4me2	No		No		82.2393	176.75	Glutathione-dependent formaldehyde-activating enzyme;
Phatr3_EG01661	proteinId 44122	These are New genes (found on the antisense strand of Phatr2 genes)	chr_3	1046822	1047465	NA	NA	H3K9_14Ac,H3K4me2	Yes	1ALATE,C5ALATE,NO3SPIKEA,T15NFREEA,T45NFREEA,NFREEA,TENDNFREEA,T45NH4A,NH4A,TENDNH4A,T15NO2A,T45NO2A,TENDNO2A,T15NO3A,T45NO3A,TENDNO3A	Yes	TENDNFREEA,T15NH4A,TENDNO2A,T15NO3A,TENDNO3A	53.2818	507.095	Protein of unknown function (DUF3050);
Phatr3_EG01662	proteinId 33383	These are New genes (found on the antisense strand of Phatr2 genes)	chr_3	747957	748949	NA	NA	CG,H3K27me3,H3K9me2,H3K9me3,H3K9_14Ac	No		No		3.4749	3.85917	Glycine zipper;
Phatr3_EG01663	-	These are NEW GENES	chr_3	1276253	1278460	NA	Reverse transcriptase (RNA-dependent DNA polymerase)	CG,CHH,H3K27me3,H3K9me2,H3K9me3	No		No		NA	0.771834	RNase H;Reverse transcriptase (RNA-dependent DNA polymerase);
Phatr3_EG01664	-	These are NEW GENES	chr_3	1324768	1325502	NA	NA	H3K9_14Ac,H3K4me2	No		No		122.78	407.529	Glycosyl transferase family 90;
Phatr3_EG01665	-	These are NEW GENES	chr_3	1260946	1261756	NA	NA	H3K27me3,H3K9_14Ac,H3K4me2	No		No		252.51	510.954	Putative bacterial toxin ydaT;
Phatr3_EG01666	-	These are NEW GENES	chr_3	1270750	1271060	NA	NA	CG,H3K27me3,H3K9me2,H3K9me3	No		No		NA	NA	Importin-beta N-terminal domain;
Phatr3_EG01667	-	These are NEW GENES	chr_3	1428591	1429597	NA	NA	H3K9me2,H3K4me2	No		Yes	1ALATE,NO3SPIKEA,T15NH4A,T45NH4A,T15NO2A,T45NO2A,T15NO3A,TENDNO3A	23.166	109.6	dUTPase;dUTPase;
Phatr3_EG01668	-	These are NEW GENES	chr_3	1180950	1181660	NA	2Fe-2S iron-sulfur cluster binding domain	H3K9me2,H3K9_14Ac,H3K4me2	No		No		94.9806	385.917	2Fe-2S iron-sulfur cluster binding domain;
Phatr3_EG01669	-	These are NEW GENES	chr_3	796019	796846	NA	NA	H3K9me2,H3K9_14Ac,H3K4me2	No		No		12.7413	136.615	ThiF family;
Phatr3_EG01670	-	These are NEW GENES	chr_3	790878	791546	NA	NA	H3K4me2	No		No		88.0308	459.242	Glycosyl hydrolase family 20, domain 2;
Phatr3_EG01671	-	These are NEW GENES	chr_3	173767	174381	NA	Ribosome biogenesis protein SLX9	H3K4me2	No		No		143.629	355.816	Ribosome biogenesis protein SLX9;
Phatr3_EG01672	-	These are NEW GENES	chr_3	321256	321579	NA	Stress responsive A/B Barrel Domain	H3K4me2	No		No		362.548	870.629	Stress responsive A/B Barrel Domain;
Phatr3_EG01673	-	These are NEW GENES	chr_3	217248	217919	NA	Uncharacterised conserved protein (DUF2373)	H3K9_14Ac,H3K4me2	No		No		23.166	50.1692	Uncharacterised conserved protein (DUF2373);
Phatr3_EG01674	-	These are NEW GENES	chr_3	396150	396980	NA	Leucine Rich repeats (2 copies);Leucine rich repeat	H3K9_14Ac,H3K4me2	No		No		148.262	535.653	Leucine Rich Repeat;Leucine Rich repeats (2 copies);Leucine Rich Repeat;
Phatr3_EG01675	-	These are NEW GENES	chr_3	63886	64894	NA	NA	H3K9_14Ac,H3K4me2	No		No		45.1737	166.716	Carboxypeptidase regulatory-like domain;
Phatr3_EG01676	-	These are NEW GENES	chr_3	513899	514690	NA	NA	H3K9me2,H3K4me2	No		No		82.2393	74.8679	Leucine-rich repeat;
Phatr3_EG01677	-	These are NEW GENES	chr_3	41468	41707	NA	NA	H3K9_14Ac,H3K4me2	No		No		46.332	193.73	TATA-binding related factor (TRF) of subunit 20 of Mediator complex;
Phatr3_EG01678	-	These are NEW GENES	chr_3	728111	729376	NA	NA	H3K9me2,H3K4me2	No		No		45.1737	116.547	Histidine phosphatase superfamily (branch 1);
Phatr3_EG01679	proteinId OTE33184	These are New genes (found on the antisense strand of Phatr2 genes)	chr_3	258994	259514	NA	NA	CG,H3K27me3,H3K9me2,H3K9me3	No		No		NA	0.771834	Family of unknown function (DUF648) ;
Phatr3_EG01680	-	These are NEW GENES	chr_3	902607	902958	NA	NA	NoMark	No		Yes	T15NFREEA,T45NFREEA,NFREEA,TENDNFREEA,T15NH4A,NH4A,TENDNH4A,T15NO2A,T45NO2A,TENDNO2A,TENDNO3A	27.7992	57.1158	(Na+)-NQR maturation NqrM;
Phatr3_EG01681	-	These are NEW GENES	chr_3	1386581	1386868	NA	NA	H3K27me3,H3K9me2	No		No		0	0.771834	Domain of unknown function (DUF1743);
Phatr3_EG01682	proteinId 10284	Others	chr_3	878632	880101	NA	NA	H3K9_14Ac,H3K4me2	No		No		172.587	2198.18	Protein of unknown function (DUF2722);
Phatr3_EG01683	-	These are NEW GENES	chr_3	1109637	1109906	NA	NA	NoMark	No		No		0	45.5382	Domain of unknown function (DUF1836);
Phatr3_EG01684	proteinId 5508	These are New genes (found on the antisense strand of Phatr2 genes)	chr_3	417614	418273	NA	NA	H3K9_14Ac,H3K4me2	Yes	1ALATE,C5ALATE,NO3SPIKEA,T45NFREEA,NFREEA,TENDNFREEA,T45NH4A,NH4A,TENDNH4A,T15NO2A,T45NO2A,TENDNO2A,T15NO3A,T45NO3A,TENDNO3A	Yes	T15NH4A,T15NO2A,T45NO2A,T45NO3A,	27.7992	104.969	Domain of Unknown Function (DUF959) ;
Phatr3_EG01685	-	These are NEW GENES	chr_3	111947	112207	NA	NA	CG,H3K27me3,H3K9me2,H3K9me3	No		No		NA	NA	Chondroitinase B;
Phatr3_EG01686	-	These are NEW GENES	chr_3	546993	547301	NA	NA	H3K9_14Ac,H3K4me2	No		No		173.745	1234.16	HicA toxin of bacterial toxin-antitoxin, ;
Phatr3_EG01687	-	These are NEW GENES	chr_3	823269	828236	NA	NA	H3K9me2,H3K9_14Ac,H3K4me2	No		No		283.784	613.608	Cell cycle regulated microtubule associated protein;
Phatr3_EG01688	-	These are NEW GENES	chr_3	705174	705645	NA	NA	H3K9_14Ac,H3K4me2	Yes	1ALATE,C5ALATE,T15NFREEA,T45NFREEA,NFREEA,TENDNFREEA,T15NH4A,T45NH4A,NH4A,TENDNH4A,T15NO2A,T45NO2A,TENDNO2A,T15NO3A,T45NO3A,TENDNO3A	No		2602.7	7580.96	NADH-ubiquinone reductase complex 1 MLRQ subunit;
Phatr3_EG01689	-	These are NEW GENES	chr_3	612012	612365	NA	NA	NoMark	No		No		6.9498	68.6933	G0/G1 switch protein 2;
Phatr3_EG01690	-	These are NEW GENES	chr_3	1360863	1362056	NA	TLC domain	H3K9me2,H3K9_14Ac,H3K4me2	Yes	C5ALATE,NO3SPIKEA,T45NFREEA,NFREEA,TENDNFREEA,NH4A,TENDNH4A,TENDNO2A,T45NO3A,TENDNO3A	Yes	1ALATE,T15NH4A,T45NH4A,T45NO2A,	76.4478	703.913	TLC domain;
Phatr3_EG01691	-	These are NEW GENES	chr_3	1434214	1436136	NA	Reverse transcriptase (RNA-dependent DNA polymerase)	CG,H3K27me3,H3K9me2,H3K9me3	No		No		NA	1.54367	RNase H;Reverse transcriptase (RNA-dependent DNA polymerase);
Phatr3_EG01692	-	These are NEW GENES	chr_3	1174662	1176227	NA	Zinc finger, C3HC4 type (RING finger)	H3K9_14Ac,H3K4me2	No		No		187.645	386.689	Zinc finger, C3HC4 type (RING finger);Domain of unknown function (DUF3337);
Phatr3_EG01693	proteinId 54178	Others	chr_3	752840	753522	NA	NA	H3K9me2,H3K9me3	Yes	C5ALATE,NO3SPIKEA,T15NFREEA,T45NFREEA,TENDNFREEA,T45NH4A,TENDNH4A,T15NO2A,TENDNO2A,T15NO3A,T45NO3A,TENDNO3A	Yes	NO3SPIKEA,T15NFREEA,NFREEA,TENDNFREEA,T15NH4A,NH4A,	12.7413	30.8734	Male sterility protein;
Phatr3_EG01694	-	These are NEW GENES	chr_3	77747	78556	NA	NA	H3K9me2	No		No		30.1158	55.5721	TrkA-N domain;
Phatr3_EG01695	-	These are NEW GENES	chr_3	116124	116595	NA	NA	CG,H3K27me3,H3K9me2,H3K9me3	No		Yes	1ALATE,NO3SPIKEA,T15NFREEA,TENDNFREEA,T15NH4A,T45NH4A,NH4A,TENDNH4A,T15NO2A,T45NO2A,TENDNO2A,T15NO3A,T45NO3A,	NA	0	Signal peptidase, peptidase S26 ;
Phatr3_EG01696	-	These are NEW GENES	chr_3	1436603	1438358	NA	NA	H3K27me3,H3K9me2,H3K9me3	No		No		NA	0.771834	F-actin binding;
Phatr3_EG01697	-	These are NEW GENES	chr_3	968277	968759	NA	NA	CG,H3K27me3,H3K9me3	No		No		NA	0.771834	Prefoldin subunit;
Phatr3_EG01698	-	These are NEW GENES	chr_3	970603	971339	NA	NA	CG,H3K27me3,H3K9me2,H3K9me3	No		No		NA	1.54367	GTP cyclohydrolase I;
Phatr3_EG01699	-	These are NEW GENES	chr_3	1440824	1441643	NA	NA	CG,H3K27me3,H3K9me2,H3K9me3	No		No		NA	NA	ETC complex I subunit conserved region;
Phatr3_EG01700	-	These are NEW GENES	chr_3	1438381	1439323	NA	NA	CG,H3K27me3,H3K9me2,H3K9me3	No		No		NA	0	Diguanylate cyclase, GGDEF domain;
Phatr3_EG01701	-	These are NEW GENES	chr_3	1244742	1246989	NA	NA	CG,H3K27me3,H3K9me2,H3K4me2	No		Yes	T15NH4A,T45NO2A,T15NO3A,T45NO3A,	104.247	451.523	Tweety;
Phatr3_EG01702	-	These are NEW GENES	chr_3	1144428	1145273	NA	Fasciclin domain	H3K9me2,H3K4me2	No		No		26.6409	224.604	Fasciclin domain;
Phatr3_EG01703	proteinId 44054	These are New genes (found on the antisense strand of Phatr2 genes)	chr_3	830021	830679	NA	NA	H3K9me2,H3K4me2	No		Yes	1ALATE,C5ALATE,NO3SPIKEA,TENDNFREEA,T15NH4A,T45NH4A,T15NO2A,T45NO2A,T45NO3A,	30.1158	145.877	Ribosomal L37ae protein family;
Phatr3_EG01704	-	These are NEW GENES	chr_3	1177958	1178701	NA	Cd27 binding protein (Siva)	H3K9_14Ac,H3K4me2	No		No		70.6563	352.728	Cd27 binding protein (Siva);
Phatr3_EG01705	-	These are NEW GENES	chr_3	1097257	1097763	NA	NA	H3K27me3,H3K9me2,H3K9me3	Yes	1ALATE,NO3SPIKEA,T45NFREEA,NFREEA,TENDNFREEA,T45NH4A,NH4A,T15NO2A,TENDNO2A,T15NO3A,T45NO3A,	No		17.3745	48.6256	Glycosyl hydrolase family 52;
Phatr3_EG01706	-	These are NEW GENES	chr_3	794013	795275	NA	Glycosyl transferase family 2	H3K9_14Ac,H3K4me2	No		No		57.915	194.502	Glycosyltransferase family 92;
Phatr3_EG01707	proteinId 44038	These are New genes (found on the antisense strand of Phatr2 genes)	chr_3	768577	769155	NA	NA	H3K4me2	No		Yes	C5ALATE,T15NFREEA,T45NFREEA,NFREEA,TENDNFREEA,T15NH4A,T45NH4A,T45NO2A,TENDNO2A,T45NO3A,TENDNO3A	25.4826	205.308	Protein of unknown function (DUF3386);
Phatr3_EG01708	-	These are NEW GENES	chr_3	237545	239966	NA	NA	H3K9_14Ac,H3K4me2	Yes	1ALATE,C5ALATE,NO3SPIKEA,T15NFREEA,T45NFREEA,NFREEA,TENDNFREEA,T45NH4A,NH4A,TENDNH4A,T15NO2A,TENDNO2A,T15NO3A,T45NO3A,TENDNO3A	Yes	T15NFREEA,TENDNFREEA,T15NH4A,T45NH4A,NH4A,T15NO2A,T45NO2A,TENDNO2A,T15NO3A,T45NO3A,TENDNO3A	450.579	827.407	Protein of unknown function (DUF3592);
Phatr3_EG01709	-	These are NEW GENES	chr_3	343092	344651	NA	NA	NoMark	Yes	1ALATE,C5ALATE,NO3SPIKEA,T15NFREEA,T45NFREEA,NFREEA,TENDNFREEA,T45NH4A,TENDNH4A,T45NO2A,TENDNO2A,T15NO3A,	No		137.838	405.985	Pleckstrin homology domain;
Phatr3_EG01710	-	These are NEW GENES	chr_3	979193	979516	NA	NA	CG,H3K27me3,H3K9me2,H3K9me3	No		No		NA	NA	Tetratricopeptide repeat;
Phatr3_EG01711	-	These are NEW GENES	chr_3	44253	44591	NA	NA	H3K9_14Ac,H3K4me2	No		No		40.5405	186.784	Protein of unknown function (DUF3363);
Phatr3_EG01712	-	These are NEW GENES	chr_3	386614	387173	NA	NA	H3K9_14Ac,H3K4me2	Yes	C5ALATE,T45NFREEA,NFREEA,TENDNFREEA,NH4A,TENDNH4A,T15NO2A,TENDNO2A,TENDNO3A	Yes	1ALATE,NO3SPIKEA,T45NO2A,T45NO3A,	13.8996	148.964	Mediator of CRAC channel activity;
Phatr3_EG01713	-	These are NEW GENES	chr_3	106765	108064	NA	Reverse transcriptase (RNA-dependent DNA polymerase)	CG,H3K27me3,H3K9me2,H3K9me3,H3K4me2	No		No		NA	0	Reverse transcriptase (RNA-dependent DNA polymerase);
Phatr3_EG01714	-	These are NEW GENES	chr_3	511802	513559	peptidyl-diphthamide biosynthetic process from peptidyl-histidine	Putative diphthamide synthesis protein	H3K9_14Ac,H3K4me2	No		No		97.2972	339.607	Putative diphthamide synthesis protein;
Phatr3_EG01715	-	These are NEW GENES	chr_3	382916	384290	NA	NA	CG,CHH,H3K27me3,H3K9me2,H3K9me3	No		No		1.1583	1.54367	Ku70/Ku80 N-terminal alpha/beta domain;
Phatr3_EG01716	-	These are NEW GENES	chr_3	105863	106725	NA	NA	CG,H3K27me3,H3K9me2,H3K9me3,H3K4me2	No		No		NA	NA	RNase H;
Phatr3_EG01717	-	These are NEW GENES	chr_3	639257	639778	NA	NA	H3K9_14Ac,H3K4me2	No		No		39.3822	92.6201	Ataxin-2 C-terminal region;
Phatr3_EG01718	proteinId 25572	These are New genes (found on the antisense strand of Phatr2 genes)	chr_3	159203	159418	NA	NA	NoMark	No		No		15.0579	14.6649	Peroxin 13, N-terminal region;
Phatr3_EG01719	-	These are NEW GENES	chr_3	35428	37797	dephosphorylation	C2 domain of PTEN tumour-suppressor protein	H3K9_14Ac,H3K4me2	No		No		931.274	1725.05	Protein-tyrosine phosphatase;C2 domain of PTEN tumour-suppressor protein;
Phatr3_EG01720	proteinId 43814	These are New genes (found on the antisense strand of Phatr2 genes)	chr_3	102051	102656	NA	NA	H3K9me2,H3K9_14Ac,H3K4me2	Yes	1ALATE,C5ALATE,NO3SPIKEA,T15NFREEA,T45NFREEA,NFREEA,TENDNFREEA,T15NH4A,T45NH4A,NH4A,TENDNH4A,T15NO2A,T45NO2A,TENDNO2A,T15NO3A,T45NO3A,TENDNO3A	Yes	C5ALATE,NO3SPIKEA,TENDNFREEA,NH4A,	24.3243	68.6933	NAD(P)H-binding ;
Phatr3_EG01721	-	These are NEW GENES	chr_3	1452786	1453114	NA	NA	CG,H3K27me3,H3K9me2,H3K9me3	No		No		NA	1.54367	Transcriptional regulator DELLA protein N terminal;
Phatr3_EG01722	-	These are NEW GENES	chr_3	1432896	1433347	NA	NA	H3K4me2	Yes	T15NFREEA,T45NFREEA,NFREEA,TENDNH4A,TENDNO2A,TENDNO3A	Yes	NO3SPIKEA,TENDNFREEA,T15NH4A,T15NO3A,	17.3745	40.1354	Hemerythrin HHE cation binding domain;
Phatr3_EG01723	-	These are NEW GENES	chr_3	603735	604263	NA	NA	H3K9_14Ac,H3K4me2	Yes	1ALATE,C5ALATE,NFREEA,T45NH4A,NH4A,TENDNH4A,T15NO2A,TENDNO2A,	Yes	NO3SPIKEA,T15NH4A,T45NO2A,T45NO3A,	34.749	101.882	Tumour protein p53-inducible protein 11;
Phatr3_EG01724	-	These are NEW GENES	chr_3	1033594	1033986	NA	NA	CG,H3K27me3,H3K9me2,H3K4me2	No		No		12.7413	0	Protein of unknown function (DUF3181);
Phatr3_EG01725	-	These are NEW GENES	chr_3	1363043	1363865	NA	NA	H3K9me2,H3K9_14Ac,H3K4me2	Yes	C5ALATE,NO3SPIKEA,T15NFREEA,T45NFREEA,NFREEA,TENDNFREEA,T45NH4A,NH4A,TENDNH4A,T15NO2A,T45NO2A,TENDNO2A,T45NO3A,TENDNO3A	Yes	1ALATE,T15NH4A,T45NH4A,T15NO2A,T45NO3A,	34.749	216.885	TLC domain;
Phatr3_EG01726	-	These are NEW GENES	chr_3	1196603	1203888	NA	NA	H3K27me3,H3K9me2,H3K9_14Ac,H3K4me2	No		No		641.698	1890.22	HlyD membrane-fusion protein of T1SS;PDZ domain (Also known as DHR or GLGF);HlyD membrane-fusion protein of T1SS;HlyD membrane-fusion protein of T1SS;HlyD family secretion protein;HlyD membrane-fusion protein of T1SS;Peptidase family M50;
Phatr3_EG01727	proteinId 54178	Others	chr_3	753954	754691	NA	NA	H3K27me3,H3K9me2,H3K9me3,H3K9_14Ac,H3K4me2	No		No		6.9498	6.17468	Heat-stable enterotoxin B, secretory;
Phatr3_EG01728	-	These are NEW GENES	chr_3	789425	790453	NA	Mycoplasma protein of unknown function, DUF285	H3K9me2,H3K4me2	No		No		9.2664	24.6987	Mycoplasma protein of unknown function, DUF285;
Phatr3_EG01729	-	These are NEW GENES	chr_3	282799	283076	NA	NA	CG	No		Yes	1ALATE,NO3SPIKEA,T15NFREEA,T45NFREEA,NFREEA,TENDNFREEA,T15NH4A,NH4A,T15NO2A,TENDNO2A,T15NO3A,T45NO3A,TENDNO3A	2.3166	63.2904	Receptor family ligand binding region;
Phatr3_EG01730	proteinId 54178	Others	chr_3	754710	755411	NA	NA	H3K27me3,H3K9me2,H3K9me3,H3K9_14Ac,H3K4me2	Yes	1ALATE,C5ALATE,NO3SPIKEA,T45NFREEA,NFREEA,TENDNFREEA,T15NH4A,T45NH4A,NH4A,TENDNH4A,T15NO2A,T45NO2A,T15NO3A,T45NO3A,TENDNO3A	No		34.749	42.4509	Glycine zipper 2TM domain;
Phatr3_EG01731	-	These are NEW GENES	chr_3	398526	399101	cobalamin metabolic process	Uncharacterized conserved protein (DUF2246)	H3K4me2	No		No		91.5057	389.776	Methylmalonic aciduria and homocystinuria type D protein;
Phatr3_EG01732	proteinId OTE25752	These are New genes (found on the antisense strand of Phatr2 genes)	chr_3	713009	714124	NA	NA	H3K9_14Ac,H3K4me2	Yes	1ALATE,C5ALATE,NO3SPIKEA,T15NFREEA,T45NFREEA,NFREEA,TENDNFREEA,T15NH4A,T45NH4A,NH4A,TENDNH4A,T15NO2A,T45NO2A,TENDNO2A,T15NO3A,T45NO3A,TENDNO3A	No		303.475	1841.6	Centromere protein B dimerisation domain;
Phatr3_EG01733	-	These are NEW GENES	chr_3	948530	950446	oxidation-reduction process	Ankyrin repeats (3 copies);2OG-Fe(II) oxygenase superfamily	H3K9_14Ac,H3K4me2	No		No		119.305	241.584	Zinc finger, C3HC4 type (RING finger);2OG-Fe(II) oxygenase superfamily;Ankyrin repeats (3 copies);
Phatr3_EG01734	proteinId 10418	These are New genes (found on the antisense strand of Phatr2 genes)	chr_3	792706	793030	NA	NA	H3K9_14Ac,H3K4me2	Yes	1ALATE,C5ALATE,NO3SPIKEA,T15NFREEA,T45NFREEA,NFREEA,T45NH4A,NH4A,TENDNH4A,T15NO2A,T45NO2A,TENDNO2A,T15NO3A,T45NO3A,TENDNO3A	Yes	C5ALATE,T15NH4A,NH4A,T45NO2A,	15.0579	28.5579	Ribosomal protein S5, C-terminal domain;
Phatr3_EG01735	-	These are NEW GENES	chr_3	966899	967493	NA	NA	CG,H3K27me3,H3K9me2,H3K9me3	No		No		25.4826	15.4367	Cyclin, N-terminal domain;
Phatr3_EG01736	-	These are NEW GENES	chr_3	14039	14828	phospholipid biosynthetic process	CDP-alcohol phosphatidyltransferase	H3K4me2	No		Yes	T15NFREEA,T45NFREEA,T15NH4A,NH4A,TENDNH4A,T45NO2A,	74.1312	393.636	CDP-alcohol phosphatidyltransferase;
Phatr3_EG01737	-	These are NEW GENES	chr_3	922883	923366	NA	NA	CG,H3K27me3,H3K9me2,H3K9me3	No		No		0	4.63101	NTPase;
Phatr3_EG01738	-	These are NEW GENES	chr_3	399611	399852	NA	NA	H3K9_14Ac	No		No		1784.94	1917.24	Mannitol dehydrogenase C-terminal domain;
Phatr3_EG01739	-	These are NEW GENES	chr_3	1185169	1186370	NA	NA	H3K9me2,H3K4me2	Yes	T45NFREEA,NFREEA,TENDNFREEA,T45NH4A,TENDNH4A,T45NO2A,TENDNO2A,TENDNO3A	Yes	1ALATE,C5ALATE,NO3SPIKEA,T15NFREEA,T45NFREEA,NFREEA,TENDNFREEA,T15NH4A,NH4A,T15NO2A,T45NO2A,T15NO3A,T45NO3A,	4.6332	80.2708	Nse4 C-terminal;
Phatr3_EG01740	-	These are NEW GENES	chr_3	980422	981034	NA	NA	CG,CHH,H3K27me3,H3K9me2,H3K9me3,H3K4me2	No		No		NA	0.771834	Met Apo-repressor, MetJ;
Phatr3_EG01741	-	These are NEW GENES	chr_3	796955	798016	rRNA processing	RNA methyltransferase	H3K9me2,H3K9_14Ac,H3K4me2	No		No		56.7567	297.156	RNA methyltransferase;
Phatr3_EG01742	-	These are NEW GENES	chr_3	262305	262912	NA	NA	CG,CHH,H3K27me3,H3K9me2,H3K9me3	No		No		NA	0.771834	NA
Phatr3_EG01743	proteinId OTE44196	These are New genes (found on the antisense strand of Phatr2 genes)	chr_3	1273033	1273368	NA	NA	CG,H3K27me3,H3K9me2,H3K9me3	No		No		1.1583	0	Palmitoyl protein thioesterase;
Phatr3_EG01744	-	These are NEW GENES	chr_3	1135800	1136336	NA	NA	H3K9me3,H3K9_14Ac	Yes	C5ALATE,TENDNH4A,T15NO3A,T45NO3A,	Yes	T15NFREEA,T45NFREEA,TENDNFREEA,T15NH4A,T45NO2A,TENDNO3A	38.2239	1618.54	Cyclin-dependent kinase regulatory subunit;
Phatr3_EG01745	-	These are NEW GENES	chr_3	1352595	1354220	NA	WD domain, G-beta repeat	H3K9me2,H3K4me2	No		No		8.1081	40.9072	WD domain, G-beta repeat;PQQ-like domain;WD domain, G-beta repeat;WD domain, G-beta repeat;
Phatr3_EG01746	proteinId 43887	These are New genes (found on the antisense strand of Phatr2 genes)	chr_3	326610	331945	NA	Zinc finger, ZZ type	CG,CHG,H3K9_14Ac,H3K4me2	Yes	C5ALATE,T45NFREEA,TENDNFREEA,T45NH4A,T15NO2A,T45NO2A,TENDNO2A,T15NO3A,T45NO3A,TENDNO3A	Yes	NO3SPIKEA,T15NH4A,NH4A,TENDNO2A,	1173.36	1190.94	Putative zinc finger in N-recognin (UBR box);Zinc finger, ZZ type;
Phatr3_EG01747	-	These are NEW GENES	chr_3	179837	180214	NA	NA	CG,H3K9me2,H3K4me2	No		No		10.4247	43.9946	RNase H;
Phatr3_EG01748	proteinId OTE31875	These are New genes (found on the antisense strand of Phatr2 genes)	chr_1	1150083	1150618	NA	NA	CG,H3K27me3,H3K9me2,H3K9me3	No		No		NA	NA	Glycosyl hydrolases family 15;
Phatr3_EG01749	proteinId 17326	These are New genes (found on the antisense strand of Phatr2 genes)	chr_1	610985	611610	NA	NA	H3K9_14Ac,H3K4me2	No		No		3273.36	18581.9	Calcineurin-like phosphoesterase;
Phatr3_EG01750	-	These are NEW GENES	chr_1	1806318	1807415	NA	NA	H3K9_14Ac,H3K4me2	No		No		128.571	354.272	Phage major capsid protein, P2 family ;
Phatr3_EG01751	-	These are NEW GENES	chr_1	1485454	1486768	NA	NA	H3K9_14Ac,H3K4me2	Yes	C5ALATE,NO3SPIKEA,T15NFREEA,NFREEA,TENDNFREEA,T45NH4A,NH4A,TENDNH4A,T15NO2A,T45NO2A,TENDNO2A,T45NO3A,TENDNO3A	Yes	T15NFREEA,T15NH4A,T45NH4A,T15NO2A,T45NO2A,T45NO3A,	64.8648	141.246	Glucose-regulated metallo-peptidase M90;
Phatr3_EG01752	-	These are NEW GENES	chr_1	135609	137933	7-methylguanosine mRNA capping	mRNA capping enzyme, catalytic domain;mRNA capping enzyme, beta chain;mRNA capping enzyme, C-terminal domain	H3K9_14Ac,H3K4me2	No		No		164.479	487.799	mRNA capping enzyme, C-terminal domain;mRNA capping enzyme, beta chain;mRNA capping enzyme, catalytic domain;
Phatr3_EG01753	proteinId OTE42497	These are New genes (found on the antisense strand of Phatr2 genes)	chr_1	227004	227881	NA	NA	H3K9_14Ac,H3K4me2	No		No		10.4247	26.2424	Mitochondrial ribosomal subunit;
Phatr3_EG01754	-	These are NEW GENES	chr_1	1820793	1821446	NA	NA	CG,H3K27me3,H3K9me2,H3K9me3	No		No		NA	1.54367	Zinc knuckle;Zinc knuckle;gag-polypeptide of LTR copia-type;
Phatr3_EG01755	proteinId 54019	These are New genes (found on the antisense strand of Phatr2 genes)	chr_1	1695481	1697470	NA	NAD-specific glutamate dehydrogenase	H3K9_14Ac,H3K4me2	No		No		2983.78	12340.9	NAD-specific glutamate dehydrogenase;
Phatr3_EG01756	proteinId OTE43277	These are New genes (found on the antisense strand of Phatr2 genes)	chr_1	2527790	2528831	NA	NA	H3K4me2	No		No		81.081	126.581	2OG-Fe(II) oxygenase superfamily;
Phatr3_EG01757	proteinId OTE43022	These are New genes (found on the antisense strand of Phatr2 genes)	chr_1	1817318	1817867	NA	NA	H3K9_14Ac,H3K4me2	Yes	1ALATE,C5ALATE,NO3SPIKEA,T15NFREEA,T45NFREEA,NFREEA,TENDNFREEA,T15NH4A,T45NH4A,NH4A,TENDNH4A,T15NO2A,T45NO2A,TENDNO2A,T15NO3A,T45NO3A,TENDNO3A	No		86.8725	367.393	Putative tRNA binding domain;
Phatr3_EG01758	proteinId 32057	Others	chr_1	1575037	1576214	NA	NA	H3K9me2	Yes	1ALATE,C5ALATE,NO3SPIKEA,T15NFREEA,T45NFREEA,NFREEA,TENDNFREEA,T45NH4A,TENDNH4A,T15NO2A,T45NO2A,TENDNO2A,T15NO3A,T45NO3A,TENDNO3A	Yes	T15NFREEA,T15NH4A,NH4A,T15NO2A,T15NO3A,	5.7915	47.8537	Ribosomal protein L23, N-terminal domain;
Phatr3_EG01759	-	These are NEW GENES	chr_1	2109268	2109653	NA	NA	H3K4me2	Yes	1ALATE,C5ALATE,NO3SPIKEA,T15NFREEA,T45NFREEA,NFREEA,TENDNFREEA,T45NH4A,NH4A,TENDNH4A,T15NO2A,TENDNO2A,T15NO3A,T45NO3A,TENDNO3A	No		77.6061	128.125	EmbC C-terminal domain;
Phatr3_EG01760	-	These are NEW GENES	chr_1	1210995	1212303	NA	NA	H3K9me2,H3K9_14Ac,H3K4me2	Yes	C5ALATE,NO3SPIKEA,T15NFREEA,T45NFREEA,NFREEA,TENDNFREEA,T15NH4A,T45NH4A,NH4A,TENDNH4A,T15NO2A,T45NO2A,TENDNO2A,T15NO3A,T45NO3A,TENDNO3A	Yes	T15NFREEA,T15NH4A,T45NH4A,TENDNO2A,	163.32	733.243	NUC130/3NT domain;
Phatr3_EG01761	-	These are NEW GENES	chr_1	1094225	1094779	NA	NA	H3K9_14Ac,H3K4me2	No		No		617.374	1448.73	Inositol hexakisphosphate;
Phatr3_EG01762	proteinId OTE42512	Others	chr_1	264652	265153	NA	NA	H3K9_14Ac	Yes	1ALATE,C5ALATE,NO3SPIKEA,T15NFREEA,T45NFREEA,NFREEA,TENDNFREEA,T45NH4A,NH4A,TENDNH4A,T15NO2A,T45NO2A,TENDNO2A,T15NO3A,T45NO3A,TENDNO3A	No		44.0154	91.8483	Bacterial protein of unknown function (DUF853);
Phatr3_EG01763	-	These are NEW GENES	chr_1	1702045	1702572	NA	NA	H3K9_14Ac	No		No		62.5482	158.226	Raffinose synthase or seed imbibition protein Sip1;
Phatr3_EG01764	-	These are NEW GENES	chr_1	1055952	1057682	NA	NA	H3K9me2,H3K4me2	No		No		74.1312	133.527	Protein of unknown function (DUF3141);
Phatr3_EG01765	-	These are NEW GENES	chr_1	1290081	1290941	metabolic process	Histidine phosphatase superfamily (branch 1)	CHH,H3K9_14Ac,H3K4me2	Yes	C5ALATE,NO3SPIKEA,T45NFREEA,NFREEA,TENDNFREEA,T45NH4A,NH4A,TENDNH4A,T15NO2A,T45NO2A,TENDNO2A,T15NO3A,T45NO3A,TENDNO3A	No		53.2818	249.303	Histidine phosphatase superfamily (branch 1);
Phatr3_EG01766	-	These are NEW GENES	chr_1	346104	346730	NA	NA	CG,H3K27me3,H3K9me2,H3K9me3	No		No		NA	NA	Protein of unknown function (DUF3467);
Phatr3_EG01767	-	These are NEW GENES	chr_1	1185345	1186193	NA	NA	CG,H3K27me3,H3K9me2,H3K9me3	No		No		NA	0	Cyclin, N-terminal domain;
Phatr3_EG01768	-	These are NEW GENES	chr_1	1458065	1458802	NA	NA	H3K4me2	Yes	1ALATE,C5ALATE,NO3SPIKEA,T45NFREEA,NFREEA,TENDNFREEA,T45NH4A,NH4A,TENDNH4A,T15NO2A,T45NO2A,TENDNO2A,T15NO3A,T45NO3A,	No		39.3822	202.221	Protein of unknown function (DUF4448);
Phatr3_EG01769	-	These are NEW GENES	chr_1	321371	322138	NA	NA	CG,CHH,H3K27me3,H3K9me2,H3K9me3,H3K4me2	No		No		0	23.9269	RNase H;
Phatr3_EG01770	-	These are NEW GENES	chr_1	2365373	2367854	NA	NA	H3K9me2	Yes	C5ALATE,T15NFREEA,T45NFREEA,TENDNH4A,T45NO3A,	Yes	1ALATE,C5ALATE,NO3SPIKEA,T15NFREEA,NFREEA,TENDNFREEA,T15NH4A,T45NH4A,NH4A,T15NO2A,T45NO2A,T15NO3A,	155.212	659.147	Autophagy-related protein C terminal domain;Golgi-body localisation protein domain;
Phatr3_EG01771	-	These are NEW GENES	chr_1	1635733	1636773	NA	NA	H3K9me2,H3K4me2	No		No		52.1235	129.668	Ustilago B locus mating-type protein;
Phatr3_EG01772	-	These are NEW GENES	chr_1	1343608	1345590	NA	NA	H3K9_14Ac,H3K4me2	No		No		151.737	446.892	RecF/RecN/SMC N terminal domain;
Phatr3_EG01773	-	These are NEW GENES	chr_1	863609	864280	NA	NA	H3K9_14Ac,H3K4me2	Yes	NO3SPIKEA,T15NFREEA,NFREEA,TENDNFREEA,T15NH4A,T45NH4A,NH4A,TENDNH4A,T15NO2A,T45NO2A,TENDNO2A,T15NO3A,T45NO3A,TENDNO3A	Yes	1ALATE,C5ALATE,T45NFREEA,T15NH4A,	84.5559	930.832	NLPC_P60 stabilising domain, N term;
Phatr3_EG01774	-	These are NEW GENES	chr_1	728577	729717	NA	NA	H3K9_14Ac,H3K4me2	Yes	C5ALATE,T15NFREEA,T45NFREEA,NFREEA,TENDNFREEA,T45NH4A,NH4A,TENDNH4A,T15NO2A,T45NO2A,TENDNO2A,T45NO3A,TENDNO3A	Yes	1ALATE,NO3SPIKEA,T15NFREEA,T45NFREEA,T15NH4A,T45NH4A,NH4A,TENDNH4A,T15NO2A,T45NO2A,T15NO3A,T45NO3A,	16.2162	47.8537	Sulfotransferase family;
Phatr3_EG01775	-	These are NEW GENES	chr_1	2228958	2229865	NA	NA	H3K4me2	Yes	C5ALATE,NO3SPIKEA,T15NFREEA,T45NFREEA,NFREEA,TENDNFREEA,T15NH4A,T45NH4A,NH4A,TENDNH4A,T15NO2A,T45NO2A,TENDNO2A,T15NO3A,T45NO3A,TENDNO3A	Yes	1ALATE,C5ALATE,NO3SPIKEA,T15NFREEA,NFREEA,TENDNFREEA,T15NH4A,NH4A,TENDNH4A,T15NO2A,T45NO2A,TENDNO2A,	8.1081	15.4367	Domain of Unknown Function (DUF1259);
Phatr3_EG01776	-	These are NEW GENES	chr_1	346761	347539	NA	NA	CG,H3K27me3,H3K9me2,H3K9me3	No		No		NA	NA	Brf1-like TBP-binding domain;
Phatr3_EG01777	-	These are NEW GENES	chr_1	2036230	2037124	NA	NA	H3K9me2	No		No		18.5328	41.6791	RecF/RecN/SMC N terminal domain;
Phatr3_EG01778	proteinId OTE31534	These are New genes (found on the antisense strand of Phatr2 genes)	chr_1	305867	306473	NA	NA	CG,CHH,H3K27me3,H3K9me2,H3K9me3,H3K4me2	No		No		NA	7.71834	PCRF domain;
Phatr3_EG01779	-	These are NEW GENES	chr_1	2156609	2157057	NA	NA	H3K9_14Ac,H3K4me2	Yes	1ALATE,C5ALATE,NO3SPIKEA,T15NFREEA,T45NFREEA,NFREEA,TENDNFREEA,T45NH4A,NH4A,TENDNH4A,T45NO2A,TENDNO2A,T15NO3A,T45NO3A,TENDNO3A	No		52.1235	273.229	CRISPR-associated protein TM1802 (cas_TM1802);
Phatr3_EG01780	-	These are NEW GENES	chr_1	1820348	1820711	NA	NA	CG,H3K27me3,H3K9me2,H3K9me3	No		No		NA	NA	EamA-like transporter family;
Phatr3_EG01781	-	These are NEW GENES	chr_1	2474675	2475174	NA	NA	H3K9_14Ac,H3K4me2	Yes	1ALATE,C5ALATE,NO3SPIKEA,T45NFREEA,NFREEA,TENDNFREEA,T45NH4A,T15NO2A,T45NO2A,TENDNO2A,T15NO3A,	No		211.969	1515.88	NA
Phatr3_EG01782	proteinId OTE31433	These are New genes (found on the antisense strand of Phatr2 genes)	chr_1	89173	89702	NA	NA	H3K9_14Ac,H3K4me2	No		Yes	C5ALATE,NO3SPIKEA,T15NFREEA,T15NH4A,T45NH4A,NH4A,TENDNH4A,T15NO2A,T45NO2A,TENDNO2A,T15NO3A,	134.363	2526.21	Protein of unknown function (DUF1045);
Phatr3_EG01783	-	These are NEW GENES	chr_1	987105	987581	NA	NA	CG,H3K27me3,H3K9me2	No		No		NA	0.771834	Peptidase family C54;
Phatr3_EG01784	-	These are NEW GENES	chr_1	348223	348768	NA	NA	CG,H3K27me3,H3K9me2,H3K9me3	No		No		NA	0.771834	V4R domain;
Phatr3_EG01785	-	These are NEW GENES	chr_1	2492269	2492706	NA	NA	H3K9_14Ac,H3K4me2	No		No		31.2741	49.3974	NUMOD3 motif (2 copies);
Phatr3_EG01786	-	These are NEW GENES	chr_1	2297690	2297958	NA	Mitochondrial carrier protein	NoMark	No		Yes	1ALATE,C5ALATE,NO3SPIKEA,T15NFREEA,T45NFREEA,T15NH4A,T15NO2A,T45NO2A,T15NO3A,	5.7915	2.3155	Mitochondrial carrier protein;
Phatr3_EG01787	-	These are NEW GENES	chr_1	398563	399251	NA	NA	H3K9_14Ac,H3K4me2	No		Yes	C5ALATE,NO3SPIKEA,T15NFREEA,T45NFREEA,T15NH4A,T45NH4A,NH4A,T15NO2A,T45NO2A,T15NO3A,T45NO3A,TENDNO3A	17.3745	30.1015	Segregation and condensation protein ScpA;
Phatr3_EG01788	-	These are NEW GENES	chr_1	1880989	1881588	NA	Histone methylation protein DOT1	H3K9_14Ac,H3K4me2	No		No		47.4903	200.677	Histone methylation protein DOT1 ;
Phatr3_EG01789	-	These are NEW GENES	chr_1	1484381	1485077	NA	NA	H3K9_14Ac,H3K4me2	Yes	1ALATE,C5ALATE,NO3SPIKEA,T15NFREEA,T45NFREEA,NFREEA,TENDNFREEA,T45NH4A,NH4A,TENDNH4A,T15NO2A,T45NO2A,TENDNO2A,T15NO3A,T45NO3A,TENDNO3A	No		114.672	530.25	ParB-like nuclease domain;
Phatr3_EG01790	-	These are NEW GENES	chr_1	2521648	2523345	NA	Reverse transcriptase (RNA-dependent DNA polymerase)	CG,H3K27me3,H3K9me2,H3K9me3	No		No		NA	1.54367	RNase H;Reverse transcriptase (RNA-dependent DNA polymerase);
Phatr3_EG01791	-	These are NEW GENES	chr_1	2244358	2245729	NA	Reverse transcriptase (RNA-dependent DNA polymerase)	CG,H3K27me3,H3K9me2,H3K9me3	No		No		NA	0	Reverse transcriptase (RNA-dependent DNA polymerase);
Phatr3_EG01793	proteinId 17324	These are New genes (found on the antisense strand of Phatr2 genes)	chr_1	606444	607203	NA	NA	H3K9_14Ac,H3K4me2	Yes	1ALATE,C5ALATE,NO3SPIKEA,T15NFREEA,T45NFREEA,NFREEA,TENDNFREEA,T15NH4A,T45NH4A,NH4A,TENDNH4A,T15NO2A,T45NO2A,TENDNO2A,T15NO3A,T45NO3A,TENDNO3A	No		426.255	3638.43	DisA bacterial checkpoint controller nucleotide-binding;
Phatr3_EG01794	-	These are NEW GENES	chr_1	259632	261449	NA	Ankyrin repeat	H3K4me2	No		No		27.7992	199.905	Ankyrin repeat;Ankyrin repeat;Ankyrin repeat;Ankyrin repeats (many copies);Ankyrin repeats (many copies);Ankyrin repeats (many copies);Ankyrin repeat;
Phatr3_EG01795	-	These are NEW GENES	chr_1	1821590	1822366	DNA integration	NA	CG,H3K27me3,H3K9me2,H3K9me3	No		No		NA	0	Integrase core domain;
Phatr3_EG01796	-	These are NEW GENES	chr_1	1949735	1950740	NA	NA	H3K9_14Ac,H3K4me2	Yes	1ALATE,C5ALATE,NO3SPIKEA,NFREEA,TENDNH4A,TENDNO2A,	No		120.463	525.619	Carbohydrate binding domain X2;
Phatr3_EG01797	-	These are NEW GENES	chr_1	539467	540932	NA	NA	H3K9_14Ac,H3K4me2	Yes	NO3SPIKEA,T45NFREEA,NFREEA,TENDNFREEA,NH4A,TENDNH4A,T15NO2A,TENDNO2A,TENDNO3A	No		194.594	321.855	Peptidase family C69;
Phatr3_EG01798	-	These are NEW GENES	chr_1	1455107	1455370	NA	NA	H3K9_14Ac,H3K4me2	No		No		276.834	669.952	Tex-like protein N-terminal domain;
Phatr3_EG01799	proteinId 42962	These are New genes (found on the antisense strand of Phatr2 genes)	chr_1	1637026	1637934	NA	NA	H3K9me2	Yes	1ALATE,C5ALATE,NO3SPIKEA,T15NFREEA,T45NFREEA,NFREEA,TENDNFREEA,T15NH4A,T45NH4A,NH4A,TENDNH4A,T15NO2A,T45NO2A,TENDNO2A,T15NO3A,T45NO3A,TENDNO3A	No		386.872	1274.3	DNA-binding 11 kDa phosphoprotein;
Phatr3_EG01800	proteinId 32057	Others	chr_1	1576354	1577438	NA	NA	H3K9me2,H3K9_14Ac,H3K4me2	Yes	1ALATE,C5ALATE,NO3SPIKEA,T15NFREEA,T45NFREEA,NFREEA,TENDNFREEA,T45NH4A,TENDNH4A,T15NO2A,T45NO2A,TENDNO2A,T15NO3A,T45NO3A,TENDNO3A	Yes	1ALATE,C5ALATE,T15NFREEA,NFREEA,T15NH4A,NH4A,T45NO2A,TENDNO3A	0	25.4705	Ribosomal protein L23, N-terminal domain;
Phatr3_EG01801	-	These are NEW GENES	chr_1	2152207	2155722	NA	Bromodomain	H3K9_14Ac,H3K4me2	No		No		275.676	1148.49	Bromodomain;PWWP domain;
Phatr3_EG01802	-	These are NEW GENES	chr_1	1978508	1980268	oxidation-reduction process	Flavin containing amine oxidoreductase	H3K9me2,H3K9_14Ac,H3K4me2	No		No		81.081	259.336	Thi4 family;Flavin containing amine oxidoreductase;
Phatr3_EG01803	-	These are NEW GENES	chr_1	1468438	1470135	NA	NA	H3K4me2	No		No		163.32	615.924	Guanylate kinase;ATP synthase I chain;
Phatr3_EG01804	-	These are NEW GENES	chr_1	1619105	1620883	NA	PA domain	H3K9_14Ac,H3K4me2	Yes	1ALATE,T15NFREEA,T45NFREEA,NFREEA,TENDNFREEA,T45NH4A,NH4A,TENDNH4A,T45NO2A,	Yes	C5ALATE,NO3SPIKEA,T45NFREEA,NFREEA,TENDNFREEA,T15NH4A,T45NH4A,NH4A,T15NO2A,T15NO3A,T45NO3A,TENDNO3A	191.12	1195.57	Thioredoxin;Fungalysin metallopeptidase (M36);PA domain;
Phatr3_EG01805	-	These are NEW GENES	chr_1	1552842	1553388	NA	NA	H3K9_14Ac,H3K4me2	No		Yes	1ALATE,C5ALATE,T15NFREEA,T45NFREEA,NFREEA,TENDNFREEA,T15NH4A,NH4A,TENDNH4A,T45NO2A,TENDNO2A,T15NO3A,TENDNO3A	0	21.6114	Scorpion short toxin, BmKK2;
Phatr3_EG01806	proteinId 9386	These are New genes (found on the antisense strand of Phatr2 genes)	chr_1	330356	331446	NA	NA	H3K9_14Ac,H3K4me2	No		Yes	T15NFREEA,T45NFREEA,T15NH4A,TENDNH4A,T45NO2A,TENDNO2A,T45NO3A,TENDNO3A	37.0656	165.173	RNA binding motif;
Phatr3_EG01807	-	These are NEW GENES	chr_1	332036	332716	NA	NA	H3K9_14Ac,H3K4me2	No		No		140.154	282.491	Nse1 non-SMC component of SMC5-6 complex;
Phatr3_EG01808	-	These are NEW GENES	chr_1	1567302	1569444	NA	NA	H3K9me2,H3K9_14Ac,H3K4me2	No		Yes	1ALATE,C5ALATE,NO3SPIKEA,T15NFREEA,T15NH4A,NH4A,T15NO2A,T45NO2A,TENDNO2A,T15NO3A,T45NO3A,TENDNO3A	31.2741	192.959	RNA polymerase beta subunit;
Phatr3_EG01809	-	These are NEW GENES	chr_1	741574	743913	NA	Elongation factor Tu GTP binding domain;Translation-initiation factor 2	H3K4me2	No		No		152.896	565.755	Elongation factor Tu GTP binding domain;Elongation factor Tu domain 4;Elongation factor Tu domain 2;Translation-initiation factor 2;
Phatr3_EG01810	proteinId 8678	These are New genes (found on the antisense strand of Phatr2 genes)	chr_1	1603735	1604128	NA	NA	NoMark	No		No		67.1814	96.4793	DSBA-like thioredoxin domain;
Phatr3_EG01811	proteinId OTE42512	Others	chr_1	263404	264051	NA	NA	H3K4me2	No		No		76.4478	210.711	Elongation complex protein 6;
Phatr3_EG01812	-	These are NEW GENES	chr_1	1831959	1832456	NA	39S ribosomal protein L53/MRP-L53	H3K9me2,H3K9_14Ac,H3K4me2	Yes	1ALATE,C5ALATE,NO3SPIKEA,T15NFREEA,T45NFREEA,NFREEA,TENDNFREEA,NH4A,TENDNH4A,T15NO2A,T15NO3A,T45NO3A,TENDNO3A	Yes	T15NFREEA,T15NH4A,T45NH4A,T45NO2A,T45NO3A,TENDNO3A	42.8571	241.584	39S ribosomal protein L53/MRP-L53;
Phatr3_EG01813	-	These are NEW GENES	chr_1	1205502	1205846	NA	NA	CG,H3K27me3,H3K9me2,H3K9me3	No		No		NA	NA	S1 RNA binding domain;
Phatr3_EG01814	-	These are NEW GENES	chr_1	698365	699342	NA	Nitroreductase family	H3K4me2	Yes	1ALATE,C5ALATE,NO3SPIKEA,T15NFREEA,T45NFREEA,NFREEA,TENDNFREEA,T15NH4A,T45NH4A,NH4A,TENDNH4A,T15NO2A,T45NO2A,TENDNO2A,T15NO3A,T45NO3A,TENDNO3A	No		97.2972	240.812	Nitroreductase family;
Phatr3_EG01815	-	These are NEW GENES	chr_1	96631	97923	cysteine biosynthetic process from serine	Bacterial transferase hexapeptide (six repeats);Serine acetyltransferase, N-terminal	H3K9me2,H3K9_14Ac,H3K4me2	Yes	1ALATE,C5ALATE,T45NFREEA,NFREEA,TENDNFREEA,NH4A,TENDNH4A,T15NO3A,T45NO3A,	Yes	NO3SPIKEA,T15NH4A,T45NH4A,T15NO2A,T45NO2A,TENDNO2A,TENDNO3A	59.0733	430.684	Hexapeptide repeat of succinyl-transferase;Serine acetyltransferase, N-terminal ;Hexapeptide repeat of succinyl-transferase;
Phatr3_EG01816	proteinId 42809	These are New genes (found on the antisense strand of Phatr2 genes)	chr_1	1196454	1197226	NA	NA	H3K4me2	No		No		70.6563	71.0088	Ubiquitin carboxyl-terminal hydrolase;
Phatr3_EG01817	-	These are NEW GENES	chr_1	1055873	1056445	NA	NA	H3K9me2,H3K4me2	Yes	T15NH4A,TENDNH4A,TENDNO2A,T45NO3A,TENDNO3A	Yes	1ALATE,C5ALATE,T15NFREEA,T45NFREEA,NFREEA,T15NH4A,T45NH4A,NH4A,T15NO2A,T45NO2A,T15NO3A,T45NO3A,TENDNO3A	2.3166	27.0142	Uncharacterized conserved protein (DUF2352);
Phatr3_EG01818	-	These are NEW GENES	chr_1	711245	712875	NA	NA	H3K9me2	No		Yes	NO3SPIKEA,T15NH4A,TENDNH4A,T45NO2A,TENDNO2A,	230.502	531.022	RAP domain;
Phatr3_EG01819	-	These are NEW GENES	chr_1	2443285	2444358	NA	Methyltransferase FkbM domain	H3K4me2	No		No		91.5057	241.584	Methyltransferase FkbM domain;
Phatr3_EG01820	proteinId 31432	These are New genes (found on the antisense strand of Phatr2 genes)	chr_1	86623	87569	NA	NA	H3K9_14Ac,H3K4me2	Yes	1ALATE,C5ALATE,NO3SPIKEA,T15NFREEA,T45NFREEA,NFREEA,TENDNFREEA,T15NH4A,T45NH4A,NH4A,TENDNH4A,T15NO2A,T45NO2A,TENDNO2A,T15NO3A,T45NO3A,TENDNO3A	No		88.0308	131.984	Plant thionin;
Phatr3_EG01821	-	These are NEW GENES	chr_1	739496	739766	NA	NA	NoMark	Yes	1ALATE,NO3SPIKEA,T15NFREEA,T45NFREEA,NFREEA,TENDNFREEA,T15NH4A,T45NH4A,NH4A,TENDNH4A,T15NO2A,T45NO2A,TENDNO2A,T15NO3A,T45NO3A,TENDNO3A	Yes	C5ALATE,T15NH4A,T15NO2A,T45NO2A,	8.1081	15.4367	Ribonuclease E/G family;
Phatr3_EG01822	-	These are NEW GENES	chr_1	670979	673999	NA	NA	CG,H3K4me2	No		No		61.3899	108.829	Evolutionarily conserved signalling intermediate in Toll pathway;
Phatr3_EG01823	-	These are NEW GENES	chr_1	1243743	1244187	NA	NA	H3K27me3,H3K9me2,H3K9me3	No		No		NA	0	Lipopolysaccharide-assembly, LptC-related;
Phatr3_EG01824	-	These are NEW GENES	chr_1	1160503	1160936	NA	NA	H3K9_14Ac,H3K4me2	Yes	C5ALATE,NO3SPIKEA,NFREEA,TENDNFREEA,NH4A,TENDNH4A,TENDNO3A	Yes	T15NFREEA,T45NFREEA,T15NH4A,T45NH4A,T45NO2A,TENDNO2A,T15NO3A,	140.154	167.488	NADH-ubiquinone/plastoquinone oxidoreductase chain 6;
Phatr3_EG01825	-	These are NEW GENES	chr_1	2454450	2455535	NA	Amino acid kinase family	H3K9_14Ac,H3K4me2	No		No		27.7992	213.798	Amino acid kinase family;
Phatr3_EG01826	-	These are NEW GENES	chr_1	230371	231327	NA	NA	NoMark	No		No		239.768	541.056	SPFH domain / Band 7 family;
Phatr3_EG01827	-	These are NEW GENES	chr_1	2033834	2034159	NA	NA	NoMark	No		No		26.6409	125.809	Immunity protein 52;
Phatr3_EG01828	proteinId 42872	These are New genes (found on the antisense strand of Phatr2 genes)	chr_1	1378031	1378424	NA	NA	NoMark	Yes	1ALATE,C5ALATE,NO3SPIKEA,T15NFREEA,T45NFREEA,NFREEA,TENDNFREEA,T15NH4A,T45NH4A,NH4A,TENDNH4A,T15NO2A,T45NO2A,TENDNO2A,T15NO3A,T45NO3A,TENDNO3A	No		53.2818	188.328	Mitochondrial ribosomal protein MRP-S35;
Phatr3_EG01829	proteinId 42977	These are New genes (found on the antisense strand of Phatr2 genes)	chr_1	1679012	1679417	NA	NA	H3K9_14Ac	No		No		195.753	1062.82	Uncharacterised protein conserved in bacteria (DUF2326);
Phatr3_EG01830	-	These are NEW GENES	chr_1	1721138	1721481	NA	NA	CG,H3K27me3,H3K9me2,H3K9me3	No		No		NA	NA	Domain of unknown function (DUF4216);
Phatr3_EG01831	proteinId OTE43037	Others	chr_1	1871165	1871864	NA	NA	NoMark	Yes	1ALATE,C5ALATE,NO3SPIKEA,T15NFREEA,T45NFREEA,NFREEA,TENDNFREEA,T15NH4A,T45NH4A,NH4A,TENDNH4A,T15NO2A,T45NO2A,TENDNO2A,T15NO3A,T45NO3A,TENDNO3A	Yes	NO3SPIKEA,T15NH4A,T45NH4A,T45NO2A,TENDNO2A,TENDNO3A	164.479	876.804	MGS-like domain;
Phatr3_EG01833	proteinId 42504	These are New genes (found on the antisense strand of Phatr2 genes)	chr_1	243596	244355	NA	NA	H3K4me2	Yes	1ALATE,C5ALATE,NO3SPIKEA,T15NFREEA,T45NFREEA,NFREEA,TENDNFREEA,T15NH4A,T45NH4A,NH4A,TENDNH4A,T15NO2A,T45NO2A,TENDNO2A,T15NO3A,T45NO3A,TENDNO3A	No		217.76	601.259	Cytochrome c7 and related cytochrome c;
Phatr3_EG01834	-	These are NEW GENES	chr_1	1723046	1723690	NA	NA	CG,H3K27me3,H3K9me2,H3K9me3	No		No		NA	NA	S-100/ICaBP type calcium binding domain;
Phatr3_EG01835	-	These are NEW GENES	chr_1	1077504	1077811	NA	NA	H3K9_14Ac	No		No		0	0	NMDA receptor-regulated gene protein 2 C-terminus;
Phatr3_EG01836	proteinId 42494	These are New genes (found on the antisense strand of Phatr2 genes)	chr_1	213413	214322	NA	NA	H3K9me3	No		No		1683.01	3866.89	Uncharacterised protein family, YAP/Alf4/glomulin;
Phatr3_EG01837	proteinId 24886	These are New genes (found on the antisense strand of Phatr2 genes)	chr_1	1835611	1835996	NA	NA	H3K9_14Ac	Yes	1ALATE,C5ALATE,NO3SPIKEA,T15NFREEA,T45NFREEA,NFREEA,TENDNFREEA,T15NH4A,T45NH4A,NH4A,TENDNH4A,T15NO2A,T45NO2A,TENDNO2A,T15NO3A,T45NO3A,TENDNO3A	No		655.598	2848.84	3-octaprenyl-4-hydroxybenzoate carboxy-lyase;
Phatr3_EG01838	proteinId OTE31429	These are New genes (found on the antisense strand of Phatr2 genes)	chr_1	78666	79204	NA	NA	H3K4me2	Yes	1ALATE,C5ALATE,NO3SPIKEA,T15NFREEA,T45NFREEA,TENDNH4A,TENDNO2A,TENDNO3A	Yes	T15NFREEA,T15NH4A,NH4A,T15NO3A,	37.0656	67.1496	Carbohydrate/starch-binding module (family 21);
Phatr3_EG01839	proteinId OTE31898	These are New genes (found on the antisense strand of Phatr2 genes)	chr_1	1203696	1204386	NA	NA	CG,H3K27me3,H3K9me2,H3K9me3	No		No		NA	NA	DDE_Tnp_1-like zinc-ribbon;
Phatr3_EG01840	proteinId OTE50671	Others	chr_1	1235352	1236485	NA	pfkB family carbohydrate kinase	CG,H3K9_14Ac,H3K4me2	No		No		137.838	425.281	pfkB family carbohydrate kinase;
Phatr3_EG01841	-	These are NEW GENES	chr_1	668060	670027	NA	NA	H3K9_14Ac,H3K4me2	No		No		751.737	2633.5	Ankyrin repeat;Ankyrin repeats (many copies);
Phatr3_EG01842	proteinId 32195	These are New genes (found on the antisense strand of Phatr2 genes)	chr_1	1926750	1927016	NA	NA	H3K9_14Ac,H3K4me2	No		No		38.2239	163.629	Domain of unknown function (DUF4558);
Phatr3_EG01843	-	These are NEW GENES	chr_1	32615	33778	NA	Histidine phosphatase superfamily (branch 2)	H3K4me2	No		No		193.436	516.357	Histidine phosphatase superfamily (branch 2);
Phatr3_EG01844	proteinId OTE50671	Others	chr_1	1237415	1240022	NA	CRAL/TRIO domain	H3K9_14Ac,H3K4me2	Yes	C5ALATE,T15NFREEA,NFREEA,NH4A,TENDNH4A,	Yes	T15NH4A,TENDNH4A,T15NO3A,TENDNO3A	274.517	534.881	CRAL/TRIO domain;
Phatr3_EG01845	-	These are NEW GENES	chr_1	2241843	2242343	NA	NA	CG,H3K27me3,H3K9me2,H3K4me2	No		No		2.3166	0	Protein of unknown function (DUF3181);
Phatr3_EG01846	proteinId 24739	These are New genes (found on the antisense strand of Phatr2 genes)	chr_1	1358887	1359530	NA	NA	NoMark	Yes	1ALATE,C5ALATE,NO3SPIKEA,T15NFREEA,T45NFREEA,NFREEA,TENDNFREEA,T15NH4A,T45NH4A,NH4A,TENDNH4A,T15NO2A,T45NO2A,TENDNO2A,T15NO3A,T45NO3A,TENDNO3A	No		40.5405	537.197	Glucodextranase, domain B;
Phatr3_EG01847	-	These are NEW GENES	chr_1	1590672	1591034	metal ion transport	Heavy-metal-associated domain	H3K9_14Ac,H3K4me2	No		No		172.587	717.806	Heavy-metal-associated domain;
Phatr3_EG01848	-	These are NEW GENES	chr_1	2183955	2184465	NA	Ribosome associated membrane protein RAMP4	H3K4me2	No		No		348.648	961.706	Ribosome associated membrane protein RAMP4;
Phatr3_EG01849	proteinId OTE50671	Others	chr_1	1233881	1234233	NA	NA	H3K9_14Ac,H3K4me2	No		No		18.5328	214.57	Domain of unknown function (DUF1992);
Phatr3_EG01850	-	These are NEW GENES	chr_1	1721496	1723024	NA	NA	CG,CHH,H3K27me3,H3K9me2,H3K9me3	No		No		NA	1.54367	Actin-fragmin kinase, catalytic;
Phatr3_EG01851	-	These are NEW GENES	chr_1	2261084	2261694	NA	NA	H3K9_14Ac,H3K4me2	Yes	C5ALATE,NO3SPIKEA,NFREEA,TENDNFREEA,TENDNH4A,T15NO3A,	No		262.934	646.797	LexA-binding, inner membrane-associated putative hydrolase;
Phatr3_EG01852	-	These are NEW GENES	chr_1	955564	956372	cell redox homeostasis	Thioredoxin	H3K9_14Ac,H3K4me2	No		No		455.212	2117.91	Thioredoxin;
Phatr3_EG01853	-	These are NEW GENES	chr_1	1025972	1027672	NA	GDSL-like Lipase/Acylhydrolase family	H3K9me2,H3K4me2	No		No		39.3822	123.494	GDSL-like Lipase/Acylhydrolase family;
Phatr3_EG01854	proteinId 42501	Others	chr_1	234279	234796	NA	NA	H3K9_14Ac,H3K4me2	No		No		34.749	218.429	Glycine-zipper domain;
Phatr3_EG01855	proteinId 42501	Others	chr_1	235470	235744	NA	NA	NoMark	Yes	1ALATE,C5ALATE,NO3SPIKEA,T15NFREEA,T45NFREEA,NFREEA,TENDNFREEA,T15NH4A,T45NH4A,NH4A,TENDNH4A,T15NO2A,T45NO2A,TENDNO2A,T15NO3A,T45NO3A,TENDNO3A	No		97.2972	317.224	Wnt and FGF inhibitory regulator;
Phatr3_EG01856	-	These are NEW GENES	chr_1	1247352	1247865	NA	NA	CG,H3K27me3,H3K9me2,H3K9me3	No		No		NA	0.771834	Protein of unknown function (DUF551) ;
Phatr3_EG01858	-	These are NEW GENES	chr_1	493744	494699	glutamine catabolic process	SNO glutamine amidotransferase family	H3K9_14Ac,H3K4me2	Yes	T45NFREEA,NFREEA,TENDNFREEA,NH4A,TENDNH4A,TENDNO2A,TENDNO3A	Yes	1ALATE,C5ALATE,NO3SPIKEA,T45NFREEA,TENDNFREEA,T15NH4A,T45NH4A,T15NO2A,T45NO2A,TENDNO2A,T15NO3A,T45NO3A,	79.9227	348.097	SNO glutamine amidotransferase family;SNO glutamine amidotransferase family;
Phatr3_EG01859	proteinId 32120	These are New genes (found on the antisense strand of Phatr2 genes)	chr_1	1724860	1725251	NA	NA	H3K9me2,H3K9_14Ac,H3K4me2	No		No		48.6486	243.9	Domain of unknown function (DUF1338);
Phatr3_EG01860	proteinId OTE42794	These are New genes (found on the antisense strand of Phatr2 genes)	chr_1	1133947	1134631	NA	NA	CG,H3K4me2	Yes	C5ALATE,NO3SPIKEA,T15NFREEA,T45NFREEA,NFREEA,TENDNFREEA,T15NH4A,T45NH4A,NH4A,TENDNH4A,T15NO2A,TENDNO2A,T15NO3A,T45NO3A,TENDNO3A	Yes	C5ALATE,NO3SPIKEA,T45NFREEA,T15NH4A,T45NO2A,TENDNO2A,T45NO3A,	6.9498	129.668	Autophagy-related protein 27;
Phatr3_EG01861	-	These are NEW GENES	chr_1	997338	997643	NA	NA	CG,H3K27me3,H3K9me2,H3K9me3	No		No		NA	0	Fibronectin type III domain;
Phatr3_EG01862	-	These are NEW GENES	chr_1	1973689	1974114	NA	NA	H3K9_14Ac,H3K4me2	No		No		5.7915	27.786	Plasmodium vivax Vir protein;
Phatr3_EG01863	-	These are NEW GENES	chr_1	1259485	1260335	NA	DNA repair REX1-B	H3K9_14Ac,H3K4me2	Yes	C5ALATE,NO3SPIKEA,T15NFREEA,NFREEA,TENDNFREEA,NH4A,T15NO2A,T45NO2A,TENDNO2A,T15NO3A,T45NO3A,	No		101.93	389.776	DNA repair REX1-B;
Phatr3_EG01864	proteinId 17519	These are New genes (found on the antisense strand of Phatr2 genes)	chr_1	1135909	1136768	NA	NA	H3K9_14Ac,H3K4me2	Yes	NO3SPIKEA,T15NFREEA,T45NFREEA,NFREEA,TENDNFREEA,T15NH4A,T45NH4A,NH4A,TENDNH4A,T15NO2A,T45NO2A,T15NO3A,T45NO3A,	Yes	1ALATE,C5ALATE,TENDNFREEA,T15NH4A,TENDNO2A,TENDNO3A	155.212	2316.28	Carbohydrate-binding module 48 (Isoamylase N-terminal domain);
Phatr3_EG01865	-	These are NEW GENES	chr_1	2108853	2109530	NA	NA	H3K4me2	No		No		628.957	202.221	Protein of unknown function (DUF3570);
Phatr3_EG01866	proteinId OTE32340	These are New genes (found on the antisense strand of Phatr2 genes)	chr_1	2243368	2243751	NA	NA	CG,H3K27me3,H3K9me3	No		No		NA	1.54367	TrwC relaxase;
Phatr3_EG01867	-	These are NEW GENES	chr_1	1141493	1141780	proteolysis	Peptidase family S49	CG,H3K27me3,H3K9me2,H3K9me3	No		No		NA	NA	Peptidase family S49;
Phatr3_EG01868	proteinId 8950	These are New genes (found on the antisense strand of Phatr2 genes)	chr_1	913712	914369	NA	NA	H3K9_14Ac	Yes	1ALATE,C5ALATE,NO3SPIKEA,T15NFREEA,T45NFREEA,TENDNFREEA,TENDNH4A,TENDNO2A,T45NO3A,	Yes	1ALATE,NO3SPIKEA,NFREEA,T15NH4A,T45NH4A,NH4A,T15NO2A,T45NO2A,TENDNO2A,T15NO3A,TENDNO3A	141.313	1562.96	NA
Phatr3_EG01869	-	These are NEW GENES	chr_1	663347	665210	NA	Tetratricopeptide repeat;TPR repeat	H3K9_14Ac,H3K4me2	Yes	C5ALATE,NO3SPIKEA,T15NFREEA,T45NFREEA,TENDNH4A,T45NO2A,T15NO3A,	Yes	1ALATE,NFREEA,T15NH4A,T45NH4A,T15NO2A,T45NO2A,TENDNO2A,	1642.47	5947.76	Tetratricopeptide repeat;Tetratricopeptide repeat;TPR repeat;Anaphase-promoting complex, cyclosome, subunit 3;Tetratricopeptide repeat;Tetratricopeptide repeat;Tetratricopeptide repeat;Tetratricopeptide repeat;
Phatr3_EG01870	-	These are NEW GENES	chr_1	1654482	1655555	obsolete ATP catabolic process	recA bacterial DNA recombination protein	H3K9_14Ac,H3K4me2	No		No		669.498	1590.75	recA bacterial DNA recombination protein;
Phatr3_EG01871	proteinId 42846	These are New genes (found on the antisense strand of Phatr2 genes)	chr_1	1298873	1301071	NA	NA	H3K9_14Ac,H3K4me2	No		No		1299.61	3511.85	Immunity protein 49;
Phatr3_EG01873	-	These are NEW GENES	chr_1	2034190	2034442	NA	NA	NoMark	No		Yes	T15NH4A,T45NH4A,T15NO2A,TENDNO2A,TENDNO3A	19.6911	90.3046	Glyoxalase-like domain;
Phatr3_EG01874	-	These are NEW GENES	chr_1	1415476	1416584	post-chaperonin tubulin folding pathway	Tubulin binding cofactor C	H3K9_14Ac,H3K4me2	No		Yes	T45NFREEA,T15NH4A,T45NH4A,T45NO2A,TENDNO2A,T45NO3A,	100.772	316.452	Tubulin binding cofactor C;
Phatr3_EG01875	-	These are NEW GENES	chr_1	1020516	1021153	NA	NA	CG,H3K27me3,H3K9me2,H3K9me3	No		No		NA	0.771834	Alpha conotoxin precursor;
Phatr3_EG01876	proteinId 42743	These are New genes (found on the antisense strand of Phatr2 genes)	chr_1	948428	948717	NA	NA	NoMark	No		Yes	T15NFREEA,T45NH4A,NH4A,T15NO2A,T45NO2A,TENDNO2A,T45NO3A,	15.0579	111.144	Right handed beta helix region;
Phatr3_EG01877	-	These are NEW GENES	chr_1	2242999	2243181	NA	NA	H3K27me3	No		No		NA	NA	Ferritin-like domain;
Phatr3_EG01878	proteinId 42881	These are New genes (found on the antisense strand of Phatr2 genes)	chr_1	1407736	1408241	NA	NA	H3K9me2	No		Yes	1ALATE,C5ALATE,NO3SPIKEA,T15NH4A,NH4A,	1.1583	5.40284	Succinylglutamate desuccinylase / Aspartoacylase family;
Phatr3_EG01879	-	These are NEW GENES	chr_1	562426	562662	NA	NA	H3K4me2	No		No		105.405	292.525	Enterobacterial Ail/Lom protein;
Phatr3_EG01880	-	These are NEW GENES	chr_1	2100911	2101196	NA	NA	H3K9_14Ac,H3K4me2	Yes	1ALATE,C5ALATE,NO3SPIKEA,NFREEA,TENDNFREEA,T15NH4A,T45NH4A,NH4A,TENDNH4A,T15NO2A,T45NO2A,T15NO3A,T45NO3A,TENDNO3A	Yes	T15NFREEA,T45NFREEA,T45NO2A,TENDNO2A,T45NO3A,	128.571	1885.59	Resistance to inhibitors of cholinesterase homologue 3;
Phatr3_EG01881	-	These are NEW GENES	chr_1	1215784	1216219	NA	NA	H3K9_14Ac,H3K4me2	Yes	C5ALATE,T15NFREEA,NFREEA,TENDNFREEA,TENDNO2A,TENDNO3A	Yes	1ALATE,NO3SPIKEA,T45NFREEA,T15NH4A,T45NH4A,NH4A,TENDNH4A,T15NO2A,T45NO2A,T15NO3A,T45NO3A,	236.293	593.541	Yqey-like protein;
Phatr3_EG01882	-	These are NEW GENES	chr_1	81348	82442	NA	NA	NoMark	No		No		217.76	1363.06	Galactose oxidase, central domain;
Phatr3_EG01883	-	These are NEW GENES	chr_1	1557299	1562497	protein targeting to Golgi	GRIP domain	H3K9_14Ac,H3K4me2	No		No		1088.8	1668.71	HlyD family secretion protein;HlyD membrane-fusion protein of T1SS;GRIP domain;
Phatr3_EG01884	-	These are NEW GENES	chr_1	260855	261241	NA	NA	NoMark	No		Yes	C5ALATE,T15NH4A,T45NH4A,T45NO2A,TENDNO2A,T15NO3A,	5.7915	74.0961	Domain of unknown function (DUF1870);
Phatr3_EG01885	proteinId 43117	These are New genes (found on the antisense strand of Phatr2 genes)	chr_1	2079379	2079951	NA	NA	H3K9me2	No		No		2.3166	8.49018	Pili assembly chaperone PapD, C-terminal domain;
Phatr3_EG01886	proteinId 17545	These are New genes (found on the antisense strand of Phatr2 genes)	chr_1	1192174	1192892	NA	NA	H3K9_14Ac,H3K4me2	No		Yes	T15NH4A,NH4A,TENDNH4A,T15NO2A,TENDNO2A,	628.957	7587.9	Flagellar basal body rod FlgEFG protein C-terminal;
Phatr3_EG01887	-	These are NEW GENES	chr_33	81026	86317	NA	Reverse transcriptase (RNA-dependent DNA polymerase)	CG,CHH,H3K27me3,H3K9me2,H3K9me3	No		No		3.4749	3.08734	Reverse transcriptase (RNA-dependent DNA polymerase);RNase H;gag-polypeptide of LTR copia-type;
Phatr3_EG01888	-	These are NEW GENES	chr_33	35560	36048	NA	NA	H3K9me2	No		No		NA	NA	Xylose isomerase-like TIM barrel;
Phatr3_EG01889	-	These are NEW GENES	chr_33	795	3485	NA	Reverse transcriptase (RNA-dependent DNA polymerase)	CG,H3K27me3,H3K9me2,H3K9me3	No		No		NA	2.3155	Reverse transcriptase (RNA-dependent DNA polymerase);RNase H;
Phatr3_EG01890	-	These are NEW GENES	chr_33	49329	54753	NA	Reverse transcriptase (RNA-dependent DNA polymerase)	CG,CHG,H3K27me3,H3K9me2,H3K9me3,H3K4me2	No		No		33.5907	7.71834	gag-polypeptide of LTR copia-type;Reverse transcriptase (RNA-dependent DNA polymerase);Integrase core domain;RNase H;
Phatr3_EG01891	-	These are NEW GENES	chr_33	78259	78717	NA	NA	CG,H3K27me3,H3K9me2,H3K9me3	No		No		NA	0	Reverse transcriptase (RNA-dependent DNA polymerase);
Phatr3_EG01892	proteinId 41458	These genes are formed by splitting one Phatr2 gene	chr_30	211328	212152	NA	NA	H3K27me3,H3K9me2,H3K9_14Ac,H3K4me2	Yes	NFREEA,TENDNFREEA,TENDNH4A,TENDNO2A,TENDNO3A	Yes	C5ALATE,NO3SPIKEA,T15NH4A,NH4A,T15NO2A,T45NO2A,T15NO3A,T45NO3A,	12.7413	20.8395	Photosystem II protein;
Phatr3_EG01893	proteinId 41458	These genes are formed by splitting one Phatr2 gene	chr_30	212220	212861	NA	NA	H3K27me3,H3K9me2,H3K9_14Ac,H3K4me2	No		Yes	1ALATE,C5ALATE,NO3SPIKEA,T15NFREEA,T15NH4A,T45NH4A,T15NO2A,T15NO3A,T45NO3A,	9.2664	30.8734	Adenylate and Guanylate cyclase catalytic domain;
Phatr3_EG01894	proteinId 50157	These genes are formed by splitting one Phatr2 gene	chr_27	216186	218864	NA	Tetratricopeptide repeat;TPR repeat	H3K9_14Ac,H3K4me2	Yes	1ALATE,C5ALATE,NO3SPIKEA,T15NFREEA,T45NFREEA,NFREEA,TENDNFREEA,T15NH4A,T45NH4A,NH4A,TENDNH4A,T15NO2A,T45NO2A,TENDNO2A,T15NO3A,T45NO3A,TENDNO3A	No		386.872	313.365	TPR repeat;PDZ domain (Also known as DHR or GLGF);Tetratricopeptide repeat;Tetratricopeptide repeat;
Phatr3_EG01895	proteinId 50157	These genes are formed by splitting one Phatr2 gene	chr_27	219034	221451	vesicle-mediated transport	Ankyrin repeat;FYVE zinc finger	NoMark	No		No		302.316	768.747	Ankyrin repeats (3 copies);Synaptobrevin;FYVE zinc finger;
Phatr3_EG01897	proteinId 30925	These genes are formed by splitting one Phatr2 gene	chr_27	152655	153434	regulation of transcription, DNA-templated	Brf1-like TBP-binding domain	CG,H3K4me2	No		No		126.255	197.59	Brf1-like TBP-binding domain;
Phatr3_EG01898	proteinId 30925	These genes are formed by splitting one Phatr2 gene	chr_27	153461	154717	regulation of transcription, DNA-templated	Transcription factor TFIIB repeat;TFIIB zinc-binding	H3K9_14Ac,H3K4me2	No		No		76.4478	223.06	Transcription factor TFIIB repeat;Transcription factor TFIIB repeat;TFIIB zinc-binding;
Phatr3_EG01903	proteinId OTE50095	These genes are formed by splitting one Phatr2 gene	chr_26	433960	436509	NA	Exostosin family	CG,H3K27me3,H3K9me2,H3K9me3,H3K9_14Ac,H3K4me2	No		No		20.8494	259.336	Exostosin family;
Phatr3_EG01904	proteinId 49982	These genes are formed by splitting one Phatr2 gene	chr_26	26653	28428	NA	NA	H3K9_14Ac,H3K4me2	No		No		84.5559	279.404	Photosystem II reaction centre M protein (PsbM);
Phatr3_EG01905	proteinId 49982, proteinId OTE40822	Others	chr_26	25570	26595	NA	NA	H3K9_14Ac,H3K4me2	Yes	1ALATE,C5ALATE,NH4A,TENDNH4A,TENDNO3A	Yes	T15NFREEA,T15NH4A,T45NO2A,T15NO3A,	48.6486	114.232	WhiA C-terminal HTH domain;
Phatr3_EG01905	proteinId OTE40822	Others	chr_26	25570	26595	NA	NA	H3K9_14Ac,H3K4me2	Yes	1ALATE,C5ALATE,NH4A,TENDNH4A,TENDNO3A	Yes	T15NFREEA,T15NH4A,T45NO2A,T15NO3A,	48.6486	114.232	WhiA C-terminal HTH domain;
Phatr3_EG01905	proteinId 49982	Others	chr_26	25570	26595	NA	NA	H3K9_14Ac,H3K4me2	Yes	1ALATE,C5ALATE,NH4A,TENDNH4A,TENDNO3A	Yes	T15NFREEA,T15NH4A,T45NO2A,T15NO3A,	48.6486	114.232	WhiA C-terminal HTH domain;
Phatr3_EG01906	proteinId OTE50095	These genes are formed by splitting one Phatr2 gene	chr_26	436989	438052	NA	NA	CG,H3K27me3,H3K9me2,H3K9me3,H3K9_14Ac,H3K4me2	Yes	1ALATE,C5ALATE,NO3SPIKEA,T45NFREEA,NFREEA,TENDNFREEA,T45NH4A,TENDNH4A,TENDNO2A,TENDNO3A	Yes	TENDNFREEA,T15NH4A,T15NO2A,T45NO2A,TENDNO2A,T45NO3A,TENDNO3A	79.9227	642.938	Metal binding domain of Ada;
Phatr3_EG01907	proteinId 23629	Others	chr_25	358902	362183	NA	E1-E2 ATPase;Cation transporting ATPase, C-terminus;Cation transporter/ATPase, N-terminus;haloacid dehalogenase-like hydrolase	H3K9me3,H3K4me2	No		No		2754.44	36388.1	Cation transporter/ATPase, N-terminus;haloacid dehalogenase-like hydrolase;E1-E2 ATPase;Cation transporting ATPase, C-terminus;
Phatr3_EG01908	proteinId 23629	Others	chr_25	363001	366662	NA	E1-E2 ATPase;Cation transporting ATPase, C-terminus;Cation transporter/ATPase, N-terminus;haloacid dehalogenase-like hydrolase	H3K9_14Ac,H3K4me2	No		No		145.946	568.07	Cation transporter/ATPase, N-terminus;Cation transporting ATPase, C-terminus;E1-E2 ATPase;haloacid dehalogenase-like hydrolase;
Phatr3_EG01909	proteinId 49971	These genes are formed by splitting one Phatr2 gene	chr_25	467535	469010	NA	Nucleoside H+ symporter;MFS_1 like family	H3K9_14Ac,H3K4me2	Yes	1ALATE,C5ALATE,NO3SPIKEA,T45NFREEA,NFREEA,TENDNFREEA,T15NH4A,T45NH4A,T15NO3A,T45NO3A,TENDNO3A	Yes	NFREEA,T15NH4A,TENDNO2A,TENDNO3A	195.753	586.594	Nucleoside H+ symporter;
Phatr3_EG01910	proteinId 49930	These genes are formed by splitting one Phatr2 gene	chr_25	329990	330439	NA	NA	H3K4me2	No		No		154.054	395.179	NADH-ubiquinone oxidoreductase ASHI subunit (CI-ASHI or NDUFB8);
Phatr3_EG01911	proteinId OTE40716	These genes are formed by splitting one Phatr2 gene	chr_25	220793	222613	NA	NA	CG,H3K27me3,H3K9me2,H3K9me3,H3K4me2	No		No		10.4247	1.54367	MULE transposase domain;SWIM zinc finger;
Phatr3_EG01912	proteinId OTE40716	These genes are formed by splitting one Phatr2 gene	chr_25	222695	222963	NA	NA	CG,H3K27me3,H3K9me2,H3K4me2	No		No		1.1583	0	EBP50, C-terminal;
Phatr3_EG01913	proteinId 49971	These genes are formed by splitting one Phatr2 gene	chr_25	466009	466614	NA	Protein of unknown function (DUF1275)	H3K4me2	No		No		17.3745	104.198	Protein of unknown function (DUF1275);
Phatr3_EG01914	proteinId 49930	These genes are formed by splitting one Phatr2 gene	chr_25	329416	329805	NA	NA	H3K4me2	Yes	1ALATE,NO3SPIKEA,T45NFREEA,NFREEA,TENDNFREEA,NH4A,TENDNH4A,T15NO2A,TENDNO2A,T15NO3A,TENDNO3A	Yes	T15NFREEA,T15NH4A,T45NH4A,T15NO3A,T45NO3A,	45.1737	118.863	NA
Phatr3_EG01915	proteinId 49723	These genes are formed by splitting one Phatr2 gene	chr_24	66437	66880	NA	NA	H3K9_14Ac	No		No		4.6332	33.1889	Uricase;
Phatr3_EG01916	proteinId 49723	These genes are formed by splitting one Phatr2 gene	chr_24	66923	68533	NA	NA	H3K9_14Ac,H3K4me2	No		No		297.683	1788.34	Procyclic acidic repetitive protein (PARP);
Phatr3_EG01917	proteinId OTE40623	These genes are formed by splitting one Phatr2 gene	chr_24	477520	479746	NA	NA	CG,H3K27me3,H3K9me2,H3K9me3,H3K9_14Ac	No		No		0	0	Protein of unknown function (DUF2543);
Phatr3_EG01918	proteinId 49455	These genes are formed by splitting one Phatr2 gene	chr_22	290429	291550	NA	NA	H3K4me2	Yes	C5ALATE,NO3SPIKEA,T15NFREEA,T45NFREEA,NFREEA,TENDNFREEA,NH4A,TENDNH4A,TENDNO2A,TENDNO3A	Yes	1ALATE,T15NH4A,T45NH4A,T15NO2A,	46.332	182.925	Sucrose-6F-phosphate phosphohydrolase;
Phatr3_EG01919	proteinId 49455	These genes are formed by splitting one Phatr2 gene	chr_22	287956	289737	NA	NA	H3K9_14Ac	No		No		132.046	499.377	Alpha/beta hydrolase family;
Phatr3_EG01920	proteinId OTE42289	Others	chr_22	82955	83518	NA	YbaB/EbfC DNA-binding family	H3K9me3,H3K9_14Ac,H3K4me2	No		No		82.2393	333.432	YbaB/EbfC DNA-binding family;
Phatr3_EG01922	proteinId OTE49526	These genes are formed by splitting one Phatr2 gene	chr_22	517668	519161	NA	Myb-like DNA-binding domain	H3K9_14Ac	Yes	1ALATE,C5ALATE,TENDNFREEA,NH4A,TENDNH4A,TENDNO2A,T15NO3A,T45NO3A,TENDNO3A	No		31.2741	57.8876	Myb-like DNA-binding domain;
Phatr3_EG01923	proteinId OTE42289	Others	chr_22	79178	81029	tRNA aminoacylation for protein translation	tRNA synthetases class II (D, K and N);OB-fold nucleic acid binding domain	H3K9_14Ac,H3K4me2	Yes	TENDNH4A,T15NO2A,T45NO2A,TENDNO2A,TENDNO3A	No		137.838	540.284	tRNA synthetases class II (D, K and N) ;OB-fold nucleic acid binding domain;
Phatr3_EG01924	proteinId OTE49526	These genes are formed by splitting one Phatr2 gene	chr_22	512484	515885	NA	WD domain, G-beta repeat;Minichromosome loss protein, Mcl1, middle region	CG	Yes	C5ALATE,T45NFREEA,NFREEA,TENDNFREEA,TENDNO2A,	Yes	1ALATE,T15NH4A,NH4A,T15NO2A,T15NO3A,	2.3166	28.5579	WD domain, G-beta repeat;WD domain, G-beta repeat;Minichromosome loss protein, Mcl1, middle region;
Phatr3_EG01926	proteinId OTE49642	These genes are formed by splitting one Phatr2 gene	chr_23	285477	287324	NA	Pentatricopeptide repeat domain	H3K9_14Ac,H3K4me2	No		No		57.915	502.464	Mitochondrial 28S ribosomal protein S27;
Phatr3_EG01927	proteinId OTE49642	These genes are formed by splitting one Phatr2 gene	chr_23	284634	284932	NA	NA	H3K9_14Ac	No		No		2.3166	0.771834	Ras of Complex, Roc, domain of DAPkinase;
Phatr3_EG01928	proteinId 49600	These genes are formed by splitting one Phatr2 gene	chr_23	161994	162920	NA	NA	NoMark	No		No		107.722	372.024	Fragile site-associated protein C-terminus;
Phatr3_EG01929	proteinId 49600	These genes are formed by splitting one Phatr2 gene	chr_23	163064	164457	NA	NA	H3K9_14Ac,H3K4me2	No		Yes	NO3SPIKEA,T15NFREEA,T15NH4A,NH4A,T15NO2A,T45NO2A,TENDNO2A,T15NO3A,T45NO3A,TENDNO3A	83.3976	223.832	Met-10+ like-protein;
Phatr3_EG01930	proteinId 49663	Others	chr_23	344100	345626	NA	Helicase associated domain	H3K9_14Ac,H3K4me2	Yes	1ALATE,NO3SPIKEA,T45NFREEA,NFREEA,TENDNFREEA,NH4A,T15NO2A,T45NO2A,TENDNO2A,T45NO3A,TENDNO3A	No		258.301	730.155	Helicase associated domain;Helicase associated domain;Helicase associated domain;
Phatr3_EG01931	proteinId 49663	Others	chr_23	343494	344063	NA	NA	H3K4me2	Yes	1ALATE,C5ALATE,NO3SPIKEA,T15NFREEA,T45NFREEA,NFREEA,TENDNFREEA,T45NH4A,NH4A,TENDNH4A,T15NO2A,T45NO2A,TENDNO2A,T45NO3A,TENDNO3A	Yes	NO3SPIKEA,T15NH4A,TENDNO2A,T15NO3A,T45NO3A,	116.988	228.463	Creatinase/Prolidase N-terminal domain;
Phatr3_EG01932	proteinId 49558	These genes are formed by splitting one Phatr2 gene	chr_23	35105	37350	regulation of transcription, DNA-templated	Tetratricopeptide repeat;Tetratricopeptide repeat	H3K9_14Ac,H3K4me2	Yes	1ALATE,C5ALATE,NO3SPIKEA,T15NFREEA,T45NFREEA,NFREEA,TENDNFREEA,T15NH4A,T45NH4A,TENDNH4A,T15NO2A,T45NO2A,T15NO3A,T45NO3A,TENDNO3A	Yes	TENDNFREEA,T15NH4A,T45NH4A,T15NO2A,T45NO2A,TENDNO2A,T45NO3A,	170.27	1339.13	Cohesin loading factor;
Phatr3_EG01933	proteinId 49558	These genes are formed by splitting one Phatr2 gene	chr_23	37791	39302	regulation of transcription, DNA-templated	HSF-type DNA-binding	H3K9me2,H3K9_14Ac,H3K4me2	Yes	1ALATE,C5ALATE,NO3SPIKEA,T45NFREEA,NFREEA,TENDNFREEA,T45NH4A,NH4A,TENDNH4A,T15NO2A,T45NO2A,TENDNO2A,T15NO3A,T45NO3A,TENDNO3A	No		227.027	747.136	HSF-type DNA-binding;
Phatr3_EG01934	proteinId 49293	These genes are formed by splitting one Phatr2 gene	chr_21	490104	492176	oxidation-reduction process	BRCA1 C Terminus (BRCT) domain;NAD-dependent DNA ligase adenylation domain;NAD-dependent DNA ligase OB-fold domain;Helix-hairpin-helix domain	H3K4me2	No		No		71.8146	444.577	NAD-dependent DNA ligase adenylation domain;Helix-hairpin-helix motif;BRCA1 C Terminus (BRCT) domain;Helix-hairpin-helix domain;NAD-dependent DNA ligase C4 zinc finger domain;NAD-dependent DNA ligase OB-fold domain;
Phatr3_EG01935	proteinId 49293	These genes are formed by splitting one Phatr2 gene	chr_21	489548	490054	NA	NAD-dependent DNA ligase adenylation domain	H3K9_14Ac,H3K4me2	No		No		10.4247	46.3101	NAD-dependent DNA ligase adenylation domain;
Phatr3_EG01936	proteinId 49136	These genes are formed by splitting one Phatr2 gene	chr_21	27168	28314	regulation of transcription, DNA-templated	NA	H3K9me2,H3K9_14Ac,H3K4me2	No		Yes	NO3SPIKEA,T15NFREEA,NFREEA,T15NH4A,T45NH4A,NH4A,TENDNH4A,T15NO2A,T45NO2A,	32.4324	111.144	Domain of unknown function (DUF4588);
Phatr3_EG01937	proteinId 49136	These genes are formed by splitting one Phatr2 gene	chr_21	26683	26950	NA	NA	H3K9me2,H3K9_14Ac,H3K4me2	No		No		NA	3.85917	Domain of unknown function (DUF3361);
Phatr3_EG01938	proteinId 39901	These genes are formed by splitting one Phatr2 gene	chr_21	320589	320937	NA	NA	NoMark	No		No		1.1583	9.26201	Cys/Met metabolism PLP-dependent enzyme;
Phatr3_EG01939	proteinId 39901	These genes are formed by splitting one Phatr2 gene	chr_21	319578	320144	NA	NA	CG,H3K9me2,H3K9_14Ac,H3K4me2	No		No		64.8648	348.869	Uncharacterized conserved protein (DUF2362);
Phatr3_EG01940	proteinId 54960	These genes are formed by splitting one Phatr2 gene	chr_19	430897	431742	NA	SPFH domain / Band 7 family	H3K9_14Ac,H3K4me2	No		No		165.637	605.118	SPFH domain / Band 7 family;
Phatr3_EG01941	proteinId OTE39364	These genes are formed by splitting one Phatr2 gene	chr_19	292565	294916	NA	NA	CG,CHG,CHH,H3K27me3,H3K9me2,H3K9me3,H3K4me2	No		No		NA	0	Cyclin, N-terminal domain;
Phatr3_EG01942	proteinId OTE39364	These genes are formed by splitting one Phatr2 gene	chr_19	291282	292409	NA	NA	CG,CHG,CHH,H3K27me3,H3K9me2,H3K9me3,H3K4me2	No		No		NA	1.54367	Integrase core domain;
Phatr3_EG01943	proteinId 54960	These genes are formed by splitting one Phatr2 gene	chr_19	432443	434041	NA	Histone deacetylase domain	CG,H3K9me2,H3K4me2	No		No		676.447	667.637	Histone deacetylase domain;
Phatr3_EG01944	proteinId OTE52461	These genes are formed by splitting one Phatr2 gene	chr_19	316835	320689	NA	Reverse transcriptase (RNA-dependent DNA polymerase)	CG,H3K27me3,H3K9me2,H3K9me3,H3K9_14Ac,H3K4me2	No		No		8.1081	1.54367	Reverse transcriptase (RNA-dependent DNA polymerase);Integrase core domain;RNase H;
Phatr3_EG01945	proteinId OTE52461	These genes are formed by splitting one Phatr2 gene	chr_19	320711	322133	NA	NA	CG,H3K27me3,H3K9me2,H3K9me3,H3K4me2	No		No		0	4.63101	EGFR receptor inhibitor Mig-6;
Phatr3_EG01946	proteinId 39528	These genes are formed by splitting one Phatr2 gene	chr_20	62413	62683	NA	NA	NoMark	No		No		0	1.54367	PMP-22/EMP/MP20/Claudin family;
Phatr3_EG01947	proteinId 39528	These genes are formed by splitting one Phatr2 gene	chr_20	57596	62247	carbamoyl phosphate biosynthetic process	Glutamine amidotransferase class-I;Carbamoyl-phosphate synthase L chain, N-terminal domain;Carbamoyl-phosphate synthase small chain, CPSase domain;MGS-like domain;Carbamoyl-phosphate synthase L chain, ATP binding domain;Carbamoyl-phosphate synthetase large chain, oligomerisation domain	H3K9me2,H3K4me2	Yes	NO3SPIKEA,TENDNFREEA,T45NH4A,T15NO2A,T15NO3A,T45NO3A,	Yes	1ALATE,C5ALATE,NFREEA,TENDNFREEA,NH4A,TENDNH4A,TENDNO2A,TENDNO3A	186.486	274.001	Carbamoyl-phosphate synthase small chain, CPSase domain;Glutamine amidotransferase class-I;Carbamoyl-phosphate synthase L chain, ATP binding domain;Carbamoyl-phosphate synthetase large chain, oligomerisation domain;Biotin carboxylase, N-terminal domain;ATP-grasp in the biosynthetic pathway with Ter operon;MGS-like domain;
Phatr3_EG01948	proteinId OTE39762	These genes are formed by splitting one Phatr2 gene	chr_20	647629	651379	NA	Reverse transcriptase (RNA-dependent DNA polymerase)	CG,H3K27me3,H3K9me2,H3K9me3,H3K9_14Ac,H3K4me2	No		No		0	4.63101	RNase H;Reverse transcriptase (RNA-dependent DNA polymerase);Integrase core domain;
Phatr3_EG01949	proteinId OTE39762	These genes are formed by splitting one Phatr2 gene	chr_20	646262	647607	NA	NA	CG,CHH,H3K27me3,H3K9me2,H3K9me3,H3K9_14Ac,H3K4me2	No		No		3.4749	7.71834	Putative glutamine amidotransferase;
Phatr3_EG01950	proteinId 49093	These genes are formed by splitting one Phatr2 gene	chr_20	562560	564077	NA	BTB/POZ domain;Ankyrin repeats (3 copies)	H3K9_14Ac,H3K4me2	No		No		104.247	252.39	BTB/POZ domain;BTB/POZ domain;Ankyrin repeat;Ankyrin repeats (many copies);
Phatr3_EG01951	proteinId 49093	These genes are formed by splitting one Phatr2 gene	chr_20	561498	562429	NA	NA	H3K9_14Ac	Yes	C5ALATE,NO3SPIKEA,NFREEA,TENDNFREEA,T45NH4A,T15NO2A,T45NO2A,TENDNO2A,T45NO3A,	Yes	T15NFREEA,T15NH4A,T45NO2A,TENDNO2A,	32.4324	154.367	Sushi repeat (SCR repeat);
Phatr3_EG01952	proteinId 49093	These genes are formed by splitting one Phatr2 gene	chr_20	564516	566315	transmembrane transport	Voltage gated chloride channel	H3K9me2,H3K4me2	Yes	NO3SPIKEA,T45NFREEA,TENDNFREEA,NH4A,T15NO3A,T45NO3A,	Yes	1ALATE,C5ALATE,T15NFREEA,T15NH4A,T45NH4A,	0	30.1015	Voltage gated chloride channel;
Phatr3_EG01953	proteinId 15224	Others	chr_18	432103	433518	NA	Cupin-like domain	H3K9_14Ac,H3K4me2	No		No		13.8996	176.75	Cupin superfamily protein;
Phatr3_EG01954	proteinId 15212	These genes are formed by splitting one Phatr2 gene	chr_18	538688	539644	transport	ABC transporter	NoMark	No		No		163.32	295.613	Domain of unknown function (DUF4162);AAA domain, putative AbiEii toxin, Type IV TA system;Cell-cycle sustaining, positive selection, ;
Phatr3_EG01955	proteinId 54926	These genes are formed by splitting one Phatr2 gene	chr_18	291808	298130	fatty acid biosynthetic process	Carbamoyl-phosphate synthase L chain, N-terminal domain;Biotin-requiring enzyme;Carboxyl transferase domain;Biotin carboxylase C-terminal domain;Carbamoyl-phosphate synthase L chain, ATP binding domain;Acetyl-CoA carboxylase, central region	H3K9_14Ac,H3K4me2	No		No		6091.5	39932.4	Carboxyl transferase domain;Biotin-requiring enzyme;Carbamoyl-phosphate synthase L chain, ATP binding domain;Biotin carboxylase, N-terminal domain;Acetyl-CoA carboxylase, central region;Acetyl-CoA carboxylase, central region;Biotin carboxylase C-terminal domain;
Phatr3_EG01956	proteinId 54926	These genes are formed by splitting one Phatr2 gene	chr_18	291064	291380	NA	NA	H3K9_14Ac	No		No		0	97.2511	HB1, ASXL, restriction endonuclease HTH domain;
Phatr3_EG01957	proteinId 15224	Others	chr_18	438318	439787	cell redox homeostasis	Thioredoxin;DnaJ domain	H3K9_14Ac,H3K4me2	No		No		830.501	8659.21	DnaJ domain;Thioredoxin;
Phatr3_EG01958	proteinId 15224	Others	chr_18	434367	435986	NA	Cupin-like domain	H3K4me2	No		No		245.56	365.078	JmjC domain, hydroxylase;
Phatr3_EG01959	proteinId 48709	These genes are formed by splitting one Phatr2 gene	chr_18	698634	700443	NA	NA	CG,CHH,H3K9_14Ac,H3K4me2	Yes	C5ALATE,T45NFREEA,NFREEA,TENDNFREEA,T45NH4A,TENDNO2A,T15NO3A,	No		156.371	576.56	AP-5 complex subunit, vesicle trafficking;
Phatr3_EG01960	proteinId 48709	These genes are formed by splitting one Phatr2 gene	chr_18	700479	700834	NA	NA	H3K9me2	Yes	1ALATE,C5ALATE,NO3SPIKEA,T15NFREEA,T45NFREEA,NFREEA,TENDNFREEA,T15NH4A,T45NH4A,NH4A,TENDNH4A,T15NO2A,T45NO2A,TENDNO2A,T45NO3A,TENDNO3A	No		96.1389	77.1834	Amidohydrolase;
Phatr3_EG01961	proteinId 15212	These genes are formed by splitting one Phatr2 gene	chr_18	534285	538672	transport	ABC transporter	H3K9_14Ac,H3K4me2	No		Yes	C5ALATE,NO3SPIKEA,T15NFREEA,NFREEA,T15NH4A,T45NH4A,NH4A,T15NO2A,T45NO2A,TENDNO2A,T15NO3A,	230.502	416.019	P-loop containing region of AAA domain;AAA domain, putative AbiEii toxin, Type IV TA system;Domain of unknown function (DUF4162);Cell-cycle sustaining, positive selection, ;
Phatr3_EG01962	proteinId OTE48676	These genes are formed by splitting one Phatr2 gene	chr_18	567185	579933	NA	SAP domain	H3K27me3,H3K9me2,H3K9me3,H3K9_14Ac,H3K4me2	No		No		3499.23	7206.62	SAP domain;SAP domain;HlyD membrane-fusion protein of T1SS;HlyD family secretion protein;SAP domain;SAP domain;
Phatr3_EG01963	proteinId OTE48676	These genes are formed by splitting one Phatr2 gene	chr_18	564514	566623	NA	NA	H3K9_14Ac,H3K4me2	No		Yes	NO3SPIKEA,T15NFREEA,T45NFREEA,NFREEA,T15NH4A,T45NH4A,NH4A,T45NO2A,TENDNO2A,T45NO3A,TENDNO3A	540.926	1419.4	Mpp10 protein;
Phatr3_EG01964	proteinId OTE52418	These genes are formed by splitting one Phatr2 gene	chr_17	677720	679123	NA	NA	CG,H3K27me3,H3K9me2,H3K9me3	Yes	C5ALATE,T45NFREEA,NFREEA,TENDNFREEA,T15NH4A,NH4A,TENDNO3A	Yes	NO3SPIKEA,T15NFREEA,T45NH4A,TENDNH4A,T45NO2A,TENDNO2A,T15NO3A,	4.6332	0.771834	Tumour-associated protein;
Phatr3_EG01965	proteinId OTE48325	These genes are formed by splitting one Phatr2 gene	chr_17	121760	123718	regulation of transcription, DNA-templated	HSF-type DNA-binding	H3K9me2,H3K9me3,H3K9_14Ac,H3K4me2	No		No		397.297	474.678	HSF-type DNA-binding;
Phatr3_EG01966	proteinId OTE38712	These genes are formed by splitting one Phatr2 gene	chr_17	29839	35580	DNA integration	Reverse transcriptase (RNA-dependent DNA polymerase)	CG,H3K27me3,H3K9me2,H3K9me3,H3K4me2	No		No		NA	3.08734	Integrase core domain;RNase H;Reverse transcriptase (RNA-dependent DNA polymerase);
Phatr3_EG01967	proteinId OTE38712	These genes are formed by splitting one Phatr2 gene	chr_17	25786	28616	NA	NA	CG,H3K27me3,H3K9me2,H3K9me3,H3K4me2	No		No		2.3166	0.771834	60s Acidic ribosomal protein;
Phatr3_EG01968	proteinId OTE48325	These genes are formed by splitting one Phatr2 gene	chr_17	123798	124169	NA	NA	H3K9me2	No		No		86.8725	194.502	F-box-like domain;
Phatr3_EG01969	proteinId OTE52418	These genes are formed by splitting one Phatr2 gene	chr_17	679145	682999	NA	Reverse transcriptase (RNA-dependent DNA polymerase)	CG,CHH,H3K27me3,H3K9me2,H3K9me3,H3K9_14Ac,H3K4me2	No		No		0	0.771834	RNase H;Reverse transcriptase (RNA-dependent DNA polymerase);
Phatr3_EG01970	proteinId OTE54883	Others	chr_17	10045	13899	NA	Reverse transcriptase (RNA-dependent DNA polymerase)	CG,CHH,H3K27me3,H3K9me2,H3K9me3,H3K9_14Ac,H3K4me2	No		No		2.3166	10.8057	Integrase core domain;RNase H;Reverse transcriptase (RNA-dependent DNA polymerase);
Phatr3_EG01971	proteinId 4339	These genes are formed by splitting one Phatr2 gene	chr_15	349496	350281	NA	NA	H3K27me3,H3K9me3	No		No		1.1583	3.85917	Leucine Rich repeats (2 copies);
Phatr3_EG01972	proteinId 47839	These genes are formed by splitting one Phatr2 gene	chr_15	201612	204801	NA	G8 domain	CG,CHH,H3K9me2,H3K9_14Ac,H3K4me2	Yes	1ALATE,C5ALATE,NO3SPIKEA,T15NFREEA,T45NFREEA,NFREEA,TENDNFREEA,T45NH4A,NH4A,TENDNH4A,TENDNO2A,T15NO3A,T45NO3A,TENDNO3A	Yes	NO3SPIKEA,T15NH4A,T45NO2A,TENDNO3A	284.942	1074.39	Right handed beta helix region;G8 domain;
Phatr3_EG01973	proteinId 47839	These genes are formed by splitting one Phatr2 gene	chr_15	204805	205553	NA	NA	CG,H3K9me2	Yes	1ALATE,C5ALATE,NO3SPIKEA,T15NFREEA,T45NFREEA,NFREEA,TENDNFREEA,T45NH4A,NH4A,TENDNH4A,T15NO2A,T45NO2A,TENDNO2A,T15NO3A,T45NO3A,TENDNO3A	Yes	NO3SPIKEA,T15NH4A,T45NH4A,T15NO2A,T45NO2A,T15NO3A,T45NO3A,	76.4478	483.168	Protein of unknown function (DUF3304);
Phatr3_EG01974	proteinId OTE38156	Others	chr_15	209043	210480	NA	NA	CG,H3K27me3,H3K9me2,H3K9me3,H3K9_14Ac,H3K4me2	No		No		1.1583	5.40284	Tumour-associated protein;
Phatr3_EG01975	proteinId 4339	These genes are formed by splitting one Phatr2 gene	chr_15	350304	351587	NA	NA	H3K27me3,H3K9me3	No		No		2.3166	9.26201	Leucine Rich repeats (2 copies);Leucine Rich Repeat;Leucine Rich repeats (2 copies);
[truncated: 10,416 more rows]
