# Supplementary material for: Integrative analysis of large scale transcriptome data draws a comprehensive landscape of Phaeodactylum tricornutum genome and evolutionary origin of diatoms
Source: Sci Rep. 2018 Mar 19;8:4834. doi: 10.1038/s41598-018-23106-x (PMC5859163; doi:10.1038/s41598-018-23106-x)
Supplement: Supplementary file 6 — Table S3 [file 41598_2018_23106_MOESM6_ESM.xlsx]

## Sheet: Overview
Table S3. Ranked BLAST tophits for each gene in the Phaeodactylum tricornutum genome for lineages excluding non-ochrophyte lineages with secondary or tertiary plastids.
This table, organised as per Table S2, provides tabulated BLAST tophit analysis for the Phaeodactylum triconrutum genome against reference datasets from which all non-ochrophyte sub-categories that either possess, or are unambiguously agreed to have been descended from lineages containing secondary or tertiary plastids (i.e. cryptomonads, haptophytes, myzozoans, chlorarachniophytes, and euglenids…
As before, subsequent sheets within this workbook list the first ten hits produced for each BLAST search against each gene in Phat3, for each reference dataset. Taxonomic nomenclature for each gene is supplied in Table S4.
The final sheet compares the BLAST topologies obtained with this dataset for Phat3 genes identified in an independent study by single-gene tree analysis to be conserved across the ochrophytes, and to have one of five different origins (red algae, green algae, aplastidic stramenopiles, all other eukaryotes, and prokaryotes).
			Total number of genes identified								Number of genes identified de novo in each dataset
Lineage	Subcategory	Dataset size	All references	Minus pennate diatoms	Minus diatoms	Minus ochrophytes	Minus stramenopiles	Minus SAR		Pennate	Diatoms	Ochrophytes	Stramenopiles	SAR
Diatoms		3246851	10235	9584	0	0	0	0		0	0	0	0	0
	Pennates_Araphid	234439	1880	0	0	0	0	0		0	0	0	0	0
	Pennates_Raphid	544038	6723	0	0	0	0	0		0	0	0	0	0
	D0	46822	47	113	0	0	0	0		66	0	0	0	0
	D1	281852	364	1808	0	0	0	0		1444	0	0	0	0
	D2	1164410	214	1163	0	0	0	0		949	0	0	0	0
	D3	575937	620	4006	0	0	0	0		3386	0	0	0	0
	Dinotoms	399353	387	2494	0	0	0	0		2107	0	0	0	0
Stramenopiles		1557148	13	35	5917	1318	0	0		22	5882	0	0	0
	Bolidophytes	62127	0	2	2329	0	0	0		2	2327	0	0	0
	Dictyochophytes	380508	2	8	716	0	0	0		6	708	0	0	0
	Pelagophytes	361128	0	5	349	0	0	0		5	344	0	0	0
	Raphidophytes	307071	2	5	759	0	0	0		3	754	0	0	0
	PESC	342540	5	7	865	0	0	0		2	858	0	0	0
	PX	103774	0	0	339	0	0	0		0	339	0	0	0
	Oomycetes	169114	1	3	319	853	0	0		2	316	534	0	0
	Labyrinthulomycetes	268158	3	3	161	281	0	0		0	158	120	0	0
	Slopalinids	70540	0	2	80	184	0	0		2	78	104	0	0
SAR		1172868	0	0	4	17	79	0		0	4	13	62	0
	Ciliates	422227	0	0	2	8	47	0		0	2	6	39	0
	Aplastidic rhizaria	242829	0	0	2	9	32	0		0	2	7	23	0
Red algae		188854	3	3	53	406	434	459		0	50	353	28	25
	Bangiophytes	55501	1	1	32	134	139	147		0	31	102	5	8
	Compsopogonophytes	39068	2	2	4	52	58	61		0	2	48	6	3
	Porphyridiophytes	35215	0	0	8	137	144	150		0	8	129	7	6
	Rhodellophytes	33656	0	0	8	32	35	36		0	8	24	3	1
	Cyanidiales	25414	0	0	1	51	58	65		0	1	50	7	7
Green		4761879	6	12	193	998	1689	1981		6	181	805	691	292
	G1	337308	0	1	26	118	188	221		1	25	92	70	33
	G2	262284	2	3	39	191	314	358		1	36	152	123	44
	G3A	119542	1	1	25	169	263	307		0	24	144	94	44
	G3B	49014	0	0	9	46	65	74		0	9	37	19	9
	G3C	215271	0	1	25	110	161	189		1	24	85	51	28
	G3D	32571	0	0	7	19	24	32		0	7	12	5	8
	G3E	80237	2	2	13	68	98	106		0	11	55	30	8
	G4	39160	0	3	8	27	38	44		3	5	19	11	6
	G5	80237	1	1	15	82	140	160		0	14	67	58	20
	Streptophytes	3563280	0	0	24	152	327	397		0	24	128	175	70
	Glaucophytes	80770	0	0	2	16	71	93		0	2	14	55	22
Amorphea		13325695	4	12	60	195	675	882		8	48	135	480	207
	Amoebozoa	636913	0	0	15	59	186	235		0	15	44	127	49
	Opisthokonts	12819101	2	5	30	106	407	529		3	25	76	301	122
	Aplastidic excavates	443421	0	7	15	30	82	118		7	8	15	52	36
Prokaryotes		40692479	22	69	202	428	576	584		47	133	226	148	8
	Actinobacteria	5000415	1	5	10	22	32	35		4	5	12	10	3
	Aquificaceae	25177	0	0	0	1	2	2		0	0	1	1	0
	Archaea	1143407	1	2	10	25	34	32		1	8	15	9	0
	Chlamydiae	175916	1	2	6	13	15	17		1	4	7	2	2
	Chlorobi	2274193	1	8	19	37	47	51		7	11	18	10	4
	Chloroflexi	105170	0	1	8	15	18	20		1	7	7	3	2
	Cyanobacteria	784673	3	13	38	70	82	85		10	25	32	12	3
	Deinococcus-Thermus clade	11618	5	10	11	11	13	14		5	1	0	2	1
	Dictyoglomas	3692	0	0	0	0	1	1		0	0	0	1	0
	Eluisimicrobia	3653	0	0	0	1	1	1		0	0	1	0	0
	Fibrobacteres	8994	0	0	0	0	1	1		0	0	0	1	0
	Firmicutes	8894294	1	1	14	46	57	62		0	13	32	11	5
	Fusobacteria	1323519	0	0	1	2	2	2		0	1	1	0	0
	Gemmata	254187	0	0	0	2	2	2		0	0	2	0	0
	Nitrospinaceae	243321	0	0	0	1	2	2		0	0	1	1	0
	Nitrospiraceae	163597	0	0	0	1	3	3		0	0	1	2	0
	Planctomycetes	129725	0	3	6	10	13	15		3	3	4	3	2
	Proteobacteria	19154951	9	23	71	170	236	235		14	48	99	66	0
	Spirochaetes	571239	0	1	7	0	11	0		1	6	0	11	0
	Synergistaceae	30578	0	0	0	0	1	1		0	0	0	1	0
	Tenericutes	137557	0	0	0	0	0	0		0	0	0	0	0
	Thermotogae	97803	0	0	1	1	3	3		0	1	0	2	0
Virus		2497899	0	0	0	0	0	0		0	0	0	0	0
Total match			10283	9715	6429	3362	3453	3906
No match			1077	1370	2557	3208	3394	3565		293	1187	651	186	171
Ambiguous			817	1092	3191	5607	5330	4706

## Sheet: All
Table S7. Ranked BLAST tophits for each gene in the Phaeodactylum tricornutum genome for lineages excluding non-ochrophyte lineages with secondary or tertiary plastids.	Top ten hits across all reference sequences										Lineage	Sub-category	Count	More than one sub-category?
EMLSAP00000013083											No match		0	No
This table, organised as per Table S6, provides tabulated BLAST tophit analysis for the Phaeodactylum triconrutum genome against reference datasets from which all non-ochrophyte sub-categories that either possess, or are unambiguously agreed to have been descended from lineages containing secondary or tertiary plastids (i.e. cryptomonads, haptophytes, myzozoans, chlorarachniophytes, and euglenids…	Diat_Pen_Raph_CAMPEP_0170654426 /_Amphora coffeaeformis, Strain CCMP... 954 0.0	Diat_Pen_Raphfso_g11063 861 0.0	Diat_Pen_Raphfso_g3585 817 0.0	Diat_Pen_Ara_CAMPEP_0194064456 /_Ara_Grammatophora oceanica, Strain CCMP... 738 0.0	Diat_Diat_D3_CAMPEP_0204744096 /_Ditylum brightwellii, Strain GSO104 / 688 0.0	Diat_D2_CAMPEP_0202025950 /_Thalassiosira antarctica, Strain CCMP982 / 630 0.0	Diat_D1_CAMPEP_0178549058 /_Extubocellulus spinifer, Strain CCMP396 / 614 0.0	Diat_D1_CAMPEP_0178659310 /_Extubocellulus spinifer, Strain CCMP396 / 581 0.0	Diat_Diat_D3_CAMPEP_0204757342 /_Ditylum brightwellii, Strain GSO104 / 571 0.0	Diat_Pen_Ara_CAMPEP_0202506856 /_Ara_Staurosira complex sp., Strain CCMP... 534 3e-174	Diatoms	Pennates_Raphid	5	Yes
As before, subsequent sheets within this workbook list the first ten hits produced for each BLAST search against each gene in Phat3, for each reference dataset. Taxonomic nomenclature for each gene is supplied in Table S1.	Diat_Pen_Raph_CAMPEP_0170705194 /_Amphora coffeaeformis, Strain CCMP... 530 0.0	Diat_Pen_Ara_CAMPEP_0194048774 /_Ara_Grammatophora oceanica, Strain CCMP... 506 2e-179	Diat_Pen_Raphfso_g14904 500 2e-177	Diat_Pen_Raphfso_g17843 494 3e-174	Diat_Diat_D3_CAMPEP_0180982318 /_Ditylum brightwellii, Strain Pop2 (SS10) / 474 6e-167	Diat_D1_CAMPEP_0172499860 /_Coscinodiscus wailesii, Strain CCMP2513 / 458 7e-161	Diat_D1_CAMPEP_0172418952 /_Aulacoseira subarctica , Strain CCAP 100... 456 1e-159	Diat_Dino_CAMPEP_0170247866 /_Durinskia baltica, Strain CSIRO CS-38 / 454 5e-159	Diat_D2_CAMPEP_0195516788 /_Stephanopyxis turris, Strain CCMP 815 / 449 3e-157	Stram_Bol_CAMPEP_0182499424 /_Bolidomonas sp., Strain RCC1657 / 430 8e-150	Diatoms	Pennates_Raphid	5	Yes
Phatr3_draftJ1024.p1	Diat_Pen_Raph_CAMPEP_0178769448 /_Nitzschia punctata, Strain CCMP561 / 242 9e-72	Diat_Diat_D3_CAMPEP_0113561974 /_Odontella / 183 1e-48	Diat_D1_CAMPEP_0178539740 /_Extubocellulus spinifer, Strain CCMP396 / 152 3e-38	Diat_Pen_Ara_CAMPEP_0197154132 /_Ara_Asterionellopsis glacialis, Strain ... 132 1e-33	Diat_D2_CAMPEP_0195507366 /_Stephanopyxis turris, Strain CCMP 815 / 122 4e-29	Green_Strep_Q9FPK5_Q9FPK5_NICGU Ornithine decarboxylase OS=N... 92.0 1e-18	Stram_Oom_Oomycetes_A0A024GR84_A0A024GR84_9STRA_Albugo 89.0 2e-17	Stram_Lab_CAMPEP_jgi_Schizochytrium_aggregatum_Schag1_59222_estEx... 86.7 5e-17	Amorphea_opi_A0A087TKG1_A0A087TKG1_9ARAC Ornithine decarboxylas... 85.1 2e-16	Red_Bang_C9W982_C9W982_9FLOR Ornithine decarboxylase OS=Grat... 84.7 2e-16	Diatoms	Pennates_Raphid	5	Yes
Phatr3_draftJ1025.p1	Diat_Pen_Raphfso_g12160 531 0.0	Diat_Pen_Raphfso_g3033 528 0.0	Diat_Diat_D3_CAMPEP_0198287358 /_Attheya septentrionalis, Strain CCMP2084 / 427 5e-144	Diat_D1_CAMPEP_0178700532 /_Extubocellulus spinifer, Strain CCMP396 / 419 3e-140	Diat_Pen_Ara_CAMPEP_0195303462 /_Ara_Asterionellopsis glacialis, Strain ... 405 7e-136	Diat_D2_CAMPEP_0201938518 /_Thalassiosira antarctica, Strain CCMP982 / 353 5e-116	Diat_D0_CAMPEP_0194289936 /_Corethron pennatum, Strain L29A3 / 318 9e-103	Green_G2_CAMPEP_0177756220 /Tetraselmis chuii, Strain PLY429 / 280 2e-87	Green_G1_CAMPEP_jgi_307110185_Chlorella_variabilis 259 2e-79	Green_Strep_CAMPEP_jgi_Physomitrella_Pp1s130_227V6.1_PACid:1804... 257 1e-78	Diatoms	Pennates_Raphid	5	Yes
Phatr3_draftJ1042.p1	Diat_Pen_Raph_CAMPEP_0198147216 /_Entomoneis sp., Strain CCMP2396 / 60.8 1e-11	Diat_Pen_Raphfso_g14415 51.6 1e-08	Diat_Pen_Raphfso_g5949 51.6 1e-08	Diat_D2_CAMPEP_0195522448 /_Stephanopyxis turris, Strain CCMP 815 / 50.8 2e-07							Diatoms	Pennates_Raphid	4	Yes
Phatr3_draftJ1048.p1	Diat_Pen_Raph_CAMPEP_0172471480 /_Amphiprora paludosa, Strain CCMP125 / 255 2e-84	Diat_Dino_CAMPEP_0167850628 /_Glenodinium foliaceum, Strain CCAP 111... 249 2e-81	Diat_Pen_Raph_CAMPEP_0198146362 /_Entomoneis sp., Strain CCMP2396 / 241 5e-78	Diat_Pen_Raphfso_g1185 239 1e-77	Diat_Pen_Ara_CAMPEP_0119004030 /_Ara_Synedropsis recta cf, Strain CCMP16... 236 1e-76	Diat_Pen_Raphfso_g11350 234 3e-76	Diat_Pen_Ara_CAMPEP_0197145484 /_Ara_Asterionellopsis glacialis, Strain ... 231 2e-74	Diat_Diat_D3_CAMPEP_0198299760 /_Attheya septentrionalis, Strain CCMP2084 / 227 1e-72	Diat_D1_CAMPEP_0197724582 /_Minutocellus polymorphus, Strain CCMP3303 / 223 2e-72	Diat_D2_CAMPEP_0201731384 /_Skeletonema japonicum, Strain CCMP2506 / 219 4e-72	Diatoms	Pennates_Raphid	5	Yes
Phatr3_draftJ1111.p1	Diat_Pen_Raphfso_g10172 241 1e-76	Diat_Pen_Raphfso_g19301 237 5e-75	Diat_D1_CAMPEP_0194446440 /_Proboscia alata, Strain PI-D3 / 224 2e-70	Diat_Diat_D3_CAMPEP_0198298528 /_Attheya septentrionalis, Strain CCMP2084 / 226 8e-70	Diat_D2_CAMPEP_0183701414 /_Skeletonema menzelii, Strain CCMP793 / 218 1e-66	Diat_Pen_Ara_CAMPEP_0194254600 /_Ara_Thalassionema nitzschioides, Strain... 214 3e-66	Diat_D0_CAMPEP_0113310354 /_Corethron hystrix, Strain 308 / 195 1e-57	Stram_Raph_CAMPEP_0206378918 /_Heterosigma akashiwo, Strain CCMP2393 / 183 2e-54	Prok_Firm_V9W7R1_V9W7R1_9BACL Pseudouridine synthase OS=Paen... 102 5e-24	Prok_Actin_R7AHA0_R7AHA0_9ACTN Pseudouridine synthase OS=Egg... 93.6 3e-21	Diatoms	Pennates_Raphid	5	Yes
Phatr3_draftJ1121.p1	Diat_Pen_Raphfso_g18362 302 9e-94	Diat_Pen_Ara_CAMPEP_0178904126 /_Ara_Thalassionema frauenfeldii, Strain ... 304 1e-90	Diat_Pen_Ara_CAMPEP_0178934572 /_Ara_Thalassionema frauenfeldii, Strain ... 302 2e-90	Diat_Pen_Ara_CAMPEP_0178935804 /_Ara_Thalassionema frauenfeldii, Strain ... 301 3e-90	Diat_Pen_Ara_CAMPEP_0178911392 /_Ara_Thalassionema frauenfeldii, Strain ... 301 2e-89	Diat_Pen_Ara_CAMPEP_0178937566 /_Ara_Thalassionema frauenfeldii, Strain ... 289 2e-86	Diat_Pen_Ara_CAMPEP_0178916454 /_Ara_Thalassionema frauenfeldii, Strain ... 289 1e-85	Diat_Pen_Ara_CAMPEP_0178924196 /_Ara_Thalassionema frauenfeldii, Strain ... 288 1e-85	Diat_Pen_Ara_CAMPEP_0178912068 /_Ara_Thalassionema frauenfeldii, Strain ... 286 1e-84	Diat_Pen_Ara_CAMPEP_0178937316 /_Ara_Thalassionema frauenfeldii, Strain ... 282 4e-83	Diatoms	Pennates_Raphid	5	Yes
Phatr3_draftJ1125.p1	Amorphea_opi_J4H4S6_J4H4S6_9APHY Uncharacterized protein OS=Fib... 53.9 2e-07										Amorphea	Opisthokonts	1	No
Phatr3_draftJ1127.p1	Diat_Pen_Raph_CAMPEP_0178780128 /_Nitzschia punctata, Strain CCMP561 / 192 1e-53	Diat_Pen_Raph_CAMPEP_0178822450 /_Nitzschia punctata, Strain CCMP561 / 192 1e-53	Diat_Dino_CAMPEP_0167993696 /_Glenodinium foliaceum, Strain CCAP 111... 179 6e-51	Diat_Pen_Ara_CAMPEP_0202489220 /_Ara_Staurosira complex sp., Strain CCMP... 169 4e-45	Diat_Pen_Raphfso_g1286 170 8e-45	Diat_D1_CAMPEP_0181044812 /_Minutocellus polymorphus, Strain NH13 / 103 5e-22	Diat_D1_CAMPEP_0181061044 /_Minutocellus polymorphus, Strain NH13 / 103 6e-22	Diat_Diat_D3_CAMPEP_0204797340 /_Ditylum brightwellii, Strain GSO104 / 95.9 2e-20	Diat_Pen_Raph_CAMPEP_0198138170 /_Entomoneis sp., Strain CCMP2396 / 85.1 1e-16	Diat_D2_CAMPEP_0195523966 /_Stephanopyxis turris, Strain CCMP 815 / 73.2 1e-13	Diatoms	Pennates_Raphid	5	Yes
Phatr3_draftJ1128.p1	Diat_Pen_Raph_CAMPEP_0170670674 /_Amphora coffeaeformis, Strain CCMP... 71.6 2e-13	Diat_Diat_D3_CAMPEP_0196808366 /_Leptocylindrus danicus, Strain CCMP1856 / 50.1 8e-06									Diatoms	Pennates_Raphid	2	Yes
Phatr3_draftJ1129.p1	Diat_Pen_Ara_CAMPEP_0202500764 /_Ara_Staurosira complex sp., Strain CCMP... 170 2e-48	Diat_Pen_Ara_CAMPEP_0194067982 /_Ara_Grammatophora oceanica, Strain CCMP... 146 1e-38	Diat_Pen_Raph_CAMPEP_0168789478 /_Amphiprora sp., Strain CCMP467 / 130 1e-34	Stram_PX_Esi0009_0185_No 122 3e-31	Stram_PX_P_Phaeophytes_D7FZB0_D7FZB0_ECTSI_Ectocarpus 119 6e-31	Stram_PX_P_Phaeophytes_D8LNN0_D8LNN0_ECTSI_Ectocarpus 117 5e-30	Prok_Prot_Q21DX9_Q21DX9_SACDiat_D2 Putative carbohydrate-binding ... 70.5 6e-13				Diatoms	Pennates_Araphid	3	Yes
Phatr3_draftJ1135.p1	Diat_Pen_Raph_CAMPEP_0168729802 /_Amphiprora sp., Strain CCMP467 / 164 3e-45	Diat_Pen_Raphfso_g18777 141 1e-37	Diat_D1_CAMPEP_0178661250 /_Extubocellulus spinifer, Strain CCMP396 / 140 2e-36	Diat_Pen_Raphfso_g11463 135 1e-35	Diat_Diat_D3_CAMPEP_0198257028 /_Chaetoceros dichaeta, Strain CCMP1751 / 122 4e-31	Diat_D0_CAMPEP_0113297364 /_Corethron hystrix, Strain 308 / 120 2e-29	Diat_D2_CAMPEP_0172290922 /_Cyclotella meneghiniana, Strain CCMP 338 / 79.0 5e-15	Diat_D2_CAMPEP_0203477080 /_Thalassiosira weissflogii, Strain CCMP10... 79.3 6e-15	Stram_Raph_CAMPEP_0116715218 /_Heterosigma akashiwo, Strain NB / 55.1 1e-07	Stram_Dict_CAMPEP_0171848808 /_non described non described, Strain CC... 54.7 2e-07	Diatoms	Pennates_Raphid	5	Yes
Phatr3_draftJ1143.p1	Diat_Pen_Raphfso_g3193 295 2e-100	Diat_Pen_Raphfso_g15780 293 7e-100	Diat_Pen_Ara_CAMPEP_0202447288 /_Ara_Licmorphora paradoxa, Strain CCMP2313 / 275 3e-93	Diat_Diat_D3_CAMPEP_0119447266 /_Chaetoceros cf. neograSAR_Cile, Strain RCC1993 / 275 1e-92	Diat_D1_CAMPEP_0172423726 /_Aulacoseira subarctica , Strain CCAP 100... 269 4e-90	Stram_Pel_CAMPEP_0195794414 /_Pelagococcus subviridis, Strain CCMP1429 / 266 7e-89	Stram_Dict_CAMPEP_0172614604 /_Pseudopedinella elastica, Strain CCMP7... 262 3e-87	Diat_D0_CAMPEP_0113310590 /_Corethron hystrix, Strain 308 / 262 3e-87	Diat_D2_CAMPEP_0113392802 /_Skeletonema costatum, Strain 1716 / 261 1e-86	Diat_Dino_CAMPEP_0167843332 /_Glenodinium foliaceum, Strain CCAP 111... 240 7e-79	Diatoms	Pennates_Raphid	5	Yes
Phatr3_draftJ1147.p1	Diat_Diat_D3_CAMPEP_0180950730 /_Ditylum brightwellii, Strain Pop1 (SS4) / 91.7 1e-19	Diat_D1_CAMPEP_0194403634 /_Proboscia alata, Strain PI-D3 / 92.0 3e-19	Stram_Dict_CAMPEP_0172611234 /_Pseudopedinella elastica, Strain CCMP7... 86.7 1e-17	Diat_D2_CAMPEP_0113399538 /_Skeletonema costatum, Strain 1716 / 81.3 3e-16	Diat_Pen_Ara_CAMPEP_0197154818 /_Ara_Asterionellopsis glacialis, Strain ... 81.3 2e-15	Diat_D1_CAMPEP_0178469692 /_Extubocellulus spinifer, Strain CCMP396 / 69.3 8e-12	Diat_Pen_Raphfso_g14319 65.9 8e-11	Diat_Diat_D3_CAMPEP_0113539320 /_Odontella / 65.9 9e-11	Diat_Pen_Raph_CAMPEP_0196093546 /_Fragilariopsis kerguelensis, Strai... 63.2 3e-10	Stram_Pel_CAMPEP_0184209022 /_non described non described, Strain CCM... 61.2 2e-09	Diatoms	D3	2	Yes
Phatr3_draftJ1151.p1	Diat_D0_CAMPEP_0194304806 /_Corethron pennatum, Strain L29A3 / 137 1e-33	Diat_D1_CAMPEP_0172417532 /_Aulacoseira subarctica , Strain CCAP 100... 137 2e-33	Diat_D1_CAMPEP_0172415580 /_Aulacoseira subarctica , Strain CCAP 100... 132 4e-31	Diat_D1_CAMPEP_0172422788 /_Aulacoseira subarctica , Strain CCAP 100... 127 3e-29	Diat_Pen_Raphfso_g3740 124 8e-29	Diat_D1_CAMPEP_0172413900 /_Aulacoseira subarctica , Strain CCAP 100... 124 2e-28	Diat_D1_CAMPEP_0172428902 /_Aulacoseira subarctica , Strain CCAP 100... 122 6e-28	Diat_D1_CAMPEP_0172417966 /_Aulacoseira subarctica , Strain CCAP 100... 121 1e-27	Diat_D1_CAMPEP_0172422202 /_Aulacoseira subarctica , Strain CCAP 100... 121 3e-27	Diat_D1_CAMPEP_0172434028 /_Aulacoseira subarctica , Strain CCAP 100... 114 7e-26	Diatoms	D0	5	Yes
Phatr3_draftJ1152.p1	Diat_Pen_Raph_CAMPEP_0196068778 /_Fragilariopsis kerguelensis, Strai... 144 8e-37	Diat_Pen_Ara_CAMPEP_0194260840 /_Ara_Thalassionema nitzschioides, Strain... 143 3e-36	Diat_Pen_Ara_CAMPEP_0194227748 /_Ara_Thalassionema nitzschioides, Strain... 142 5e-36	Diat_D2_CAMPEP_0181101662 /_Thalassiosira sp., Strain NH16 / 138 1e-35	Diat_D2_CAMPEP_0201682152 /_Thalassiosira gravida, Strain GMp14c1 / 135 1e-34	Amorphea_Exc_Q39494_Q39494_CYLFU P75K protein OS=Cylindrotheca fusiformis... 133 2e-34	Diat_D2_CAMPEP_0183786492 /_Thalassiosira miniscula, Strain CCMP1093 / 134 3e-34	Diat_D2_CAMPEP_0184815558 /_Thalassiosira rotula, Strain CCMP3096 / 133 3e-33	Diat_Pen_Raph_CAMPEP_0170663098 /_Amphora coffeaeformis, Strain CCMP... 127 4e-31	Diat_Pen_Ara_CAMPEP_0197158506 /_Ara_Asterionellopsis glacialis, Strain ... 114 9e-27	Diatoms	Pennates_Raphid	5	Yes
Phatr3_draftJ1155.p1	Diat_Pen_Raph_CAMPEP_0170714408 /_Amphora coffeaeformis, Strain CCMP... 87.4 3e-19	Diat_Pen_Raph_CAMPEP_0170689622 /_Amphora coffeaeformis, Strain CCMP... 86.3 5e-19									Diatoms	Pennates_Raphid	2	No
Phatr3_draftJ116.p1	Diat_Pen_Raph_CAMPEP_0172459020 /_Amphiprora paludosa, Strain CCMP125 / 811 0.0	Diat_Pen_Ara_CAMPEP_0194234036 /_Ara_Thalassionema nitzschioides, Strain... 782 0.0	Diat_Dino_CAMPEP_0167899012 /_Glenodinium foliaceum, Strain CCAP 111... 767 0.0	Diat_Diat_D3_CAMPEP_0176500180 /_Chaetoceros sp., Strain GSL56 / 748 0.0	Diat_D1_CAMPEP_0184859866 /_Dactyliosolen fragilissimus / 734 0.0	Diat_D0_CAMPEP_0194306676 /_Corethron pennatum, Strain L29A3 / 736 0.0	Diat_D2_CAMPEP_0195522972 /_Stephanopyxis turris, Strain CCMP 815 / 734 0.0	Stram_Bol_CAMPEP_0182472916 /_Bolidomonas pacifica, Strain RCC208 / 625 0.0	Stram_PESC_CAMPEP_0118873526 /_Phaeomonas parva, Strain CCMP2877 / 592 0.0	Stram_Pel_CAMPEP_0195792146 /_Pelagococcus subviridis, Strain CCMP1429 / 498 4e-167	Diatoms	Pennates_Raphid	5	Yes
Phatr3_draftJ1160.p1	Diat_Pen_Ara_CAMPEP_0118693770 /_Ara_Striatella unipunctata, Strain CCMP... 84.7 1e-19	Diat_Diat_D3_CAMPEP_0113579366 /_Odontella / 85.5 5e-19	Diat_Pen_Raph_CAMPEP_0198137890 /_Entomoneis sp., Strain CCMP2396 / 83.2 1e-18	Diat_D1_CAMPEP_0178564172 /_Extubocellulus spinifer, Strain CCMP396 / 78.6 9e-17	Diat_D1_CAMPEP_0178473144 /_Extubocellulus spinifer, Strain CCMP396 / 78.2 1e-16	Diat_D2_CAMPEP_0113402016 /_Skeletonema costatum, Strain 1716 / 71.2 2e-14	Diat_Dino_CAMPEP_0167838028 /_Glenodinium foliaceum, Strain CCAP 111... 54.3 1e-08	Diat_Dino_CAMPEP_0167946168 /_Glenodinium foliaceum, Strain CCAP 111... 54.3 1e-08			Diatoms	Pennates_Araphid	5	Yes
Phatr3_draftJ1162.p1	Diat_Pen_Ara_CAMPEP_0195301622 /_Ara_Asterionellopsis glacialis, Strain ... 138 4e-36	Diat_D2_CAMPEP_0181125922 /_Thalassiosira sp., Strain NH16 / 137 6e-36	Diat_D3_CAMPEP_0197468334 /_Triceratium dubium, Strain CCMP147 / 122 2e-30	Diat_D1_CAMPEP_0181070364 /_Minutocellus polymorphus, Strain NH13 / 119 3e-30	Diat_Pen_Raph_CAMPEP_0170661618 /_Amphora coffeaeformis, Strain CCMP... 110 1e-26	Stram_Dict_CAMPEP_0118966474 /_SAR_Rhizochromulina marina cf, Strain CCMP... 104 4e-24	Green_G2_CAMPEP_0177761158 /Tetraselmis chuii, Strain PLY429 / 102 1e-23	Stram_Raph_CAMPEP_0117745376 /_Chattonella subsalsa, Strain CCMP2191 / 96.7 6e-22	Green_Strep_A0A0D3EHH6_A0A0D3EHH6_BRAOL Uncharacterized prot... 89.7 1e-19	Green_G3A_CAMPEP_0114281020 /"Pyramimonas parkeae, Strain CCMP7... 89.7 2e-19	Diatoms	Pennates_Araphid	5	Yes
Phatr3_draftJ1166.p1	Diat_Pen_Ara_CAMPEP_0197138146 /_Ara_Asterionellopsis glacialis, Strain ... 303 2e-102	Diat_Pen_Raph_CAMPEP_0178866670 /_Nitzschia punctata, Strain CCMP561 / 301 9e-102	Diat_D0_CAMPEP_0113310776 /_Corethron hystrix, Strain 308 / 296 2e-99	Diat_D2_CAMPEP_0195530364 /_Stephanopyxis turris, Strain CCMP 815 / 296 3e-99	Diat_Diat_D3_CAMPEP_0198284240 /_Attheya septentrionalis, Strain CCMP2084 / 279 4e-92	Diat_D1_CAMPEP_0194411508 /_Proboscia alata, Strain PI-D3 / 275 2e-90	Diat_Dino_CAMPEP_0167838170 /_Glenodinium foliaceum, Strain CCAP 111... 264 2e-86	Stram_Raph_CAMPEP_0179600144 /_Heterosigma akashiwo, Strain CCMP452 / 247 3e-80	Stram_PESC_CAMPEP_0175023990 /_Ochromonas sp., Strain CCMP1393 / 179 3e-54	Stram_Dict_CAMPEP_0182599892 /_Florenciella sp., Strain RCC1587 / 143 3e-38	Diatoms	Pennates_Araphid	5	Yes
Phatr3_draftJ1168.p1	Diat_Pen_Raph_CAMPEP_0170670462 /_Amphora coffeaeformis, Strain CCMP... 106 4e-25	Diat_Pen_Raphfso_g6404 83.6 2e-17	Diat_D2_CAMPEP_0184816572 /_Thalassiosira rotula, Strain CCMP3096 / 73.2 1e-13	Diat_Pen_Ara_CAMPEP_0202508036 /_Ara_Staurosira complex sp., Strain CCMP... 67.4 2e-11	Stram_Pel_CAMPEP_0184197760 /_non described non described, Strain CCM... 65.9 2e-11	Diat_D1_CAMPEP_0172521388 /_Coscinodiscus wailesii, Strain CCMP2513 / 62.0 2e-09	Diat_Diat_D3_CAMPEP_0203714940 /_Chaetoceros affinis, Strain CCMP159 / 58.5 2e-09	Stram_Raph_CAMPEP_0117847982 /_Chattonella subsalsa, Strain CCMP2191 / 58.2 5e-09	Stram_Dict_CAMPEP_0171730750 /_non described non described, Strain CC... 56.2 2e-08	Stram_PESC_CAMPEP_0119038836 /_Ochromonas sp, Strain CCMP1899 / 57.0 7e-08	Diatoms	Pennates_Raphid	4	Yes
Phatr3_draftJ1180.p1	Diat_Pen_Ara_CAMPEP_0119014130 /_Ara_Synedropsis recta cf, Strain CCMP16... 129 6e-33	Diat_D1_CAMPEP_0172501828 /_Coscinodiscus wailesii, Strain CCMP2513 / 117 2e-28	Diat_Pen_Raph_CAMPEP_0198132680 /_Craspedostauros australis, Strain ... 103 2e-24	Diat_Pen_Raph_CAMPEP_0119573562 /_Stauroneis constricta, Strain CCMP... 103 7e-23	Diat_Diat_D3_CAMPEP_0204806466 /_Ditylum brightwellii, Strain GSO104 / 97.8 2e-22	Prok_Spiro_L0X0H0_L0X0H0_9SPIR Uncharacterized protein OS=Br... 94.4 1e-20	Prok_Cobi_F8WXF8_F8WXF8_9PORP Uncharacterized protein OS=Dys... 91.3 6e-20	Prok_Spiro_G0EQJ2_G0EQJ2_BRAIP Uncharacterized protein OS=Br... 83.6 3e-17	Prok_Prot_A0A0P1F6K9_A0A0P1F6K9_THAGE Uncharacterized protei... 79.3 7e-16	Prok_Firm_R0BXD7_R0BXD7_9FIRM Uncharacterized protein OS=[Cl... 76.3 1e-14	Diatoms	Pennates_Araphid	5	Yes
Phatr3_draftJ1182.p1	Diat_Pen_Ara_CAMPEP_0119014130 /_Ara_Synedropsis recta cf, Strain CCMP16... 126 1e-31	Diat_D1_CAMPEP_0172501828 /_Coscinodiscus wailesii, Strain CCMP2513 / 109 1e-25	Diat_Pen_Raph_CAMPEP_0198132680 /_Craspedostauros australis, Strain ... 102 4e-24	Diat_Pen_Raph_CAMPEP_0119573562 /_Stauroneis constricta, Strain CCMP... 105 1e-23	Diat_Diat_D3_CAMPEP_0204806466 /_Ditylum brightwellii, Strain GSO104 / 96.7 9e-22	Prok_Cobi_F8WXF8_F8WXF8_9PORP Uncharacterized protein OS=Dys... 90.5 2e-19	Prok_Spiro_L0X0H0_L0X0H0_9SPIR Uncharacterized protein OS=Br... 90.1 6e-19	Prok_Prot_A0A0P1F6K9_A0A0P1F6K9_THAGE Uncharacterized protei... 77.8 4e-15	Prok_Spiro_G0EQJ2_G0EQJ2_BRAIP Uncharacterized protein OS=Br... 77.0 1e-14	Prok_Firm_R0BXD7_R0BXD7_9FIRM Uncharacterized protein OS=[Cl... 76.3 2e-14	Diatoms	Pennates_Araphid	5	Yes
Phatr3_draftJ1185.p1	Diat_Pen_Raph_CAMPEP_0170712094 /_Amphora coffeaeformis, Strain CCMP... 75.1 2e-15	Diat_Pen_Ara_CAMPEP_0197147624 /_Ara_Asterionellopsis glacialis, Strain ... 72.0 4e-13	Diat_Diat_D3_CAMPEP_0113552780 /_Odontella / 66.2 2e-11	Diat_D2_CAMPEP_0115918692 /_Skeletonema marinoi, Strain SM1012Hels-07 / 61.6 4e-10	Diat_D1_CAMPEP_0181025744 /_Minutocellus polymorphus, Strain NH13 / 60.8 2e-09	Diat_Diat_D3_CAMPEP_0116034582 /_Leptocylindrus danicus var. danicus, Strain... 56.6 3e-09	Diat_D2_CAMPEP_0184951108 /_Skeletonema marinoi, Strain skelA / 59.3 3e-09	Diat_Diat_D3_CAMPEP_0116074540 /_Leptocylindrus danicus var. apora, Strain B... 57.8 3e-09	Diat_Pen_Raphfso_g18618 59.7 4e-09	Diat_Dino_CAMPEP_0176003292 /_Kryptoperidinium foliaceum, Strain CCM... 59.7 6e-09	Diatoms	Pennates_Raphid	5	Yes
Phatr3_draftJ1186.p1	Diat_Dino_CAMPEP_0167850628 /_Glenodinium foliaceum, Strain CCAP 111... 566 0.0	Diat_Pen_Raph_CAMPEP_0198146362 /_Entomoneis sp., Strain CCMP2396 / 553 0.0	Diat_Pen_Ara_CAMPEP_0197145484 /_Ara_Asterionellopsis glacialis, Strain ... 543 0.0	Diat_Pen_Raph_CAMPEP_0172471480 /_Amphiprora paludosa, Strain CCMP125 / 538 0.0	Diat_Diat_D3_CAMPEP_0198299760 /_Attheya septentrionalis, Strain CCMP2084 / 533 0.0	Diat_Pen_Ara_CAMPEP_0119004030 /_Ara_Synedropsis recta cf, Strain CCMP16... 531 0.0	Diat_Pen_Raphfso_g1185 521 0.0	Diat_D1_CAMPEP_0181047848 /_Minutocellus polymorphus, Strain NH13 / 512 0.0	Diat_D2_CAMPEP_0172344534 /_Thalassiosira sp., Strain FW / 511 0.0	Diat_Pen_Raphfso_g11350 508 0.0	Diatoms	Dinotoms	5	Yes
Phatr3_draftJ1189.p1	Diat_Pen_Ara_CAMPEP_0197138146 /_Ara_Asterionellopsis glacialis, Strain ... 302 3e-102	Diat_Pen_Raph_CAMPEP_0178866670 /_Nitzschia punctata, Strain CCMP561 / 300 2e-101	Diat_D0_CAMPEP_0113310776 /_Corethron hystrix, Strain 308 / 296 4e-99	Diat_D2_CAMPEP_0195530364 /_Stephanopyxis turris, Strain CCMP 815 / 295 6e-99	Diat_Diat_D3_CAMPEP_0198284240 /_Attheya septentrionalis, Strain CCMP2084 / 278 8e-92	Diat_D1_CAMPEP_0194411508 /_Proboscia alata, Strain PI-D3 / 274 5e-90	Diat_Dino_CAMPEP_0167838170 /_Glenodinium foliaceum, Strain CCAP 111... 263 3e-86	Stram_Raph_CAMPEP_0179600144 /_Heterosigma akashiwo, Strain CCMP452 / 247 4e-80	Stram_PESC_CAMPEP_0175023990 /_Ochromonas sp., Strain CCMP1393 / 178 9e-54	Stram_Dict_CAMPEP_0182599892 /_Florenciella sp., Strain RCC1587 / 142 8e-38	Diatoms	Pennates_Araphid	5	Yes
Phatr3_draftJ1191.p1	Diat_Pen_Raph_CAMPEP_0170670462 /_Amphora coffeaeformis, Strain CCMP... 106 4e-25	Diat_Pen_Raphfso_g6404 83.6 1e-17	Diat_D2_CAMPEP_0184816572 /_Thalassiosira rotula, Strain CCMP3096 / 71.6 4e-13	Diat_Pen_Ara_CAMPEP_0202508036 /_Ara_Staurosira complex sp., Strain CCMP... 67.0 3e-11	Stram_Pel_CAMPEP_0184197760 /_non described non described, Strain CCM... 63.5 1e-10	Diat_D1_CAMPEP_0172521388 /_Coscinodiscus wailesii, Strain CCMP2513 / 62.0 2e-09	Diat_Diat_D3_CAMPEP_0203714940 /_Chaetoceros affinis, Strain CCMP159 / 58.5 2e-09	Stram_Raph_CAMPEP_0117847982 /_Chattonella subsalsa, Strain CCMP2191 / 58.2 5e-09	Stram_Dict_CAMPEP_0171730750 /_non described non described, Strain CC... 56.2 1e-08	Stram_PESC_CAMPEP_0119038836 /_Ochromonas sp, Strain CCMP1899 / 57.0 6e-08	Diatoms	Pennates_Raphid	4	Yes
Phatr3_draftJ1192.p1	Diat_Pen_Raph_CAMPEP_0172442930 /_Amphiprora paludosa, Strain CCMP125 / 770 0.0	Diat_Pen_Raphfso_g1457 765 0.0	Diat_Pen_Raphfso_g19837 763 0.0	Diat_Pen_Ara_CAMPEP_0195269634 /_Ara_Asterionellopsis glacialis, Strain ... 742 0.0	Diat_D2_CAMPEP_0196239508 /_Thalassiosira rotula, Strain GSO102 / 733 0.0	Diat_Diat_D3_CAMPEP_0198291472 /_Attheya septentrionalis, Strain CCMP2084 / 731 0.0	Diat_D1_CAMPEP_0184871528 /_Dactyliosolen fragilissimus / 727 0.0	Stram_Bol_CAMPEP_0118652168 /_Bolidomonas pacifica, Strain CCMP 1866 / 680 0.0	Stram_Dict_CAMPEP_0118963246 /_SAR_Rhizochromulina marina cf, Strain CCMP... 667 0.0	Stram_Pel_CAMPEP_0169017126 /_Aureococcus anophagefferens, Strain CCM... 658 0.0	Diatoms	Pennates_Raphid	5	Yes
Phatr3_draftJ1197.p1	Diat_Pen_Raphfso_g19497 63.9 2e-10	Diat_Pen_Raphfso_g13999 59.3 6e-09	Diat_Pen_Ara_CAMPEP_0202504508 /_Ara_Staurosira complex sp., Strain CCMP... 54.7 2e-07								Diatoms	Pennates_Raphid	3	Yes
Phatr3_draftJ1200.p1	Diat_D2_CAMPEP_0115964006 /_Skeletonema marinoi, Strain SM1012Den-03 / 72.0 2e-11	Diat_Diat_D3_CAMPEP_0203696210 /_Chaetoceros affinis, Strain CCMP159 / 69.3 7e-11	Diat_D1_CAMPEP_0194362626 /_Proboscia alata, Strain PI-D3 / 68.9 9e-11	Diat_Pen_Raph_CAMPEP_0172409104 /_Pseudo-nitzschia pungens, Strain c... 68.6 2e-10	Diat_D2_CAMPEP_0172277892 /_Cyclotella meneghiniana, Strain CCMP 338 / 64.7 2e-09	Diat_D2_CAMPEP_0172290408 /_Cyclotella meneghiniana, Strain CCMP 338 / 60.8 4e-08	Prok_Cyanobacteria_A3IXF9_A3IXF9_9CHRO Uncharacterized prote... 58.2 1e-07	Diat_D1_CAMPEP_0178975850 /_SAR_Rhizosolenia setigera, Strain CCMP 1694 / 53.9 5e-06	Stram_PESC_Stram_PESC_Eustigmatophytes_W7T7Y3_W7T7Y3_9STRA_Nannochloropsis 53.9 6e-06		Diatoms	D2	5	Yes
Phatr3_draftJ1202.p1	Diat_D1_CAMPEP_0172434362 /_Aulacoseira subarctica , Strain CCAP 100... 1332 0.0	Diat_D1_CAMPEP_0172416322 /_Aulacoseira subarctica , Strain CCAP 100... 1313 0.0	Diat_D1_CAMPEP_0172422202 /_Aulacoseira subarctica , Strain CCAP 100... 1265 0.0	Diat_D1_CAMPEP_0172423012 /_Aulacoseira subarctica , Strain CCAP 100... 1225 0.0	Diat_D1_CAMPEP_0172420650 /_Aulacoseira subarctica , Strain CCAP 100... 1194 0.0	Diat_D1_CAMPEP_0172434158 /_Aulacoseira subarctica , Strain CCAP 100... 1193 0.0	Diat_D1_CAMPEP_0172422228 /_Aulacoseira subarctica , Strain CCAP 100... 1154 0.0	Diat_D1_CAMPEP_0172421598 /_Aulacoseira subarctica , Strain CCAP 100... 1141 0.0	Diat_D1_CAMPEP_0172422788 /_Aulacoseira subarctica , Strain CCAP 100... 1137 0.0	Diat_D1_CAMPEP_0172415580 /_Aulacoseira subarctica , Strain CCAP 100... 1065 0.0	Diatoms	D1	5	N/A
Phatr3_draftJ1210.p1	Diat_D1_CAMPEP_0172434362 /_Aulacoseira subarctica , Strain CCAP 100... 1337 0.0	Diat_D1_CAMPEP_0172416322 /_Aulacoseira subarctica , Strain CCAP 100... 1315 0.0	Diat_D1_CAMPEP_0172422202 /_Aulacoseira subarctica , Strain CCAP 100... 1268 0.0	Diat_D1_CAMPEP_0172423012 /_Aulacoseira subarctica , Strain CCAP 100... 1223 0.0	Diat_D1_CAMPEP_0172434158 /_Aulacoseira subarctica , Strain CCAP 100... 1197 0.0	Diat_D1_CAMPEP_0172420650 /_Aulacoseira subarctica , Strain CCAP 100... 1194 0.0	Diat_D1_CAMPEP_0172422228 /_Aulacoseira subarctica , Strain CCAP 100... 1156 0.0	Diat_D1_CAMPEP_0172421598 /_Aulacoseira subarctica , Strain CCAP 100... 1144 0.0	Diat_D1_CAMPEP_0172422788 /_Aulacoseira subarctica , Strain CCAP 100... 1141 0.0	Diat_D1_CAMPEP_0172415580 /_Aulacoseira subarctica , Strain CCAP 100... 1068 0.0	Diatoms	D1	5	N/A
Phatr3_draftJ1211.p1	Diat_Pen_Ara_CAMPEP_0202474600 /_Ara_Licmorphora paradoxa, Strain CCMP2313 / 71.2 5e-12	Diat_Pen_Ara_CAMPEP_0202474488 /_Ara_Licmorphora paradoxa, Strain CCMP2313 / 61.2 5e-10	Red_Bang_CAMPEP_jgi_Pyropia_24531_g6044 64.3 8e-10	Diat_Pen_Ara_CAMPEP_0194034492 /_Ara_Grammatophora oceanica, Strain CCMP... 58.9 3e-08							Diatoms	Pennates_Araphid	2	No
Phatr3_draftJ1212.p1	Red_Bang_CAMPEP_jgi_Pyropia_24531_g6044 449 2e-145	Diat_Pen_Ara_CAMPEP_0202474600 /_Ara_Licmorphora paradoxa, Strain CCMP2313 / 389 2e-121	Diat_Diat_D3_CAMPEP_0198249762 /_Chaetoceros dichaeta, Strain CCMP1751 / 311 2e-95	Diat_D2_CAMPEP_0197228294 /_Skeletonema marinoi, Strain CNC1201 / 315 4e-93	Diat_D2_CAMPEP_0206685886 /_Skeletonema dohrnii, Strain SkelB / 305 8e-90	Diat_D2_CAMPEP_0206659980 /_Skeletonema dohrnii, Strain SkelB / 291 3e-88	Diat_D2_CAMPEP_0195223598 /_Skeletonema dohrnii, Strain SkelB / 273 2e-79	Red_Rhod__CAMPEP_0184716026 /"Rhodella maculata, Strain CCMP 73... 257 3e-73	Diat_D2_CAMPEP_0195230570 /_Skeletonema dohrnii, Strain SkelB / 230 8e-67	Red_Bang_CAMPEP_jgi_Pyropia_29189_g7174 183 7e-52	Red algae	Bangiophytes	1	No
Phatr3_draftJ1216.p1	Diat_Pen_Raph_CAMPEP_0170690556 /_Amphora coffeaeformis, Strain CCMP... 310 9e-99	Diat_Pen_Raphfso_g13794 241 5e-73	Diat_Pen_Raphfso_g14249 224 6e-67	Diat_Diat_D3_CAMPEP_0204709686 /_Ditylum brightwellii, Strain GSO103 / 171 1e-46	Diat_Dino_CAMPEP_0167846846 /_Glenodinium foliaceum, Strain CCAP 111... 134 1e-33	Diat_Pen_Ara_CAMPEP_0195282456 /_Ara_Asterionellopsis glacialis, Strain ... 125 2e-30	Diat_D2_CAMPEP_0201996314 /_Thalassiosira antarctica, Strain CCMP982 / 112 3e-26	Diat_D1_CAMPEP_0178604600 /_Extubocellulus spinifer, Strain CCMP396 / 110 1e-25	Prok_Chlamy_I0JXE6_I0JXE6_9Prok RNA polymerase sigma factor ... 57.0 2e-07	Prok_Firm_R0B946_R0B946_9FIRM RNA polymerase sigma factor OS... 55.8 3e-07	Diatoms	Pennates_Raphid	5	Yes
Phatr3_draftJ1233.p1	Diat_Pen_Raph_CAMPEP_0170656132 /_Amphora coffeaeformis, Strain CCMP... 394 2e-124	Diat_Pen_Raphfso_g20003 182 8e-48	Diat_Pen_Ara_CAMPEP_0195283762 /_Ara_Asterionellopsis glacialis, Strain ... 160 9e-41	Diat_Diat_D3_CAMPEP_0196813066 /_Leptocylindrus danicus, Strain CCMP1856 / 152 2e-38	Diat_D1_CAMPEP_0178546088 /_Extubocellulus spinifer, Strain CCMP396 / 149 2e-37	Diat_D1_CAMPEP_0178487720 /_Extubocellulus spinifer, Strain CCMP396 / 142 7e-35	Diat_D0_CAMPEP_0194280572 /_Corethron pennatum, Strain L29A3 / 125 2e-29	Diat_Pen_Ara_CAMPEP_0202490810 /_Ara_Staurosira complex sp., Strain CCMP... 116 3e-26	Diat_Diat_D3_CAMPEP_0198285084 /_Attheya septentrionalis, Strain CCMP2084 / 114 1e-25	Diat_D2_CAMPEP_0206784688 /_Thalassiosira oceanica, Strain CCMP1005 / 100 3e-21	Diatoms	Pennates_Raphid	5	Yes
Phatr3_draftJ1234.p1	Diat_Pen_Raphfso_g7947 132 2e-30	Diat_Pen_Raphfso_g20082 128 5e-29	Diat_Pen_Raphfso_g16330 124 9e-28	Diat_D2_D2_Thalassiosirales_B1PJ45_B1PJ45_THAPS_Thalassiosira 106 3e-22	Diat_Pen_Ara_CAMPEP_0202443406 /_Ara_Licmorphora paradoxa, Strain CCMP2313 / 91.7 1e-17	Diat_Pen_Raphfso_g12016 90.5 3e-17	Diat_Pen_Ara_CAMPEP_0202442762 /_Ara_Licmorphora paradoxa, Strain CCMP2313 / 86.3 4e-16	Diat_Dino_CAMPEP_0170206046 /_Durinskia baltica, Strain CSIRO CS-38 / 77.8 2e-13	Diat_Pen_Ara_CAMPEP_0202475506 /_Ara_Licmorphora paradoxa, Strain CCMP2313 / 77.8 2e-13	Green_Strep_A5AFS4_A5AFS4_VITVI Putative uncharacterized pro... 77.0 2e-13	Diatoms	Pennates_Raphid	5	Yes
Phatr3_draftJ1239.p1	Diat_Pen_Raph_CAMPEP_0168804596 /_Amphiprora sp., Strain CCMP467 / 202 6e-57	Diat_D2_CAMPEP_0202183934 /_Thalassiosira oceanica, Strain CCMP1005 / 205 2e-56	Diat_Diat_D3_CAMPEP_0198303102 /_Attheya septentrionalis, Strain CCMP2084 / 208 2e-56	Diat_D2_CAMPEP_0201680762 /_Thalassiosira gravida, Strain GMp14c1 / 214 1e-55	Diat_Pen_Raph_CAMPEP_0198154580 /_Entomoneis sp., Strain CCMP2396 / 203 1e-55	Diat_Pen_Ara_CAMPEP_0194068082 /_Ara_Grammatophora oceanica, Strain CCMP... 199 9e-55	Diat_Pen_Raphfso_g4588 199 2e-54	Diat_Pen_Ara_CAMPEP_0194066704 /_Ara_Grammatophora oceanica, Strain CCMP... 195 1e-53	Diat_D2_CAMPEP_0172327818 /_Detonula confervacea, Strain CCMP 353 / 192 2e-53	Stram_Dict_CAMPEP_0182557470 /_Florenciella sp., Strain RCC1587 / 191 5e-53	Diatoms	Pennates_Raphid	5	Yes
Phatr3_draftJ1240.p1	Diat_Pen_Raphfso_g17458 466 1e-142	Diat_Pen_Raphfso_g18114 460 1e-139	Diat_Diat_D3_CAMPEP_0176482282 /_Chaetoceros sp., Strain GSL56 / 436 2e-130	Diat_Pen_Raphfso_g3850 423 1e-126	Diat_D1_CAMPEP_0172520030 /_Coscinodiscus wailesii, Strain CCMP2513 / 369 1e-107	Diat_Pen_Raphfso_g661 357 6e-104	Diat_Pen_Raphfso_g1191 340 8e-100	Diat_Dino_CAMPEP_0170270938 /_Durinskia baltica, Strain CSIRO CS-38 / 327 5e-95	Diat_Pen_Raphfso_g1186 309 2e-87	Diat_Pen_Raphfso_g7640 294 4e-82	Diatoms	Pennates_Raphid	5	Yes
Phatr3_draftJ1241.p1	Diat_Pen_Raphfso_g17458 158 3e-39	Diat_Pen_Raphfso_g18114 141 5e-34	Diat_Pen_Raphfso_g3850 120 3e-27	Diat_Diat_D3_CAMPEP_0198300780 /_Attheya septentrionalis, Strain CCMP2084 / 115 8e-27	Diat_Pen_Raphfso_g7640 107 3e-23	Diat_Dino_CAMPEP_0176023358 /_Kryptoperidinium foliaceum, Strain CCM... 92.8 7e-19	Diat_D1_CAMPEP_0172520030 /_Coscinodiscus wailesii, Strain CCMP2513 / 69.7 3e-11	Prok_Prot_A0A0M1JAN6_A0A0M1JAN6_9GAMM Uncharacterized protei... 57.8 2e-08			Diatoms	Pennates_Raphid	5	Yes
Phatr3_draftJ1245.p1	Diat_Pen_Raphfso_g10403 202 2e-55	Diat_Pen_Raphfso_g497 198 7e-54	Diat_Pen_Ara_CAMPEP_0202491568 /_Ara_Staurosira complex sp., Strain CCMP... 171 7e-46	Diat_Pen_Raph_CAMPEP_0172474478 /_Amphiprora paludosa, Strain CCMP125 / 136 9e-34	Diat_Pen_Raphfso_g18960 131 4e-32	Diat_Dino_CAMPEP_0176171180 /_Kryptoperidinium foliaceum, Strain CCM... 125 2e-30	Diat_Pen_Raphfso_g16735 116 7e-27	Diat_D1_CAMPEP_0178486948 /_Extubocellulus spinifer, Strain CCMP396 / 98.6 2e-21	Diat_D1_CAMPEP_0178516578 /_Extubocellulus spinifer, Strain CCMP396 / 97.4 4e-21	Diat_Pen_Raphfso_g10277 75.5 4e-13	Diatoms	Pennates_Raphid	5	Yes
Phatr3_draftJ1248.p1	Diat_Pen_Raph_CAMPEP_0172471424 /_Amphiprora paludosa, Strain CCMP125 / 100 3e-24	Diat_Pen_Raphfso_g14598 92.4 3e-21	Diat_Dino_CAMPEP_0167834630 /_Glenodinium foliaceum, Strain CCAP 111... 92.0 4e-21	Diat_Pen_Raph_CAMPEP_0194174372 /_Thalassiothrix antarctica, Strain L... 87.4 2e-19	Diat_Pen_Ara_CAMPEP_0119008800 /_Ara_Synedropsis recta cf, Strain CCMP16... 84.7 2e-18	Diat_Dino_CAMPEP_0176004972 /_Kryptoperidinium foliaceum, Strain CCM... 75.5 3e-15	Diat_D1_CAMPEP_0178620092 /_Extubocellulus spinifer, Strain CCMP396 / 75.1 5e-15	Diat_D2_CAMPEP_0183692886 /_Skeletonema menzelii, Strain CCMP793 / 72.4 3e-14	Diat_Diat_D3_CAMPEP_0113545242 /_Odontella / 69.7 3e-13	Diat_Diat_D3_CAMPEP_0113536916 /_Odontella / 68.9 3e-13	Diatoms	Pennates_Raphid	5	Yes
Phatr3_draftJ1249.p1	Diat_Pen_Raph_CAMPEP_0178735080 /_Nitzschia punctata, Strain CCMP561 / 70.1 3e-11	Diat_Pen_Raph_CAMPEP_0178771156 /_Nitzschia punctata, Strain CCMP561 / 68.9 6e-11	Diat_D1_CAMPEP_0171310636 /_Proboscia inermis, Strain CCAP1064/1 / 61.6 1e-08	Diat_D1_CAMPEP_0194398892 /_Proboscia alata, Strain PI-D3 / 61.2 2e-08	Diat_D1_CAMPEP_0194444468 /_Proboscia alata, Strain PI-D3 / 60.5 3e-08	Amorphea_Am_CAMPEP_0206187086 /"Vannella robusta, Strain DIVA3 518... 59.7 8e-08	Prok_Cobi_A0A0J7I1Z5_A0A0J7I1Z5_9FLAO Uncharacterized protei... 59.3 8e-08	Diat_Pen_Ara_CAMPEP_0119030724 /_Ara_Synedropsis recta cf, Strain CCMP16... 58.2 2e-07	Prok_Actin_A0A0M8Y125_A0A0M8Y125_9PSEU Uncharacterized prote... 56.2 4e-07	Diat_Pen_Ara_CAMPEP_0119010434 /_Ara_Synedropsis recta cf, Strain CCMP16... 57.0 5e-07	Diatoms	Pennates_Raphid	5	Yes
Phatr3_draftJ1251.p1	Diat_Pen_Raph_CAMPEP_0170690556 /_Amphora coffeaeformis, Strain CCMP... 310 9e-99	Diat_Pen_Raphfso_g13794 241 5e-73	Diat_Pen_Raphfso_g14249 224 6e-67	Diat_Diat_D3_CAMPEP_0204709686 /_Ditylum brightwellii, Strain GSO103 / 171 1e-46	Diat_Dino_CAMPEP_0167846846 /_Glenodinium foliaceum, Strain CCAP 111... 134 1e-33	Diat_Pen_Ara_CAMPEP_0195282456 /_Ara_Asterionellopsis glacialis, Strain ... 125 2e-30	Diat_D2_CAMPEP_0201996314 /_Thalassiosira antarctica, Strain CCMP982 / 112 3e-26	Diat_D1_CAMPEP_0178604600 /_Extubocellulus spinifer, Strain CCMP396 / 110 1e-25	Prok_Chlamy_I0JXE6_I0JXE6_9Prok RNA polymerase sigma factor ... 57.0 2e-07	Prok_Firm_R0B946_R0B946_9FIRM RNA polymerase sigma factor OS... 55.8 3e-07	Diatoms	Pennates_Raphid	5	Yes
Phatr3_draftJ1252.p1	Diat_Pen_Ara_CAMPEP_0197150844 /_Ara_Asterionellopsis glacialis, Strain ... 455 4e-152	Diat_Pen_Raph_CAMPEP_0168845726 /_Amphiprora sp., Strain CCMP467 / 449 6e-149	Diat_Diat_D3_CAMPEP_0113550796 /_Odontella / 406 1e-130	Diat_D1_CAMPEP_0181035012 /_Minutocellus polymorphus, Strain NH13 / 389 7e-125	Diat_Dino_CAMPEP_0167836310 /_Glenodinium foliaceum, Strain CCAP 111... 373 3e-120	Diat_Pen_Raphfso_g3597 371 4e-120	Diat_D2_CAMPEP_0172298888 /_Detonula confervacea, Strain CCMP 353 / 364 7e-115	Diat_Pen_Raphfso_g11053 344 2e-109	Diat_Dino_CAMPEP_0176007272 /_Kryptoperidinium foliaceum, Strain CCM... 342 6e-109	Diat_Pen_Ara_CAMPEP_0119003062 /_Ara_Synedropsis recta cf, Strain CCMP16... 213 9e-61	Diatoms	Pennates_Araphid	5	Yes
Phatr3_draftJ1259.p1	Diat_Pen_Raphfso_g3587 220 8e-70	Diat_Pen_Raphfso_g11061 209 1e-65	Diat_Pen_Ara_CAMPEP_0202491014 /_Ara_Staurosira complex sp., Strain CCMP... 172 1e-50	Diat_Diat_D3_CAMPEP_0198256722 /_Chaetoceros dichaeta, Strain CCMP1751 / 156 1e-44	Diat_D1_CAMPEP_0172419356 /_Aulacoseira subarctica , Strain CCAP 100... 147 6e-42	Stram_Slo_CAMPEP_jgi_GSMAST32.ASY1.ANO1.268.1 119 2e-30	Stram_Lab_CAMPEP_0203752736 /"Unknown labyrinthulomycete, strain ... 116 2e-30	SAR_Rhiz_CAMPEP_0175150418 /"Unknown cercozoan, Strain Diat_D1" / 105 3e-26	Stram_Dict_CAMPEP_0171868954 /_non described non described, Strain CC... 102 3e-25	Diat_Dino_CAMPEP_0176286318 /_Kryptoperidinium foliaceum, Strain CCM... 99.8 4e-24	Diatoms	Pennates_Raphid	5	Yes
Phatr3_draftJ1265.p1	Diat_Pen_Raph_CAMPEP_0170708832 /_Amphora coffeaeformis, Strain CCMP... 1163 0.0	Diat_Pen_Raph_CAMPEP_0168839832 /_Amphiprora sp., Strain CCMP467 / 1063 0.0	Diat_Pen_Raphfso_g19709 1041 0.0	Diat_Pen_Raphfso_g4997 1038 0.0	Diat_Pen_Raph_CAMPEP_0170714128 /_Amphora coffeaeformis, Strain CCMP... 1017 0.0	Diat_Pen_Raphfso_g19504 998 0.0	Diat_Pen_Raphfso_g11379 994 0.0	Diat_Pen_Raphfso_g4998 990 0.0	Diat_Pen_Raphfso_g17486 980 0.0	Diat_Pen_Raphfso_g17505 978 0.0	Diatoms	Pennates_Raphid	5	N/A
Phatr3_draftJ1274.p1	Diat_Pen_Raphfso_g8262 60.8 8e-10	Diat_Pen_Raphfso_g4778 60.1 2e-09	Diat_Pen_Raphfso_g11564 56.6 3e-08	Diat_Pen_Ara_CAMPEP_0118717784 /_Ara_Striatella unipunctata, Strain CCMP... 53.9 2e-07	Diat_Pen_Raphfso_g18706 51.6 1e-06						Diatoms	Pennates_Raphid	5	Yes
Phatr3_draftJ1277.p1	Diat_Pen_Raph_CAMPEP_0178743494 /_Nitzschia punctata, Strain CCMP561 / 322 1e-100	Diat_D1_CAMPEP_0194414700 /_Proboscia alata, Strain PI-D3 / 270 1e-80	Diat_D1_CAMPEP_0194376380 /_Proboscia alata, Strain PI-D3 / 268 2e-80	Diat_D2_CAMPEP_0171388956 /_Thalassiosira weissflogii, Strain CCMP13... 268 1e-79	Diat_Pen_Ara_CAMPEP_0119018652 /_Ara_Synedropsis recta cf, Strain CCMP16... 261 1e-78	Diat_Diat_D3_CAMPEP_0196821158 /_Leptocylindrus danicus, Strain CCMP1856 / 257 8e-77	Diat_D2_CAMPEP_0172276326 /_Cyclotella meneghiniana, Strain CCMP 338 / 259 1e-76	Diat_Diat_D3_CAMPEP_0113559754 /_Odontella / 244 2e-71	Diat_D0_CAMPEP_0113310716 /_Corethron hystrix, Strain 308 / 196 2e-53	Diat_D0_CAMPEP_0194323224 /_Corethron pennatum, Strain L29A3 / 182 1e-48	Diatoms	Pennates_Raphid	5	Yes
Phatr3_draftJ1280.p1											No match		0	No
Phatr3_draftJ1281.p1	Diat_Dino_CAMPEP_0176060348 /_Kryptoperidinium foliaceum, Strain CCM... 106 1e-26	Diat_Pen_Raph_CAMPEP_0172473082 /_Amphiprora paludosa, Strain CCMP125 / 104 5e-26	Diat_Diat_D3_CAMPEP_0113570376 /_Odontella / 99.0 7e-24	Diat_Pen_Ara_CAMPEP_0194243418 /_Ara_Thalassionema nitzschioides, Strain... 97.8 2e-23	Diat_Diat_D3_CAMPEP_0204806210 /_Ditylum brightwellii, Strain GSO104 / 94.0 4e-22	Diat_D2_CAMPEP_0183674058 /_Skeletonema menzelii, Strain CCMP793 / 93.6 8e-22	Diat_D1_CAMPEP_0172483306 /_Coscinodiscus wailesii, Strain CCMP2513 / 89.7 1e-20	Stram_Bol_CAMPEP_0197553722 /_Bolidomonas sp., Strain RCC2347 / 86.7 1e-19	Stram_Bol_CAMPEP_0182490548 /_Bolidomonas sp., Strain RCC1657 / 85.1 6e-19	Diat_D0_CAMPEP_0194271376 /_Corethron pennatum, Strain L29A3 / 79.0 9e-17	Diatoms	Dinotoms	5	Yes
Phatr3_draftJ1284.p1	Diat_Pen_Raph_CAMPEP_0168839832 /_Amphiprora sp., Strain CCMP467 / 836 0.0	Diat_Pen_Raphfso_g19738 830 0.0	Diat_Pen_Raph_CAMPEP_0170708832 /_Amphora coffeaeformis, Strain CCMP... 820 0.0	Diat_Pen_Raphfso_g17486 815 0.0	Diat_Pen_Raphfso_g17505 814 0.0	Diat_Pen_Raphfso_g4997 805 0.0	Diat_Pen_Raphfso_g19709 805 0.0	Diat_Pen_Raph_CAMPEP_0172440174 /_Amphiprora paludosa, Strain CCMP125 / 803 0.0	Diat_Pen_Raphfso_g11379 800 0.0	Diat_Pen_Raphfso_g19504 792 0.0	Diatoms	Pennates_Raphid	5	N/A
Phatr3_draftJ1287.p1	Diat_Pen_Raphfso_g19821 333 1e-111	Diat_Dino_CAMPEP_0176253480 /_Kryptoperidinium foliaceum, Strain CCM... 210 3e-63	Diat_Diat_D3_CAMPEP_0198289686 /_Attheya septentrionalis, Strain CCMP2084 / 57.0 3e-08								Diatoms	Pennates_Raphid	3	Yes
Phatr3_draftJ1291.p1	Diat_D1_CAMPEP_0172434362 /_Aulacoseira subarctica , Strain CCAP 100... 122 8e-29	Diat_D1_CAMPEP_0172422202 /_Aulacoseira subarctica , Strain CCAP 100... 98.6 5e-21	Diat_D1_CAMPEP_0172436062 /_Aulacoseira subarctica , Strain CCAP 100... 86.7 3e-17	Diat_D1_CAMPEP_0172423012 /_Aulacoseira subarctica , Strain CCAP 100... 56.2 2e-07	Diat_Pen_Raph_CAMPEP_0201252228 /_Pseudo-nitzschia fraudulenta, Stra... 52.0 3e-06	Diat_Pen_Raph_CAMPEP_0201277686 /_Pseudo-nitzschia fraudulenta, Stra... 51.6 4e-06	Diat_D1_CAMPEP_0172421598 /_Aulacoseira subarctica , Strain CCAP 100... 51.2 9e-06				Diatoms	D1	5	Yes
Phatr3_draftJ1292.p1	Diat_Pen_Raph_CAMPEP_0172439164 /_Amphiprora paludosa, Strain CCMP125 / 122 7e-30	Diat_Dino_CAMPEP_0170355236 /_Durinskia baltica, Strain CSIRO CS-38 / 112 7e-28	Diat_Dino_CAMPEP_0170355620 /_Durinskia baltica, Strain CSIRO CS-38 / 110 2e-27	Diat_D2_CAMPEP_0113389298 /_Skeletonema costatum, Strain 1716 / 114 6e-27	Diat_D2_CAMPEP_0113399276 /_Skeletonema costatum, Strain 1716 / 113 6e-27	Diat_D2_CAMPEP_0113389052 /_Skeletonema costatum, Strain 1716 / 113 6e-27	Diat_D2_CAMPEP_0113413744 /_Skeletonema costatum, Strain 1716 / 110 4e-26	Diat_D2_CAMPEP_0115927354 /_Skeletonema marinoi, Strain SM1012Hels-07 / 99.8 1e-24	Diat_D2_CAMPEP_0115907730 /_Skeletonema marinoi, Strain SM1012Hels-07 / 101 4e-24	Diat_Pen_Raphfso_g2709 103 1e-23	Diatoms	Pennates_Raphid	5	Yes
Phatr3_draftJ1293.p1	Diat_Pen_Ara_CAMPEP_0178907010 /_Ara_Thalassionema frauenfeldii, Strain ... 121 1e-26	Diat_Pen_Ara_CAMPEP_0178935804 /_Ara_Thalassionema frauenfeldii, Strain ... 120 2e-26	Diat_Pen_Ara_CAMPEP_0178934572 /_Ara_Thalassionema frauenfeldii, Strain ... 114 1e-24	Diat_Dino_CAMPEP_0170382562 /_Durinskia baltica, Strain CSIRO CS-38 / 107 6e-23	Diat_Pen_Ara_CAMPEP_0178924196 /_Ara_Thalassionema frauenfeldii, Strain ... 109 6e-23	Diat_Pen_Ara_CAMPEP_0178911392 /_Ara_Thalassionema frauenfeldii, Strain ... 108 1e-22	Diat_Pen_Ara_CAMPEP_0178924278 /_Ara_Thalassionema frauenfeldii, Strain ... 107 2e-22	Diat_Dino_CAMPEP_0170216318 /_Durinskia baltica, Strain CSIRO CS-38 / 107 2e-22	Diat_Dino_CAMPEP_0170363312 /_Durinskia baltica, Strain CSIRO CS-38 / 107 2e-22	Diat_Dino_CAMPEP_0170425484 /_Durinskia baltica, Strain CSIRO CS-38 / 106 4e-22	Diatoms	Pennates_Araphid	5	Yes
Phatr3_draftJ1294.p1	Diat_Dino_CAMPEP_0170259404 /_Durinskia baltica, Strain CSIRO CS-38 / 91.7 3e-20	Diat_Dino_CAMPEP_0170201362 /_Durinskia baltica, Strain CSIRO CS-38 / 90.9 4e-19	Diat_Dino_CAMPEP_0170216318 /_Durinskia baltica, Strain CSIRO CS-38 / 90.5 1e-18	Diat_Pen_Raph_CAMPEP_0172439164 /_Amphiprora paludosa, Strain CCMP125 / 83.2 2e-16	Diat_Pen_Raphfso_g9265 82.0 6e-16	Diat_Pen_Raphfso_g19839 80.1 2e-15	Diat_Pen_Raph_CAMPEP_0113461112 /_Nitzschia sp. / 77.8 9e-15	Diat_Pen_Raphfso_g2709 72.8 5e-13	Diat_Pen_Raphfso_g9558 70.5 3e-12	Diat_Pen_Raphfso_g12780 68.2 1e-11	Diatoms	Dinotoms	5	Yes
Phatr3_draftJ1298.p1	Diat_D1_CAMPEP_0172434362 /_Aulacoseira subarctica , Strain CCAP 100... 1470 0.0	Diat_D1_CAMPEP_0172422202 /_Aulacoseira subarctica , Strain CCAP 100... 1366 0.0	Diat_D1_CAMPEP_0172416322 /_Aulacoseira subarctica , Strain CCAP 100... 1347 0.0	Diat_D1_CAMPEP_0172423012 /_Aulacoseira subarctica , Strain CCAP 100... 1250 0.0	Diat_D1_CAMPEP_0172434158 /_Aulacoseira subarctica , Strain CCAP 100... 1207 0.0	Diat_D1_CAMPEP_0172420650 /_Aulacoseira subarctica , Strain CCAP 100... 1179 0.0	Diat_D1_CAMPEP_0172421598 /_Aulacoseira subarctica , Strain CCAP 100... 1163 0.0	Diat_D1_CAMPEP_0172436062 /_Aulacoseira subarctica , Strain CCAP 100... 1157 0.0	Diat_D1_CAMPEP_0172422228 /_Aulacoseira subarctica , Strain CCAP 100... 1142 0.0	Diat_D1_CAMPEP_0172422788 /_Aulacoseira subarctica , Strain CCAP 100... 1108 0.0	Diatoms	D1	5	N/A
Phatr3_draftJ1302.p1	Diat_D1_CAMPEP_0172421598 /_Aulacoseira subarctica , Strain CCAP 100... 1109 0.0	Diat_D1_CAMPEP_0172420650 /_Aulacoseira subarctica , Strain CCAP 100... 1089 0.0	Diat_D1_CAMPEP_0172423012 /_Aulacoseira subarctica , Strain CCAP 100... 1082 0.0	Diat_D1_CAMPEP_0172422228 /_Aulacoseira subarctica , Strain CCAP 100... 1065 0.0	Diat_D1_CAMPEP_0172434158 /_Aulacoseira subarctica , Strain CCAP 100... 1055 0.0	Diat_D1_CAMPEP_0172422788 /_Aulacoseira subarctica , Strain CCAP 100... 1048 0.0	Diat_D1_CAMPEP_0172415580 /_Aulacoseira subarctica , Strain CCAP 100... 1018 0.0	Diat_D1_CAMPEP_0172416322 /_Aulacoseira subarctica , Strain CCAP 100... 900 0.0	Diat_Pen_Raphfso_g16670 909 0.0	Diat_D1_CAMPEP_0172413878 /_Aulacoseira subarctica , Strain CCAP 100... 891 0.0	Diatoms	D1	5	Yes
Phatr3_draftJ1303.p1	Diat_Pen_Ara_CAMPEP_0194066818 /_Ara_Grammatophora oceanica, Strain CCMP... 64.7 2e-09	Diat_Diat_D3_CAMPEP_0198305302 /_Attheya septentrionalis, Strain CCMP2084 / 60.5 1e-08	Diat_D2_Thaoc_EJK65725 55.8 6e-07	Stram_Raph_CAMPEP_0116754000 /_Heterosigma akashiwo, Strain NB / 53.1 3e-06	Diat_D2_Thaoc_EJK55170 52.4 6e-06						Diatoms	Pennates_Araphid	3	Yes
Phatr3_draftJ1304.p1	Diat_D1_CAMPEP_0178525684 /_Extubocellulus spinifer, Strain CCMP396 / 87.4 3e-20	Diat_Pen_Raphfso_g3642 87.4 4e-20	Diat_D1_CAMPEP_0178666922 /_Extubocellulus spinifer, Strain CCMP396 / 87.0 1e-19	Diat_D2_jgi_Thaps3_5334_fgenesh1_pg.C_chr_5000376 81.6 5e-18	Diat_Diat_D3_CAMPEP_0183311200 /_Odontella Sinensis, Strain Grunow 1884 / 76.6 2e-16	Diat_D2_CAMPEP_0201639670 /_Thalassiosira gravida, Strain GMp14c1 / 74.7 2e-15	Stram_Raph_CAMPEP_0206410348 /_Heterosigma akashiwo, Strain CCMP2393 / 73.2 4e-15	Diat_D2_CAMPEP_0172311916 /_Detonula confervacea, Strain CCMP 353 / 73.6 9e-15	Stram_PESC_CAMPEP_0174979148 /_Ochromonas sp., Strain CCMP1393 / 72.4 1e-14	Diat_Pen_Ara_CAMPEP_0119003146 /_Ara_Synedropsis recta cf, Strain CCMP16... 70.5 4e-14	Diatoms	D1	5	Yes
Phatr3_draftJ1311.p1	Diat_Pen_Ara_CAMPEP_0202505024 /_Ara_Staurosira complex sp., Strain CCMP... 176 3e-51	Diat_Pen_Raph_CAMPEP_0168761824 /_Amphiprora sp., Strain CCMP467 / 170 5e-50	Diat_D1_CAMPEP_0172523824 /_Coscinodiscus wailesii, Strain CCMP2513 / 169 2e-48	Diat_Diat_D3_CAMPEP_0198288356 /_Attheya septentrionalis, Strain CCMP2084 / 171 3e-48	Diat_D1_CAMPEP_0172498414 /_Coscinodiscus wailesii, Strain CCMP2513 / 158 7e-43	Diat_Pen_Ara_CAMPEP_0194247076 /_Ara_Thalassionema nitzschioides, Strain... 152 5e-42	Diat_Pen_Raphfso_g2871 145 2e-39	Diat_Pen_Raphfso_g19200 145 4e-39	Diat_Pen_Raph_CAMPEP_0168784090 /_Amphiprora sp., Strain CCMP467 / 144 9e-39	Diat_Pen_Ara_CAMPEP_0178927752 /_Ara_Thalassionema frauenfeldii, Strain ... 143 1e-38	Diatoms	Pennates_Araphid	5	Yes
Phatr3_draftJ1315.p1	Diat_Pen_Raph_CAMPEP_0168750368 /_Amphiprora sp., Strain CCMP467 / 481 7e-163	Diat_Pen_Ara_CAMPEP_0194040206 /_Ara_Grammatophora oceanica, Strain CCMP... 473 5e-161	Diat_D1_CAMPEP_0185801982 /_Minutocellus polymorphus, Strain RCC2270 / 455 6e-154	Diat_Pen_Raphfso_g15904 445 1e-149	Diat_Diat_D3_CAMPEP_0176496204 /_Chaetoceros sp., Strain GSL56 / 435 4e-146	Diat_D2_CAMPEP_0183658110 /_Skeletonema menzelii, Strain CCMP793 / 413 7e-138	Stram_Bol_CAMPEP_0182501124 /_Bolidomonas sp., Strain RCC1657 / 367 4e-120	SAR_Ciliates_J9I322_J9I322_9SPIT_Oxytricha 263 9e-80	Amorphea_opi_F2U5T4_F2U5T4_SALR5 Putative uncharacterized prote... 223 1e-64	Prok_Prot_A4A8V3_A4A8V3_9GAMM Selenophosphate synthase OS=Co... 216 4e-60	Diatoms	Pennates_Raphid	5	Yes
Phatr3_draftJ1316.p1	Diat_Pen_Raphfso_g19657 493 5e-162	Diat_Dino_CAMPEP_0170315640 /_Durinskia baltica, Strain CSIRO CS-38 / 371 8e-116	Diat_Pen_Ara_CAMPEP_0202507304 /_Ara_Staurosira complex sp., Strain CCMP... 366 5e-112	Diat_D2_CAMPEP_0195525516 /_Stephanopyxis turris, Strain CCMP 815 / 339 1e-102	Diat_Diat_D3_CAMPEP_0180983236 /_Ditylum brightwellii, Strain Pop2 (SS10) / 332 4e-100	Diat_D1_CAMPEP_0172437690 /_Aulacoseira subarctica , Strain CCAP 100... 305 1e-90	Diat_D0_CAMPEP_0194268734 /_Corethron pennatum, Strain L29A3 / 187 1e-48	Stram_Oom_Oomycetes_F0WGG9_F0WGG9_9STRA_Albugo 170 2e-43	Stram_Pel_CAMPEP_0118914106 /_Chrysoreinhardia sp, Strain CCMP3193 / 158 5e-39	Stram_PESC_CAMPEP_0173146210 /_Ochromonas sp., Strain BG-1 / 146 4e-35	Diatoms	Pennates_Raphid	5	Yes
Phatr3_draftJ1317.p1	Diat_Pen_Raphfso_g9322 248 3e-79	Diat_D1_CAMPEP_0194356472 /_Proboscia alata, Strain PI-D3 / 210 5e-64	Diat_Diat_D3_CAMPEP_0197246314 /_Chaetoceros sp., Strain UNC1202 / 206 8e-63	Diat_Pen_Raphfso_g15915 201 1e-61	Diat_D2_CAMPEP_0172271232 /_Cyclotella meneghiniana, Strain CCMP 338 / 193 1e-57	Diat_Pen_Ara_CAMPEP_0195284166 /_Ara_Asterionellopsis glacialis, Strain ... 187 2e-55	Diat_D0_CAMPEP_0113301492 /_Corethron hystrix, Strain 308 / 153 2e-42	Diat_Dino_CAMPEP_0168122646 /_Glenodinium foliaceum, Strain CCAP 111... 123 1e-32	Stram_Bol_CAMPEP_0197556874 /_Bolidomonas sp., Strain RCC2347 / 101 1e-23	Green_Strep_A0A0D6QVR7_A0A0D6QVR7_ARACU Uncharacterized prot... 74.3 2e-14	Diatoms	Pennates_Raphid	5	Yes
Phatr3_draftJ1329.p1	Diat_Pen_Raphfso_g15916 795 0.0	Diat_Dino_CAMPEP_0176033152 /_Kryptoperidinium foliaceum, Strain CCM... 587 0.0	Diat_Pen_Ara_CAMPEP_0195304706 /_Ara_Asterionellopsis glacialis, Strain ... 346 7e-108	Diat_D3_CAMPEP_0197441714 /_Triceratium dubium, Strain CCMP147 / 300 3e-89	Stram_Bol_CAMPEP_0182491652 /_Bolidomonas sp., Strain RCC1657 / 282 3e-83	Stram_Bol_CAMPEP_0118650366 /_Bolidomonas pacifica, Strain CCMP 1866 / 276 4e-81	Diat_D0_CAMPEP_0194298990 /_Corethron pennatum, Strain L29A3 / 269 2e-79	Stram_PESC_CAMPEP_0197371226 /_Pinguiococcus pyrenoidosus, Strain CCM... 257 2e-74	Stram_Oom_Oomycetes_K3WYR8_K3WYR8_PYTUL_Pythium 244 7e-70	Stram_Oom_CAMPEP_jgi_Pythium_iwiyamae_maker-piw_contig_1673-snap-... 244 1e-68	Diatoms	Pennates_Raphid	4	Yes
Phatr3_draftJ1331.p1	Diat_Pen_Raphfso_g15918 770 0.0	Diat_Pen_Ara_CAMPEP_0202510618 /_Ara_Staurosira complex sp., Strain CCMP... 739 0.0	Diat_Diat_D3_CAMPEP_0181001060 /_Ditylum brightwellii, Strain Pop2 (SS10) / 731 0.0	Diat_Dino_CAMPEP_0167836902 /_Glenodinium foliaceum, Strain CCAP 111... 712 0.0	Diat_D1_CAMPEP_0181070368 /_Minutocellus polymorphus, Strain NH13 / 704 0.0	Diat_D2_CAMPEP_0113394300 /_Skeletonema costatum, Strain 1716 / 706 0.0	Diat_D0_CAMPEP_0113314402 /_Corethron hystrix, Strain 308 / 485 9e-166	Stram_Bol_CAMPEP_0118643330 /_Bolidomonas pacifica, Strain CCMP 1866 / 487 3e-164	Stram_Dict_CAMPEP_0171842086 /_non described non described, Strain CC... 472 1e-155	Stram_Raph_CAMPEP_0206380558 /_Heterosigma akashiwo, Strain CCMP2393 / 461 1e-154	Diatoms	Pennates_Raphid	5	Yes
Phatr3_draftJ1350.p1	Diat_Pen_Raphfso_g8025 338 3e-108	Diat_Pen_Ara_CAMPEP_0178929196 /_Ara_Thalassionema frauenfeldii, Strain ... 208 2e-59	Diat_Diat_D3_CAMPEP_0180985588 /_Ditylum brightwellii, Strain Pop2 (SS10) / 183 6e-50	Diat_Dino_CAMPEP_0167954692 /_Glenodinium foliaceum, Strain CCAP 111... 169 5e-47	Diat_D1_CAMPEP_0178486428 /_Extubocellulus spinifer, Strain CCMP396 / 175 3e-46	Diat_D2_jgi_Thaps3_20881_estExt_fgenesh1_pg.C_chr_10677 158 3e-41	Stram_Bol_CAMPEP_0118648404 /_Bolidomonas pacifica, Strain CCMP 1866 / 109 1e-25	Stram_PESC_Noc_GME2072 locus=ScaffolDiat_D145:22772:24550:+ 83.2 7e-17	Stram_Oom_CAMPEP_jgi_Pythium_arrhenomanes_snap_masked-par_contig_... 83.6 3e-16	Stram_Dict_CAMPEP_0185756428 /_Dictyocha speculum, Strain CCMP1381 / 73.9 2e-13	Diatoms	Pennates_Raphid	5	Yes
Phatr3_draftJ1354.p1	Diat_D1_CAMPEP_0172415580 /_Aulacoseira subarctica , Strain CCAP 100... 1096 0.0	Diat_D1_CAMPEP_0172420650 /_Aulacoseira subarctica , Strain CCAP 100... 1077 0.0	Diat_D1_CAMPEP_0172423012 /_Aulacoseira subarctica , Strain CCAP 100... 1075 0.0	Diat_D1_CAMPEP_0172422228 /_Aulacoseira subarctica , Strain CCAP 100... 1061 0.0	Diat_D1_CAMPEP_0172421598 /_Aulacoseira subarctica , Strain CCAP 100... 1053 0.0	Diat_D1_CAMPEP_0172422788 /_Aulacoseira subarctica , Strain CCAP 100... 1047 0.0	Diat_D1_CAMPEP_0172434158 /_Aulacoseira subarctica , Strain CCAP 100... 1039 0.0	Diat_D1_CAMPEP_0172414068 /_Aulacoseira subarctica , Strain CCAP 100... 933 0.0	Diat_Diat_D3_CAMPEP_0176506022 /_Chaetoceros sp., Strain GSL56 / 911 0.0	Diat_Diat_D3_CAMPEP_0176501278 /_Chaetoceros sp., Strain GSL56 / 911 0.0	Diatoms	D1	5	Yes
Phatr3_draftJ1366.p1	Diat_D1_CAMPEP_0172505934 /_Coscinodiscus wailesii, Strain CCMP2513 / 133 6e-38	Diat_Diat_D3_CAMPEP_0183303860 /_Odontella Sinensis, Strain Grunow 1884 / 128 3e-35	Diat_Pen_Ara_CAMPEP_0194048208 /_Ara_Grammatophora oceanica, Strain CCMP... 122 1e-32	Diat_Dino_CAMPEP_0170204070 /_Durinskia baltica, Strain CSIRO CS-38 / 119 5e-32	Diat_Pen_Raph_CAMPEP_0178868742 /_Nitzschia punctata, Strain CCMP561 / 116 1e-31	Diat_D2_CAMPEP_0172285592 /_Cyclotella meneghiniana, Strain CCMP 338 / 116 2e-31	Diat_Pen_Raphfso_g16196 110 1e-28	Stram_Dict_CAMPEP_0185749366 /_Dictyocha speculum, Strain CCMP1381 / 107 2e-27	Stram_Pel_CAMPEP_0185719264 /_Chrysoreinhardia sp, Strain CCMP2950 / 78.6 5e-17	Green_G4_CAMPEP_0198717012 /"Pycnococcus provasolii, Strain RCC... 75.9 4e-16	Diatoms	D1	5	Yes
Phatr3_draftJ1367.p1	Diat_Pen_Raphfso_g16201 303 3e-102	Diat_Pen_Ara_CAMPEP_0119015548 /_Ara_Synedropsis recta cf, Strain CCMP16... 275 2e-91	Diat_D1_CAMPEP_0185811920 /_Minutocellus polymorphus, Strain RCC2270 / 263 3e-86	Diat_Diat_D3_CAMPEP_0119438222 /_Chaetoceros cf. neograSAR_Cile, Strain RCC1993 / 251 1e-81	Diat_Dino_CAMPEP_0167901380 /_Glenodinium foliaceum, Strain CCAP 111... 248 7e-81	Diat_D2_CAMPEP_0202300820 /_Thalassiosira oceanica, Strain CCMP1005 / 240 2e-77	Stram_PESC_CAMPEP_0201114762 /_Dinobryon sp., Strain CTELB2267 / 211 8e-67	Stram_Dict_CAMPEP_0119481974 /_Florenciella parvula, Strain CCMP2471 / 205 8e-64	SAR_Ciliates_J9IY72_J9IY72_9SPIT_Oxytricha 197 3e-61		Diatoms	Pennates_Raphid	5	Yes
Phatr3_draftJ1372.p1											No match		0	No
Phatr3_draftJ1373.p1	Diat_Pen_Raph_CAMPEP_0178851022 /_Nitzschia punctata, Strain CCMP561 / 238 3e-76	Diat_Pen_Ara_CAMPEP_0197141764 /_Ara_Asterionellopsis glacialis, Strain ... 229 2e-73	Diat_Pen_Raphfso_g16200 207 7e-65	Diat_D1_CAMPEP_0178535732 /_Extubocellulus spinifer, Strain CCMP396 / 194 1e-59	Diat_Diat_D3_CAMPEP_0198281288 /_Attheya septentrionalis, Strain CCMP2084 / 187 4e-57	Diat_D2_CAMPEP_0206759020 /_Thalassiosira oceanica, Strain CCMP1005 / 183 1e-55	Diat_D0_CAMPEP_0194281760 /_Corethron pennatum, Strain L29A3 / 144 1e-40	Prok_Prot_R1GTZ5_R1GTZ5_9GAMM Phosphoglycerate mutase OS=Gri... 127 2e-34	Prok_Prot_A0A0F5ZSK4_A0A0F5ZSK4_9GAMM Phosphoglycerate mutas... 127 2e-34		Diatoms	Pennates_Raphid	5	Yes
Phatr3_draftJ1374.p1	Diat_Pen_Raph_CAMPEP_0178758162 /_Nitzschia punctata, Strain CCMP561 / 240 2e-68	Diat_Pen_Ara_CAMPEP_0202503076 /_Ara_Staurosira complex sp., Strain CCMP... 221 4e-62	Diat_Diat_D3_CAMPEP_0195340774 /_Chaetoceros neograSAR_Cile, Strain CCMP1317 / 152 4e-39	Diat_D2_Thaoc_EJK46048 137 2e-32	Diat_D1_CAMPEP_0172435016 /_Aulacoseira subarctica , Strain CCAP 100... 128 2e-30	Diat_D2_CAMPEP_0197228842 /_Skeletonema marinoi, Strain CNC1201 / 68.9 5e-11	Stram_PESC_CAMPEP_0197366342 /_Pinguiococcus pyrenoidosus, Strain CCM... 68.6 7e-11	Stram_Oom_CAMPEP_jgi_Pythium_vexans_maker-pve_contig_463-fgenesh-... 66.6 4e-10	Stram_Oom_CAMPEP_jgi_Phytophthora_ramorum_Phyra1_1_84568_fgenesh1... 66.2 5e-10	Stram_Oom_Oomycetes_T0S4Y3_T0S4Y3_9STRA_Saprolegnia 65.5 7e-10	Diatoms	Pennates_Raphid	5	Yes
Phatr3_draftJ1377.p1	Diat_Pen_Raph_CAMPEP_0172476658 /_Amphiprora paludosa, Strain CCMP125 / 53.5 4e-06										Diatoms	Pennates_Raphid	1	No
Phatr3_draftJ1380.p1	Diat_Pen_Raphfso_g13945 316 8e-106	Stram_Slo_CAMPEP_jgi_GSMAST4A2.ASY1.ANO1.1142.1 313 3e-104	Diat_Pen_Raphfso_g19556 308 2e-102	Diat_Pen_Ara_CAMPEP_0119016478 /_Ara_Synedropsis recta cf, Strain CCMP16... 239 9e-75	Green_G3A_CAMPEP_0114308134 /"Pyramimonas parkeae, Strain CCMP7... 201 6e-61	Amorphea_opi_A0A0B6Z7E2_A0A0B6Z7E2_9EUPU Uncharacterized protei... 133 2e-34	Stram_Lab_CAMPEP_0204824748 /"Aplanochytrium stocchinoi, Strain G... 120 7e-30	Green_G3B_CAMPEP_0170134330 /"Dolichomastix tenuilepis, Strain ... 113 2e-27	Green_Strep_A0A078DMQ1_A0A078DMQ1_BRANA BnaA08g16670D protei... 114 5e-27	SAR_Rhiz_CAMPEP_0175163936 /"Unknown cercozoan, Strain Diat_D1" / 111 9e-27	Diatoms	Pennates_Raphid	1	No
Phatr3_draftJ1384.p1	Diat_Pen_Raph_CAMPEP_0198144932 /_Entomoneis sp., Strain CCMP2396 / 238 1e-74	Diat_Pen_Raphfso_g14180 226 3e-70	Diat_Pen_Raphfso_g13865 227 4e-67	Diat_Diat_D3_CAMPEP_0176501588 /_Chaetoceros sp., Strain GSL56 / 190 5e-56	Diat_Pen_Ara_CAMPEP_0195286448 /_Ara_Asterionellopsis glacialis, Strain ... 186 1e-54	Diat_D1_CAMPEP_0184860656 /_Dactyliosolen fragilissimus / 183 1e-53	Diat_D2_Thaoc_EJK62668 158 2e-43	Diat_D0_CAMPEP_0194271356 /_Corethron pennatum, Strain L29A3 / 120 5e-30	Stram_PESC_CAMPEP_0173133310 /_Ochromonas sp., Strain BG-1 / 109 3e-26	Stram_PX_P_Phaeophytes_D7G7I7_D7G7I7_ECTSI_Ectocarpus 105 2e-24	Diatoms	Pennates_Raphid	5	Yes
Phatr3_draftJ1387.p1	Diat_D1_CAMPEP_0178503730 /_Extubocellulus spinifer, Strain CCMP396 / 223 7e-69	Diat_Diat_D3_CAMPEP_0198306482 /_Attheya septentrionalis, Strain CCMP2084 / 215 7e-66	Diat_Pen_Ara_CAMPEP_0194224360 /_Ara_Thalassionema nitzschioides, Strain... 187 3e-56	Diat_D2_CAMPEP_0183774362 /_Thalassiosira miniscula, Strain CCMP1093 / 179 5e-53	Diat_D2_CAMPEP_0183732148 /_Thalassiosira miniscula, Strain CCMP1093 / 177 2e-52	Stram_Pel_jgi_Auran1_69028 93.6 1e-20	Amorphea_opi_F2UP15_F2UP15_SALR5 Putative uncharacterized prote... 93.2 2e-20	Amorphea_opi_F2U123_F2U123_SALR5 Putative uncharacterized prote... 93.2 3e-20	Stram_PESC_CAMPEP_0198424890 /_Synchroma pusillum, Strain CCMP3072 / 88.6 4e-19	Stram_PESC_CAMPEP_0198420844 /_Synchroma pusillum, Strain CCMP3072 / 86.7 4e-18	Diatoms	D1	5	Yes
Phatr3_draftJ1390.p1	Diat_Pen_Raph_CAMPEP_0170716484 /_Amphora coffeaeformis, Strain CCMP... 485 6e-160	Diat_Dino_CAMPEP_0176004350 /_Kryptoperidinium foliaceum, Strain CCM... 440 1e-142	Diat_Pen_Ara_CAMPEP_0118713420 /_Ara_Striatella unipunctata, Strain CCMP... 130 2e-30	Diat_Pen_Raphfso_g2780 105 3e-22	Diat_Diat_D3_CAMPEP_0204641558 /_Chaetoceros curvisetus / 102 1e-21	Amorphea_Exc_CAMPEP_jgi_Naegleria_Naegr1_76449_fgeneshNG_pg.scaffo... 103 1e-21	Prok_Chlamy_A0A0C1JXN6_A0A0C1JXN6_9CHLA Uncharacterized prot... 100 5e-21	Diat_D1_CAMPEP_0171297766 /_Proboscia inermis, Strain CCAP1064/1 / 94.7 5e-20	Stram_Pel_CAMPEP_0198677942 /_unid. sp., Strain CCMP2135 / 95.9 4e-19	Stram_PESC_CAMPEP_0197378690 /_Pinguiococcus pyrenoidosus, Strain CCM... 89.7 1e-17	Diatoms	Pennates_Raphid	5	Yes
Phatr3_draftJ1391.p1	Diat_Pen_Raph_CAMPEP_0170716484 /_Amphora coffeaeformis, Strain CCMP... 332 6e-103	Diat_Dino_CAMPEP_0176004350 /_Kryptoperidinium foliaceum, Strain CCM... 300 4e-91	Diat_Pen_Ara_CAMPEP_0118713420 /_Ara_Striatella unipunctata, Strain CCMP... 123 9e-29	Diat_Pen_Raphfso_g2780 97.4 4e-20	Diat_D1_CAMPEP_0171297766 /_Proboscia inermis, Strain CCAP1064/1 / 93.2 8e-20	Amorphea_Exc_CAMPEP_jgi_Naegleria_Naegr1_76449_fgeneshNG_pg.scaffo... 95.1 2e-19	Prok_Chlamy_A0A0C1JXN6_A0A0C1JXN6_9CHLA Uncharacterized prot... 79.7 2e-14	Diat_Diat_D3_CAMPEP_0204641558 /_Chaetoceros curvisetus / 79.3 2e-14	Stram_Dict_CAMPEP_0171760280 /_non described non described, Strain CC... 73.6 8e-13	Prok_Prot_G9EKK4_G9EKK4_9GAMM Putative uncharacterized prote... 69.7 5e-12	Diatoms	Pennates_Raphid	5	Yes
Phatr3_draftJ1392.p1	Diat_Pen_Raph_CAMPEP_0113467098 /_Nitzschia sp. / 177 3e-50	Diat_Pen_Ara_CAMPEP_0194031348 /_Ara_Grammatophora oceanica, Strain CCMP... 169 3e-48	Diat_D2_CAMPEP_0195513226 /_Stephanopyxis turris, Strain CCMP 815 / 151 9e-43	Diat_Diat_D3_CAMPEP_0194115524 /_Chaetoceros debilis, Strain MM31A-1 / 154 5e-42	Diat_D1_CAMPEP_0178497954 /_Extubocellulus spinifer, Strain CCMP396 / 144 2e-38	Stram_Dict_CAMPEP_0118966972 /_SAR_Rhizochromulina marina cf, Strain CCMP... 112 1e-27	Stram_Raph_CAMPEP_0117896460 /_Chattonella subsalsa, Strain CCMP2191 / 112 2e-27	Diat_Dino_CAMPEP_0170368198 /_Durinskia baltica, Strain CSIRO CS-38 / 112 3e-27	Stram_PESC_Stram_PESC_Eustigmatophytes_W7T5R7_W7T5R7_9STRA_Nannochloropsis 108 3e-25	Stram_Oom_Oomycetes_K3WBI6_K3WBI6_PYTUL_Pythium 90.5 5e-20	Diatoms	Pennates_Raphid	5	Yes
Phatr3_draftJ1393.p1	Diat_Diat_D3_CAMPEP_0198298696 /_Attheya septentrionalis, Strain CCMP2084 / 600 0.0	Diat_Pen_Raph_CAMPEP_0197278132 /_Pseudo-nitzschia delicatissima, St... 589 0.0	Diat_D1_CAMPEP_0181045976 /_Minutocellus polymorphus, Strain NH13 / 587 0.0	Diat_Pen_Ara_CAMPEP_0178934862 /_Ara_Thalassionema frauenfeldii, Strain ... 573 0.0	Diat_D2_CAMPEP_0203528282 /_Thalassiosira weissflogii, Strain CCMP10... 544 0.0	Diat_Pen_Raphfso_g13919 467 9e-159	Diat_Pen_Raphfso_g16470 455 4e-154	Diat_D0_CAMPEP_0194308886 /_Corethron pennatum, Strain L29A3 / 441 2e-147	Stram_Dict_CAMPEP_0114344510 /_Pteridomonas danica, Strain PT / 233 2e-69	Stram_PESC_CAMPEP_0174820374 /_Paraphysomonas vestita, Strain GFlagA / 221 5e-66	Diatoms	D3	5	Yes
Phatr3_draftJ1395.p1	Diat_Pen_Raph_CAMPEP_0170705586 /_Amphora coffeaeformis, Strain CCMP... 248 3e-81	Diat_Pen_Ara_CAMPEP_0202483524 /_Ara_Staurosira complex sp., Strain CCMP... 247 4e-80	Diat_Diat_D3_CAMPEP_0113553864 /_Odontella / 229 6e-73	Diat_D2_CAMPEP_0195530416 /_Stephanopyxis turris, Strain CCMP 815 / 219 2e-69	Diat_Dino_CAMPEP_0176156348 /_Kryptoperidinium foliaceum, Strain CCM... 218 7e-69	Diat_D1_CAMPEP_0172504128 /_Coscinodiscus wailesii, Strain CCMP2513 / 213 3e-67	Diat_D0_CAMPEP_0113320168 /_Corethron hystrix, Strain 308 / 164 2e-48	Stram_Raph_CAMPEP_0194705324 /_Heterosigma akashiwo, Strain CCMP2393 / 160 7e-47	Stram_Dict_CAMPEP_0172634498 /_Pseudopedinella elastica, Strain CCMP7... 123 4e-33	Stram_PESC_Stram_PESC_Eustigmatophytes_W7T7B9_W7T7B9_9STRA_Nannochloropsis 114 6e-29	Diatoms	Pennates_Raphid	5	Yes
Phatr3_draftJ1396.p1	Diat_Pen_Raph_CAMPEP_0170722988 /_Amphora coffeaeformis, Strain CCMP... 165 1e-49	Diat_Dino_CAMPEP_0167998248 /_Glenodinium foliaceum, Strain CCAP 111... 164 2e-48	Diat_Pen_Ara_CAMPEP_0202498730 /_Ara_Staurosira complex sp., Strain CCMP... 160 3e-47	Diat_D2_CAMPEP_0195512914 /_Stephanopyxis turris, Strain CCMP 815 / 154 4e-45	Diat_D0_CAMPEP_0194291588 /_Corethron pennatum, Strain L29A3 / 151 1e-43	Diat_Pen_Raphfso_g16126 140 4e-39	Diat_Diat_D3_CAMPEP_0198256284 /_Chaetoceros dichaeta, Strain CCMP1751 / 135 3e-37	Stram_Raph_CAMPEP_0179570090 /_Heterosigma akashiwo, Strain CCMP452 / 108 1e-26	Diat_D1_CAMPEP_0194437310 /_Proboscia alata, Strain PI-D3 / 107 2e-26	Amorphea_opi_A0A0E9NCB9_A0A0E9NCB9_9ASCO Uncharacterized protei... 83.6 7e-18	Diatoms	Pennates_Raphid	5	Yes
Phatr3_draftJ1398.p1	Diat_Pen_Ara_CAMPEP_0178904184 /_Ara_Thalassionema frauenfeldii, Strain ... 238 2e-68	Diat_Pen_Ara_CAMPEP_0178906560 /_Ara_Thalassionema frauenfeldii, Strain ... 238 3e-68	Stram_Oom_Oomycetes_A0A067CER3_A0A067CER3_SAPPC_Saprolegnia 215 2e-60	Amorphea_opi_A0A0L0FH90_A0A0L0FH90_9EUKA Uncharacterized protei... 207 4e-58	Amorphea_opi_A0A0L0FYU3_A0A0L0FYU3_9EUKA Uncharacterized protei... 207 2e-57	Diat_Pen_Raph_CAMPEP_0170668328 /_Amphora coffeaeformis, Strain CCMP... 207 5e-57	Diat_Pen_Raph_CAMPEP_0170724168 /_Amphora coffeaeformis, Strain CCMP... 207 5e-57	Diat_Pen_Raph_CAMPEP_0170685974 /_Amphora coffeaeformis, Strain CCMP... 207 5e-57	Prok_Prot_A0A0Q6CZA8_A0A0Q6CZA8_9SAR_Rhiz Uncharacterized protei... 201 8e-57	Stram_Oom_Oomycetes_W4G803_W4G803_9STRA_Aphanomyces 198 2e-54	Diatoms	Pennates_Araphid	2	No
Phatr3_draftJ1400.p1	Diat_Pen_Raph_CAMPEP_0172471792 /_Amphiprora paludosa, Strain CCMP125 / 318 3e-97	Diat_D1_CAMPEP_0178476824 /_Extubocellulus spinifer, Strain CCMP396 / 283 5e-85	Diat_Diat_D3_CAMPEP_0113551618 /_Odontella / 276 3e-82	Diat_Pen_Ara_CAMPEP_0195289000 /_Ara_Asterionellopsis glacialis, Strain ... 263 3e-78	Diat_Diat_D3_CAMPEP_0198289650 /_Attheya septentrionalis, Strain CCMP2084 / 265 3e-78	Diat_D1_CAMPEP_0178544854 /_Extubocellulus spinifer, Strain CCMP396 / 263 2e-76	Diat_D2_CAMPEP_0201970248 /_Thalassiosira antarctica, Strain CCMP982 / 256 9e-76	Diat_Dino_CAMPEP_0176003520 /_Kryptoperidinium foliaceum, Strain CCM... 254 3e-72	Diat_D2_jgi_Thaps3_5256_fgenesh1_pg.C_chr_5000298 251 5e-72	Diat_Dino_CAMPEP_0176097616 /_Kryptoperidinium foliaceum, Strain CCM... 209 2e-59	Diatoms	Pennates_Raphid	5	Yes
Phatr3_draftJ1418.p1	Diat_Pen_Raphfso_g12360 372 1e-123	Diat_Pen_Ara_CAMPEP_0119026742 /_Ara_Synedropsis recta cf, Strain CCMP16... 327 7e-106	Diat_D1_CAMPEP_0171296214 /_Proboscia inermis, Strain CCAP1064/1 / 304 3e-97	Diat_Diat_D3_CAMPEP_0204769150 /_Ditylum brightwellii, Strain GSO104 / 299 7e-95	Stram_Bol_CAMPEP_0118667444 /_Bolidomonas pacifica, Strain CCMP 1866 / 281 2e-88	Diat_D2_jgi_Thaps3_22367_estExt_fgenesh1_pg.C_chr_40610 276 3e-85	Stram_Raph_CAMPEP_0116757998 /_Heterosigma akashiwo, Strain NB / 273 2e-84	SAR_Rhiz_CAMPEP_0175148516 /"Unknown cercozoan, Strain Diat_D1" / 189 4e-53	Stram_Pel_jgi_Auran1_64427 151 3e-39	Stram_Slo_CAMPEP_jgi_GSMAST32.ASY1.ANO1.1408.1 129 8e-32	Diatoms	Pennates_Raphid	4	Yes
Phatr3_draftJ1423.p1	Diat_Pen_Raphfso_g1995 317 1e-101	Diat_Pen_Ara_CAMPEP_0194240704 /_Ara_Thalassionema nitzschioides, Strain... 274 3e-85	Diat_Pen_Raphfso_g17820 212 2e-59	Diat_Dino_CAMPEP_0176175540 /_Kryptoperidinium foliaceum, Strain CCM... 144 1e-38	Diat_Diat_D3_CAMPEP_0194124050 /_Chaetoceros debilis, Strain MM31A-1 / 149 2e-38	Diat_D2_CAMPEP_0197212970 /_Skeletonema marinoi, Strain CNC1201 / 120 4e-28	Diat_D1_CAMPEP_0184861676 /_Dactyliosolen fragilissimus / 118 3e-27	Prok_Cyanobacteria_A0A0D6YE76_A0A0D6YE76_MASLA Uncharacteriz... 95.9 3e-21	Diat_D0_CAMPEP_0113304008 /_Corethron hystrix, Strain 308 / 98.6 6e-21	Stram_Raph_CAMPEP_0117861886 /_Chattonella subsalsa, Strain CCMP2191 / 94.0 1e-19	Diatoms	Pennates_Raphid	5	Yes
Phatr3_draftJ1425.p1	Diat_Dino_CAMPEP_0167835840 /_Glenodinium foliaceum, Strain CCAP 111... 209 1e-62	Diat_Pen_Raph_CAMPEP_0172472772 /_Amphiprora paludosa, Strain CCMP125 / 207 2e-61	Prok_Actin_A0A086GNN8_A0A086GNN8_STRSC Uncharacterized prote... 153 1e-41	Amorphea_Exc_CAMPEP_jgi_Naegleria_Naegr1_50625_fgeneshHS_pg.scaffo... 152 2e-41	Diat_Pen_Ara_CAMPEP_0178925430 /_Ara_Thalassionema frauenfeldii, Strain ... 151 6e-41	Amorphea_Am_CAMPEP_0114617924 /"Vannella sp., Strain DIVA3 517/6/1... 142 7e-38	Diat_D2_CAMPEP_0183779364 /_Thalassiosira miniscula, Strain CCMP1093 / 139 2e-36	Amorphea_opi_T0LTV8_T0LTV8_COLGC Uncharacterized protein OS=Col... 137 7e-36	Prok_Cobi_A1ZL98_A1ZL98_9Prok Uncharacterized protein OS=Mic... 130 2e-33	Stram_Pel_CAMPEP_0118906836 /_Chrysoreinhardia sp, Strain CCMP3193 / 118 1e-27	Diatoms	Dinotoms	2	Yes
Phatr3_draftJ1431.p1	Diat_Pen_Ara_CAMPEP_0194067822 /_Ara_Grammatophora oceanica, Strain CCMP... 505 4e-153	Diat_Pen_Raphfso_g17885 473 1e-145	Diat_Pen_Raphfso_g14952 466 5e-143	Diat_D1_CAMPEP_0178686842 /_Extubocellulus spinifer, Strain CCMP396 / 367 3e-106	Diat_D2_CAMPEP_0203185638 /_Thalassiosira weissflogii, Strain CCMP10... 357 1e-102	Diat_Diat_D3_CAMPEP_0194091986 /_Chaetoceros debilis, Strain MM31A-1 / 348 2e-100	Amorphea_opi_A0A0Q3XLP8_A0A0Q3XLP8_ALLMI Fucokinase OS=Alligato... 218 8e-57	Stram_Lab_CAMPEP_jgi_Aplanochytrium_kerguelensis_Aplke1_83434_est... 196 4e-52	Stram_Slo_Blastocystis_D8LXX9_D8LXX9_BLAHO_Blastocystis 194 7e-50	Amorphea_Am_CAMPEP_jgi_Dictytostelium__49164_estExt_Genewise1.C_21... 195 1e-49	Diatoms	Pennates_Araphid	5	Yes
Phatr3_draftJ1435.p1	Diat_Pen_Raph_CAMPEP_0172473408 /_Amphiprora paludosa, Strain CCMP125 / 232 1e-69	Diat_Diat_D3_CAMPEP_0181008840 /_Ditylum brightwellii, Strain Pop2 (SS10) / 229 5e-69	Diat_Pen_Ara_CAMPEP_0194209398 /_Ara_Thalassionema nitzschioides, Strain... 229 1e-68	Diat_D2_CAMPEP_0195525662 /_Stephanopyxis turris, Strain CCMP 815 / 214 3e-64	Diat_Pen_Raphfso_g12926 209 2e-61	Diat_D1_CAMPEP_0172517600 /_Coscinodiscus wailesii, Strain CCMP2513 / 198 1e-59	Diat_Dino_CAMPEP_0176001990 /_Kryptoperidinium foliaceum, Strain CCM... 196 5e-58	Diat_D1_CAMPEP_0178478270 /_Extubocellulus spinifer, Strain CCMP396 / 149 5e-41	Diat_Diat_D3_CAMPEP_0195436788 /_Chaetoceros neograSAR_Cile, Strain CCMP1317 / 124 1e-31	Diat_Pen_Raphfso_g11678 66.6 2e-11	Diatoms	Pennates_Raphid	5	Yes
Phatr3_draftJ1436.p1	Diat_Pen_Ara_CAMPEP_0178924832 /_Ara_Thalassionema frauenfeldii, Strain ... 165 2e-46	Diat_Pen_Raphfso_g11907 157 1e-43	Diat_Pen_Raphfso_g3098 153 3e-42	Diat_D2_CAMPEP_0183651830 /_Skeletonema menzelii, Strain CCMP793 / 152 6e-42	Diat_D1_CAMPEP_0194356426 /_Proboscia alata, Strain PI-D3 / 151 7e-41	Diat_Diat_D3_CAMPEP_0195406936 /_Chaetoceros neograSAR_Cile, Strain CCMP1317 / 126 6e-32	Stram_PX_P_Phaeophytes_D7FNG9_D7FNG9_ECTSI_Ectocarpus 103 6e-24	Stram_Dict_CAMPEP_0185752190 /_Dictyocha speculum, Strain CCMP1381 / 97.4 1e-22	Stram_Oom_Oomycetes_W2KPS2_W2KPS2_PHYPR_Phytophthora 90.1 1e-19	Amorphea_opi_A0A0H1BGN7_A0A0H1BGN7_9EURO Alkylated DNA repair p... 90.1 1e-19	Diatoms	Pennates_Araphid	5	Yes
Phatr3_draftJ1437.p1	Diat_Pen_Raphfso_g16494 105 3e-23	Diat_Pen_Raphfso_g13895 98.6 5e-21	Diat_Dino_CAMPEP_0176280180 /_Kryptoperidinium foliaceum, Strain CCM... 84.3 2e-16								Diatoms	Pennates_Raphid	3	Yes
Phatr3_draftJ1438.p1	Diat_Pen_Raphfso_g13896 177 3e-45	Diat_Pen_Raphfso_g16493 174 4e-44	Diat_Dino_CAMPEP_0176185492 /_Kryptoperidinium foliaceum, Strain CCM... 139 1e-33	Diat_D2_CAMPEP_0203575200 /_Thalassiosira weissflogii, Strain CCMP10... 140 5e-33	Diat_Pen_Ara_CAMPEP_0202478264 /_Ara_Licmorphora paradoxa, Strain CCMP2313 / 131 3e-30	Diat_Diat_D3_CAMPEP_0180961456 /_Ditylum brightwellii, Strain Pop1 (SS4) / 111 9e-24	Diat_D1_CAMPEP_0194378260 /_Proboscia alata, Strain PI-D3 / 80.9 2e-14				Diatoms	Pennates_Raphid	5	Yes
Phatr3_draftJ144.p1	Diat_Pen_Ara_CAMPEP_0202483030 /_Ara_Staurosira complex sp., Strain CCMP... 272 2e-85	Diat_Pen_Raph_CAMPEP_0196066518 /_Fragilariopsis kerguelensis, Strai... 266 6e-83	Diat_Dino_CAMPEP_0176007136 /_Kryptoperidinium foliaceum, Strain CCM... 264 5e-82	Diat_D1_CAMPEP_0172435928 /_Aulacoseira subarctica , Strain CCAP 100... 239 3e-72	Green_Strep_CAMPEP_jgi_gi302782297_Selaginella moellendorffii 218 6e-65	Amorphea_opi_A0A0Diat_D2WT19_A0A0Diat_D2WT19_CAPO3 Uncharacterized protei... 202 5e-59	Diat_Diat_D3_CAMPEP_0196818218 /_Leptocylindrus danicus, Strain CCMP1856 / 190 1e-55	Stram_PESC_CAMPEP_0174982024 /_Ochromonas sp., Strain CCMP1393 / 191 8e-54	Green_G2_CAMPEP_0117686222 /Tetraselmis astigmatica, Strain CCM... 182 3e-51	Stram_Dict_CAMPEP_0182582454 /_Florenciella sp., Strain RCC1587 / 181 3e-51	Diatoms	Pennates_Araphid	4	Yes
Phatr3_draftJ1441.p1	Diat_Pen_Raphfso_g3516 151 1e-40	Diat_Pen_Raphfso_g2906 150 5e-40	Diat_Pen_Raph_CAMPEP_0172401026 /_Pseudo-nitzschia pungens, Strain c... 120 1e-29	Diat_Pen_Ara_CAMPEP_0194040828 /_Ara_Grammatophora oceanica, Strain CCMP... 97.4 7e-22	Diat_Dino_CAMPEP_0170429910 /_Durinskia baltica, Strain CSIRO CS-38 / 92.4 5e-21	Diat_D2_CAMPEP_0180839518 /_Skeletonema marinoi, Strain FE7 / 91.7 7e-20	Diat_Pen_Ara_CAMPEP_0202510266 /_Ara_Staurosira complex sp., Strain CCMP... 77.8 1e-14	Diat_D1_CAMPEP_0194448238 /_Proboscia alata, Strain PI-D3 / 75.1 3e-14	Diat_D0_CAMPEP_0194282864 /_Corethron pennatum, Strain L29A3 / 75.5 3e-14	Diat_D1_CAMPEP_0194399254 /_Proboscia alata, Strain PI-D3 / 73.9 7e-14	Diatoms	Pennates_Raphid	5	Yes
Phatr3_draftJ1443.p1	Diat_Pen_Raph_CAMPEP_0170707590 /_Amphora coffeaeformis, Strain CCMP... 221 8e-67	Diat_Pen_Raphfso_g13890 161 2e-44	Diat_Pen_Raphfso_g16499 159 9e-44	Diat_Pen_Raphfso_g16501 145 6e-38	Diat_Pen_Raphfso_g13888 145 1e-37	Diat_Pen_Raph_CAMPEP_0168849940 /_Amphiprora sp., Strain CCMP467 / 110 6e-25	Diat_Pen_Raphfso_g14955 101 4e-22	Diat_Dino_CAMPEP_0167844688 /_Glenodinium foliaceum, Strain CCAP 111... 101 5e-22	Diat_Pen_Raphfso_g17887 101 5e-22	Diat_Diat_D3_CAMPEP_0197842446 /_Eucampia antarctica, Strain CCMP1452 / 96.3 2e-21	Diatoms	Pennates_Raphid	5	Yes
Phatr3_draftJ1444.p1	Diat_Pen_Raph_CAMPEP_0170658794 /_Amphora coffeaeformis, Strain CCMP... 91.7 4e-19	Diat_Pen_Raph_CAMPEP_0170707590 /_Amphora coffeaeformis, Strain CCMP... 63.9 3e-10	Diat_Dino_CAMPEP_0167844688 /_Glenodinium foliaceum, Strain CCAP 111... 60.1 1e-08	Diat_Pen_Raphfso_g13890 55.8 1e-07	Diat_Pen_Raphfso_g14955 54.7 6e-07	Diat_Pen_Raphfso_g17887 54.7 6e-07					Diatoms	Pennates_Raphid	5	Yes
Phatr3_draftJ1446.p1	Diat_Pen_Raph_CAMPEP_0170703118 /_Amphora coffeaeformis, Strain CCMP... 97.8 1e-19	Diat_Pen_Raph_CAMPEP_0170707590 /_Amphora coffeaeformis, Strain CCMP... 73.6 9e-13	Diat_Pen_Raphfso_g14955 71.6 1e-11	Diat_Pen_Raphfso_g17887 71.2 2e-11	Diat_Dino_CAMPEP_0167844688 /_Glenodinium foliaceum, Strain CCAP 111... 68.9 9e-11	Diat_Pen_Raph_CAMPEP_0168849940 /_Amphiprora sp., Strain CCMP467 / 67.0 3e-10	Diat_D1_CAMPEP_0178703814 /_Extubocellulus spinifer, Strain CCMP396 / 60.5 5e-08	Diat_Pen_Ara_CAMPEP_0194030016 /_Ara_Grammatophora oceanica, Strain CCMP... 58.5 1e-07	Diat_Diat_D3_CAMPEP_0176501684 /_Chaetoceros sp., Strain GSL56 / 57.8 2e-07	Diat_Diat_D3_CAMPEP_0176500218 /_Chaetoceros sp., Strain GSL56 / 57.8 2e-07	Diatoms	Pennates_Raphid	5	Yes
Phatr3_draftJ1453.p1	Diat_Pen_Raphfso_g18114 539 1e-162	Diat_Pen_Raphfso_g17458 532 1e-161	Diat_Diat_D3_CAMPEP_0176482282 /_Chaetoceros sp., Strain GSL56 / 453 5e-132	Diat_Pen_Raphfso_g3850 418 2e-120	Diat_Pen_Raphfso_g661 386 2e-110	Diat_D1_CAMPEP_0172520030 /_Coscinodiscus wailesii, Strain CCMP2513 / 377 1e-106	Diat_Dino_CAMPEP_0170270938 /_Durinskia baltica, Strain CSIRO CS-38 / 359 9e-103	Diat_Pen_Raphfso_g1191 351 2e-100	Diat_Pen_Raphfso_g1186 345 1e-96	Diat_D2_Thaoc_EJK63762 329 7e-91	Diatoms	Pennates_Raphid	5	Yes
Phatr3_draftJ1463.p1	Diat_Pen_Raphfso_g2213 377 9e-129	Diat_Pen_Raphfso_g13134 375 3e-128	Diat_D2_CAMPEP_0183723330 /_Thalassiosira miniscula, Strain CCMP1093 / 304 9e-101	Diat_D2_jgi_Thaps3_38510_e_gw1.20.92.1 290 9e-96	Stram_PESC_CAMPEP_0119048702 /_Ochromonas sp, Strain CCMP1899 / 245 3e-78	Diat_D0_CAMPEP_0194284802 /_Corethron pennatum, Strain L29A3 / 241 1e-76	Diat_D1_CAMPEP_0172509524 /_Coscinodiscus wailesii, Strain CCMP2513 / 232 6e-73	Diat_Pen_Ara_CAMPEP_0194031286 /_Ara_Grammatophora oceanica, Strain CCMP... 210 3e-64	Diat_Pen_Ara_CAMPEP_0118713458 /_Ara_Striatella unipunctata, Strain CCMP... 206 1e-62	Stram_Dict_CAMPEP_0182582038 /_Florenciella sp., Strain RCC1587 / 178 3e-52	Diatoms	Pennates_Raphid	4	Yes
Phatr3_draftJ1464.p1	Diat_Pen_Raph_CAMPEP_0198140652 /_Entomoneis sp., Strain CCMP2396 / 317 2e-104	Diat_D0_CAMPEP_0113298280 /_Corethron hystrix, Strain 308 / 260 2e-82	Diat_Pen_Ara_CAMPEP_0202446114 /_Ara_Licmorphora paradoxa, Strain CCMP2313 / 259 2e-82	Diat_D2_CAMPEP_0195511578 /_Stephanopyxis turris, Strain CCMP 815 / 249 5e-78	Diat_Diat_D3_CAMPEP_0185736714 /_Helicotheca tamensis, Strain CCMP826 / 236 8e-74	Diat_D1_CAMPEP_0172524222 /_Coscinodiscus wailesii, Strain CCMP2513 / 236 6e-73	Stram_Dict_CAMPEP_0172597736 /_Pseudopedinella elastica, Strain CCMP7... 181 3e-53	Diat_D1_CAMPEP_0172481212 /_Coscinodiscus wailesii, Strain CCMP2513 / 182 3e-53	Diat_D0_CAMPEP_0113326430 /_Corethron hystrix, Strain 308 / 182 1e-52	Stram_Pel_CAMPEP_0185716576 /_Chrysoreinhardia sp, Strain CCMP2950 / 169 2e-47	Diatoms	Pennates_Raphid	5	Yes
Phatr3_draftJ1467.p1	Diat_Pen_Raph_CAMPEP_0113440258 /_Nitzschia sp. / 355 7e-115	Diat_Pen_Ara_CAMPEP_0119028926 /_Ara_Synedropsis recta cf, Strain CCMP16... 325 7e-104	Diat_D1_CAMPEP_0184858688 /_Dactyliosolen fragilissimus / 319 7e-102	Diat_Diat_D3_CAMPEP_0176505810 /_Chaetoceros sp., Strain GSL56 / 313 5e-99	Stram_Bol_CAMPEP_0182519662 /_Bolidomonas sp., Strain RCC1657 / 206 3e-58	Stram_Oom_CAMPEP_jgi_Pythium_vexans_maker-pve_contig_177-fgenesh-... 182 7e-50	Stram_Oom_CAMPEP_jgi_Phytophthora_ramorum_Phyra1_1_72779_fgenesh1... 175 3e-47	Stram_Oom_CAMPEP_jgi_Phytophthora capsici_Phyca11_536873_estExt2_... 164 2e-43	Stram_Dict_CAMPEP_0114346942 /_Pteridomonas danica, Strain PT / 157 1e-40	Stram_Lab_CAMPEP_0204872280 /"Aplanochytrium stocchinoi, Strain G... 156 2e-40	Diatoms	Pennates_Raphid	4	Yes
Phatr3_draftJ1472.p1	Diat_Pen_Ara_CAMPEP_0119004048 /_Ara_Synedropsis recta cf, Strain CCMP16... 187 1e-56	Diat_D2_CAMPEP_0184770478 /_Thalassiosira rotula, Strain CCMP3096 / 169 2e-49	Diat_Diat_D3_CAMPEP_0198298972 /_Attheya septentrionalis, Strain CCMP2084 / 164 3e-47	Diat_Pen_Raph_CAMPEP_0113469356 /_Nitzschia sp. / 149 2e-42	Diat_D2_CAMPEP_0196181864 /_Thalassiosira rotula, Strain GSO102 / 130 5e-35	Diat_D0_CAMPEP_0113309686 /_Corethron hystrix, Strain 308 / 133 2e-34	Diat_Dino_CAMPEP_0176001296 /_Kryptoperidinium foliaceum, Strain CCM... 128 2e-33	Diat_D1_CAMPEP_0172415800 /_Aulacoseira subarctica , Strain CCAP 100... 126 5e-33	Diat_Pen_Ara_CAMPEP_0202508862 /_Ara_Staurosira complex sp., Strain CCMP... 127 2e-32	Diat_Diat_D3_CAMPEP_0197237654 /_Chaetoceros sp., Strain UNC1202 / 118 1e-30	Diatoms	Pennates_Araphid	5	Yes
Phatr3_draftJ1478.p1	Diat_Pen_Ara_CAMPEP_0178907010 /_Ara_Thalassionema frauenfeldii, Strain ... 130 1e-30	Diat_Pen_Ara_CAMPEP_0178937316 /_Ara_Thalassionema frauenfeldii, Strain ... 127 1e-29	Diat_Pen_Ara_CAMPEP_0178935804 /_Ara_Thalassionema frauenfeldii, Strain ... 127 1e-29	Diat_Pen_Raph_CAMPEP_0113461112 /_Nitzschia sp. / 125 7e-29	Diat_Pen_Ara_CAMPEP_0178916462 /_Ara_Thalassionema frauenfeldii, Strain ... 111 2e-25	Diat_Pen_Ara_CAMPEP_0178912068 /_Ara_Thalassionema frauenfeldii, Strain ... 112 2e-24	Diat_Dino_CAMPEP_0170216318 /_Durinskia baltica, Strain CSIRO CS-38 / 107 5e-23	Diat_Pen_Ara_CAMPEP_0178923734 /_Ara_Thalassionema frauenfeldii, Strain ... 106 1e-22	Diat_Pen_Ara_CAMPEP_0178911392 /_Ara_Thalassionema frauenfeldii, Strain ... 103 8e-22	Diat_Dino_CAMPEP_0170201362 /_Durinskia baltica, Strain CSIRO CS-38 / 100 3e-21	Diatoms	Pennates_Araphid	5	Yes
Phatr3_draftJ1479.p1	Diat_Dino_CAMPEP_0170368354 /_Durinskia baltica, Strain CSIRO CS-38 / 205 5e-55	Diat_Dino_CAMPEP_0170438364 /_Durinskia baltica, Strain CSIRO CS-38 / 204 1e-54	Diat_Dino_CAMPEP_0170201162 /_Durinskia baltica, Strain CSIRO CS-38 / 193 7e-51	Diat_D1_CAMPEP_0181040976 /_Minutocellus polymorphus, Strain NH13 / 120 2e-27	Diat_Pen_Raphfso_g19057 94.4 5e-19	Diat_Pen_Raphfso_g18718 85.5 4e-16	Diat_D2_jgi_Thaps3_11655_fgenesh1_pg.C_chr_20000251 75.1 5e-13	Diat_D2_jgi_Thaps3_10537_fgenesh1_pg.C_chr_16b000056 72.4 4e-12			Diatoms	Dinotoms	5	Yes
Phatr3_draftJ1480.p1											No match		0	No
Phatr3_draftJ1481.p1											No match		0	No
Phatr3_draftJ1483.p1	Diat_Pen_Ara_CAMPEP_0178907010 /_Ara_Thalassionema frauenfeldii, Strain ... 1335 0.0	Diat_Pen_Ara_CAMPEP_0178937316 /_Ara_Thalassionema frauenfeldii, Strain ... 1290 0.0	Diat_Pen_Raphfso_g9265 1186 0.0	Diat_Pen_Ara_CAMPEP_0178904126 /_Ara_Thalassionema frauenfeldii, Strain ... 1166 0.0	Diat_Pen_Ara_CAMPEP_0178911392 /_Ara_Thalassionema frauenfeldii, Strain ... 1059 0.0	Diat_Pen_Raph_CAMPEP_0172439164 /_Amphiprora paludosa, Strain CCMP125 / 1039 0.0	Diat_Dino_CAMPEP_0170425484 /_Durinskia baltica, Strain CSIRO CS-38 / 1036 0.0	Diat_Pen_Ara_CAMPEP_0178924278 /_Ara_Thalassionema frauenfeldii, Strain ... 1017 0.0	Diat_Pen_Ara_CAMPEP_0178934572 /_Ara_Thalassionema frauenfeldii, Strain ... 1000 0.0	Diat_Dino_CAMPEP_0170216318 /_Durinskia baltica, Strain CSIRO CS-38 / 986 0.0	Diatoms	Pennates_Araphid	5	Yes
Phatr3_draftJ1484.p1	Diat_Pen_Ara_CAMPEP_0178937316 /_Ara_Thalassionema frauenfeldii, Strain ... 155 7e-38	Diat_Pen_Ara_CAMPEP_0178935804 /_Ara_Thalassionema frauenfeldii, Strain ... 154 1e-37	Diat_Pen_Raphfso_g9558 153 4e-37	Diat_Pen_Raphfso_g12780 151 2e-36	Diat_Pen_Ara_CAMPEP_0178907010 /_Ara_Thalassionema frauenfeldii, Strain ... 149 9e-36	Diat_D2_CAMPEP_0113396654 /_Skeletonema costatum, Strain 1716 / 116 1e-26	Diat_Pen_Raphfso_g11989 119 3e-26	Diat_Pen_Raphfso_g12010 115 7e-26	Diat_Pen_Raphfso_g4396 112 3e-24	Diat_D2_CAMPEP_0115907142 /_Skeletonema marinoi, Strain SM1012Hels-07 / 110 8e-24	Diatoms	Pennates_Araphid	5	Yes
Phatr3_draftJ1488.p1	Diat_Pen_Ara_CAMPEP_0178934572 /_Ara_Thalassionema frauenfeldii, Strain ... 1212 0.0	Diat_Pen_Raphfso_g9265 1186 0.0	Diat_Pen_Ara_CAMPEP_0178904126 /_Ara_Thalassionema frauenfeldii, Strain ... 1168 0.0	Diat_Pen_Ara_CAMPEP_0178911392 /_Ara_Thalassionema frauenfeldii, Strain ... 1058 0.0	Diat_Pen_Ara_CAMPEP_0178907010 /_Ara_Thalassionema frauenfeldii, Strain ... 1042 0.0	Diat_Pen_Raph_CAMPEP_0172439164 /_Amphiprora paludosa, Strain CCMP125 / 1039 0.0	Diat_Dino_CAMPEP_0170425484 /_Durinskia baltica, Strain CSIRO CS-38 / 1036 0.0	Diat_Pen_Ara_CAMPEP_0178924278 /_Ara_Thalassionema frauenfeldii, Strain ... 1016 0.0	Diat_Pen_Ara_CAMPEP_0178937316 /_Ara_Thalassionema frauenfeldii, Strain ... 990 0.0	Diat_Dino_CAMPEP_0170216318 /_Durinskia baltica, Strain CSIRO CS-38 / 984 0.0	Diatoms	Pennates_Araphid	5	Yes
Phatr3_draftJ1491.p1											No match		0	No
Phatr3_draftJ1493.p1	Diat_Pen_Raph_CAMPEP_0194178798 /_Thalassiothrix antarctica, Strain L... 338 1e-111	Diat_Diat_D3_CAMPEP_0197834974 /_Eucampia antarctica, Strain CCMP1452 / 332 6e-109	Diat_D2_CAMPEP_0181119212 /_Thalassiosira sp., Strain NH16 / 320 3e-103	Diat_D0_CAMPEP_0194274448 /_Corethron pennatum, Strain L29A3 / 307 3e-98	Diat_D1_CAMPEP_0178953896 /_SAR_Rhizosolenia setigera, Strain CCMP 1694 / 302 5e-97	Diat_Pen_Raph_CAMPEP_0178829022 /_Nitzschia punctata, Strain CCMP561 / 267 5e-84	Stram_Slo_CAMPEP_jgi_GSMAST4A2.ASY1.ANO1.2416.1 191 3e-54	Stram_Dict_CAMPEP_0172653510 /_Pseudopedinella elastica, Strain CCMP7... 97.1 8e-22	Stram_Bol_CAMPEP_0182467696 /_Bolidomonas pacifica, Strain RCC208 / 97.8 8e-22	Stram_PESC_CAMPEP_0119037106 /_Ochromonas sp, Strain CCMP1899 / 83.2 5e-17	Diatoms	Pennates_Raphid	5	Yes
Phatr3_draftJ1498.p1											No match		0	No
Phatr3_draftJ1499.p1	Diat_Pen_Raph_CAMPEP_0172440222 /_Amphiprora paludosa, Strain CCMP125 / 464 3e-161	Diat_Pen_Ara_CAMPEP_0197154350 /_Ara_Asterionellopsis glacialis, Strain ... 397 1e-132	Diat_Dino_CAMPEP_0176023382 /_Kryptoperidinium foliaceum, Strain CCM... 385 1e-130	Diat_D1_CAMPEP_0178696436 /_Extubocellulus spinifer, Strain CCMP396 / 379 4e-127	Diat_Diat_D3_CAMPEP_0198298534 /_Attheya septentrionalis, Strain CCMP2084 / 353 4e-116	Diat_D2_CAMPEP_0195530844 /_Stephanopyxis turris, Strain CCMP 815 / 336 3e-110	Diat_D0_CAMPEP_0113302028 /_Corethron hystrix, Strain 308 / 328 1e-106	Diat_Pen_Ara_CAMPEP_0194202420 /_Ara_Thalassionema nitzschioides, Strain... 322 8e-105	Diat_D1_CAMPEP_0194437042 /_Proboscia alata, Strain PI-D3 / 321 2e-103	Diat_Diat_D3_CAMPEP_0198305274 /_Attheya septentrionalis, Strain CCMP2084 / 316 5e-102	Diatoms	Pennates_Raphid	5	Yes
Phatr3_draftJ1500.p1	Diat_Pen_Raph_CAMPEP_0196027546 /_Fragilariopsis kerguelensis, Strai... 1313 0.0	Diat_Pen_Raph_CAMPEP_0113441620 /_Nitzschia sp. / 1196 0.0	Red_Bang_CAMPEP_jgi_507111168_Chondrus_crispus 1096 0.0	Diat_D2_CAMPEP_0115958500 /_Skeletonema marinoi, Strain SM1012Den-03 / 1084 0.0	Diat_D1_CAMPEP_0178513636 /_Extubocellulus spinifer, Strain CCMP396 / 1065 0.0	Diat_Pen_Raphfso_g11607 1058 0.0	Diat_Pen_Ara_CAMPEP_0194247854 /_Ara_Thalassionema nitzschioides, Strain... 1027 0.0	Diat_D1_CAMPEP_0184873030 /_Dactyliosolen fragilissimus / 896 0.0	Diat_Pen_Ara_CAMPEP_0202510710 /_Ara_Staurosira complex sp., Strain CCMP... 874 0.0	Diat_D2_CAMPEP_0203491090 /_Thalassiosira weissflogii, Strain CCMP10... 871 0.0	Diatoms	Pennates_Raphid	2	No
Phatr3_draftJ1502.p1	Diat_Pen_Ara_CAMPEP_0178912068 /_Ara_Thalassionema frauenfeldii, Strain ... 254 6e-71	Diat_Pen_Ara_CAMPEP_0178935804 /_Ara_Thalassionema frauenfeldii, Strain ... 252 2e-70	Diat_Pen_Ara_CAMPEP_0178937316 /_Ara_Thalassionema frauenfeldii, Strain ... 252 5e-70	Diat_Pen_Ara_CAMPEP_0178907010 /_Ara_Thalassionema frauenfeldii, Strain ... 240 8e-66	Diat_Pen_Ara_CAMPEP_0178904126 /_Ara_Thalassionema frauenfeldii, Strain ... 239 2e-65	Diat_Dino_CAMPEP_0170216318 /_Durinskia baltica, Strain CSIRO CS-38 / 209 1e-55	Diat_Pen_Ara_CAMPEP_0178934572 /_Ara_Thalassionema frauenfeldii, Strain ... 181 2e-46	Diat_Pen_Ara_CAMPEP_0178924196 /_Ara_Thalassionema frauenfeldii, Strain ... 180 3e-46	Diat_Pen_Ara_CAMPEP_0178916454 /_Ara_Thalassionema frauenfeldii, Strain ... 180 4e-46	Diat_Pen_Ara_CAMPEP_0178937566 /_Ara_Thalassionema frauenfeldii, Strain ... 177 2e-45	Diatoms	Pennates_Araphid	5	Yes
Phatr3_draftJ1504.p1	Diat_Dino_CAMPEP_0170201396 /_Durinskia baltica, Strain CSIRO CS-38 / 101 3e-23	Diat_Pen_Ara_CAMPEP_0178935804 /_Ara_Thalassionema frauenfeldii, Strain ... 98.6 3e-21	Diat_Pen_Ara_CAMPEP_0178937316 /_Ara_Thalassionema frauenfeldii, Strain ... 98.6 3e-21	Diat_Pen_Ara_CAMPEP_0178916462 /_Ara_Thalassionema frauenfeldii, Strain ... 88.6 6e-19	Diat_Pen_Ara_CAMPEP_0178907010 /_Ara_Thalassionema frauenfeldii, Strain ... 90.9 9e-19	Diat_Pen_Ara_CAMPEP_0178912068 /_Ara_Thalassionema frauenfeldii, Strain ... 89.0 3e-18	Diat_Pen_Ara_CAMPEP_0178904126 /_Ara_Thalassionema frauenfeldii, Strain ... 89.0 4e-18	Diat_Pen_Ara_CAMPEP_0178923734 /_Ara_Thalassionema frauenfeldii, Strain ... 85.1 5e-17	Diat_Pen_Ara_CAMPEP_0178911392 /_Ara_Thalassionema frauenfeldii, Strain ... 82.8 3e-16	Diat_Pen_Ara_CAMPEP_0178934572 /_Ara_Thalassionema frauenfeldii, Strain ... 80.5 2e-15	Diatoms	Dinotoms	5	Yes
Phatr3_draftJ1505.p1	Diat_D1_CAMPEP_0172417532 /_Aulacoseira subarctica , Strain CCAP 100... 199 2e-55	Diat_D1_CAMPEP_0172434362 /_Aulacoseira subarctica , Strain CCAP 100... 176 1e-45	Diat_D1_CAMPEP_0172422202 /_Aulacoseira subarctica , Strain CCAP 100... 171 6e-44	Diat_D1_CAMPEP_0172415580 /_Aulacoseira subarctica , Strain CCAP 100... 166 2e-42	Diat_D1_CAMPEP_0172434028 /_Aulacoseira subarctica , Strain CCAP 100... 156 2e-40	Diat_D1_CAMPEP_0172413900 /_Aulacoseira subarctica , Strain CCAP 100... 157 2e-39	Diat_D1_CAMPEP_0172423012 /_Aulacoseira subarctica , Strain CCAP 100... 155 6e-39	Diat_D1_CAMPEP_0172436062 /_Aulacoseira subarctica , Strain CCAP 100... 150 3e-37	Diat_D1_CAMPEP_0172422788 /_Aulacoseira subarctica , Strain CCAP 100... 147 4e-36	Diat_D1_CAMPEP_0172434158 /_Aulacoseira subarctica , Strain CCAP 100... 147 4e-36	Diatoms	D1	5	N/A
Phatr3_draftJ1512.p1	Diat_Pen_Raphfso_g18630 226 2e-73	Diat_Pen_Raphfso_g3425 226 5e-73	Diat_Pen_Ara_CAMPEP_0197143006 /_Ara_Asterionellopsis glacialis, Strain ... 163 2e-48	Diat_Diat_D3_CAMPEP_0203639782 /_Chaetoceros affinis, Strain CCMP159 / 160 3e-47	Diat_Diat_D3_CAMPEP_0203688050 /_Chaetoceros affinis, Strain CCMP159 / 160 3e-47	Diat_D1_CAMPEP_0172507962 /_Coscinodiscus wailesii, Strain CCMP2513 / 145 1e-41	Diat_Dino_CAMPEP_0176014450 /_Kryptoperidinium foliaceum, Strain CCM... 144 3e-41	Diat_D2_CAMPEP_0113401268 /_Skeletonema costatum, Strain 1716 / 139 2e-39			Diatoms	Pennates_Raphid	5	Yes
Phatr3_draftJ1513.p1											No match		0	No
Phatr3_draftJ1517.p1	Diat_Pen_Raph_CAMPEP_0172453018 /_Amphiprora paludosa, Strain CCMP125 / 272 2e-88	Diat_Pen_Raph_CAMPEP_0168794998 /_Amphiprora sp., Strain CCMP467 / 267 2e-86	Diat_Pen_Ara_CAMPEP_0194255804 /_Ara_Thalassionema nitzschioides, Strain... 248 6e-79	Diat_Pen_Ara_CAMPEP_0202458972 /_Ara_Licmorphora paradoxa, Strain CCMP2313 / 248 7e-79	Diat_Dino_CAMPEP_0176077742 /_Kryptoperidinium foliaceum, Strain CCM... 240 8e-76	Diat_Pen_Raphfso_g3168 238 4e-75	Diat_Pen_Raphfso_g11838 238 7e-75	Diat_D1_CAMPEP_0185803284 /_Minutocellus polymorphus, Strain RCC2270 / 229 2e-71	Diat_D1_CAMPEP_0178573144 /_Extubocellulus spinifer, Strain CCMP396 / 227 2e-70	Diat_D0_CAMPEP_0194287206 /_Corethron pennatum, Strain L29A3 / 223 2e-69	Diatoms	Pennates_Raphid	5	Yes
Phatr3_draftJ1518.p1	Diat_Diat_D3_CAMPEP_0198251970 /_Chaetoceros dichaeta, Strain CCMP1751 / 216 3e-69	Diat_D1_CAMPEP_0172499884 /_Coscinodiscus wailesii, Strain CCMP2513 / 204 2e-64	Diat_Pen_Raph_CAMPEP_0168752548 /_Amphiprora sp., Strain CCMP467 / 159 6e-47	Diat_Pen_Ara_CAMPEP_0194033520 /_Ara_Grammatophora oceanica, Strain CCMP... 157 5e-46	Diat_D0_CAMPEP_0113316044 /_Corethron hystrix, Strain 308 / 157 2e-44	Diat_D2_CAMPEP_0201658812 /_Thalassiosira gravida, Strain GMp14c1 / 152 4e-44	Amorphea_Am_CAMPEP_0201513792 /"Neoparamoeba aestuarina, Strain So... 152 4e-44	Diat_Pen_Raphfso_g12379 149 4e-43	Green_G3C_CAMPEP_0202987058 /"Micromonas sp., Strain RCC451" / 116 1e-29	Green_G5_CAMPEP_0195545956 /"Prasinoderma coloniale, Strain CCM... 107 5e-27	Diatoms	D3	5	Yes
Phatr3_draftJ1519.p1	Diat_Pen_Raph_CAMPEP_0170714894 /_Amphora coffeaeformis, Strain CCMP... 208 2e-60	Diat_Pen_Raphfso_g15500 197 2e-56	Diat_Pen_Ara_CAMPEP_0194047490 /_Ara_Grammatophora oceanica, Strain CCMP... 168 7e-46	Diat_Pen_Ara_CAMPEP_0202480304 /_Ara_Staurosira complex sp., Strain CCMP... 142 2e-36	Diat_Diat_D3_CAMPEP_0198263328 /_Chaetoceros dichaeta, Strain CCMP1751 / 103 8e-23	Diat_Diat_D3_CAMPEP_0180994682 /_Ditylum brightwellii, Strain Pop2 (SS10) / 89.7 2e-18	Diat_D1_CAMPEP_0178609636 /_Extubocellulus spinifer, Strain CCMP396 / 76.3 6e-14	Diat_D2_CAMPEP_0203416424 /_Thalassiosira weissflogii, Strain CCMP10... 77.0 6e-14	Diat_D1_CAMPEP_0178608594 /_Extubocellulus spinifer, Strain CCMP396 / 76.3 6e-14	Diat_D2_CAMPEP_0203108696 /_Thalassiosira weissflogii, Strain CCMP10... 76.3 1e-13	Diatoms	Pennates_Raphid	5	Yes
Phatr3_draftJ152.p1	Diat_Pen_Raph_CAMPEP_0172442748 /_Amphiprora paludosa, Strain CCMP125 / 502 2e-168	Diat_Pen_Raphfso_g3591 463 1e-153	Diat_Pen_Raphfso_g11058 463 1e-153	Diat_Dino_CAMPEP_0176003228 /_Kryptoperidinium foliaceum, Strain CCM... 417 8e-134	Diat_Pen_Ara_CAMPEP_0194262026 /_Ara_Thalassionema nitzschioides, Strain... 391 6e-126	Diat_Pen_Ara_CAMPEP_0195306608 /_Ara_Asterionellopsis glacialis, Strain ... 369 2e-115	Diat_Diat_D3_CAMPEP_0198286664 /_Attheya septentrionalis, Strain CCMP2084 / 369 4e-114	Diat_D2_CAMPEP_0172287722 /_Cyclotella meneghiniana, Strain CCMP 338 / 338 4e-104	Diat_D1_CAMPEP_0172502700 /_Coscinodiscus wailesii, Strain CCMP2513 / 329 7e-101	Diat_Dino_CAMPEP_0176164268 /_Kryptoperidinium foliaceum, Strain CCM... 225 4e-64	Diatoms	Pennates_Raphid	5	Yes
Phatr3_draftJ1524.p1	Diat_Pen_Raph_CAMPEP_0195965866 /_Fragilariopsis kerguelensis, Strai... 137 2e-36	Diat_Pen_Ara_CAMPEP_0202509328 /_Ara_Staurosira complex sp., Strain CCMP... 135 5e-36	Diat_Diat_D3_CAMPEP_0176478910 /_Chaetoceros sp., Strain GSL56 / 117 2e-29	Diat_D1_CAMPEP_0178947284 /_SAR_Rhizosolenia setigera, Strain CCMP 1694 / 114 1e-28	Diat_Pen_Raphfso_g9700 112 4e-28	Diat_D2_CAMPEP_0203133322 /_Thalassiosira weissflogii, Strain CCMP10... 105 2e-27	Diat_D2_CAMPEP_0203458992 /_Thalassiosira weissflogii, Strain CCMP10... 109 6e-27	Diat_D0_CAMPEP_0194275972 /_Corethron pennatum, Strain L29A3 / 95.1 1e-21	Amorphea_opi_G7E986_G7E986_MIXOS Uncharacterized protein OS=Mix... 53.9 1e-07	Amorphea_opi_Q6C357_Q6C357_YARLI YALI0F02431p OS=Yarrowia lipol... 52.8 2e-07	Diatoms	Pennates_Raphid	5	Yes
Phatr3_draftJ1525.p1											No match		0	No
Phatr3_draftJ1526.p1	Diat_Pen_Raph_CAMPEP_0194175838 /_Thalassiothrix antarctica, Strain L... 79.0 6e-17	Diat_Pen_Raph_CAMPEP_0168253728 /_Pseudo-nitzschia australis, Strain... 78.2 1e-16	Diat_Diat_D3_CAMPEP_0180986022 /_Ditylum brightwellii, Strain Pop2 (SS10) / 71.6 1e-14	Diat_Diat_D3_CAMPEP_0204799038 /_Ditylum brightwellii, Strain GSO104 / 69.3 1e-13	Diat_D1_CAMPEP_0184863008 /_Dactyliosolen fragilissimus / 63.5 9e-12	Diat_Dino_CAMPEP_0167894426 /_Glenodinium foliaceum, Strain CCAP 111... 58.5 6e-10					Diatoms	Pennates_Raphid	5	Yes
Phatr3_draftJ1528.p1	Diat_Pen_Ara_CAMPEP_0178923734 /_Ara_Thalassionema frauenfeldii, Strain ... 305 1e-84	Diat_Pen_Ara_CAMPEP_0178912068 /_Ara_Thalassionema frauenfeldii, Strain ... 212 6e-55	Diat_Pen_Ara_CAMPEP_0178937316 /_Ara_Thalassionema frauenfeldii, Strain ... 205 9e-53	Diat_Pen_Ara_CAMPEP_0178935804 /_Ara_Thalassionema frauenfeldii, Strain ... 205 9e-53	Diat_Pen_Ara_CAMPEP_0178904126 /_Ara_Thalassionema frauenfeldii, Strain ... 196 8e-50	Diat_Pen_Ara_CAMPEP_0178907010 /_Ara_Thalassionema frauenfeldii, Strain ... 195 2e-49	Diat_Pen_Ara_CAMPEP_0178911392 /_Ara_Thalassionema frauenfeldii, Strain ... 186 2e-46	Diat_Dino_CAMPEP_0170216318 /_Durinskia baltica, Strain CSIRO CS-38 / 174 7e-43	Diat_Pen_Ara_CAMPEP_0178934572 /_Ara_Thalassionema frauenfeldii, Strain ... 169 2e-41	Diat_Pen_Ara_CAMPEP_0178937566 /_Ara_Thalassionema frauenfeldii, Strain ... 169 2e-41	Diatoms	Pennates_Araphid	5	Yes
Phatr3_draftJ1534.p1	Diat_Pen_Raphfso_g16219 125 6e-32	Diat_Pen_Ara_CAMPEP_0202462292 /_Ara_Licmorphora paradoxa, Strain CCMP2313 / 67.0 4e-12	Diat_Diat_D3_CAMPEP_0203670278 /_Chaetoceros affinis, Strain CCMP159 / 55.5 2e-07	Diat_D1_CAMPEP_0194379726 /_Proboscia alata, Strain PI-D3 / 50.8 5e-06							Diatoms	Pennates_Raphid	4	Yes
Phatr3_draftJ1535.p1	Diat_Pen_Raphfso_g7595 171 2e-48	Diat_Pen_Ara_CAMPEP_0197138636 /_Ara_Asterionellopsis glacialis, Strain ... 144 5e-39	Diat_D1_CAMPEP_0178707522 /_Extubocellulus spinifer, Strain CCMP396 / 114 9e-28	Diat_D1_CAMPEP_0184867496 /_Dactyliosolen fragilissimus / 110 2e-26	Diat_Diat_D3_CAMPEP_0176499370 /_Chaetoceros sp., Strain GSL56 / 92.8 2e-20	Diat_D2_CAMPEP_0203425294 /_Thalassiosira weissflogii, Strain CCMP10... 89.0 5e-20	Diat_D2_CAMPEP_0203632170 /_Thalassiosira weissflogii, Strain CCMP10... 87.8 1e-18	Diat_Diat_D3_CAMPEP_0203685292 /_Chaetoceros affinis, Strain CCMP159 / 68.2 4e-12	Stram_Oom_Oomycetes_A0A024GNT8_A0A024GNT8_9STRA_Albugo 51.6 8e-07		Diatoms	Pennates_Raphid	5	Yes
Phatr3_draftJ1537.p1	Amorphea_opi_J4H4S6_J4H4S6_9APHY Uncharacterized protein OS=Fib... 53.9 9e-08										Amorphea	Opisthokonts	1	No
Phatr3_draftJ1539.p1	Diat_Pen_Raphfso_g10403 195 3e-54	Diat_Pen_Raphfso_g497 191 4e-53	Diat_Pen_Ara_CAMPEP_0202491568 /_Ara_Staurosira complex sp., Strain CCMP... 178 1e-49	Diat_Pen_Raph_CAMPEP_0172474478 /_Amphiprora paludosa, Strain CCMP125 / 150 2e-39	Diat_Pen_Raphfso_g18960 136 1e-34	Diat_Pen_Raphfso_g16735 135 3e-34	Diat_Dino_CAMPEP_0176171180 /_Kryptoperidinium foliaceum, Strain CCM... 123 2e-30	Diat_D1_CAMPEP_0178486948 /_Extubocellulus spinifer, Strain CCMP396 / 105 2e-24	Diat_D1_CAMPEP_0178516578 /_Extubocellulus spinifer, Strain CCMP396 / 104 3e-24	Diat_Pen_Raphfso_g10277 69.7 9e-12	Diatoms	Pennates_Raphid	5	Yes
Phatr3_draftJ1540.p1	Diat_Pen_Raph_CAMPEP_0172452664 /_Amphiprora paludosa, Strain CCMP125 / 248 1e-75	Diat_D1_CAMPEP_0172490708 /_Coscinodiscus wailesii, Strain CCMP2513 / 239 1e-73	Diat_D1_CAMPEP_0172434480 /_Aulacoseira subarctica , Strain CCAP 100... 244 2e-73	Diat_Pen_Raph_CAMPEP_0170667688 /_Amphora coffeaeformis, Strain CCMP... 240 5e-73	Diat_Pen_Ara_CAMPEP_0119008014 /_Ara_Synedropsis recta cf, Strain CCMP16... 232 7e-70	Diat_Diat_D3_CAMPEP_0113534508 /_Odontella / 222 6e-66	Diat_D2_CAMPEP_0181137168 /_Thalassiosira sp., Strain NH16 / 219 1e-65	Diat_D2_CAMPEP_0172327902 /_Detonula confervacea, Strain CCMP 353 / 215 3e-63	Diat_D2_CAMPEP_0201912970 /_Thalassiosira antarctica, Strain CCMP982 / 208 2e-61	Diat_Pen_Raphfso_g17167 196 2e-60	Diatoms	Pennates_Raphid	5	Yes
Phatr3_draftJ1548.p1	Diat_Pen_Raph_CAMPEP_0172439164 /_Amphiprora paludosa, Strain CCMP125 / 1356 0.0	Diat_Dino_CAMPEP_0170216318 /_Durinskia baltica, Strain CSIRO CS-38 / 1097 0.0	Diat_Pen_Raphfso_g9265 1058 0.0	Diat_Pen_Ara_CAMPEP_0178911392 /_Ara_Thalassionema frauenfeldii, Strain ... 1025 0.0	Diat_Dino_CAMPEP_0170425484 /_Durinskia baltica, Strain CSIRO CS-38 / 977 0.0	Diat_Pen_Ara_CAMPEP_0178924278 /_Ara_Thalassionema frauenfeldii, Strain ... 947 0.0	Diat_Pen_Ara_CAMPEP_0178934572 /_Ara_Thalassionema frauenfeldii, Strain ... 927 0.0	Diat_Pen_Ara_CAMPEP_0178937316 /_Ara_Thalassionema frauenfeldii, Strain ... 931 0.0	Diat_Pen_Ara_CAMPEP_0178907010 /_Ara_Thalassionema frauenfeldii, Strain ... 964 0.0	Diat_Pen_Raphfso_g4396 916 0.0	Diatoms	Pennates_Raphid	5	Yes
Phatr3_draftJ1549.p1	Diat_Diat_D3_CAMPEP_0183307374 /_Odontella Sinensis, Strain Grunow 1884 / 335 5e-111	Diat_Pen_Raph_CAMPEP_0172393584 /_Pseudo-nitzschia pungens, Strain c... 288 6e-93	Diat_D2_CAMPEP_0184793476 /_Thalassiosira rotula, Strain CCMP3096 / 242 3e-75	Diat_Pen_Raph_CAMPEP_0194130252 /_Thalassiothrix antarctica, Strain L... 216 3e-67	Diat_D1_CAMPEP_0184866218 /_Dactyliosolen fragilissimus / 205 2e-61	Diat_D0_CAMPEP_0194305950 /_Corethron pennatum, Strain L29A3 / 196 9e-59	Stram_Raph_CAMPEP_0113934124 /_Fibrocapsa japonica / 94.7 3e-21	Stram_Pel_CAMPEP_0195670720 /_Pelagococcus subviridis, Strain CCMP1429 / 93.6 6e-21	Prok_Fuso_D1AK20_D1AK20_SEBTE Methylglyoxal synthase OS=Seba... 87.4 6e-20	Prok_DT_clade_A0A0Diat_D0NXC4_A0A0Diat_D0NXC4_MEIRU Methylglyoxal synt... 87.4 8e-20	Diatoms	D3	5	Yes
Phatr3_draftJ1553.p1	Diat_D1_CAMPEP_0172415500 /_Aulacoseira subarctica , Strain CCAP 100... 575 1e-171	Diat_D1_CAMPEP_0172434158 /_Aulacoseira subarctica , Strain CCAP 100... 569 3e-169	Diat_Pen_Ara_CAMPEP_0178937686 /_Ara_Thalassionema frauenfeldii, Strain ... 564 2e-167	Diat_D1_CAMPEP_0172437084 /_Aulacoseira subarctica , Strain CCAP 100... 559 6e-166	Diat_D1_CAMPEP_0172424676 /_Aulacoseira subarctica , Strain CCAP 100... 558 7e-166	Diat_D1_CAMPEP_0172413878 /_Aulacoseira subarctica , Strain CCAP 100... 511 2e-149	Diat_D1_CAMPEP_0172422788 /_Aulacoseira subarctica , Strain CCAP 100... 511 6e-149	Diat_D1_CAMPEP_0172424146 /_Aulacoseira subarctica , Strain CCAP 100... 506 6e-148	Diat_D1_CAMPEP_0172415310 /_Aulacoseira subarctica , Strain CCAP 100... 497 3e-146	Diat_D1_CAMPEP_0172435796 /_Aulacoseira subarctica , Strain CCAP 100... 500 1e-145	Diatoms	D1	5	Yes
Phatr3_draftJ1554.p1	Diat_Pen_Raphfso_g1425 274 1e-82	Diat_Pen_Raphfso_g6375 270 2e-82	Diat_Pen_Raphfso_g9911 267 3e-81	Prok_DT_clade_E8U715_E8U715_DEIML Aqualysin 1 OS=Deinococcus... 258 1e-78	Prok_DT_clade_E8UA67_E8UA67_DEIML Aqualysin 1 OS=Deinococcus... 258 1e-78	Diat_Pen_Raphfso_g13346 261 5e-78	Prok_Actin_D3Q3N8_D3Q3N8_STANL Peptidase S8 and S53 subtilis... 254 3e-77	Prok_Prot_K4KH50_K4KH50_SIMAS Peptidase S8/S53 subtilisin ke... 260 4e-77	Prok_Prot_A0A085WW94_A0A085WW94_9DELT Alkaline serine exopro... 258 7e-77	Prok_Prot_D0LT29_D0LT29_HALO1 Peptidase S8 and S53 subtilisi... 258 8e-77	Diatoms	Pennates_Raphid	3	Yes
Phatr3_draftJ1555.p1	Diat_Pen_Ara_CAMPEP_0202491384 /_Ara_Staurosira complex sp., Strain CCMP... 260 4e-80	Diat_Pen_Raph_CAMPEP_0168823778 /_Amphiprora sp., Strain CCMP467 / 228 5e-67	Diat_Pen_Raphfso_g13725 219 5e-65	Diat_Pen_Raphfso_g8558 217 3e-64	Diat_D2_jgi_Thaps3_21827_estExt_fgenesh1_pg.C_chr_30525 167 9e-45	Diat_Diat_D3_CAMPEP_0204746536 /_Ditylum brightwellii, Strain GSO104 / 166 2e-44	Diat_Dino_CAMPEP_0176004922 /_Kryptoperidinium foliaceum, Strain CCM... 138 2e-35	Diat_D1_CAMPEP_0185810628 /_Minutocellus polymorphus, Strain RCC2270 / 117 3e-27	Stram_PESC_CAMPEP_0185032220 /_Paraphysomonas bandaiensis, Strain Car... 75.1 2e-13	Stram_Pel_CAMPEP_0118899834 /_Chrysoreinhardia sp, Strain CCMP3193 / 73.2 1e-12	Diatoms	Pennates_Araphid	5	Yes
Phatr3_draftJ1556.p1	Diat_Pen_Ara_CAMPEP_0119022060 /_Ara_Synedropsis recta cf, Strain CCMP16... 245 5e-75	Diat_Pen_Raph_CAMPEP_0201270874 /_Pseudo-nitzschia fraudulenta, Stra... 241 2e-73	Diat_D3_CAMPEP_0197455340 /_Triceratium dubium, Strain CCMP147 / 223 5e-65	Diat_D1_CAMPEP_0178485912 /_Extubocellulus spinifer, Strain CCMP396 / 212 6e-62	Diat_Pen_Raphfso_g15778 189 2e-54	Diat_Pen_Raphfso_g3191 179 2e-50	Diat_D2_CAMPEP_0181109746 /_Thalassiosira sp., Strain NH16 / 178 7e-49				Diatoms	Pennates_Araphid	5	Yes
Phatr3_draftJ1559.p1	Prok_DT_clade_E8UA66_E8UA66_DEIML Aqualysin 1 OS=Deinococcus... 268 1e-80	Prok_DT_clade_E8U715_E8U715_DEIML Aqualysin 1 OS=Deinococcus... 259 1e-78	Prok_Prot_A0A0F5V8N0_A0A0F5V8N0_9GAMM Alkaline serine protea... 261 6e-78	Prok_Prot_S9PIA9_S9PIA9_9DELT Alkaline serine exoprotease A ... 255 2e-77	Prok_Prot_D0LT29_D0LT29_HALO1 Peptidase S8 and S53 subtilisi... 261 2e-77	Prok_DT_clade_E8UA67_E8UA67_DEIML Aqualysin 1 OS=Deinococcus... 254 1e-76	Prok_Actin_D3Q3N8_D3Q3N8_STANL Peptidase S8 and S53 subtilis... 253 2e-76	Prok_DT_clade_Q64FJ8_Q64FJ8_9DEIN Thermophilic protease (Fra... 257 2e-76	Prok_DT_clade_C1CWZ7_C1CWZ7_DEIDV Putative serine proteinase... 253 2e-76	Prok_Prot_A0A034TDZ1_A0A034TDZ1_9VIBR Alkaline serine exopro... 256 9e-76	Prokaryotes	Deinococcus-Thermus clade	5	Yes
Phatr3_draftJ1563.p1	Diat_Pen_Ara_CAMPEP_0194263428 /_Ara_Thalassionema nitzschioides, Strain... 510 5e-168	Diat_Diat_D3_CAMPEP_0181001786 /_Ditylum brightwellii, Strain Pop2 (SS10) / 493 3e-159	Diat_D1_CAMPEP_0181025986 /_Minutocellus polymorphus, Strain NH13 / 417 1e-134	Diat_Pen_Raph_CAMPEP_0168838660 /_Amphiprora sp., Strain CCMP467 / 405 2e-125	Diat_D2_CAMPEP_0197211610 /_Skeletonema marinoi, Strain CNC1201 / 343 2e-102	Stram_Pel_CAMPEP_0184279070 /_non described non described, Strain CCM... 253 9e-70	Stram_PESC_CAMPEP_0170063512 /_Dinobryon sp., Strain CTELB2267 / 196 6e-52	Stram_PESC_CAMPEP_0114456380 /_Paraphysomonas imperforata, Strain PA2 / 185 2e-48	Stram_Dict_CAMPEP_0172645972 /_Pseudopedinella elastica, Strain CCMP7... 171 1e-45	Stram_Slo_CAMPEP_jgi_GSMAST4A2.ASY1.ANO1.2252.1 169 2e-43	Diatoms	Pennates_Araphid	5	Yes
Phatr3_draftJ1566.p1	Diat_Pen_Raphfso_g3740 546 0.0	Diat_Pen_Raphfso_g4982 434 2e-141	Diat_Pen_Raphfso_g19723 414 2e-134	Diat_D2_CAMPEP_0203134782 /_Thalassiosira weissflogii, Strain CCMP10... 378 4e-120	Diat_D2_CAMPEP_0203302616 /_Thalassiosira weissflogii, Strain CCMP10... 377 1e-119	Diat_D2_CAMPEP_0203288646 /_Thalassiosira weissflogii, Strain CCMP10... 374 2e-118	Diat_Pen_Ara_CAMPEP_0178909932 /_Ara_Thalassionema frauenfeldii, Strain ... 368 1e-117	Diat_Pen_Raphfso_g15375 366 3e-115	Diat_Diat_D3_CAMPEP_0198280910 /_Attheya septentrionalis, Strain CCMP2084 / 365 4e-114	Diat_Pen_Raphfso_g10165 355 3e-111	Diatoms	Pennates_Raphid	5	Yes
Phatr3_draftJ1567.p1	Diat_D1_CAMPEP_0185805510 /_Minutocellus polymorphus, Strain RCC2270 / 110 4e-25	Diat_Diat_D3_CAMPEP_0113575914 /_Odontella / 103 3e-22	Diat_Pen_Raph_CAMPEP_0168253274 /_Pseudo-nitzschia australis, Strain... 78.2 9e-16	Diat_Pen_Raphfso_g2302 79.3 1e-14	Diat_Pen_Raphfso_g6752 77.4 6e-14	Diat_Pen_Ara_CAMPEP_0178901692 /_Ara_Thalassionema frauenfeldii, Strain ... 75.5 7e-14					Diatoms	D1	5	Yes
Phatr3_draftJ1568.p1	Diat_Pen_Raphfso_g3843 656 0.0	Diat_Pen_Ara_CAMPEP_0119016238 /_Ara_Synedropsis recta cf, Strain CCMP16... 613 0.0	Diat_Pen_Ara_CAMPEP_0197143654 /_Ara_Asterionellopsis glacialis, Strain ... 613 0.0	Diat_Diat_D3_CAMPEP_0198292746 /_Attheya septentrionalis, Strain CCMP2084 / 569 0.0	Diat_Dino_CAMPEP_0176008446 /_Kryptoperidinium foliaceum, Strain CCM... 561 0.0	Diat_Pen_Raphfso_g1794 521 8e-179	Diat_D1_CAMPEP_0184859456 /_Dactyliosolen fragilissimus / 519 2e-174	Diat_D2_CAMPEP_0195529148 /_Stephanopyxis turris, Strain CCMP 815 / 487 9e-164	Diat_D0_CAMPEP_0194280328 /_Corethron pennatum, Strain L29A3 / 454 2e-152	Stram_Dict_CAMPEP_0172619162 /_Pseudopedinella elastica, Strain CCMP7... 279 1e-85	Diatoms	Pennates_Raphid	5	Yes
Phatr3_draftJ1569.p1	Diat_Pen_Ara_CAMPEP_0195308814 /_Ara_Asterionellopsis glacialis, Strain ... 483 8e-160	Diat_Pen_Ara_CAMPEP_0197157508 /_Ara_Asterionellopsis glacialis, Strain ... 481 3e-159	Diat_D2_CAMPEP_0195528668 /_Stephanopyxis turris, Strain CCMP 815 / 408 3e-131	Diat_Diat_D3_CAMPEP_0176491614 /_Chaetoceros sp., Strain GSL56 / 403 2e-129	Diat_Pen_Raph_CAMPEP_0168190086 /_Pseudo-nitzschia australis, Strain... 398 8e-128	Diat_Diat_D3_CAMPEP_0113544834 /_Odontella / 373 3e-117	Diat_D1_CAMPEP_0181050636 /_Minutocellus polymorphus, Strain NH13 / 367 6e-116	Diat_D1_CAMPEP_0194368150 /_Proboscia alata, Strain PI-D3 / 364 2e-114	Diat_D0_CAMPEP_0194298040 /_Corethron pennatum, Strain L29A3 / 356 6e-111	Diat_Dino_CAMPEP_0167893528 /_Glenodinium foliaceum, Strain CCAP 111... 307 3e-95	Diatoms	Pennates_Araphid	5	Yes
Phatr3_draftJ1570.p1	Diat_D2_CAMPEP_0184902144 /_Skeletonema marinoi, Strain skelA / 357 3e-116	Diat_D2_CAMPEP_0113405896 /_Skeletonema costatum, Strain 1716 / 356 6e-116	Diat_D2_Thaoc_EJK46563 350 2e-113	Diat_D2_CAMPEP_0181125118 /_Thalassiosira sp., Strain NH16 / 349 8e-113	Diat_Diat_D3_CAMPEP_0180922206 /_Ditylum brightwellii, Strain Pop1 (SS4) / 340 7e-110	Diat_Pen_Ara_CAMPEP_0118685216 /_Ara_Striatella unipunctata, Strain CCMP... 233 1e-69	Diat_D1_CAMPEP_0178554980 /_Extubocellulus spinifer, Strain CCMP396 / 228 1e-64	Diat_Pen_Raph_CAMPEP_0168750958 /_Amphiprora sp., Strain CCMP467 / 206 3e-59	Diat_Pen_Ara_CAMPEP_0119023858 /_Ara_Synedropsis recta cf, Strain CCMP16... 209 5e-59	Diat_Pen_Raph_CAMPEP_0168742016 /_Amphiprora sp., Strain CCMP467 / 193 5e-54	Diatoms	D2	5	Yes
Phatr3_draftJ1571.p1	Diat_Pen_Ara_CAMPEP_0202506336 /_Ara_Staurosira complex sp., Strain CCMP... 425 2e-142	Diat_D1_CAMPEP_0178490758 /_Extubocellulus spinifer, Strain CCMP396 / 406 4e-134	Diat_Pen_Raph_CAMPEP_0113457228 /_Nitzschia sp. / 382 4e-125	Diat_Diat_D3_CAMPEP_0183330226 /_Odontella Sinensis, Strain Grunow 1884 / 382 8e-125	Diat_D0_CAMPEP_0194313354 /_Corethron pennatum, Strain L29A3 / 359 5e-117	Diat_D2_CAMPEP_0183708528 /_Thalassiosira miniscula, Strain CCMP1093 / 330 1e-105	Green_G3E_A0A096P7G4_A0A096P7G4_OSTTA Major faSAR_Cilitator supe... 305 2e-96	Green_G3C_C1E4S5_C1E4S5_MICSR Major faSAR_Cilitator superfamily ... 300 7e-94	Green_G3D_CAMPEP_jgi_612396097_Bathycoccus_prasinos 292 2e-91	Green_G3E_CAMPEP_0179742630 /"Ostreococcus lucimarinus, Strain ... 285 1e-88	Diatoms	Pennates_Araphid	5	Yes
Phatr3_draftJ1572.p1	Diat_Pen_Raphfso_g1457 815 0.0	Diat_Pen_Raph_CAMPEP_0172442930 /_Amphiprora paludosa, Strain CCMP125 / 815 0.0	Diat_Pen_Raphfso_g19837 811 0.0	Diat_Pen_Ara_CAMPEP_0195269634 /_Ara_Asterionellopsis glacialis, Strain ... 782 0.0	Diat_Diat_D3_CAMPEP_0198291472 /_Attheya septentrionalis, Strain CCMP2084 / 776 0.0	Diat_D2_CAMPEP_0196239508 /_Thalassiosira rotula, Strain GSO102 / 773 0.0	Diat_D1_CAMPEP_0184871528 /_Dactyliosolen fragilissimus / 761 0.0	Stram_Bol_CAMPEP_0118652168 /_Bolidomonas pacifica, Strain CCMP 1866 / 722 0.0	Stram_Dict_CAMPEP_0118963246 /_SAR_Rhizochromulina marina cf, Strain CCMP... 702 0.0	Diat_D0_CAMPEP_0194306568 /_Corethron pennatum, Strain L29A3 / 696 0.0	Diatoms	Pennates_Raphid	5	Yes
Phatr3_draftJ1579.p1	Diat_Pen_Raph_CAMPEP_0170699934 /_Amphora coffeaeformis, Strain CCMP... 872 0.0	Diat_Pen_Ara_CAMPEP_0202484570 /_Ara_Staurosira complex sp., Strain CCMP... 773 0.0	Diat_Pen_Raphfso_g10593 781 0.0	Diat_Dino_CAMPEP_0176009682 /_Kryptoperidinium foliaceum, Strain CCM... 693 0.0	Diat_D2_CAMPEP_0115931998 /_Skeletonema marinoi, Strain SM1012Hels-07 / 666 0.0	Diat_Diat_D3_CAMPEP_0194119144 /_Chaetoceros debilis, Strain MM31A-1 / 612 0.0	Diat_D1_CAMPEP_0184873768 /_Dactyliosolen fragilissimus / 517 6e-170	Stram_Bol_CAMPEP_0118640232 /_Bolidomonas pacifica, Strain CCMP 1866 / 486 1e-159	Diat_D0_CAMPEP_0113315250 /_Corethron hystrix, Strain 308 / 422 9e-137	Green_Strep_A9T436_A9T436_PHYPA Predicted protein OS=Physcom... 103 5e-22	Diatoms	Pennates_Raphid	5	Yes
Phatr3_draftJ1580.p1	Diat_Pen_Ara_CAMPEP_0202506992 /_Ara_Staurosira complex sp., Strain CCMP... 224 2e-66	Diat_Pen_Raph_CAMPEP_0170686448 /_Amphora coffeaeformis, Strain CCMP... 212 2e-61	Diat_Dino_CAMPEP_0167838834 /_Glenodinium foliaceum, Strain CCAP 111... 204 7e-59	Diat_Pen_Raphfso_g10592 190 2e-54	Diat_Diat_D3_CAMPEP_0181002856 /_Ditylum brightwellii, Strain Pop2 (SS10) / 184 1e-50	Diat_D1_CAMPEP_0184870526 /_Dactyliosolen fragilissimus / 182 4e-49	Diat_D2_CAMPEP_0172295562 /_Cyclotella meneghiniana, Strain CCMP 338 / 181 5e-49	Diat_D2_jgi_Thaps3_23788_estExt_fgenesh1_pg.C_chr_80297 182 1e-48	Diat_D0_CAMPEP_0194351052 /_Corethron pennatum, Strain L29A3 / 154 2e-40	Stram_PESC_Stram_PESC_Eustigmatophytes_K8YVG2_K8YVG2_9STRA_Nannochloropsis 107 2e-24	Diatoms	Pennates_Araphid	5	Yes
Phatr3_draftJ1581.p1	Diat_Pen_Ara_CAMPEP_0202506992 /_Ara_Staurosira complex sp., Strain CCMP... 225 1e-68	Diat_Pen_Raph_CAMPEP_0170686448 /_Amphora coffeaeformis, Strain CCMP... 212 5e-63	Diat_Dino_CAMPEP_0167838834 /_Glenodinium foliaceum, Strain CCAP 111... 210 7e-63	Diat_Pen_Raphfso_g10592 192 9e-57	Diat_Diat_D3_CAMPEP_0181002856 /_Ditylum brightwellii, Strain Pop2 (SS10) / 186 1e-52	Diat_D1_CAMPEP_0184870526 /_Dactyliosolen fragilissimus / 181 2e-50	Diat_D2_jgi_Thaps3_23788_estExt_fgenesh1_pg.C_chr_80297 181 1e-49	Diat_D2_CAMPEP_0172295562 /_Cyclotella meneghiniana, Strain CCMP 338 / 178 2e-49	Diat_D0_CAMPEP_0194351052 /_Corethron pennatum, Strain L29A3 / 154 9e-42	Stram_PESC_Stram_PESC_Eustigmatophytes_K8YVG2_K8YVG2_9STRA_Nannochloropsis 107 6e-25	Diatoms	Pennates_Araphid	5	Yes
Phatr3_draftJ1583.p1	Diat_Pen_Raph_CAMPEP_0178756450 /_Nitzschia punctata, Strain CCMP561 / 525 0.0	Diat_Pen_Raph_CAMPEP_0178879150 /_Nitzschia punctata, Strain CCMP561 / 525 0.0	Diat_Dino_CAMPEP_0170273014 /_Durinskia baltica, Strain CSIRO CS-38 / 490 2e-167	Diat_Pen_Raphfso_g15736 486 7e-166	Diat_Pen_Ara_CAMPEP_0202483898 /_Ara_Staurosira complex sp., Strain CCMP... 481 9e-166	Diat_Pen_Ara_CAMPEP_0119014886 /_Ara_Synedropsis recta cf, Strain CCMP16... 486 1e-165	Diat_Pen_Raph_CAMPEP_0119551690 /_Stauroneis constricta, Strain CCMP... 485 1e-165	Diat_Pen_Raphfso_g17229 485 2e-165	Diat_Dino_CAMPEP_0176009700 /_Kryptoperidinium foliaceum, Strain CCM... 476 7e-162	Stram_Bol_CAMPEP_0182492394 /_Bolidomonas sp., Strain RCC1657 / 333 1e-106	Diatoms	Pennates_Raphid	5	Yes
Phatr3_draftJ1587.p1	Diat_Pen_Ara_CAMPEP_0202506336 /_Ara_Staurosira complex sp., Strain CCMP... 424 3e-142	Diat_D1_CAMPEP_0178490758 /_Extubocellulus spinifer, Strain CCMP396 / 404 3e-133	Diat_Pen_Raph_CAMPEP_0113457228 /_Nitzschia sp. / 384 7e-126	Diat_Diat_D3_CAMPEP_0183330226 /_Odontella Sinensis, Strain Grunow 1884 / 383 5e-125	Diat_D0_CAMPEP_0194313354 /_Corethron pennatum, Strain L29A3 / 359 7e-117	Diat_D2_CAMPEP_0183708528 /_Thalassiosira miniscula, Strain CCMP1093 / 330 1e-105	Green_G3E_A0A096P7G4_A0A096P7G4_OSTTA Major faSAR_Cilitator supe... 305 2e-96	Green_G3C_C1E4S5_C1E4S5_MICSR Major faSAR_Cilitator superfamily ... 300 9e-94	Green_G3D_CAMPEP_jgi_612396097_Bathycoccus_prasinos 292 2e-91	Green_G3E_CAMPEP_0179742630 /"Ostreococcus lucimarinus, Strain ... 287 2e-89	Diatoms	Pennates_Araphid	5	Yes
Phatr3_draftJ1590.p1	Diat_Diat_D3_CAMPEP_0198289364 /_Attheya septentrionalis, Strain CCMP2084 / 1038 0.0	Diat_Dino_CAMPEP_0170355070 /_Durinskia baltica, Strain CSIRO CS-38 / 1008 0.0	Diat_D1_CAMPEP_0178621864 /_Extubocellulus spinifer, Strain CCMP396 / 951 0.0	Diat_D2_CAMPEP_0203321176 /_Thalassiosira weissflogii, Strain CCMP10... 929 0.0	Diat_Pen_Ara_CAMPEP_0194233102 /_Ara_Thalassionema nitzschioides, Strain... 907 0.0	Diat_D2_CAMPEP_0172325654 /_Detonula confervacea, Strain CCMP 353 / 849 0.0	Diat_Dino_CAMPEP_0176003784 /_Kryptoperidinium foliaceum, Strain CCM... 803 0.0	Stram_Bol_CAMPEP_0182493398 /_Bolidomonas sp., Strain RCC1657 / 804 0.0	Diat_Pen_Raph_CAMPEP_0116146752 /_Pseudo-nitzschia arenysensis, Stra... 805 0.0	Diat_Pen_Raphfso_g16455 788 0.0	Diatoms	D3	5	Yes
Phatr3_draftJ1591.p1	Stram_Pel_CAMPEP_0198650884 /_unid. sp., Strain CCMP2135 / 61.6 2e-09	Prok_Cobi_A0A098LFP0_A0A098LFP0_9Prok Fibronectin type III d... 58.9 2e-08	Prok_Chlamy_B1ZZ99_B1ZZ99_OPITP Uncharacterized protein OS=O... 54.3 5e-07	Diat_Pen_Raph_CAMPEP_0168800074 /_Amphiprora sp., Strain CCMP467 / 54.3 6e-07	Diat_Pen_Raph_CAMPEP_0168770380 /_Amphiprora sp., Strain CCMP467 / 54.3 6e-07	Prok_Cobi_D2QC96_D2QC96_SPILD Kelch repeat protein OS=Spiros... 52.8 2e-06	Diat_Pen_Ara_CAMPEP_0202505508 /_Ara_Staurosira complex sp., Strain CCMP... 50.8 6e-06				Stramenopiles	Pelagophytes	1	No
Phatr3_draftJ1600.p1	Diat_Pen_Raphfso_g14598 95.9 2e-22	Diat_Dino_CAMPEP_0167834630 /_Glenodinium foliaceum, Strain CCAP 111... 92.4 3e-21	Diat_Pen_Raph_CAMPEP_0172471424 /_Amphiprora paludosa, Strain CCMP125 / 92.0 5e-21	Diat_Pen_Raph_CAMPEP_0194174372 /_Thalassiothrix antarctica, Strain L... 87.4 2e-19	Diat_Pen_Ara_CAMPEP_0119008800 /_Ara_Synedropsis recta cf, Strain CCMP16... 85.5 1e-18	Diat_D1_CAMPEP_0178620092 /_Extubocellulus spinifer, Strain CCMP396 / 74.7 5e-15	Diat_D2_CAMPEP_0183692886 /_Skeletonema menzelii, Strain CCMP793 / 73.9 1e-14	Diat_Dino_CAMPEP_0176004972 /_Kryptoperidinium foliaceum, Strain CCM... 71.6 6e-14	Diat_Diat_D3_CAMPEP_0113536916 /_Odontella / 70.1 1e-13	Diat_Diat_D3_CAMPEP_0119451980 /_Chaetoceros cf. neograSAR_Cile, Strain RCC1993 / 66.2 5e-12	Diatoms	Pennates_Raphid	5	Yes
Phatr3_draftJ1601.p1	Diat_Pen_Raph_CAMPEP_0178735080 /_Nitzschia punctata, Strain CCMP561 / 70.1 3e-11	Diat_Pen_Raph_CAMPEP_0178771156 /_Nitzschia punctata, Strain CCMP561 / 68.9 6e-11	Diat_D1_CAMPEP_0171310636 /_Proboscia inermis, Strain CCAP1064/1 / 61.6 1e-08	Diat_D1_CAMPEP_0194398892 /_Proboscia alata, Strain PI-D3 / 61.2 2e-08	Diat_D1_CAMPEP_0194444468 /_Proboscia alata, Strain PI-D3 / 60.5 3e-08	Amorphea_Am_CAMPEP_0206187086 /"Vannella robusta, Strain DIVA3 518... 59.7 8e-08	Prok_Cobi_A0A0J7I1Z5_A0A0J7I1Z5_9FLAO Uncharacterized protei... 59.3 8e-08	Diat_Pen_Ara_CAMPEP_0119030724 /_Ara_Synedropsis recta cf, Strain CCMP16... 58.2 2e-07	Prok_Actin_A0A0M8Y125_A0A0M8Y125_9PSEU Uncharacterized prote... 56.2 4e-07	Diat_Pen_Ara_CAMPEP_0119010434 /_Ara_Synedropsis recta cf, Strain CCMP16... 57.0 5e-07	Diatoms	Pennates_Raphid	5	Yes
Phatr3_draftJ1610.p1	Diat_Pen_Raphfso_g3587 220 8e-70	Diat_Pen_Raphfso_g11061 209 1e-65	Diat_Pen_Ara_CAMPEP_0202491014 /_Ara_Staurosira complex sp., Strain CCMP... 172 1e-50	Diat_Diat_D3_CAMPEP_0198256722 /_Chaetoceros dichaeta, Strain CCMP1751 / 156 1e-44	Diat_D1_CAMPEP_0172419356 /_Aulacoseira subarctica , Strain CCAP 100... 147 6e-42	Stram_Slo_CAMPEP_jgi_GSMAST32.ASY1.ANO1.268.1 119 2e-30	Stram_Lab_CAMPEP_0203752736 /"Unknown labyrinthulomycete, strain ... 116 2e-30	SAR_Rhiz_CAMPEP_0175150418 /"Unknown cercozoan, Strain Diat_D1" / 105 3e-26	Stram_Dict_CAMPEP_0171868954 /_non described non described, Strain CC... 102 3e-25	Diat_Dino_CAMPEP_0176286318 /_Kryptoperidinium foliaceum, Strain CCM... 99.8 4e-24	Diatoms	Pennates_Raphid	5	Yes
Phatr3_draftJ1611.p1	Diat_Pen_Raph_CAMPEP_0170654426 /_Amphora coffeaeformis, Strain CCMP... 954 0.0	Diat_Pen_Raphfso_g11063 861 0.0	Diat_Pen_Raphfso_g3585 817 0.0	Diat_Pen_Ara_CAMPEP_0194064456 /_Ara_Grammatophora oceanica, Strain CCMP... 738 0.0	Diat_Diat_D3_CAMPEP_0204744096 /_Ditylum brightwellii, Strain GSO104 / 688 0.0	Diat_D2_CAMPEP_0202025950 /_Thalassiosira antarctica, Strain CCMP982 / 630 0.0	Diat_D1_CAMPEP_0178549058 /_Extubocellulus spinifer, Strain CCMP396 / 614 0.0	Diat_D1_CAMPEP_0178659310 /_Extubocellulus spinifer, Strain CCMP396 / 581 0.0	Diat_Diat_D3_CAMPEP_0204757342 /_Ditylum brightwellii, Strain GSO104 / 571 0.0	Diat_Pen_Ara_CAMPEP_0202506856 /_Ara_Staurosira complex sp., Strain CCMP... 534 3e-174	Diatoms	Pennates_Raphid	5	Yes
Phatr3_draftJ1613.p1	Diat_Pen_Raph_CAMPEP_0170688138 /_Amphora coffeaeformis, Strain CCMP... 1434 0.0	Diat_Pen_Ara_CAMPEP_0197146140 /_Ara_Asterionellopsis glacialis, Strain ... 1372 0.0	Diat_Diat_D3_CAMPEP_0185726294 /_Helicotheca tamensis, Strain CCMP826 / 1295 0.0	Diat_D1_CAMPEP_0178582930 /_Extubocellulus spinifer, Strain CCMP396 / 1269 0.0	Diat_Diat_D3_CAMPEP_0198282930 /_Attheya septentrionalis, Strain CCMP2084 / 1158 0.0	Diat_D2_CAMPEP_0201779094 /_Thalassiosira weissflogii, Strain CCMP10... 1154 0.0	Diat_D1_CAMPEP_0178730684 /_Extubocellulus spinifer, Strain CCMP396 / 1066 0.0	Diat_Pen_Ara_CAMPEP_0194044410 /_Ara_Grammatophora oceanica, Strain CCMP... 1060 0.0	Diat_D2_CAMPEP_0172302832 /_Detonula confervacea, Strain CCMP 353 / 1051 0.0	Diat_Pen_Raph_CAMPEP_0172447690 /_Amphiprora paludosa, Strain CCMP125 / 1007 0.0	Diatoms	Pennates_Raphid	5	Yes
Phatr3_draftJ1616.p1	Diat_Pen_Raph_CAMPEP_0168757496 /_Amphiprora sp., Strain CCMP467 / 396 3e-126	Diat_Pen_Ara_CAMPEP_0202510760 /_Ara_Staurosira complex sp., Strain CCMP... 360 6e-118	Diat_Diat_D3_CAMPEP_0198282346 /_Attheya septentrionalis, Strain CCMP2084 / 349 2e-113	Diat_Dino_CAMPEP_0176124172 /_Kryptoperidinium foliaceum, Strain CCM... 347 2e-112	Diat_Diat_D3_CAMPEP_0198288504 /_Attheya septentrionalis, Strain CCMP2084 / 322 3e-103	Diat_Pen_Ara_CAMPEP_0202505746 /_Ara_Staurosira complex sp., Strain CCMP... 303 8e-97	Diat_D1_CAMPEP_0178653636 /_Extubocellulus spinifer, Strain CCMP396 / 305 7e-96	Diat_Pen_Raph_CAMPEP_0170709384 /_Amphora coffeaeformis, Strain CCMP... 294 1e-92	Diat_Diat_D3_CAMPEP_0176490614 /_Chaetoceros sp., Strain GSL56 / 283 1e-87	Diat_Pen_Raph_CAMPEP_0170658086 /_Amphora coffeaeformis, Strain CCMP... 275 9e-85	Diatoms	Pennates_Raphid	5	Yes
Phatr3_draftJ1617.p1	Diat_Pen_Ara_CAMPEP_0197157508 /_Ara_Asterionellopsis glacialis, Strain ... 189 1e-52	Diat_Diat_D3_CAMPEP_0113544834 /_Odontella / 185 3e-51	Diat_Pen_Ara_CAMPEP_0195308814 /_Ara_Asterionellopsis glacialis, Strain ... 184 4e-51	Diat_Pen_Raph_CAMPEP_0113494310 /_Nitzschia sp. / 176 8e-48	Diat_D1_CAMPEP_0181050636 /_Minutocellus polymorphus, Strain NH13 / 175 8e-48	Diat_D1_CAMPEP_0194368150 /_Proboscia alata, Strain PI-D3 / 174 2e-47	Diat_Pen_Raph_CAMPEP_0116098454 /_Pseudo-nitzschia delicatissima, St... 168 4e-46	Diat_D2_CAMPEP_0195528668 /_Stephanopyxis turris, Strain CCMP 815 / 169 6e-46	Diat_Diat_D3_CAMPEP_0176491614 /_Chaetoceros sp., Strain GSL56 / 154 1e-40	Diat_D0_CAMPEP_0194298040 /_Corethron pennatum, Strain L29A3 / 154 3e-40	Diatoms	Pennates_Araphid	5	Yes
Phatr3_draftJ1618.p1	Diat_D1_CAMPEP_0172510004 /_Coscinodiscus wailesii, Strain CCMP2513 / 126 9e-33	Diat_D1_CAMPEP_0181032846 /_Minutocellus polymorphus, Strain NH13 / 115 3e-28	Diat_D2_CAMPEP_0183714802 /_Thalassiosira miniscula, Strain CCMP1093 / 105 1e-24	Diat_Pen_Raph_CAMPEP_0168724460 /_Amphiprora sp., Strain CCMP467 / 100 1e-22	Diat_Diat_D3_CAMPEP_0198294194 /_Attheya septentrionalis, Strain CCMP2084 / 98.2 5e-22	Diat_D2_CAMPEP_0184762156 /_Thalassiosira rotula, Strain CCMP3096 / 97.4 8e-22	Diat_D2_CAMPEP_0184799584 /_Thalassiosira rotula, Strain CCMP3096 / 95.9 1e-21	Diat_Pen_Raph_CAMPEP_0198123306 /_Craspedostauros australis, Strain ... 94.0 8e-21	Diat_D0_CAMPEP_0113310962 /_Corethron hystrix, Strain 308 / 90.5 3e-20	Prok_Prot_A0A0Q8R5I3_A0A0Q8R5I3_9SPHN Uncharacterized protei... 70.5 4e-12	Diatoms	D1	5	Yes
Phatr3_draftJ1619.p1	Diat_Pen_Raph_CAMPEP_0168809860 /_Amphiprora sp., Strain CCMP467 / 377 1e-116	Diat_Pen_Raph_CAMPEP_0198141230 /_Entomoneis sp., Strain CCMP2396 / 350 1e-112	Diat_Pen_Raph_CAMPEP_0198134986 /_Craspedostauros australis, Strain ... 342 8e-107	Diat_Pen_Raph_CAMPEP_0168839832 /_Amphiprora sp., Strain CCMP467 / 346 7e-105	Diat_Pen_Raph_CAMPEP_0119549390 /_Stauroneis constricta, Strain CCMP... 342 4e-103	Diat_Pen_Raphfso_g11994 339 7e-103	Diat_Pen_Raphfso_g9053 319 3e-102	Diat_Pen_Raphfso_g11132 336 5e-102	Diat_Pen_Raphfso_g14348 333 3e-101	Diat_Pen_Raphfso_g19504 334 3e-101	Diatoms	Pennates_Raphid	5	N/A
Phatr3_draftJ1621.p1	Diat_Pen_Raph_CAMPEP_0198140360 /_Entomoneis sp., Strain CCMP2396 / 311 7e-100	Diat_Pen_Raph_CAMPEP_0170711618 /_Amphora coffeaeformis, Strain CCMP... 306 5e-98	Diat_Pen_Raphfso_g3646 282 3e-89	Diat_Pen_Ara_CAMPEP_0202507692 /_Ara_Staurosira complex sp., Strain CCMP... 279 4e-86	Diat_Diat_D3_CAMPEP_0119441862 /_Chaetoceros cf. neograSAR_Cile, Strain RCC1993 / 261 2e-79	Diat_Diat_D3_CAMPEP_0204748384 /_Ditylum brightwellii, Strain GSO104 / 254 2e-79	Diat_D1_CAMPEP_0178543650 /_Extubocellulus spinifer, Strain CCMP396 / 257 2e-77	Diat_D2_CAMPEP_0183715540 /_Thalassiosira miniscula, Strain CCMP1093 / 241 2e-73	Diat_D2_CAMPEP_0203514320 /_Thalassiosira weissflogii, Strain CCMP10... 236 2e-70	Diat_D1_CAMPEP_0178692390 /_Extubocellulus spinifer, Strain CCMP396 / 233 7e-70	Diatoms	Pennates_Raphid	5	Yes
Phatr3_draftJ1622.p1	Diat_Pen_Raph_CAMPEP_0172452498 /_Amphiprora paludosa, Strain CCMP125 / 82.4 1e-17	Diat_Pen_Ara_CAMPEP_0202485600 /_Ara_Staurosira complex sp., Strain CCMP... 82.4 2e-17	Diat_D1_CAMPEP_0178724446 /_Extubocellulus spinifer, Strain CCMP396 / 79.3 1e-16	Diat_Diat_D3_CAMPEP_0116041560 /_Leptocylindrus danicus var. danicus, Strain... 79.0 2e-16	Diat_D0_CAMPEP_0194326726 /_Corethron pennatum, Strain L29A3 / 75.9 2e-15	Stram_Dict_CAMPEP_0172622394 /_Pseudopedinella elastica, Strain CCMP7... 74.7 5e-15	Stram_Dict_CAMPEP_0185771400 /_Dictyocha speculum, Strain CCMP1381 / 74.3 8e-15	Diat_D1_CAMPEP_0178624110 /_Extubocellulus spinifer, Strain CCMP396 / 73.2 2e-14	Diat_Dino_CAMPEP_0170283658 /_Durinskia baltica, Strain CSIRO CS-38 / 70.1 5e-14	Diat_Dino_CAMPEP_0176010934 /_Kryptoperidinium foliaceum, Strain CCM... 70.5 2e-13	Diatoms	Pennates_Raphid	5	Yes
Phatr3_draftJ1623.p1	Diat_Pen_Raph_CAMPEP_0170708832 /_Amphora coffeaeformis, Strain CCMP... 1219 0.0	Diat_Pen_Raph_CAMPEP_0168839832 /_Amphiprora sp., Strain CCMP467 / 1117 0.0	Diat_Pen_Raphfso_g4997 1096 0.0	Diat_Pen_Raphfso_g19709 1092 0.0	Diat_Pen_Raphfso_g19504 1053 0.0	Diat_Pen_Raph_CAMPEP_0170714128 /_Amphora coffeaeformis, Strain CCMP... 1048 0.0	Diat_Pen_Raphfso_g4998 1043 0.0	Diat_Pen_Raphfso_g11379 1035 0.0	Diat_Pen_Raphfso_g13994 1031 0.0	Diat_Pen_Raphfso_g17486 1019 0.0	Diatoms	Pennates_Raphid	5	N/A
Phatr3_draftJ1624.p1	Diat_Pen_Raph_CAMPEP_0170708832 /_Amphora coffeaeformis, Strain CCMP... 1195 0.0	Diat_Pen_Raph_CAMPEP_0168839832 /_Amphiprora sp., Strain CCMP467 / 1108 0.0	Diat_Pen_Raphfso_g4997 1082 0.0	Diat_Pen_Raphfso_g19709 1077 0.0	Diat_Pen_Raphfso_g19504 1043 0.0	Diat_Pen_Raph_CAMPEP_0170714128 /_Amphora coffeaeformis, Strain CCMP... 1042 0.0	Diat_Pen_Raphfso_g4998 1028 0.0	Diat_Pen_Raphfso_g11379 1026 0.0	Diat_Pen_Raphfso_g13994 1015 0.0	Diat_Pen_Raphfso_g17486 1014 0.0	Diatoms	Pennates_Raphid	5	N/A
Phatr3_draftJ1626.p1	Diat_Pen_Raph_CAMPEP_0168852028 /_Amphiprora sp., Strain CCMP467 / 523 0.0	Diat_Diat_D3_CAMPEP_0204802282 /_Ditylum brightwellii, Strain GSO104 / 518 0.0	Diat_Pen_Ara_CAMPEP_0195325500 /_Ara_Asterionellopsis glacialis, Strain ... 511 0.0	Diat_D1_CAMPEP_0178698978 /_Extubocellulus spinifer, Strain CCMP396 / 508 3e-180	Diat_Dino_CAMPEP_0170205002 /_Durinskia baltica, Strain CSIRO CS-38 / 504 2e-178	Diat_D2_CAMPEP_0203602422 /_Thalassiosira weissflogii, Strain CCMP10... 496 1e-175	Diat_Pen_Raphfso_g11563 492 8e-174	Stram_Bol_CAMPEP_0182495058 /_Bolidomonas sp., Strain RCC1657 / 460 2e-161	Diat_D0_CAMPEP_0194265732 /_Corethron pennatum, Strain L29A3 / 409 2e-141	Stram_Raph_CAMPEP_0179582020 /_Heterosigma akashiwo, Strain CCMP452 / 354 1e-119	Diatoms	Pennates_Raphid	5	Yes
Phatr3_draftJ1628.p1	Diat_Pen_Raph_CAMPEP_0198138562 /_Entomoneis sp., Strain CCMP2396 / 650 0.0	Diat_Pen_Raphfso_g11504 579 0.0	Diat_Pen_Raphfso_g16074 489 6e-164	Diat_Pen_Ara_CAMPEP_0197151730 /_Ara_Asterionellopsis glacialis, Strain ... 485 7e-163	Diat_Diat_D3_CAMPEP_0198286626 /_Attheya septentrionalis, Strain CCMP2084 / 483 2e-161	Diat_D2_CAMPEP_0172316676 /_Detonula confervacea, Strain CCMP 353 / 483 1e-160	Diat_Dino_CAMPEP_0168003072 /_Glenodinium foliaceum, Strain CCAP 111... 465 2e-154	Diat_Pen_Raph_CAMPEP_0172448056 /_Amphiprora paludosa, Strain CCMP125 / 462 1e-152	Diat_D1_CAMPEP_0178948908 /_SAR_Rhizosolenia setigera, Strain CCMP 1694 / 443 2e-147	Stram_Bol_CAMPEP_0182488190 /_Bolidomonas pacifica, Strain RCC208 / 426 1e-140	Diatoms	Pennates_Raphid	5	Yes
Phatr3_draftJ1631.p1	Diat_Pen_Raph_CAMPEP_0170708832 /_Amphora coffeaeformis, Strain CCMP... 1187 0.0	Diat_Pen_Raph_CAMPEP_0168839832 /_Amphiprora sp., Strain CCMP467 / 1096 0.0	Diat_Pen_Raphfso_g19709 1070 0.0	Diat_Pen_Raphfso_g4997 1068 0.0	Diat_Pen_Raphfso_g11379 1032 0.0	Diat_Pen_Raphfso_g19504 1025 0.0	Diat_Pen_Raphfso_g4998 1023 0.0	Diat_Pen_Raph_CAMPEP_0170714128 /_Amphora coffeaeformis, Strain CCMP... 1022 0.0	Diat_Pen_Raphfso_g17486 1021 0.0	Diat_Pen_Raphfso_g17505 1008 0.0	Diatoms	Pennates_Raphid	5	N/A
Phatr3_draftJ1633.p1	Diat_Pen_Raphfso_g5215 233 2e-71	Diat_Pen_Ara_CAMPEP_0194028940 /_Ara_Grammatophora oceanica, Strain CCMP... 181 8e-52	Diat_Diat_D3_CAMPEP_0116008592 /_Leptocylindrus danicus var. danicus, Strain... 162 3e-43	Diat_D2_CAMPEP_0172289310 /_Cyclotella meneghiniana, Strain CCMP 338 / 154 1e-41	Diat_D1_CAMPEP_0181027902 /_Minutocellus polymorphus, Strain NH13 / 152 2e-40	Diat_D0_CAMPEP_0113306772 /_Corethron hystrix, Strain 308 / 103 2e-22	Diat_Dino_CAMPEP_0176006548 /_Kryptoperidinium foliaceum, Strain CCM... 84.3 6e-17	Stram_PX_P_Phaeophytes_D8LKC4_D8LKC4_ECTSI_Ectocarpus 67.0 7e-11	Stram_Bol_CAMPEP_0182506604 /_Bolidomonas sp., Strain RCC1657 / 60.8 4e-10	Stram_Slo_CAMPEP_0196771700 /"Cafeteria sp., Strain Caron Lab Iso... 60.1 3e-09	Diatoms	Pennates_Raphid	5	Yes
Phatr3_draftJ1637.p1	Diat_Pen_Raph_CAMPEP_0168829226 /_Amphiprora sp., Strain CCMP467 / 1146 0.0	Diat_Pen_Ara_CAMPEP_0202510292 /_Ara_Staurosira complex sp., Strain CCMP... 899 0.0	Diat_Diat_D3_CAMPEP_0197841514 /_Eucampia antarctica, Strain CCMP1452 / 879 0.0	Diat_Pen_Raphfso_g16465 868 0.0	Diat_Pen_Raphfso_g13923 866 0.0	Diat_D1_CAMPEP_0178627958 /_Extubocellulus spinifer, Strain CCMP396 / 825 0.0	Diat_D2_jgi_Thaps3_25869_estExt_fgenesh1_pg.C_chr_230129 797 0.0	Diat_Dino_CAMPEP_0170313962 /_Durinskia baltica, Strain CSIRO CS-38 / 762 0.0	Diat_D0_CAMPEP_0194298186 /_Corethron pennatum, Strain L29A3 / 419 2e-123	Stram_PX_P_Phaeophytes_D7FG0_D7FG0_ECTSI_Ectocarpus 285 4e-78	Diatoms	Pennates_Raphid	5	Yes
Phatr3_draftJ1638.p1	Diat_Pen_Raph_CAMPEP_0172449468 /_Amphiprora paludosa, Strain CCMP125 / 490 1e-166	Diat_Dino_CAMPEP_0176002334 /_Kryptoperidinium foliaceum, Strain CCM... 406 4e-134	Diat_Pen_Ara_CAMPEP_0197158360 /_Ara_Asterionellopsis glacialis, Strain ... 396 4e-129	Diat_D1_CAMPEP_0185806532 /_Minutocellus polymorphus, Strain RCC2270 / 327 3e-102	Diat_Diat_D3_CAMPEP_0113545854 /_Odontella / 323 3e-101	Diat_D2_CAMPEP_0195529064 /_Stephanopyxis turris, Strain CCMP 815 / 322 2e-100	Diat_Pen_Raphfso_g6815 304 3e-95	Stram_Bol_CAMPEP_0182461924 /_Bolidomonas pacifica, Strain RCC208 / 216 3e-62	Amorphea_opi_A0A016SLN6_A0A016SLN6_9BILA Uncharacterized protei... 209 4e-59	Green_G3A_CAMPEP_0197860422 /"Pterosperma sp., Strain CCMP1384" / 201 3e-56	Diatoms	Pennates_Raphid	5	Yes
Phatr3_draftJ1639.p1	Diat_Pen_Raph_CAMPEP_0170706724 /_Amphora coffeaeformis, Strain CCMP... 175 2e-51	Diat_D2_CAMPEP_0172334590 /_Thalassiosira sp., Strain FW / 69.3 7e-13	Diat_D3_CAMPEP_0197435548 /_Triceratium dubium, Strain CCMP147 / 69.3 9e-13	Diat_Pen_Ara_CAMPEP_0119026006 /_Ara_Synedropsis recta cf, Strain CCMP16... 66.2 1e-11	Diat_D2_CAMPEP_0201659606 /_Thalassiosira gravida, Strain GMp14c1 / 65.1 3e-11	Diat_Dino_CAMPEP_0176137706 /_Kryptoperidinium foliaceum, Strain CCM... 62.4 3e-10	Diat_D2_CAMPEP_0172551364 /_Thalassiosira punctigera, Strain Tpunct2... 62.0 4e-10	Diat_Dino_CAMPEP_0176189152 /_Kryptoperidinium foliaceum, Strain CCM... 61.6 8e-10	Diat_Pen_Raph_CAMPEP_0170682062 /_Amphora coffeaeformis, Strain CCMP... 60.8 9e-10	Diat_Pen_Raphfso_g10457 60.8 9e-10	Diatoms	Pennates_Raphid	5	Yes
Phatr3_draftJ1640.p1	Diat_Pen_Raph_CAMPEP_0170708832 /_Amphora coffeaeformis, Strain CCMP... 664 0.0	Diat_Pen_Raph_CAMPEP_0168839832 /_Amphiprora sp., Strain CCMP467 / 574 0.0	Diat_Pen_Raphfso_g4997 561 0.0	Diat_Pen_Raphfso_g19709 558 0.0	Diat_Pen_Raphfso_g19504 522 2e-169	Diat_Pen_Raphfso_g4998 522 8e-169	Diat_Pen_Raphfso_g11379 518 1e-167	Diat_Pen_Raph_CAMPEP_0170714128 /_Amphora coffeaeformis, Strain CCMP... 506 1e-162	Diat_Pen_Raphfso_g17486 505 4e-162	Diat_Pen_Raphfso_g6663 494 2e-159	Diatoms	Pennates_Raphid	5	N/A
Phatr3_draftJ1641.p1	Diat_Pen_Ara_CAMPEP_0119007168 /_Ara_Synedropsis recta cf, Strain CCMP16... 176 3e-50	Diat_Dino_CAMPEP_0168009298 /_Glenodinium foliaceum, Strain CCAP 111... 167 9e-47	Diat_Pen_Raph_CAMPEP_0172453390 /_Amphiprora paludosa, Strain CCMP125 / 170 1e-46	Diat_Pen_Raph_CAMPEP_0198147914 /_Entomoneis sp., Strain CCMP2396 / 164 5e-46	Diat_Pen_Raphfso_g19562 158 1e-42	Diat_Pen_Raphfso_g12809 149 4e-40	Diat_Diat_D3_CAMPEP_0116033730 /_Leptocylindrus danicus var. danicus, Strain... 132 1e-34	Diat_Diat_D3_CAMPEP_0196814842 /_Leptocylindrus danicus, Strain CCMP1856 / 132 6e-34	Diat_D1_CAMPEP_0184869930 /_Dactyliosolen fragilissimus / 110 3e-26	Diat_D0_CAMPEP_0194275772 /_Corethron pennatum, Strain L29A3 / 110 2e-25	Diatoms	Pennates_Araphid	5	Yes
Phatr3_draftJ1642.p1	Diat_Pen_Raph_CAMPEP_0197265196 /_Pseudo-nitzschia delicatissima, St... 155 3e-43	Diat_Pen_Ara_CAMPEP_0178898024 /_Ara_Thalassionema frauenfeldii, Strain ... 152 1e-39	Diat_Pen_Raph_CAMPEP_0197199326 /_Pseudo-nitzschia heimii, Strain CN... 155 3e-39	Diat_Dino_CAMPEP_0176002296 /_Kryptoperidinium foliaceum, Strain CCM... 148 3e-38	Diat_D1_CAMPEP_0178624368 /_Extubocellulus spinifer, Strain CCMP396 / 149 1e-36	Diat_D2_Thaoc_EJK55059 144 2e-36	Diat_D1_CAMPEP_0178601142 /_Extubocellulus spinifer, Strain CCMP396 / 149 2e-36	Diat_Pen_Ara_CAMPEP_0195309022 /_Ara_Asterionellopsis glacialis, Strain ... 148 3e-36	Diat_D1_CAMPEP_0194417714 /_Proboscia alata, Strain PI-D3 / 142 4e-36	Diat_D2_CAMPEP_0195529312 /_Stephanopyxis turris, Strain CCMP 815 / 145 4e-36	Diatoms	Pennates_Raphid	5	Yes
Phatr3_draftJ1643.p1	Diat_Pen_Ara_CAMPEP_0119017734 /_Ara_Synedropsis recta cf, Strain CCMP16... 125 8e-29	Diat_Pen_Raph_CAMPEP_0170700820 /_Amphora coffeaeformis, Strain CCMP... 74.3 8e-13	Diat_D1_CAMPEP_0197734566 /_Minutocellus polymorphus, Strain CCMP3303 / 72.4 3e-12	Diat_Dino_CAMPEP_0170402110 /_Durinskia baltica, Strain CSIRO CS-38 / 54.3 2e-06							Diatoms	Pennates_Araphid	4	Yes
Phatr3_draftJ1645.p1	Diat_D1_CAMPEP_0194437684 /_Proboscia alata, Strain PI-D3 / 422 1e-140	Diat_Pen_Raph_CAMPEP_0113477648 /_Nitzschia sp. / 404 7e-133	Stram_Dict_CAMPEP_0197395558 /_Chrysocystis fragilis, Strain CCMP3189 / 374 1e-121	Stram_Pel_CAMPEP_0185689408 /_Chrysoreinhardia sp, Strain CCMP2950 / 361 3e-117	Diat_D3_CAMPEP_0197435452 /_Triceratium dubium, Strain CCMP147 / 353 4e-116	Amorphea_opi_A0A0L0FT43_A0A0L0FT43_9EUKA Uncharacterized protei... 181 2e-51	SAR_Ciliates_W7X8V6_W7X8V6_TETTS_Tetrahymena 114 3e-27	Amorphea_Am_CAMPEP_0206199858 /"Vannella robusta, Strain DIVA3 518... 104 2e-23	SAR_Rhiz_CAMPEP_0197075332 /"Ammonia sp." / 102 9e-23	Green_Strep_W9SMY2_W9SMY2_9ROSA L-ascorbate peroxidase 3 OS=... 89.7 1e-18	Diatoms	D1	2	Yes
Phatr3_draftJ1646.p1	Diat_Pen_Ara_CAMPEP_0119007168 /_Ara_Synedropsis recta cf, Strain CCMP16... 239 1e-73	Diat_Pen_Raph_CAMPEP_0172453390 /_Amphiprora paludosa, Strain CCMP125 / 231 2e-68	Diat_Pen_Raph_CAMPEP_0198147914 /_Entomoneis sp., Strain CCMP2396 / 225 5e-68	Diat_Pen_Raphfso_g19562 211 2e-61	Diat_Dino_CAMPEP_0168009298 /_Glenodinium foliaceum, Strain CCAP 111... 204 3e-60	Diat_Pen_Raphfso_g12809 203 6e-60	Diat_Diat_D3_CAMPEP_0196814842 /_Leptocylindrus danicus, Strain CCMP1856 / 190 2e-54	Diat_Diat_D3_CAMPEP_0116033730 /_Leptocylindrus danicus var. danicus, Strain... 185 2e-53	Diat_D1_CAMPEP_0184869930 /_Dactyliosolen fragilissimus / 169 2e-46	Diat_D0_CAMPEP_0194275772 /_Corethron pennatum, Strain L29A3 / 162 1e-42	Diatoms	Pennates_Araphid	5	Yes
Phatr3_draftJ1647.p1	Diat_Pen_Raphfso_g18701 507 1e-165	Diat_Pen_Raphfso_g3368 494 2e-160	Diat_D1_CAMPEP_0178601142 /_Extubocellulus spinifer, Strain CCMP396 / 375 4e-114	Diat_Pen_Ara_CAMPEP_0195309022 /_Ara_Asterionellopsis glacialis, Strain ... 353 5e-108	Diat_D1_CAMPEP_0178624368 /_Extubocellulus spinifer, Strain CCMP396 / 316 6e-93	Diat_Diat_D3_CAMPEP_0194094088 /_Chaetoceros debilis, Strain MM31A-1 / 311 7e-91	Diat_Pen_Ara_CAMPEP_0197147822 /_Ara_Asterionellopsis glacialis, Strain ... 292 4e-85	Diat_D1_CAMPEP_0181031746 /_Minutocellus polymorphus, Strain NH13 / 287 6e-83	Diat_Diat_D3_CAMPEP_0195456352 /_Chaetoceros neograSAR_Cile, Strain CCMP1317 / 282 7e-81	Diat_Diat_D3_CAMPEP_0176481156 /_Chaetoceros sp., Strain GSL56 / 278 2e-79	Diatoms	Pennates_Raphid	5	Yes
Phatr3_draftJ1648.p1	Diat_Pen_Raph_CAMPEP_0170704698 /_Amphora coffeaeformis, Strain CCMP... 726 0.0	Diat_Pen_Raphfso_g18710 671 0.0	Diat_Pen_Raphfso_g3356 669 0.0	Diat_Pen_Ara_CAMPEP_0194033094 /_Ara_Grammatophora oceanica, Strain CCMP... 666 0.0	Diat_Dino_CAMPEP_0167857758 /_Glenodinium foliaceum, Strain CCAP 111... 620 0.0	Diat_D2_CAMPEP_0113393382 /_Skeletonema costatum, Strain 1716 / 603 0.0	Diat_Diat_D3_CAMPEP_0185723378 /_Helicotheca tamensis, Strain CCMP826 / 588 0.0	Diat_D1_CAMPEP_0185825802 /_Minutocellus polymorphus, Strain RCC2270 / 582 0.0	Diat_D0_CAMPEP_0113311854 /_Corethron hystrix, Strain 308 / 482 4e-161	Stram_Bol_CAMPEP_0182454796 /_Bolidomonas pacifica, Strain RCC208 / 478 1e-159	Diatoms	Pennates_Raphid	5	Yes
Phatr3_draftJ1649.p1	Diat_Pen_Raphfso_g7118 328 9e-108	Diat_Pen_Raphfso_g19654 328 1e-107	Diat_Pen_Ara_CAMPEP_0202480626 /_Ara_Staurosira complex sp., Strain CCMP... 261 9e-82	Diat_D2_CAMPEP_0184406356 /_Thalassiosira miniscula, Strain CCMP1093 / 252 3e-78	Diat_D1_CAMPEP_0184863014 /_Dactyliosolen fragilissimus / 219 1e-65	Diat_D3_CAMPEP_0197438558 /_Triceratium dubium, Strain CCMP147 / 215 4e-64	Diat_D0_CAMPEP_0113315402 /_Corethron hystrix, Strain 308 / 201 2e-59	Diat_Pen_Ara_CAMPEP_0202448342 /_Ara_Licmorphora paradoxa, Strain CCMP2313 / 202 5e-59	Diat_Diat_D3_CAMPEP_0197834860 /_Eucampia antarctica, Strain CCMP1452 / 188 6e-54	Diat_D0_CAMPEP_0194316468 /_Corethron pennatum, Strain L29A3 / 179 7e-51	Diatoms	Pennates_Raphid	5	Yes
Phatr3_draftJ165.p1	Diat_Pen_Raph_CAMPEP_0172442748 /_Amphiprora paludosa, Strain CCMP125 / 502 2e-168	Diat_Pen_Raphfso_g3591 463 1e-153	Diat_Pen_Raphfso_g11058 463 1e-153	Diat_Dino_CAMPEP_0176003228 /_Kryptoperidinium foliaceum, Strain CCM... 417 8e-134	Diat_Pen_Ara_CAMPEP_0194262026 /_Ara_Thalassionema nitzschioides, Strain... 391 6e-126	Diat_Pen_Ara_CAMPEP_0195306608 /_Ara_Asterionellopsis glacialis, Strain ... 369 2e-115	Diat_Diat_D3_CAMPEP_0198286664 /_Attheya septentrionalis, Strain CCMP2084 / 369 4e-114	Diat_D2_CAMPEP_0172287722 /_Cyclotella meneghiniana, Strain CCMP 338 / 338 4e-104	Diat_D1_CAMPEP_0172502700 /_Coscinodiscus wailesii, Strain CCMP2513 / 329 7e-101	Diat_Dino_CAMPEP_0176164268 /_Kryptoperidinium foliaceum, Strain CCM... 225 4e-64	Diatoms	Pennates_Raphid	5	Yes
Phatr3_draftJ1650.p1	Diat_Pen_Raphfso_g7114 377 1e-127	Diat_Pen_Raphfso_g19658 372 1e-125	Diat_Pen_Ara_CAMPEP_0202506652 /_Ara_Staurosira complex sp., Strain CCMP... 355 2e-118	Diat_Pen_Ara_CAMPEP_0118704126 /_Ara_Striatella unipunctata, Strain CCMP... 317 7e-103	Diat_Dino_CAMPEP_0176206352 /_Kryptoperidinium foliaceum, Strain CCM... 314 3e-101	Diat_Dino_CAMPEP_0176193038 /_Kryptoperidinium foliaceum, Strain CCM... 304 6e-98	Diat_Dino_CAMPEP_0168111312 /_Glenodinium foliaceum, Strain CCAP 111... 291 3e-93	Diat_Diat_D3_CAMPEP_0180925164 /_Ditylum brightwellii, Strain Pop1 (SS4) / 280 2e-86	Diat_Pen_Ara_CAMPEP_0202458348 /_Ara_Licmorphora paradoxa, Strain CCMP2313 / 263 1e-82	Diat_D1_CAMPEP_0178609848 /_Extubocellulus spinifer, Strain CCMP396 / 258 2e-78	Diatoms	Pennates_Raphid	5	Yes
Phatr3_draftJ1652.p1	Diat_Pen_Ara_CAMPEP_0119031350 /_Ara_Synedropsis recta cf, Strain CCMP16... 288 3e-78	Diat_D3_CAMPEP_0197442052 /_Triceratium dubium, Strain CCMP147 / 286 2e-76	Diat_Pen_Raph_CAMPEP_0113466944 /_Nitzschia sp. / 229 2e-59	Diat_D2_CAMPEP_0195541396 /_Stephanopyxis turris, Strain CCMP 815 / 201 1e-50	Diat_D1_CAMPEP_0194410726 /_Proboscia alata, Strain PI-D3 / 143 4e-33	Diat_Pen_Raphfso_g12574 123 7e-27	Diat_Pen_Raphfso_g9025 113 7e-24				Diatoms	Pennates_Araphid	5	Yes
Phatr3_draftJ1654.p1	Diat_Pen_Raph_CAMPEP_0168764166 /_Amphiprora sp., Strain CCMP467 / 974 0.0	Diat_Pen_Ara_CAMPEP_0202505878 /_Ara_Staurosira complex sp., Strain CCMP... 762 0.0	Diat_Diat_D3_CAMPEP_0185625846 /_Ditylum brightwellii, Strain GSO105 / 632 0.0	Diat_D1_CAMPEP_0184866556 /_Dactyliosolen fragilissimus / 534 3e-169	Diat_D0_CAMPEP_0194314854 /_Corethron pennatum, Strain L29A3 / 475 7e-145	Diat_Dino_CAMPEP_0176009632 /_Kryptoperidinium foliaceum, Strain CCM... 286 2e-86	Stram_PESC_CAMPEP_0197381122 /_Pinguiococcus pyrenoidosus, Strain CCM... 161 1e-38	Stram_Raph_CAMPEP_0117827760 /_Chattonella subsalsa, Strain CCMP2191 / 154 1e-37	Stram_Dict_CAMPEP_0119000908 /_SAR_Rhizochromulina marina cf, Strain CCMP... 128 5e-29	Diat_D2_CAMPEP_0184771306 /_Thalassiosira rotula, Strain CCMP3096 / 103 3e-21	Diatoms	Pennates_Raphid	5	Yes
Phatr3_draftJ1655.p1	Diat_Pen_Raph_CAMPEP_0170704732 /_Amphora coffeaeformis, Strain CCMP... 446 7e-151	Diat_Diat_D3_CAMPEP_0198267238 /_Chaetoceros dichaeta, Strain CCMP1751 / 402 1e-132	Stram_Dict_CAMPEP_0185750278 /_Dictyocha speculum, Strain CCMP1381 / 402 1e-131	Diat_Dino_CAMPEP_0167839682 /_Glenodinium foliaceum, Strain CCAP 111... 391 5e-128	Diat_D1_CAMPEP_0171296594 /_Proboscia inermis, Strain CCAP1064/1 / 387 8e-128	Diat_D1_CAMPEP_0178661092 /_Extubocellulus spinifer, Strain CCMP396 / 386 1e-126	Diat_D1_CAMPEP_0181071236 /_Minutocellus polymorphus, Strain NH13 / 379 9e-125	Diat_Diat_D3_CAMPEP_0180951264 /_Ditylum brightwellii, Strain Pop1 (SS4) / 377 4e-123	Diat_Pen_Ara_CAMPEP_0194030968 /_Ara_Grammatophora oceanica, Strain CCMP... 377 9e-123	Diat_D0_CAMPEP_0194271714 /_Corethron pennatum, Strain L29A3 / 375 2e-122	Diatoms	Pennates_Raphid	2	Yes
Phatr3_draftJ1656.p1	Diat_Pen_Raphfso_g15900 525 4e-170	Diat_Dino_CAMPEP_0176005400 /_Kryptoperidinium foliaceum, Strain CCM... 438 3e-137	Diat_Pen_Raphfso_g15901 399 4e-120	Diat_D2_CAMPEP_0172267188 /_Cyclotella meneghiniana, Strain CCMP 338 / 298 4e-85	Diat_Pen_Ara_CAMPEP_0194214792 /_Ara_Thalassionema nitzschioides, Strain... 244 7e-67	Diat_Diat_D3_CAMPEP_0116015052 /_Leptocylindrus danicus var. danicus, Strain... 244 2e-66	Diat_D1_CAMPEP_0172424952 /_Aulacoseira subarctica , Strain CCAP 100... 238 7e-66	Diat_D0_CAMPEP_0113301108 /_Corethron hystrix, Strain 308 / 226 5e-61	Diat_D2_CAMPEP_0206719308 /_Thalassiosira oceanica, Strain CCMP1005 / 145 7e-34	Diat_D2_CAMPEP_0183766032 /_Thalassiosira miniscula, Strain CCMP1093 / 139 4e-32	Diatoms	Pennates_Raphid	5	Yes
Phatr3_draftJ1660.p1	Diat_Pen_Ara_CAMPEP_0197143540 /_Ara_Asterionellopsis glacialis, Strain ... 483 5e-165	Diat_Diat_D3_CAMPEP_0198306372 /_Attheya septentrionalis, Strain CCMP2084 / 444 4e-149	Diat_Pen_Raph_CAMPEP_0172359468 /_Pseudo-nitzschia pungens, Strain c... 435 7e-145	Diat_D2_CAMPEP_0172327550 /_Detonula confervacea, Strain CCMP 353 / 431 1e-143	Diat_D1_CAMPEP_0181066840 /_Minutocellus polymorphus, Strain NH13 / 417 5e-138	Diat_Dino_CAMPEP_0168004040 /_Glenodinium foliaceum, Strain CCAP 111... 293 2e-93	Prok_Prot_B6IPN2_B6IPN2_RHOCS Ribosomal RNA small subunit me... 285 4e-88	Stram_Dict_CAMPEP_0172651660 /_Pseudopedinella elastica, Strain CCMP7... 225 1e-63	Stram_Pel_CAMPEP_0184206670 /_non described non described, Strain CCM... 207 7e-59	Prok_Cyanobacteria_A0A0C1WT41_A0A0C1WT41_9CYAN Uncharacteriz... 199 2e-56	Diatoms	Pennates_Araphid	5	Yes
Phatr3_draftJ1662.p1	Diat_Pen_Raph_CAMPEP_0170705530 /_Amphora coffeaeformis, Strain CCMP... 138 2e-40	Diat_Pen_Raphfso_g12321 134 2e-38	Diat_Dino_CAMPEP_0176011154 /_Kryptoperidinium foliaceum, Strain CCM... 129 7e-36	Diat_D3_CAMPEP_0197438506 /_Triceratium dubium, Strain CCMP147 / 115 2e-30	Diat_D2_CAMPEP_0202001026 /_Thalassiosira antarctica, Strain CCMP982 / 114 5e-30	Diat_Pen_Ara_CAMPEP_0119013684 /_Ara_Synedropsis recta cf, Strain CCMP16... 109 1e-28	Diat_D1_CAMPEP_0194422102 /_Proboscia alata, Strain PI-D3 / 107 6e-28	Diat_D0_CAMPEP_0113297972 /_Corethron hystrix, Strain 308 / 86.3 1e-19	Diat_Pen_Raphfso_g17506 71.2 2e-14	Stram_Bol_CAMPEP_0118634860 /_Bolidomonas pacifica, Strain CCMP 1866 / 44.7 1e-05	Diatoms	Pennates_Raphid	5	Yes
Phatr3_draftJ1667.p1	Diat_Pen_Raph_CAMPEP_0172475130 /_Amphiprora paludosa, Strain CCMP125 / 199 5e-56	Diat_Pen_Ara_CAMPEP_0194262886 /_Ara_Thalassionema nitzschioides, Strain... 178 6e-49	Diat_Diat_D3_CAMPEP_0116015064 /_Leptocylindrus danicus var. danicus, Strain... 155 1e-40	Diat_D1_CAMPEP_0178614160 /_Extubocellulus spinifer, Strain CCMP396 / 130 1e-31	Diat_D2_CAMPEP_0206690884 /_Thalassiosira oceanica, Strain CCMP1005 / 123 2e-29	Red_Bang_CAMPEP_0198730410 /"Unidentified sp., Strain CCMP1999"... 71.6 4e-12	Diat_Dino_CAMPEP_0176154112 /_Kryptoperidinium foliaceum, Strain CCM... 63.9 9e-11	Green_Glauc_CAMPEP_0184648988 /"Gloeochaete witrockiana, Strain SAG 4... 61.6 7e-10	Stram_PESC_CAMPEP_0173161296 /_Ochromonas sp., Strain BG-1 / 63.5 1e-09	Stram_Oom_Oomycetes_A0A067CGY4_A0A067CGY4_SAPPC_Saprolegnia 62.4 2e-09	Diatoms	Pennates_Raphid	5	Yes
Phatr3_draftJ1668.p1	Diat_Pen_Raph_CAMPEP_0119560376 /_Stauroneis constricta, Strain CCMP... 489 6e-167	Diat_Pen_Ara_CAMPEP_0194047214 /_Ara_Grammatophora oceanica, Strain CCMP... 483 2e-166	Diat_Diat_D3_CAMPEP_0198293872 /_Attheya septentrionalis, Strain CCMP2084 / 445 2e-151	Diat_D2_CAMPEP_0195511226 /_Stephanopyxis turris, Strain CCMP 815 / 432 2e-146	Diat_Pen_Raph_CAMPEP_0178891150 /_Nitzschia punctata, Strain CCMP561 / 432 3e-146	Diat_Dino_CAMPEP_0167994844 /_Glenodinium foliaceum, Strain CCAP 111... 427 5e-144	Diat_Dino_CAMPEP_0176153452 /_Kryptoperidinium foliaceum, Strain CCM... 417 3e-140	Amorphea_opi_I1GD91_I1GD91_AMPQE Uncharacterized protein OS=Amp... 271 5e-85	Prok_Spiro_M6F5R6_M6F5R6_9LEPT Taurine catabolism dioxygenas... 244 2e-74	Prok_Spiro_I0XNX6_I0XNX6_9LEPT Taurine catabolism dioxygenas... 199 2e-57	Diatoms	Pennates_Raphid	5	Yes
Phatr3_draftJ1680.p1	Diat_Pen_Raph_CAMPEP_0170708700 /_Amphora coffeaeformis, Strain CCMP... 690 0.0	Diat_Diat_D3_CAMPEP_0113561038 /_Odontella / 654 0.0	Diat_D2_CAMPEP_0172281132 /_Cyclotella meneghiniana, Strain CCMP 338 / 650 0.0	Diat_Pen_Ara_CAMPEP_0197140870 /_Ara_Asterionellopsis glacialis, Strain ... 650 0.0	Diat_D1_CAMPEP_0172497768 /_Coscinodiscus wailesii, Strain CCMP2513 / 564 0.0	Diat_D0_CAMPEP_0194321252 /_Corethron pennatum, Strain L29A3 / 434 3e-142	Diat_Dino_CAMPEP_0176016914 /_Kryptoperidinium foliaceum, Strain CCM... 347 1e-110	Stram_Dict_CAMPEP_0114364048 /_Pteridomonas danica, Strain PT / 304 9e-92	Stram_PESC_CAMPEP_0198441570 /_Synchroma pusillum, Strain CCMP3072 / 299 9e-91	Stram_Pel_CAMPEP_0184235964 /_non described non described, Strain CCM... 280 6e-82	Diatoms	Pennates_Raphid	5	Yes
Phatr3_draftJ1682.p1	Diat_Pen_Raph_CAMPEP_0172447580 /_Amphiprora paludosa, Strain CCMP125 / 742 0.0	Diat_Pen_Raphfso_g1248 691 0.0	Diat_D2_CAMPEP_0172332390 /_Detonula confervacea, Strain CCMP 353 / 617 0.0	Diat_Diat_D3_CAMPEP_0119461644 /_Chaetoceros cf. neograSAR_Cile, Strain RCC1993 / 598 0.0	Diat_D1_CAMPEP_0178976100 /_SAR_Rhizosolenia setigera, Strain CCMP 1694 / 573 0.0	Diat_Pen_Ara_CAMPEP_0178918060 /_Ara_Thalassionema frauenfeldii, Strain ... 526 1e-171	Stram_PESC_CAMPEP_0197378540 /_Pinguiococcus pyrenoidosus, Strain CCM... 448 7e-141	Stram_Oom_CAMPEP_jgi_Pythium_vexans_maker-pve_contig_92-fgenesh-g... 442 6e-135	Prok_Prot_H8MSA6_H8MSA6_CORCM Para-aminobenzoate synthase OS... 422 3e-133	Stram_Raph_CAMPEP_0117810000 /_Chattonella subsalsa, Strain CCMP2191 / 427 2e-132	Diatoms	Pennates_Raphid	5	Yes
Phatr3_draftJ1684.p1	Diat_Pen_Raphfso_g1979 370 1e-117	Diat_Pen_Ara_CAMPEP_0118684388 /_Ara_Striatella unipunctata, Strain CCMP... 368 3e-117	Diat_D1_CAMPEP_0172497274 /_Coscinodiscus wailesii, Strain CCMP2513 / 359 1e-111	Diat_Pen_Raphfso_g17805 342 9e-107	Diat_Diat_D3_CAMPEP_0203685126 /_Chaetoceros affinis, Strain CCMP159 / 350 4e-106	Diat_D2_CAMPEP_0180892544 /_Skeletonema marinoi, Strain FE60 / 298 9e-92	Diat_D0_CAMPEP_0194280776 /_Corethron pennatum, Strain L29A3 / 296 4e-88	Diat_Dino_CAMPEP_0168036900 /_Glenodinium foliaceum, Strain CCAP 111... 265 4e-79	Stram_Dict_CAMPEP_0172644642 /_Pseudopedinella elastica, Strain CCMP7... 211 4e-59	Stram_PESC_Stram_PESC_Eustigmatophytes_W7TQ97_W7TQ97_9STRA_Nannochloropsis 199 4e-56	Diatoms	Pennates_Raphid	5	Yes
Phatr3_draftJ1686.p1	Diat_Pen_Ara_CAMPEP_0197140730 /_Ara_Asterionellopsis glacialis, Strain ... 532 4e-180	Diat_Pen_Raph_CAMPEP_0170710382 /_Amphora coffeaeformis, Strain CCMP... 530 5e-179	Diat_Dino_CAMPEP_0167988182 /_Glenodinium foliaceum, Strain CCAP 111... 518 9e-175	Diat_D1_CAMPEP_0194414632 /_Proboscia alata, Strain PI-D3 / 507 9e-168	Diat_Diat_D3_CAMPEP_0198260520 /_Chaetoceros dichaeta, Strain CCMP1751 / 495 3e-163	Diat_D2_CAMPEP_0195510434 /_Stephanopyxis turris, Strain CCMP 815 / 468 3e-152	Diat_Pen_Raphfso_g16128 449 2e-147	Diat_D0_CAMPEP_0113306128 /_Corethron hystrix, Strain 308 / 225 3e-62	Stram_PESC_CAMPEP_0174996426 /_Ochromonas sp., Strain CCMP1393 / 204 9e-60	Stram_Dict_CAMPEP_0118965970 /_SAR_Rhizochromulina marina cf, Strain CCMP... 207 4e-56	Diatoms	Pennates_Araphid	5	Yes
Phatr3_draftJ1689.p1	Diat_Pen_Raph_CAMPEP_0198149536 /_Entomoneis sp., Strain CCMP2396 / 1247 0.0	Diat_Pen_Ara_CAMPEP_0202507910 /_Ara_Staurosira complex sp., Strain CCMP... 1241 0.0	Diat_Dino_CAMPEP_0167859946 /_Glenodinium foliaceum, Strain CCAP 111... 1228 0.0	Diat_Diat_D3_CAMPEP_0180956048 /_Ditylum brightwellii, Strain Pop1 (SS4) / 1216 0.0	Diat_D1_CAMPEP_0185811192 /_Minutocellus polymorphus, Strain RCC2270 / 1199 0.0	Diat_Pen_Raphfso_g16197 1195 0.0	Diat_D2_CAMPEP_0203603376 /_Thalassiosira weissflogii, Strain CCMP10... 1165 0.0	Diat_D0_CAMPEP_0113312666 /_Corethron hystrix, Strain 308 / 1139 0.0	Stram_Bol_CAMPEP_0197548358 /_Bolidomonas sp., Strain RCC2347 / 1065 0.0	Stram_PESC_CAMPEP_0118851284 /_Phaeomonas parva, Strain CCMP2877 / 1006 0.0	Diatoms	Pennates_Raphid	5	Yes
Phatr3_draftJ1691.p1	Diat_Pen_Raph_CAMPEP_0170702422 /_Amphora coffeaeformis, Strain CCMP... 441 9e-151	Diat_Pen_Raphfso_g1237 358 2e-118	Diat_Diat_D3_CAMPEP_0198290004 /_Attheya septentrionalis, Strain CCMP2084 / 311 8e-100	Diat_Pen_Ara_CAMPEP_0194066020 /_Ara_Grammatophora oceanica, Strain CCMP... 300 5e-97	Diat_Pen_Raph_CAMPEP_0170668236 /_Amphora coffeaeformis, Strain CCMP... 297 8e-95	Diat_D2_CAMPEP_0203613180 /_Thalassiosira weissflogii, Strain CCMP10... 291 7e-93	Diat_Pen_Raphfso_g7229 283 7e-89	Diat_D1_CAMPEP_0178626388 /_Extubocellulus spinifer, Strain CCMP396 / 282 5e-88	Diat_Pen_Raphfso_g10240 272 8e-86	Diat_D2_CAMPEP_0195541218 /_Stephanopyxis turris, Strain CCMP 815 / 264 1e-81	Diatoms	Pennates_Raphid	5	Yes
Phatr3_draftJ1692.p1	Diat_Pen_Ara_CAMPEP_0119009208 /_Ara_Synedropsis recta cf, Strain CCMP16... 259 1e-83	Diat_Diat_D3_CAMPEP_0185729398 /_Helicotheca tamensis, Strain CCMP826 / 252 5e-81	Diat_D1_CAMPEP_0172490566 /_Coscinodiscus wailesii, Strain CCMP2513 / 232 4e-73	Diat_D2_CAMPEP_0195508776 /_Stephanopyxis turris, Strain CCMP 815 / 228 1e-71	Diat_Diat_D3_CAMPEP_0197250486 /_Chaetoceros sp., Strain UNC1202 / 197 1e-59	Diat_D1_CAMPEP_0178555460 /_Extubocellulus spinifer, Strain CCMP396 / 188 1e-56	Green_G2_A0A061SAX4_A0A061SAX4_9CHLO Mip family channel prot... 187 2e-54	Diat_D0_CAMPEP_0194285576 /_Corethron pennatum, Strain L29A3 / 183 3e-54	Diat_Pen_Raph_CAMPEP_0196057900 /_Fragilariopsis kerguelensis, Strai... 184 4e-54	Stram_Dict_CAMPEP_0185764406 /_Dictyocha speculum, Strain CCMP1381 / 184 7e-54	Diatoms	Pennates_Araphid	5	Yes
Phatr3_draftJ1693.p1	SAR_Cil_CAMPEP_0202967530 /"Pseudokeronopsis sp., Strain Brazil" / 531 0.0	Diat_Pen_Ara_CAMPEP_0202495890 /_Ara_Staurosira complex sp., Strain CCMP... 162 1e-47	Diat_Dino_CAMPEP_0176323508 /_Kryptoperidinium foliaceum, Strain CCM... 124 1e-32	Diat_Pen_Raphfso_g18784 119 5e-31	Diat_Pen_Raphfso_g11458 112 3e-28	Diat_Diat_D3_CAMPEP_0204748348 /_Ditylum brightwellii, Strain GSO104 / 85.5 9e-19	Diat_D1_CAMPEP_0178582256 /_Extubocellulus spinifer, Strain CCMP396 / 85.1 2e-18	Diat_D2_CAMPEP_0184933924 /_Skeletonema marinoi, Strain skelA / 57.8 4e-09			SAR	Cil	1	No
Phatr3_draftJ1694.p1	Diat_Pen_Ara_CAMPEP_0194031914 /_Ara_Grammatophora oceanica, Strain CCMP... 257 2e-79	Diat_Pen_Ara_CAMPEP_0202452770 /_Ara_Licmorphora paradoxa, Strain CCMP2313 / 242 1e-73	Diat_Pen_Ara_CAMPEP_0178916034 /_Ara_Thalassionema frauenfeldii, Strain ... 244 1e-73	Diat_Diat_D3_CAMPEP_0185676252 /_Ditylum brightwellii, Strain GSO105 / 233 9e-69	Diat_D2_CAMPEP_0203489744 /_Thalassiosira weissflogii, Strain CCMP10... 230 2e-68	Diat_D2_CAMPEP_0171427176 /_Thalassiosira weissflogii, Strain CCMP13... 230 2e-68	Diat_Diat_D3_CAMPEP_0185742364 /_Helicotheca tamensis, Strain CCMP826 / 228 1e-66	Diat_Diat_D3_CAMPEP_0204745094 /_Ditylum brightwellii, Strain GSO104 / 224 2e-66	Diat_Pen_Ara_CAMPEP_0202505990 /_Ara_Staurosira complex sp., Strain CCMP... 223 1e-64	Diat_D2_CAMPEP_0184793726 /_Thalassiosira rotula, Strain CCMP3096 / 219 4e-64	Diatoms	Pennates_Araphid	5	Yes
Phatr3_draftJ1695.p1	Diat_Pen_Raph_CAMPEP_0168730786 /_Amphiprora sp., Strain CCMP467 / 621 0.0	Diat_Diat_D3_CAMPEP_0116007510 /_Leptocylindrus danicus var. danicus, Strain... 438 6e-135	Diat_Pen_Raph_CAMPEP_0194155882 /_Thalassiothrix antarctica, Strain L... 366 1e-112	Diat_Pen_Raphfso_g16204 373 4e-112	Diat_Dino_CAMPEP_0176006128 /_Kryptoperidinium foliaceum, Strain CCM... 324 9e-101	Diat_D2_CAMPEP_0201655840 /_Thalassiosira gravida, Strain GMp14c1 / 326 3e-100	Diat_D1_CAMPEP_0181021776 /_Minutocellus polymorphus, Strain NH13 / 330 4e-97	Diat_D0_CAMPEP_0113303094 /_Corethron hystrix, Strain 308 / 311 2e-95	Diat_D0_CAMPEP_0194292974 /_Corethron pennatum, Strain L29A3 / 311 8e-92	Stram_Bol_CAMPEP_0182485482 /_Bolidomonas pacifica, Strain RCC208 / 273 3e-79	Diatoms	Pennates_Raphid	5	Yes
Phatr3_draftJ1697.p1	Diat_Pen_Raphfso_g17776 556 0.0	Diat_Dino_CAMPEP_0167864428 /_Glenodinium foliaceum, Strain CCAP 111... 493 4e-170	Diat_Pen_Ara_CAMPEP_0197152120 /_Ara_Asterionellopsis glacialis, Strain ... 475 8e-164	Diat_Diat_D3_CAMPEP_0204779090 /_Ditylum brightwellii, Strain GSO104 / 375 5e-125	Diat_D2_CAMPEP_0201909942 /_Thalassiosira antarctica, Strain CCMP982 / 370 3e-123	Diat_D1_CAMPEP_0184869402 /_Dactyliosolen fragilissimus / 334 4e-109	Diat_Pen_Raphfso_g1949 227 7e-68	Diat_D0_CAMPEP_0113297634 /_Corethron hystrix, Strain 308 / 152 1e-40	Stram_Bol_CAMPEP_0118648438 /_Bolidomonas pacifica, Strain CCMP 1866 / 102 2e-24	Stram_Dict_CAMPEP_0185773492 /_Dictyocha speculum, Strain CCMP1381 / 62.4 4e-10	Diatoms	Pennates_Raphid	5	Yes
Phatr3_draftJ1699.p1	Diat_Pen_Raphfso_g17777 423 6e-143	Diat_Pen_Raphfso_g1950 416 2e-140	Diat_D1_CAMPEP_0184855996 /_Dactyliosolen fragilissimus / 394 3e-131	Diat_Diat_D3_CAMPEP_0180982052 /_Ditylum brightwellii, Strain Pop2 (SS10) / 385 3e-128	Diat_Dino_CAMPEP_0168136690 /_Glenodinium foliaceum, Strain CCAP 111... 381 5e-127	Diat_D2_CAMPEP_0195525586 /_Stephanopyxis turris, Strain CCMP 815 / 370 2e-122	Diat_Pen_Ara_CAMPEP_0195281294 /_Ara_Asterionellopsis glacialis, Strain ... 357 3e-117	Diat_D0_CAMPEP_0194321726 /_Corethron pennatum, Strain L29A3 / 334 3e-108	Stram_Raph_CAMPEP_0117876586 /_Chattonella subsalsa, Strain CCMP2191 / 173 2e-47	Stram_PESC_Stram_PESC_Eustigmatophytes_W7TF1_W7TF1_9STRA_Nannochloropsis 169 1e-45	Diatoms	Pennates_Raphid	5	Yes
Phatr3_draftJ1704.p1	Diat_Pen_Raph_CAMPEP_0170689870 /_Amphora coffeaeformis, Strain CCMP... 162 1e-50	Diat_Pen_Raphfso_g16127 160 7e-50	Diat_Dino_CAMPEP_0176086872 /_Kryptoperidinium foliaceum, Strain CCM... 125 4e-36	Diat_Diat_D3_CAMPEP_0113536682 /_Odontella / 120 3e-34	Diat_Pen_Ara_CAMPEP_0194046810 /_Ara_Grammatophora oceanica, Strain CCMP... 114 1e-31	Diat_D2_CAMPEP_0171433220 /_Thalassiosira weissflogii, Strain CCMP13... 104 5e-28	Diat_D1_CAMPEP_0172416968 /_Aulacoseira subarctica , Strain CCAP 100... 103 1e-27	Diat_D0_CAMPEP_0194306656 /_Corethron pennatum, Strain L29A3 / 87.4 2e-21	Stram_PESC_CAMPEP_0114459120 /_Paraphysomonas imperforata, Strain PA2 / 83.2 8e-20	Stram_Bol_CAMPEP_0182453968 /_Bolidomonas pacifica, Strain RCC208 / 83.2 1e-19	Diatoms	Pennates_Raphid	5	Yes
Phatr3_draftJ1714.p1	Diat_Pen_Ara_CAMPEP_0195282594 /_Ara_Asterionellopsis glacialis, Strain ... 199 3e-60	Diat_D2_CAMPEP_0195517362 /_Stephanopyxis turris, Strain CCMP 815 / 192 6e-58	Diat_Pen_Raphfso_g10398 186 4e-55	Diat_Diat_D3_CAMPEP_0185668622 /_Ditylum brightwellii, Strain GSO105 / 174 1e-50	Diat_Dino_CAMPEP_0176231186 /_Kryptoperidinium foliaceum, Strain CCM... 170 1e-49	Diat_D1_CAMPEP_0172482140 /_Coscinodiscus wailesii, Strain CCMP2513 / 169 8e-49	Diat_D0_CAMPEP_0113300118 /_Corethron hystrix, Strain 308 / 159 8e-45	Stram_Dict_CAMPEP_0182573124 /_Florenciella sp., Strain RCC1587 / 116 6e-29			Diatoms	Pennates_Araphid	5	Yes
Phatr3_draftJ1717.p1	Diat_Pen_Raph_CAMPEP_0170701046 /_Amphora coffeaeformis, Strain CCMP... 217 1e-69	Diat_Pen_Ara_CAMPEP_0202482732 /_Ara_Staurosira complex sp., Strain CCMP... 215 4e-69	Diat_Pen_Raphfso_g14897 214 1e-68	Diat_Pen_Raphfso_g17835 205 4e-65	Diat_Dino_CAMPEP_0168027728 /_Glenodinium foliaceum, Strain CCAP 111... 189 3e-59	Diat_Diat_D3_CAMPEP_0180975524 /_Ditylum brightwellii, Strain Pop2 (SS10) / 185 4e-57	Diat_D1_CAMPEP_0181045874 /_Minutocellus polymorphus, Strain NH13 / 176 1e-53	Diat_D2_CAMPEP_0195521814 /_Stephanopyxis turris, Strain CCMP 815 / 163 1e-48	Diat_D0_CAMPEP_0113316640 /_Corethron hystrix, Strain 308 / 160 1e-47	Stram_Dict_CAMPEP_0172626124 /_Pseudopedinella elastica, Strain CCMP7... 129 1e-35	Diatoms	Pennates_Raphid	5	Yes
Phatr3_draftJ1718.p1	Diat_Pen_Ara_CAMPEP_0194067982 /_Ara_Grammatophora oceanica, Strain CCMP... 225 1e-62	Diat_Pen_Ara_CAMPEP_0202500764 /_Ara_Staurosira complex sp., Strain CCMP... 149 9e-38	Diat_Pen_Raph_CAMPEP_0168789478 /_Amphiprora sp., Strain CCMP467 / 133 2e-33	Stram_PX_P_Phaeophytes_D8LNN0_D8LNN0_ECTSI_Ectocarpus 119 1e-28	Stram_PX_P_Phaeophytes_D7FZB0_D7FZB0_ECTSI_Ectocarpus 118 1e-28	Stram_PX_Esi0009_0185_No 114 2e-26	Diat_Diat_D3_CAMPEP_0195395114 /_Chaetoceros neograSAR_Cile, Strain CCMP1317 / 100 5e-21	Diat_Diat_D3_CAMPEP_0196826436 /_Leptocylindrus danicus, Strain CCMP1856 / 97.8 4e-20	Diat_Pen_Raphfso_g10355 90.5 6e-18	Diat_D2_CAMPEP_0113414512 /_Skeletonema costatum, Strain 1716 / 87.0 2e-17	Diatoms	Pennates_Araphid	3	Yes
Phatr3_draftJ1723.p1	Diat_Pen_Raph_CAMPEP_0113463438 /_Nitzschia sp. / 57.4 4e-08	Diat_Pen_Ara_CAMPEP_0202446320 /_Ara_Licmorphora paradoxa, Strain CCMP2313 / 51.2 3e-06									Diatoms	Pennates_Raphid	2	Yes
Phatr3_draftJ1724.p1	Diat_Pen_Raph_CAMPEP_0170715692 /_Amphora coffeaeformis, Strain CCMP... 200 2e-58	Diat_D1_CAMPEP_0181050000 /_Minutocellus polymorphus, Strain NH13 / 182 1e-51	Diat_Pen_Ara_CAMPEP_0195308002 /_Ara_Asterionellopsis glacialis, Strain ... 181 4e-51	Diat_Diat_D3_CAMPEP_0180980080 /_Ditylum brightwellii, Strain Pop2 (SS10) / 177 9e-50	Diat_Dino_CAMPEP_0176289002 /_Kryptoperidinium foliaceum, Strain CCM... 166 1e-45	Diat_Pen_Raphfso_g1998 157 2e-42	Diat_D2_CAMPEP_0172553004 /_Thalassiosira punctigera, Strain Tpunct2... 154 7e-42	Diat_Pen_Raphfso_g17823 155 2e-41	Diat_D0_CAMPEP_0113308402 /_Corethron hystrix, Strain 308 / 152 2e-40	Stram_Pel_CAMPEP_0169058116 /_Aureococcus anophagefferens, Strain CCM... 126 4e-31	Diatoms	Pennates_Raphid	5	Yes
Phatr3_draftJ1725.p1	Diat_Pen_Raph_CAMPEP_0170665218 /_Amphora coffeaeformis, Strain CCMP... 222 8e-69	Diat_Pen_Raphfso_g17824 221 2e-68	Diat_Pen_Raphfso_g1999 214 1e-65	Diat_Pen_Ara_CAMPEP_0197135522 /_Ara_Asterionellopsis glacialis, Strain ... 184 3e-54	Diat_D1_CAMPEP_0178704482 /_Extubocellulus spinifer, Strain CCMP396 / 180 1e-52	Diat_Dino_CAMPEP_0176021546 /_Kryptoperidinium foliaceum, Strain CCM... 160 2e-45	Diat_Diat_D3_CAMPEP_0198283152 /_Attheya septentrionalis, Strain CCMP2084 / 159 2e-44	Diat_D2_CAMPEP_0172282822 /_Cyclotella meneghiniana, Strain CCMP 338 / 146 5e-40	Diat_D0_CAMPEP_0194284852 /_Corethron pennatum, Strain L29A3 / 91.3 7e-20	Stram_PX_CAMPEP_1kp_So6058/Sargassum_horneri 85.9 1e-18	Diatoms	Pennates_Raphid	5	Yes
Phatr3_draftJ1730.p1	Diat_Pen_Raph_CAMPEP_0170707036 /_Amphora coffeaeformis, Strain CCMP... 241 2e-66	Diat_Pen_Raphfso_g17884 236 2e-64	Diat_Pen_Raphfso_g14951 225 7e-61	Diat_Pen_Ara_CAMPEP_0194051074 /_Ara_Grammatophora oceanica, Strain CCMP... 176 1e-44	Diat_D1_CAMPEP_0172501088 /_Coscinodiscus wailesii, Strain CCMP2513 / 165 2e-40	Diat_Diat_D3_CAMPEP_0180929358 /_Ditylum brightwellii, Strain Pop1 (SS4) / 163 7e-40	Diat_D2_CAMPEP_0183710268 /_Thalassiosira miniscula, Strain CCMP1093 / 138 3e-32	Diat_D0_CAMPEP_0113302366 /_Corethron hystrix, Strain 308 / 97.1 2e-19	Stram_Oom_CAMPEP_jgi_Pythium_iwiyamae_maker-piw_contig_57-fgenesh... 76.3 5e-13	Amorphea_Am_CAMPEP_0201490678 /"Paramoeba atlantica, Strain 621/1 ... 75.1 2e-12	Diatoms	Pennates_Raphid	5	Yes
Phatr3_draftJ1731.p1	Diat_Pen_Raphfso_g13884 1597 0.0	Diat_Pen_Raphfso_g16505 1575 0.0	Diat_Pen_Ara_CAMPEP_0194209836 /_Ara_Thalassionema nitzschioides, Strain... 1360 0.0	Diat_D1_CAMPEP_0178655362 /_Extubocellulus spinifer, Strain CCMP396 / 995 0.0	Diat_D2_CAMPEP_0172330712 /_Detonula confervacea, Strain CCMP 353 / 957 0.0	Diat_Diat_D3_CAMPEP_0198282778 /_Attheya septentrionalis, Strain CCMP2084 / 889 0.0	Diat_Dino_CAMPEP_0167992518 /_Glenodinium foliaceum, Strain CCAP 111... 276 1e-81	Diat_D0_CAMPEP_0194346406 /_Corethron pennatum, Strain L29A3 / 240 2e-62	Stram_Bol_CAMPEP_0197568526 /_Bolidomonas sp., Strain RCC2347 / 204 7e-52	SAR_Rhiz_CAMPEP_0175126936 /"Unknown cercozoan, Strain Diat_D1" / 74.7 3e-12	Diatoms	Pennates_Raphid	5	Yes
Phatr3_draftJ1732.p1	Diat_Pen_Raphfso_g2906 356 9e-117	Diat_Pen_Raphfso_g3516 353 8e-116	Diat_Pen_Raph_CAMPEP_0172401026 /_Pseudo-nitzschia pungens, Strain c... 290 3e-92	Diat_D2_CAMPEP_0180839518 /_Skeletonema marinoi, Strain FE7 / 204 3e-59	Diat_Dino_CAMPEP_0170429910 /_Durinskia baltica, Strain CSIRO CS-38 / 196 6e-58	Diat_Pen_Ara_CAMPEP_0202510266 /_Ara_Staurosira complex sp., Strain CCMP... 206 2e-57	Diat_Pen_Ara_CAMPEP_0194040828 /_Ara_Grammatophora oceanica, Strain CCMP... 187 2e-52	Diat_Pen_Ara_CAMPEP_0119006020 /_Ara_Synedropsis recta cf, Strain CCMP16... 182 7e-50	Diat_Diat_D3_CAMPEP_0196823882 /_Leptocylindrus danicus, Strain CCMP1856 / 167 2e-45	Diat_D1_CAMPEP_0194399254 /_Proboscia alata, Strain PI-D3 / 161 7e-44	Diatoms	Pennates_Raphid	5	Yes
Phatr3_draftJ1734.p1											No match		0	No
Phatr3_draftJ1735.p1	Diat_Pen_Raph_CAMPEP_0168840490 /_Amphiprora sp., Strain CCMP467 / 1580 0.0	Diat_Dino_CAMPEP_0167837922 /_Glenodinium foliaceum, Strain CCAP 111... 1533 0.0	Diat_Pen_Ara_CAMPEP_0197141904 /_Ara_Asterionellopsis glacialis, Strain ... 1487 0.0	Diat_Diat_D3_CAMPEP_0198287390 /_Attheya septentrionalis, Strain CCMP2084 / 1472 0.0	Diat_D2_CAMPEP_0203295396 /_Thalassiosira weissflogii, Strain CCMP10... 1461 0.0	Diat_D1_CAMPEP_0172484998 /_Coscinodiscus wailesii, Strain CCMP2513 / 1460 0.0	Diat_Pen_Raphfso_g16488 1440 0.0	Diat_Pen_Raphfso_g13900 1437 0.0	Diat_D2_CAMPEP_0206709774 /_Thalassiosira oceanica, Strain CCMP1005 / 1427 0.0	Stram_Bol_CAMPEP_0182493680 /_Bolidomonas sp., Strain RCC1657 / 1259 0.0	Diatoms	Pennates_Raphid	5	Yes
Phatr3_draftJ1737.p1											No match		0	No
Phatr3_draftJ174.p1	Diat_Pen_Raphfso_g16490 426 4e-140	Diat_Pen_Raph_CAMPEP_0194183202 /_Thalassiothrix antarctica, Strain L... 355 1e-114	Diat_Dino_CAMPEP_0167842158 /_Glenodinium foliaceum, Strain CCAP 111... 341 2e-107	Diat_D1_CAMPEP_0178627240 /_Extubocellulus spinifer, Strain CCMP396 / 339 1e-104	Diat_D2_CAMPEP_0115979846 /_Skeletonema marinoi, Strain SM1012Den-03 / 330 1e-101	Diat_Pen_Raphfso_g13899 315 9e-101	Diat_Diat_D3_CAMPEP_0195362100 /_Chaetoceros neograSAR_Cile, Strain CCMP1317 / 317 4e-97	Diat_Pen_Raph_CAMPEP_0172371894 /_Pseudo-nitzschia pungens, Strain c... 299 2e-93	Diat_D2_jgi_Thaps3_38071_e_gw1.18.84.1 229 3e-68	Green_Strep_F2E5V4_F2E5V4_HORVD Predicted protein OS=Hordeum... 219 9e-63	Diatoms	Pennates_Raphid	5	Yes
Phatr3_draftJ1740.p1	Diat_D1_CAMPEP_0185826630 /_Minutocellus polymorphus, Strain RCC2270 / 465 2e-151	Diat_D1_CAMPEP_0178698922 /_Extubocellulus spinifer, Strain CCMP396 / 463 2e-149	Diat_D2_CAMPEP_0201938152 /_Thalassiosira antarctica, Strain CCMP982 / 446 2e-145	Diat_Diat_D3_CAMPEP_0113530576 /_Odontella / 444 8e-144	Diat_Diat_D3_CAMPEP_0113580274 /_Odontella / 441 1e-143	Amorphea_Am_CAMPEP_0201489746 /"Paramoeba atlantica, Strain 621/1 ... 424 9e-138	Diat_Pen_Raphfso_g2580 415 2e-131	Diat_D0_CAMPEP_0194290536 /_Corethron pennatum, Strain L29A3 / 400 3e-128	Diat_Pen_Ara_CAMPEP_0202486096 /_Ara_Staurosira complex sp., Strain CCMP... 396 2e-126	Diat_Pen_Raphfso_g11664 400 9e-126	Diatoms	D1	5	Yes
Phatr3_draftJ1746.p1	Diat_Pen_Raph_CAMPEP_0198154420 /_Entomoneis sp., Strain CCMP2396 / 619 0.0	Diat_Pen_Ara_CAMPEP_0202498520 /_Ara_Staurosira complex sp., Strain CCMP... 593 0.0	Diat_D1_CAMPEP_0181026824 /_Minutocellus polymorphus, Strain NH13 / 545 0.0	Diat_D3_CAMPEP_0197445426 /_Triceratium dubium, Strain CCMP147 / 541 0.0	Diat_Pen_Raphfso_g16122 509 2e-176	Diat_D2_CAMPEP_0183762510 /_Thalassiosira miniscula, Strain CCMP1093 / 490 7e-169	Diat_Dino_CAMPEP_0170251584 /_Durinskia baltica, Strain CSIRO CS-38 / 182 2e-50	Stram_Lab_CAMPEP_jgi_Aurantochytrium_limaticum_Aurli1_103378_estE... 181 2e-50	Stram_PESC_Noc_GME8189 locus=Scaffold4:641506:645124:- 188 3e-50	SAR_Rhiz_CAMPEP_0202711152 /"Elphidium margaritaceum" / 184 3e-49	Diatoms	Pennates_Raphid	5	Yes
Phatr3_draftJ1747.p1	Diat_Pen_Raph_CAMPEP_0119551690 /_Stauroneis constricta, Strain CCMP... 481 1e-164	Diat_Pen_Raph_CAMPEP_0178756450 /_Nitzschia punctata, Strain CCMP561 / 473 2e-161	Diat_Pen_Raph_CAMPEP_0178879150 /_Nitzschia punctata, Strain CCMP561 / 473 4e-161	Diat_Dino_CAMPEP_0176009700 /_Kryptoperidinium foliaceum, Strain CCM... 457 8e-155	Diat_Dino_CAMPEP_0170273014 /_Durinskia baltica, Strain CSIRO CS-38 / 439 7e-148	Diat_Pen_Raphfso_g15736 438 3e-147	Diat_Pen_Raphfso_g17229 437 4e-147	Diat_Pen_Ara_CAMPEP_0202483898 /_Ara_Staurosira complex sp., Strain CCMP... 430 9e-146	Diat_Pen_Ara_CAMPEP_0119014886 /_Ara_Synedropsis recta cf, Strain CCMP16... 426 2e-142	Stram_Bol_CAMPEP_0182492394 /_Bolidomonas sp., Strain RCC1657 / 356 1e-115	Diatoms	Pennates_Raphid	5	Yes
Phatr3_draftJ1748.p1	Diat_Pen_Ara_CAMPEP_0202491662 /_Ara_Staurosira complex sp., Strain CCMP... 311 9e-91	Diat_Pen_Ara_CAMPEP_0194053012 /_Ara_Grammatophora oceanica, Strain CCMP... 305 7e-90	Diat_Diat_D3_CAMPEP_0119453914 /_Chaetoceros cf. neograSAR_Cile, Strain RCC1993 / 293 1e-86	Diat_D2_CAMPEP_0195542272 /_Stephanopyxis turris, Strain CCMP 815 / 272 3e-78	Diat_D1_CAMPEP_0172517432 /_Coscinodiscus wailesii, Strain CCMP2513 / 258 8e-74	Diat_Pen_Raph_CAMPEP_0170666864 /_Amphora coffeaeformis, Strain CCMP... 258 3e-73	Diat_D0_CAMPEP_0194320986 /_Corethron pennatum, Strain L29A3 / 233 2e-65	Diat_Diat_D3_CAMPEP_0116019720 /_Leptocylindrus danicus var. danicus, Strain... 211 3e-57	Diat_Pen_Raph_CAMPEP_0170672432 /_Amphora coffeaeformis, Strain CCMP... 203 7e-55	Diat_Pen_Raph_CAMPEP_0178794806 /_Nitzschia punctata, Strain CCMP561 / 179 2e-46	Diatoms	Pennates_Araphid	5	Yes
Phatr3_draftJ1749.p1	Diat_Pen_Ara_CAMPEP_0202491662 /_Ara_Staurosira complex sp., Strain CCMP... 299 6e-87	Diat_D1_CAMPEP_0172517432 /_Coscinodiscus wailesii, Strain CCMP2513 / 239 2e-67	Diat_Pen_Raph_CAMPEP_0170672432 /_Amphora coffeaeformis, Strain CCMP... 233 7e-66	Diat_Diat_D3_CAMPEP_0116019720 /_Leptocylindrus danicus var. danicus, Strain... 232 4e-65	Diat_D2_CAMPEP_0203260990 /_Thalassiosira weissflogii, Strain CCMP10... 214 5e-58	Diat_Diat_D3_CAMPEP_0180971424 /_Ditylum brightwellii, Strain Pop2 (SS10) / 188 1e-49	Diat_Pen_Raphfso_g2725 185 9e-49	Diat_Pen_Raph_CAMPEP_0178794806 /_Nitzschia punctata, Strain CCMP561 / 185 1e-48	Diat_D1_CAMPEP_0178699166 /_Extubocellulus spinifer, Strain CCMP396 / 178 2e-46	Diat_Pen_Raph_CAMPEP_0170666864 /_Amphora coffeaeformis, Strain CCMP... 178 4e-46	Diatoms	Pennates_Araphid	5	Yes
Phatr3_draftJ1750.p1	Diat_Pen_Raphfso_g16107 530 0.0	Diat_Pen_Ara_CAMPEP_0194066926 /_Ara_Grammatophora oceanica, Strain CCMP... 498 1e-165	Diat_Pen_Ara_CAMPEP_0202508228 /_Ara_Staurosira complex sp., Strain CCMP... 428 8e-142	Diat_Pen_Raph_CAMPEP_0168831800 /_Amphiprora sp., Strain CCMP467 / 419 1e-136	Diat_Diat_D3_CAMPEP_0198278446 /_Chaetoceros dichaeta, Strain CCMP1751 / 405 2e-132	Diat_Diat_D3_CAMPEP_0113533862 /_Odontella / 404 1e-131	Diat_D2_CAMPEP_0202000816 /_Thalassiosira antarctica, Strain CCMP982 / 377 1e-121	Diat_Pen_Raph_CAMPEP_0172471670 /_Amphiprora paludosa, Strain CCMP125 / 377 5e-121	Diat_Pen_Ara_CAMPEP_0194049216 /_Ara_Grammatophora oceanica, Strain CCMP... 371 2e-119	Diat_D0_CAMPEP_0194289244 /_Corethron pennatum, Strain L29A3 / 371 2e-119	Diatoms	Pennates_Raphid	5	Yes
Phatr3_draftJ1756.p1	Diat_D2_CAMPEP_0201938152 /_Thalassiosira antarctica, Strain CCMP982 / 479 4e-159	Diat_Diat_D3_CAMPEP_0113580274 /_Odontella / 471 7e-156	Diat_D1_CAMPEP_0178698922 /_Extubocellulus spinifer, Strain CCMP396 / 467 1e-151	Diat_Diat_D3_CAMPEP_0113530576 /_Odontella / 461 5e-151	Diat_D1_CAMPEP_0185826630 /_Minutocellus polymorphus, Strain RCC2270 / 457 8e-149	Amorphea_Am_CAMPEP_0201489746 /"Paramoeba atlantica, Strain 621/1 ... 443 1e-145	Diat_D0_CAMPEP_0194328980 /_Corethron pennatum, Strain L29A3 / 428 1e-139	Diat_D0_CAMPEP_0194290536 /_Corethron pennatum, Strain L29A3 / 422 1e-137	Diat_Pen_Raph_CAMPEP_0168845308 /_Amphiprora sp., Strain CCMP467 / 430 7e-137	Diat_Pen_Ara_CAMPEP_0194251330 /_Ara_Thalassionema nitzschioides, Strain... 422 4e-136	Diatoms	D2	5	Yes
Phatr3_draftJ1757.p1	Diat_Pen_Ara_CAMPEP_0202501840 /_Ara_Staurosira complex sp., Strain CCMP... 160 8e-42	Diat_Pen_Raph_CAMPEP_0194166120 /_Thalassiothrix antarctica, Strain L... 157 1e-40	Diat_Diat_D3_CAMPEP_0203666810 /_Chaetoceros affinis, Strain CCMP159 / 154 1e-39	Diat_Pen_Raph_CAMPEP_0116087584 /_Pseudo-nitzschia delicatissima, St... 154 2e-39	Diat_Pen_Raph_CAMPEP_0116094922 /_Pseudo-nitzschia delicatissima, St... 154 2e-39	Diat_Pen_Ara_CAMPEP_0197152166 /_Ara_Asterionellopsis glacialis, Strain ... 152 6e-39	Diat_Diat_D3_CAMPEP_0185677802 /_Ditylum brightwellii, Strain GSO105 / 150 4e-38	Diat_Diat_D3_CAMPEP_0204744088 /_Ditylum brightwellii, Strain GSO104 / 150 4e-38	Diat_Dino_CAMPEP_0176004892 /_Kryptoperidinium foliaceum, Strain CCM... 149 9e-38	Diat_Pen_Ara_CAMPEP_0195300612 /_Ara_Asterionellopsis glacialis, Strain ... 147 2e-37	Diatoms	Pennates_Araphid	5	Yes
Phatr3_draftJ1758.p1	Red_Rhod__CAMPEP_0184735454 /"Rhodella maculata, Strain CCMP 73... 318 2e-91	Red_Rhod__CAMPEP_0184708994 /"Rhodella maculata, Strain CCMP 73... 300 9e-87	Red_Rhod__CAMPEP_0184735696 /"Rhodella maculata, Strain CCMP 73... 302 4e-86	Red_Rhod__CAMPEP_0174912218 /"Rhodella maculata, Strain CCMP736" / 295 1e-84	Red_Rhod__CAMPEP_0184708952 /"Rhodella maculata, Strain CCMP 73... 285 1e-80	Diat_Pen_Ara_CAMPEP_0194065856 /_Ara_Grammatophora oceanica, Strain CCMP... 252 5e-70	Diat_Pen_Ara_CAMPEP_0202493356 /_Ara_Staurosira complex sp., Strain CCMP... 206 3e-54	Diat_D2_CAMPEP_0183665376 /_Skeletonema menzelii, Strain CCMP793 / 201 3e-53	Diat_D1_CAMPEP_0172416748 /_Aulacoseira subarctica , Strain CCAP 100... 174 4e-45	Diat_D2_CAMPEP_0201716532 /_Skeletonema japonicum, Strain CCMP2506 / 159 8e-39	Red algae	Rhodellophytes	5	No
Phatr3_draftJ1759.p1	Diat_Dino_CAMPEP_0168084826 /_Glenodinium foliaceum, Strain CCAP 111... 64.3 2e-12	Diat_Pen_Raph_CAMPEP_0172439188 /_Amphiprora paludosa, Strain CCMP125 / 66.2 4e-12	Diat_Pen_Raph_CAMPEP_0178833914 /_Nitzschia punctata, Strain CCMP561 / 65.5 7e-12	Diat_Pen_Ara_CAMPEP_0197145798 /_Ara_Asterionellopsis glacialis, Strain ... 65.5 8e-12	Diat_Dino_CAMPEP_0176050060 /_Kryptoperidinium foliaceum, Strain CCM... 64.3 2e-11	Diat_Diat_D3_CAMPEP_0185670220 /_Ditylum brightwellii, Strain GSO105 / 62.4 9e-11	Diat_Pen_Raphfso_g11149 58.5 2e-09	Diat_Pen_Ara_CAMPEP_0194227130 /_Ara_Thalassionema nitzschioides, Strain... 58.5 2e-09	Diat_Diat_D3_CAMPEP_0185730898 /_Helicotheca tamensis, Strain CCMP826 / 58.5 2e-09	Stram_Dict_CAMPEP_0197387300 /_Chrysocystis fragilis, Strain CCMP3189 / 51.6 3e-07	Diatoms	Dinotoms	5	Yes
Phatr3_draftJ1760.p1	Diat_Pen_Raph_CAMPEP_0196001382 /_Fragilariopsis kerguelensis, Strai... 257 4e-79	Stram_Dict_CAMPEP_0171621096 /_non described non described, Strain CC... 234 3e-72	Prok_Prot_G2KMH4_G2KMH4_MICAA Uncharacterized protein OS=Mic... 235 3e-70	Prok_Spiro_I4B6W9_I4B6W9_TURPD Cell wall/surface repeat prot... 232 8e-68	Prok_Spiro_K5CC96_K5CC96_LEPME Uncharacterized protein OS=Le... 224 3e-67	Diat_Pen_Raph_CAMPEP_0195977996 /_Fragilariopsis kerguelensis, Strai... 198 6e-59	Prok_Cobi_F0SAF8_F0SAF8_PSESL NHL repeat containing protein ... 214 2e-58	Virus_M1PQ47_M1PQ47_9VIRU Uncharacterized protein OS=Synecho... 200 3e-58	Prok_Spiro_M6DJ96_M6DJ96_9LEPT Putative lipoprotein OS=Lepto... 200 4e-58	Prok_Spiro_N1VYZ2_N1VYZ2_9LEPT Uncharacterized protein OS=Le... 200 8e-56	Diatoms	Pennates_Raphid	1	No
Phatr3_draftJ1761.p1											No match		0	No
Phatr3_draftJ1762.p1	Diat_Pen_Ara_CAMPEP_0178907010 /_Ara_Thalassionema frauenfeldii, Strain ... 1420 0.0	Diat_Pen_Ara_CAMPEP_0178937316 /_Ara_Thalassionema frauenfeldii, Strain ... 1379 0.0	Diat_Pen_Ara_CAMPEP_0178934572 /_Ara_Thalassionema frauenfeldii, Strain ... 1283 0.0	Diat_Pen_Ara_CAMPEP_0178904126 /_Ara_Thalassionema frauenfeldii, Strain ... 1256 0.0	Diat_Pen_Ara_CAMPEP_0178911392 /_Ara_Thalassionema frauenfeldii, Strain ... 1147 0.0	Diat_Dino_CAMPEP_0170425484 /_Durinskia baltica, Strain CSIRO CS-38 / 1088 0.0	Diat_Pen_Ara_CAMPEP_0178924278 /_Ara_Thalassionema frauenfeldii, Strain ... 1083 0.0	Diat_Pen_Raphfso_g9265 1076 0.0	Diat_Dino_CAMPEP_0170216318 /_Durinskia baltica, Strain CSIRO CS-38 / 1058 0.0	Diat_Pen_Raph_CAMPEP_0172439164 /_Amphiprora paludosa, Strain CCMP125 / 1049 0.0	Diatoms	Pennates_Araphid	5	Yes
Phatr3_draftJ1763.p1	Diat_Pen_Raph_CAMPEP_0170673452 /_Amphora coffeaeformis, Strain CCMP... 385 3e-119	Diat_Dino_CAMPEP_0176002006 /_Kryptoperidinium foliaceum, Strain CCM... 379 6e-117	Diat_Pen_Ara_CAMPEP_0195298362 /_Ara_Asterionellopsis glacialis, Strain ... 366 5e-113	Diat_Diat_D3_CAMPEP_0204706786 /_Ditylum brightwellii, Strain GSO103 / 296 1e-90	Diat_D1_CAMPEP_0181040472 /_Minutocellus polymorphus, Strain NH13 / 290 9e-85	Diat_Pen_Raphfso_g3715 272 6e-79	Diat_D2_CAMPEP_0195509814 /_Stephanopyxis turris, Strain CCMP 815 / 228 3e-66	Diat_Pen_Raphfso_g11483 212 4e-59	Diat_D0_CAMPEP_0113316212 /_Corethron hystrix, Strain 308 / 156 1e-38	Stram_Dict_CAMPEP_0182580118 /_Florenciella sp., Strain RCC1587 / 154 2e-38	Diatoms	Pennates_Raphid	5	Yes
Phatr3_draftJ1764.p1	Diat_Pen_Raph_CAMPEP_0170717582 /_Amphora coffeaeformis, Strain CCMP... 641 0.0	Diat_Pen_Raph_CAMPEP_0170714208 /_Amphora coffeaeformis, Strain CCMP... 640 0.0	Diat_Pen_Raphfso_g7241 549 0.0	Diat_Pen_Raphfso_g10253 535 0.0	Diat_Pen_Ara_CAMPEP_0194222146 /_Ara_Thalassionema nitzschioides, Strain... 518 2e-173	Diat_D2_CAMPEP_0183729424 /_Thalassiosira miniscula, Strain CCMP1093 / 286 5e-85	Diat_D1_CAMPEP_0178492360 /_Extubocellulus spinifer, Strain CCMP396 / 280 5e-83	Diat_Pen_Ara_CAMPEP_0194207046 /_Ara_Thalassionema nitzschioides, Strain... 275 3e-81	Diat_D2_CAMPEP_0203288646 /_Thalassiosira weissflogii, Strain CCMP10... 275 1e-80	Diat_D2_CAMPEP_0203302616 /_Thalassiosira weissflogii, Strain CCMP10... 274 3e-80	Diatoms	Pennates_Raphid	5	Yes
Phatr3_draftJ1766.p1											No match		0	No
Phatr3_draftJ1767.p1	Diat_Pen_Raphfso_g16640 437 8e-142	Diat_Pen_Raphfso_g4086 422 5e-136	Diat_Pen_Ara_CAMPEP_0202492304 /_Ara_Staurosira complex sp., Strain CCMP... 236 3e-67	Diat_Diat_D3_CAMPEP_0198294514 /_Attheya septentrionalis, Strain CCMP2084 / 224 7e-61	Diat_D1_CAMPEP_0172498898 /_Coscinodiscus wailesii, Strain CCMP2513 / 151 9e-37	Diat_D2_CAMPEP_0202031890 /_Thalassiosira antarctica, Strain CCMP982 / 134 5e-31	Stram_Oom_CAMPEP_jgi_Pythium_iwiyamae_maker-piw_contig_822-snap-g... 99.8 2e-20	Stram_PX_P_Phaeophytes_D7FKW0_D7FKW0_ECTSI_Ectocarpus 90.9 1e-17	Stram_Oom_CAMPEP_jgi_Phytophthora capsici_Phyca11_572232_estExt2_... 85.5 5e-16	Stram_Oom_CAMPEP_jgi_Phytophthora_sojae_Physo3_565817_estExt_Gene... 84.0 2e-15	Diatoms	Pennates_Raphid	5	Yes
Phatr3_draftJ1768.p1	Diat_Pen_Raphfso_g10647 1001 0.0	Diat_Pen_Raphfso_g1952 983 0.0	Diat_Pen_Raphfso_g5024 981 0.0	Diat_Pen_Ara_CAMPEP_0194071784 /_Ara_Grammatophora oceanica, Strain CCMP... 818 0.0	Diat_D2_Thaoc_EJK70335 818 0.0	Diat_D2_CAMPEP_0172267408 /_Cyclotella meneghiniana, Strain CCMP 338 / 814 0.0	Diat_D2_Thaoc_EJK66106 806 0.0	Diat_D0_CAMPEP_0194349784 /_Corethron pennatum, Strain L29A3 / 785 0.0	Diat_D2_CAMPEP_0202336368 /_Thalassiosira oceanica, Strain CCMP1005 / 797 0.0	Diat_Pen_Raphfso_g6703 748 0.0	Diatoms	Pennates_Raphid	5	Yes
Phatr3_draftJ1769.p1	Red_Rhod__CAMPEP_0184708994 /"Rhodella maculata, Strain CCMP 73... 320 2e-92	Red_Rhod__CAMPEP_0184708952 /"Rhodella maculata, Strain CCMP 73... 309 3e-88	Red_Rhod__CAMPEP_0174912218 /"Rhodella maculata, Strain CCMP736" / 305 6e-87	Red_Rhod__CAMPEP_0184735454 /"Rhodella maculata, Strain CCMP 73... 301 1e-84	Red_Rhod__CAMPEP_0184735696 /"Rhodella maculata, Strain CCMP 73... 295 1e-82	Diat_Pen_Ara_CAMPEP_0194065856 /_Ara_Grammatophora oceanica, Strain CCMP... 278 4e-78	Diat_Pen_Ara_CAMPEP_0202493356 /_Ara_Staurosira complex sp., Strain CCMP... 236 7e-64	Diat_D2_CAMPEP_0201716532 /_Skeletonema japonicum, Strain CCMP2506 / 219 1e-57	Diat_D2_CAMPEP_0184916968 /_Skeletonema marinoi, Strain skelA / 189 3e-48	Diat_D2_CAMPEP_0115949948 /_Skeletonema marinoi, Strain SM1012Den-03 / 189 4e-48	Red algae	Rhodellophytes	5	No
Phatr3_draftJ1770.p1	Diat_Pen_Raph_CAMPEP_0168852414 /_Amphiprora sp., Strain CCMP467 / 173 6e-48	SAR_Cil_CAMPEP_0202974130 /"Pseudokeronopsis sp., Strain Brazil" / 126 2e-34	Diat_Pen_Raphfso_g1655 129 1e-32	Diat_Diat_D3_CAMPEP_0194098628 /_Chaetoceros debilis, Strain MM31A-1 / 120 7e-29	Diat_Pen_Raphfso_g12609 118 1e-28	Diat_Pen_Ara_CAMPEP_0197148980 /_Ara_Asterionellopsis glacialis, Strain ... 119 3e-28	Diat_D2_CAMPEP_0202003140 /_Thalassiosira antarctica, Strain CCMP982 / 109 8e-25	Diat_Dino_CAMPEP_0176005996 /_Kryptoperidinium foliaceum, Strain CCM... 80.9 6e-16	Stram_PESC_CAMPEP_0184993528 /_Spumella elongata, Strain CCAP 955/1 / 80.1 3e-15	Stram_PESC_CAMPEP_0185036472 /_Paraphysomonas bandaiensis, Strain Car... 79.7 3e-15	Diatoms	Pennates_Raphid	1	No
Phatr3_draftJ1771.p1	Diat_Pen_Ara_CAMPEP_0202504024 /_Ara_Staurosira complex sp., Strain CCMP... 64.7 3e-12	Diat_Diat_D3_CAMPEP_0196814220 /_Leptocylindrus danicus, Strain CCMP1856 / 48.1 1e-06									Diatoms	Pennates_Araphid	2	Yes
Phatr3_draftJ1772.p1	Diat_Pen_Raph_CAMPEP_0168859746 /_Amphiprora sp., Strain CCMP467 / 82.8 2e-16	Diat_Pen_Raph_CAMPEP_0168806446 /_Amphiprora sp., Strain CCMP467 / 82.0 3e-16	Diat_Pen_Ara_CAMPEP_0194070588 /_Ara_Grammatophora oceanica, Strain CCMP... 67.4 3e-11	Diat_Pen_Raphfso_g9443 65.1 2e-10	Diat_Diat_D3_CAMPEP_0198306776 /_Attheya septentrionalis, Strain CCMP2084 / 63.9 3e-10	Diat_Pen_Raph_CAMPEP_0172476620 /_Amphiprora paludosa, Strain CCMP125 / 60.5 5e-09	Diat_D2_CAMPEP_0202200144 /_Thalassiosira oceanica, Strain CCMP1005 / 60.5 6e-09	Diat_D2_CAMPEP_0206697702 /_Thalassiosira oceanica, Strain CCMP1005 / 60.5 7e-09	Diat_D2_CAMPEP_0203171116 /_Thalassiosira weissflogii, Strain CCMP10... 57.8 4e-08	Diat_Dino_CAMPEP_0167991706 /_Glenodinium foliaceum, Strain CCAP 111... 56.6 7e-08	Diatoms	Pennates_Raphid	5	Yes
Phatr3_draftJ1777.p1	Diat_Pen_Raph_CAMPEP_0119550132 /_Stauroneis constricta, Strain CCMP... 592 0.0	Diat_Diat_D3_CAMPEP_0113570360 /_Odontella / 311 8e-92	Diat_Diat_D3_CAMPEP_0113538438 /_Odontella / 310 1e-91	Diat_D1_CAMPEP_0178585608 /_Extubocellulus spinifer, Strain CCMP396 / 281 2e-80	Diat_D1_CAMPEP_0178564444 /_Extubocellulus spinifer, Strain CCMP396 / 281 2e-80	Diat_D1_CAMPEP_0178504182 /_Extubocellulus spinifer, Strain CCMP396 / 280 2e-80	Diat_Dino_CAMPEP_0176117180 /_Kryptoperidinium foliaceum, Strain CCM... 191 2e-54	Amorphea_opi_F2U0A0_F2U0A0_SALR5 Putative uncharacterized prote... 183 6e-47	Amorphea_opi_A0A0L0GDY3_A0A0L0GDY3_9EUKA Uncharacterized protei... 163 2e-40	Stram_Pel_CAMPEP_0184121052 /_non described non described, Strain CCM... 140 5e-34	Diatoms	Pennates_Raphid	5	Yes
Phatr3_draftJ1784.p1	Diat_Pen_Raphfso_g17595 265 5e-78	Diat_Diat_D3_CAMPEP_0198299146 /_Attheya septentrionalis, Strain CCMP2084 / 262 2e-76	Diat_Pen_Raphfso_g15831 259 4e-76	Diat_Pen_Raphfso_g17594 250 1e-72	Diat_Pen_Ara_CAMPEP_0194231080 /_Ara_Thalassionema nitzschioides, Strain... 248 2e-72	Diat_Pen_Raphfso_g14834 248 7e-72	Diat_Pen_Ara_CAMPEP_0178905144 /_Ara_Thalassionema frauenfeldii, Strain ... 248 8e-72	Diat_Pen_Raphfso_g15832 246 5e-71	Diat_Pen_Raphfso_g15833 243 5e-71	Diat_Pen_Raphfso_g17593 242 1e-70	Diatoms	Pennates_Raphid	5	Yes
Phatr3_draftJ1786.p1	Diat_Pen_Raph_CAMPEP_0168838390 /_Amphiprora sp., Strain CCMP467 / 211 6e-67	Diat_Pen_Raphfso_g4122 204 2e-64	Diat_Pen_Raphfso_g18183 203 5e-64	Diat_Dino_CAMPEP_0168125928 /_Glenodinium foliaceum, Strain CCAP 111... 163 2e-48	Diat_Pen_Ara_CAMPEP_0195276682 /_Ara_Asterionellopsis glacialis, Strain ... 110 2e-29	Diat_Pen_Ara_CAMPEP_0195310442 /_Ara_Asterionellopsis glacialis, Strain ... 110 1e-28	Diat_Diat_D3_CAMPEP_0185728976 /_Helicotheca tamensis, Strain CCMP826 / 68.2 3e-13	Diat_D1_CAMPEP_0178627204 /_Extubocellulus spinifer, Strain CCMP396 / 63.2 2e-11	Diat_D1_CAMPEP_0184862962 /_Dactyliosolen fragilissimus / 60.1 1e-10	Diat_D2_jgi_Thaps3_25744_estExt_fgenesh1_pg.C_chr_220179 47.8 3e-06	Diatoms	Pennates_Raphid	5	Yes
Phatr3_draftJ18.p1	Diat_Pen_Ara_CAMPEP_0197138608 /_Ara_Asterionellopsis glacialis, Strain ... 856 0.0	Diat_Pen_Raph_CAMPEP_0168862110 /_Amphiprora sp., Strain CCMP467 / 845 0.0	Diat_Diat_D3_CAMPEP_0180978564 /_Ditylum brightwellii, Strain Pop2 (SS10) / 790 0.0	Diat_D1_CAMPEP_0172489348 /_Coscinodiscus wailesii, Strain CCMP2513 / 788 0.0	Diat_Pen_Raphfso_g6630 729 0.0	Diat_D2_CAMPEP_0181093608 /_Thalassiosira sp., Strain NH16 / 724 0.0	Diat_D0_CAMPEP_0113318418 /_Corethron hystrix, Strain 308 / 719 0.0	Green_G2_CAMPEP_0117680504 /Tetraselmis astigmatica, Strain CCM... 606 0.0	Green_G1_CAMPEP_jgi_jgi_Chlamydomonas_g11229.t1_PACid:27579434 574 0.0	Green_G3A_CAMPEP_0118960060 /"Pyramimonas obovata, Strain CCMP7... 559 0.0	Diatoms	Pennates_Araphid	5	Yes
Phatr3_draftJ1806.p1	Diat_Pen_Raph_CAMPEP_0119547930 /_Stauroneis constricta, Strain CCMP... 914 0.0	Diat_Pen_Raphfso_g18372 799 0.0	Diat_Pen_Raphfso_g18374 793 0.0	Diat_Pen_Raphfso_g17915 793 0.0	Diat_Pen_Ara_CAMPEP_0118692648 /_Ara_Striatella unipunctata, Strain CCMP... 768 0.0	Diat_Dino_CAMPEP_0176007362 /_Kryptoperidinium foliaceum, Strain CCM... 745 0.0	Diat_Diat_D3_CAMPEP_0198281686 /_Attheya septentrionalis, Strain CCMP2084 / 723 0.0	Diat_Diat_D3_CAMPEP_0203668298 /_Chaetoceros affinis, Strain CCMP159 / 663 0.0	Diat_Pen_Ara_CAMPEP_0202454820 /_Ara_Licmorphora paradoxa, Strain CCMP2313 / 660 0.0	Diat_D1_CAMPEP_0172481870 /_Coscinodiscus wailesii, Strain CCMP2513 / 631 0.0	Diatoms	Pennates_Raphid	5	Yes
Phatr3_draftJ1812.p1	Diat_Pen_Raphfso_g17803 588 0.0	Diat_Pen_Raphfso_g1976 583 0.0	Diat_Dino_CAMPEP_0176031334 /_Kryptoperidinium foliaceum, Strain CCM... 528 0.0	Diat_Pen_Raph_CAMPEP_0194197252 /_Thalassiothrix antarctica, Strain L... 520 3e-179	Diat_D2_Thaoc_EJK75853 460 2e-154	Diat_Diat_D3_CAMPEP_0176492764 /_Chaetoceros sp., Strain GSL56 / 457 2e-153	Diat_D1_CAMPEP_0172420446 /_Aulacoseira subarctica , Strain CCAP 100... 436 6e-147	Stram_Oom_CAMPEP_jgi_Pythium_aphanidermatum_maker-pag1_scaffold_2... 402 2e-133	Stram_Oom_CAMPEP_jgi_Phytophthora_sojae_Physo3_479901_e_gw1.2.3810.1 369 2e-120	Stram_PESC_CAMPEP_0182440278 /_Mallomonas Sp, Strain CCMP3275 / 370 9e-120	Diatoms	Pennates_Raphid	5	Yes
Phatr3_draftJ1820.p1	Diat_Pen_Raph_CAMPEP_0168811892 /_Amphiprora sp., Strain CCMP467 / 342 3e-114	Diat_Pen_Ara_CAMPEP_0202482890 /_Ara_Staurosira complex sp., Strain CCMP... 335 1e-111	Red_Porph_CAMPEP_0184698592 /"Porphyridium aerugineum, Strain S... 129 7e-33	Amorphea_opi_W9XZ63_W9XZ63_9EURO Uncharacterized protein OS=Cap... 124 3e-31	Green_Glauc_CAMPEP_0196656766 /"Cyanoptyche gloeocystis , Strain SAG4... 124 6e-31	Green_Strep_F2E6Y4_F2E6Y4_HORVD Predicted protein OS=Hordeum... 121 5e-30	Prok_Firm_A0A0A5GRK4_A0A0A5GRK4_9BACI NADPH:quinone reductas... 119 3e-29	Prok_Prot_A0A0D8CSB2_A0A0D8CSB2_9GAMM Alcohol dehydrogenase ... 112 4e-27	Prok_Planct_A6CEX9_A6CEX9_9PLAN Quinone oxidoreductase OS=Gi... 112 5e-27	Prok_Cobi_I0KDV1_I0KDV1_9Prok Quinone oxidoreductase-like pr... 110 2e-26	Diatoms	Pennates_Raphid	2	Yes
Phatr3_draftJ1828.p1	Diat_Pen_Raph_CAMPEP_0168727040 /_Amphiprora sp., Strain CCMP467 / 837 0.0	Diat_Pen_Ara_CAMPEP_0194231692 /_Ara_Thalassionema nitzschioides, Strain... 811 0.0	Diat_D1_CAMPEP_0184863324 /_Dactyliosolen fragilissimus / 803 0.0	Diat_Pen_Raphfso_g15779 793 0.0	Diat_Pen_Raphfso_g3192 783 0.0	Diat_D2_CAMPEP_0203480384 /_Thalassiosira weissflogii, Strain CCMP10... 772 0.0	Diat_D2_CAMPEP_0201804286 /_Thalassiosira weissflogii, Strain CCMP10... 772 0.0	Diat_Diat_D3_CAMPEP_0197826066 /_Eucampia antarctica, Strain CCMP1452 / 772 0.0	Diat_Dino_CAMPEP_0170204352 /_Durinskia baltica, Strain CSIRO CS-38 / 736 0.0	Stram_Bol_CAMPEP_0118658992 /_Bolidomonas pacifica, Strain CCMP 1866 / 655 0.0	Diatoms	Pennates_Raphid	5	Yes
Phatr3_draftJ1869.p1	Diat_Pen_Ara_CAMPEP_0202495766 /_Ara_Staurosira complex sp., Strain CCMP... 125 7e-33	Diat_D2_CAMPEP_0184943600 /_Skeletonema marinoi, Strain skelA / 114 2e-28	Diat_D2_CAMPEP_0184915894 /_Skeletonema marinoi, Strain skelA / 114 2e-28	Diat_D2_CAMPEP_0115946040 /_Skeletonema marinoi, Strain SM1012Hels-07 / 110 2e-27	Diat_D2_jgi_Thaps3_7676_fgenesh1_pg.C_chr_8000337 109 7e-27	Diat_D2_CAMPEP_0201723028 /_Skeletonema japonicum, Strain CCMP2506 / 109 1e-26	Diat_D2_CAMPEP_0202195178 /_Thalassiosira oceanica, Strain CCMP1005 / 83.2 3e-18	Diat_Pen_Raphfso_g16933 82.4 1e-17	Diat_Pen_Raphfso_g20407 80.1 7e-17	Diat_Pen_RaphW8VY15_W8VY15_FISSO Frustulin-like protein OS=Fistulifera so... 81.6 2e-16	Diatoms	Pennates_Araphid	5	Yes
Phatr3_draftJ1870.p1	Diat_Pen_Ara_CAMPEP_0202495766 /_Ara_Staurosira complex sp., Strain CCMP... 148 8e-41	Diat_D2_CAMPEP_0201723028 /_Skeletonema japonicum, Strain CCMP2506 / 133 7e-35	Diat_D2_CAMPEP_0115946040 /_Skeletonema marinoi, Strain SM1012Hels-07 / 132 2e-34	Diat_D2_CAMPEP_0184943600 /_Skeletonema marinoi, Strain skelA / 131 5e-34	Diat_D2_CAMPEP_0184915894 /_Skeletonema marinoi, Strain skelA / 130 1e-33	Diat_D2_jgi_Thaps3_7676_fgenesh1_pg.C_chr_8000337 105 4e-25	Diat_Pen_RaphW8VY15_W8VY15_FISSO Frustulin-like protein OS=Fistulifera so... 89.4 1e-18	Diat_Pen_Raphfso_g20410 89.4 1e-18	Diat_Pen_Raphfso_g3248 86.7 1e-17	Diat_D2_CAMPEP_0202195178 /_Thalassiosira oceanica, Strain CCMP1005 / 80.9 3e-17	Diatoms	Pennates_Araphid	5	Yes
Phatr3_draftJ206.p1	Diat_Dino_CAMPEP_0167980880 /_Glenodinium foliaceum, Strain CCAP 111... 218 7e-68	Diat_Pen_Raph_CAMPEP_0116124764 /_Pseudo-nitzschia arenysensis, Stra... 201 6e-61	Diat_Pen_Ara_CAMPEP_0178919962 /_Ara_Thalassionema frauenfeldii, Strain ... 196 4e-60	Diat_Pen_Raphfso_g16879 195 2e-59	Diat_Pen_Raphfso_g15159 194 6e-59	Diat_Diat_D3_CAMPEP_0119449474 /_Chaetoceros cf. neograSAR_Cile, Strain RCC1993 / 189 3e-57	Diat_D1_CAMPEP_0184866030 /_Dactyliosolen fragilissimus / 182 4e-54	Diat_D2_CAMPEP_0195511646 /_Stephanopyxis turris, Strain CCMP 815 / 152 2e-42	Green_G2_CAMPEP_0197485032 /Genus nov. species nov., Strain RCC... 118 2e-30	Green_G4_CAMPEP_0196644698 /"Pycnococcus sp, Strain CCMP1998" /... 118 2e-30	Diatoms	Dinotoms	5	Yes
Phatr3_draftJ218.p1	Diat_Pen_Ara_CAMPEP_0119007656 /_Ara_Synedropsis recta cf, Strain CCMP16... 316 7e-108	Diat_Dino_CAMPEP_0167844394 /_Glenodinium foliaceum, Strain CCAP 111... 296 4e-100	Diat_Pen_Raph_CAMPEP_0198124522 /_Craspedostauros australis, Strain ... 295 2e-99	Diat_Pen_Raphfso_g16466 278 8e-93	Diat_Diat_D3_CAMPEP_0197828250 /_Eucampia antarctica, Strain CCMP1452 / 259 6e-85	Diat_D1_CAMPEP_0181045552 /_Minutocellus polymorphus, Strain NH13 / 257 2e-84	Diat_D2_CAMPEP_0195525956 /_Stephanopyxis turris, Strain CCMP 815 / 243 6e-79	Diat_D0_CAMPEP_0194272626 /_Corethron pennatum, Strain L29A3 / 232 6e-75	Stram_Pel_CAMPEP_0119275146 /_Genus nov. species nov., Strain RCC1024 / 215 6e-69	Stram_Raph_CAMPEP_0113938018 /_Fibrocapsa japonica / 213 6e-67	Diatoms	Pennates_Araphid	5	Yes
Phatr3_draftJ223.p1	Diat_Pen_Raph_CAMPEP_0170707434 /_Amphora coffeaeformis, Strain CCMP... 170 3e-50	Diat_Pen_Ara_CAMPEP_0195307604 /_Ara_Asterionellopsis glacialis, Strain ... 158 3e-46	Diat_Diat_D3_CAMPEP_0183320018 /_Odontella Sinensis, Strain Grunow 1884 / 137 3e-38	Diat_Dino_CAMPEP_0176109904 /_Kryptoperidinium foliaceum, Strain CCM... 139 3e-38	Stram_Bol_CAMPEP_0182468450 /_Bolidomonas pacifica, Strain RCC208 / 130 1e-34	Diat_D0_CAMPEP_0113324958 /_Corethron hystrix, Strain 308 / 116 2e-29	Diat_D1_CAMPEP_0178689068 /_Extubocellulus spinifer, Strain CCMP396 / 99.0 3e-23	Stram_PESC_CAMPEP_0184990462 /_Spumella elongata, Strain CCAP 955/1 / 95.9 2e-22	Stram_Dict_CAMPEP_0171697428 /_non described non described, Strain CC... 87.8 2e-19	Stram_Dict_CAMPEP_0171646050 /_non described non described, Strain CC... 87.4 3e-19	Diatoms	Pennates_Raphid	4	Yes
Phatr3_draftJ224.p1	Diat_Pen_Raphfso_g2001 325 1e-108	Diat_Pen_Raphfso_g17825 321 2e-107	Diat_Dino_CAMPEP_0176023266 /_Kryptoperidinium foliaceum, Strain CCM... 244 8e-77	Diat_Pen_Ara_CAMPEP_0195295852 /_Ara_Asterionellopsis glacialis, Strain ... 239 4e-75	Diat_D2_CAMPEP_0206796678 /_Thalassiosira oceanica, Strain CCMP1005 / 228 2e-70	Diat_Diat_D3_CAMPEP_0194125672 /_Chaetoceros debilis, Strain MM31A-1 / 222 4e-68	Diat_D1_CAMPEP_0178600594 /_Extubocellulus spinifer, Strain CCMP396 / 216 9e-66	Green_G3C_CAMPEP_0203006284 /"Micromonas pusilla, Strain CCAC16... 181 4e-54	Stram_PESC_Stram_PESC_Eustigmatophytes_W7TQL1_W7TQL1_9STRA_Nannochloropsis 184 9e-53	Green_G2_CAMPEP_0117667470 /Tetraselmis astigmatica, Strain CCM... 179 1e-52	Diatoms	Pennates_Raphid	5	Yes
Phatr3_draftJ231.p1	Diat_Pen_Raph_CAMPEP_0170711616 /_Amphora coffeaeformis, Strain CCMP... 258 7e-80	Diat_Pen_Raphfso_g3578 188 7e-54	Diat_Pen_Ara_CAMPEP_0119003022 /_Ara_Synedropsis recta cf, Strain CCMP16... 158 1e-42	Diat_Diat_D3_CAMPEP_0204720866 /_Ditylum brightwellii, Strain GSO104 / 115 2e-27	Diat_D2_CAMPEP_0201741458 /_Skeletonema japonicum, Strain CCMP2506 / 109 4e-25	Amorphea_opi_C7TZ60_C7TZ60_SCHJA ADP-ribosylation factor relate... 77.8 3e-15	Diat_D1_CAMPEP_0172498296 /_Coscinodiscus wailesii, Strain CCMP2513 / 78.6 3e-15	Green_G3A_CAMPEP_0197845782 /"Pterosperma sp., Strain CCMP1384" / 76.6 7e-15	Stram_PX_1kp__St104165/Sargassum_thunbergii 75.9 1e-14	SAR_Cil_CAMPEP_0115018930 /"Protocruzia adherens, Strain Boccale" / 72.4 1e-13	Diatoms	Pennates_Raphid	5	Yes
Phatr3_draftJ251.p1	Diat_Pen_Raph_CAMPEP_0168758564 /_Amphiprora sp., Strain CCMP467 / 274 3e-89	Diat_Pen_Raph_CAMPEP_0168855660 /_Amphiprora sp., Strain CCMP467 / 272 2e-85	Diat_Pen_Ara_CAMPEP_0202492510 /_Ara_Staurosira complex sp., Strain CCMP... 269 4e-82	Diat_Pen_Ara_CAMPEP_0119012246 /_Ara_Synedropsis recta cf, Strain CCMP16... 237 2e-71	Diat_D2_CAMPEP_0113424122 /_Skeletonema costatum, Strain 1716 / 206 2e-63	Diat_Diat_D3_CAMPEP_0194085566 /_Chaetoceros debilis, Strain MM31A-1 / 218 2e-63	Diat_D1_CAMPEP_0181038310 /_Minutocellus polymorphus, Strain NH13 / 213 3e-61	Diat_D2_CAMPEP_0195510120 /_Stephanopyxis turris, Strain CCMP 815 / 206 7e-61	Diat_Diat_D3_CAMPEP_0119440964 /_Chaetoceros cf. neograSAR_Cile, Strain RCC1993 / 204 8e-60	Diat_D1_CAMPEP_0172432786 /_Aulacoseira subarctica , Strain CCAP 100... 197 2e-57	Diatoms	Pennates_Raphid	5	Yes
Phatr3_draftJ252.p1	Diat_Pen_Raphfso_g11064 215 9e-66	Diat_Pen_Raphfso_g3584 211 3e-64	Diat_Pen_Raph_CAMPEP_0194182162 /_Thalassiothrix antarctica, Strain L... 175 2e-50	Diat_Diat_D3_CAMPEP_0183303008 /_Odontella Sinensis, Strain Grunow 1884 / 172 1e-48	Diat_D1_CAMPEP_0178487314 /_Extubocellulus spinifer, Strain CCMP396 / 159 2e-43	Diat_D2_CAMPEP_0172346160 /_Thalassiosira sp., Strain FW / 157 4e-43	Stram_Oom_Oomycetes_W4GDX4_W4GDX4_9STRA_Aphanomyces 110 1e-26	Stram_Pel_CAMPEP_0119237198 /_Pelagomonas calceolata, Strain RCC969 / 103 2e-24	Green_Strep_W1NJ50_W1NJ50_AMBTC Uncharacterized protein OS=A... 102 4e-23	Amorphea_opi_L7M793_L7M793_9ACAR Putative acyl-coa-binding doma... 94.7 2e-21	Diatoms	Pennates_Raphid	5	Yes
Phatr3_draftJ263.p1	Diat_Pen_Raph_CAMPEP_0198117056 /_Craspedostauros australis, Strain ... 223 1e-72	Diat_Pen_Raphfso_g3141 203 3e-65	Diat_Dino_CAMPEP_0170201300 /_Durinskia baltica, Strain CSIRO CS-38 / 197 8e-63	Diat_Pen_Ara_CAMPEP_0202496176 /_Ara_Staurosira complex sp., Strain CCMP... 193 8e-62	Diat_Diat_D3_CAMPEP_0197237384 /_Chaetoceros sp., Strain UNC1202 / 169 7e-52	Diat_Diat_D3_CAMPEP_0203726008 /_Chaetoceros affinis, Strain CCMP159 / 166 2e-50	Diat_D1_CAMPEP_0172426294 /_Aulacoseira subarctica , Strain CCAP 100... 163 2e-49	Diat_D1_CAMPEP_0184857154 /_Dactyliosolen fragilissimus / 162 6e-49	Diat_D2_CAMPEP_0201730538 /_Skeletonema japonicum, Strain CCMP2506 / 157 6e-47	Diat_D2_CAMPEP_0195524210 /_Stephanopyxis turris, Strain CCMP 815 / 152 7e-45	Diatoms	Pennates_Raphid	5	Yes
Phatr3_draftJ270.p1	Diat_Pen_Raphfso_g9337 272 2e-81	Diat_Pen_Raphfso_g15902 271 4e-81	Diat_Pen_Ara_CAMPEP_0194232578 /_Ara_Thalassionema nitzschioides, Strain... 221 4e-61	Diat_D2_Thaoc_EJK77358 201 7e-54	Diat_Diat_D3_CAMPEP_0196827690 /_Leptocylindrus danicus, Strain CCMP1856 / 162 1e-41	Diat_D1_CAMPEP_0178470448 /_Extubocellulus spinifer, Strain CCMP396 / 159 2e-39	Green_G5_CAMPEP_0196283920 /"Prasinococcus capsulatus, Strain C... 139 3e-33	Amorphea_Exc_CAMPEP_jgi_Naegleria_Naegr1_29343_e_gw1.1.296.1 134 5e-33	Stram_Oom_Oomycetes_W4HA47_W4HA47_9STRA_Aphanomyces 136 5e-32	Green_Strep_I1HDZ4_I1HDZ4_BRADI Uncharacterized protein OS=B... 129 1e-29	Diatoms	Pennates_Raphid	5	Yes
Phatr3_draftJ276.p1	Diat_Pen_Ara_CAMPEP_0119014814 /_Ara_Synedropsis recta cf, Strain CCMP16... 503 3e-170	Diat_Pen_Raph_CAMPEP_0198114736 /_Craspedostauros australis, Strain ... 497 2e-167	Diat_Diat_D3_CAMPEP_0195464410 /_Chaetoceros neograSAR_Cile, Strain CCMP1317 / 464 7e-155	Diat_D2_CAMPEP_0181091952 /_Thalassiosira sp., Strain NH16 / 442 2e-146	Stram_Dict_CAMPEP_0119507052 /_Florenciella parvula, Strain CCMP2471 / 362 3e-114	Stram_Dict_CAMPEP_0119469566 /_Florenciella parvula, Strain CCMP2471 / 365 2e-113	Stram_Pel_CAMPEP_0184189324 /_non described non described, Strain CCM... 355 6e-112	Stram_Lab_CAMPEP_0204823642 /"Aplanochytrium stocchinoi, Strain G... 341 2e-109	SAR_Rhiz_CAMPEP_0175180794 /"Unknown cercozoan, Strain Diat_D1" / 337 2e-106	Diat_D1_CAMPEP_0184857036 /_Dactyliosolen fragilissimus / 243 2e-73	Diatoms	Pennates_Araphid	4	Yes
Phatr3_draftJ278.p1	Diat_Diat_D3_CAMPEP_0183304692 /_Odontella Sinensis, Strain Grunow 1884 / 305 1e-99	Diat_D1_CAMPEP_0178697784 /_Extubocellulus spinifer, Strain CCMP396 / 298 4e-96	Diat_Pen_Ara_CAMPEP_0197135996 /_Ara_Asterionellopsis glacialis, Strain ... 295 3e-95	Diat_Pen_Raph_CAMPEP_0116101490 /_Pseudo-nitzschia delicatissima, St... 294 4e-95	Diat_Pen_Raphfso_g5958 284 8e-92	Diat_Pen_Raphfso_g14406 278 2e-89	Diat_D2_CAMPEP_0172535720 /_Thalassiosira punctigera, Strain Tpunct2... 264 4e-83	Diat_Dino_CAMPEP_0170202210 /_Durinskia baltica, Strain CSIRO CS-38 / 271 7e-83	Diat_D0_CAMPEP_0194320918 /_Corethron pennatum, Strain L29A3 / 175 4e-49	Stram_Dict_CAMPEP_0172613096 /_Pseudopedinella elastica, Strain CCMP7... 162 5e-47	Diatoms	D3	5	Yes
Phatr3_draftJ289.p1	Diat_Pen_Raphfso_g14405 261 6e-87	Diat_Pen_Raphfso_g5959 257 4e-85	Diat_Dino_CAMPEP_0167997716 /_Glenodinium foliaceum, Strain CCAP 111... 252 4e-83	Diat_Pen_Ara_CAMPEP_0197144202 /_Ara_Asterionellopsis glacialis, Strain ... 229 3e-74	Diat_Diat_D3_CAMPEP_0113525638 /_Odontella / 226 1e-72	Diat_D2_CAMPEP_0195511760 /_Stephanopyxis turris, Strain CCMP 815 / 219 3e-70	Diat_D1_CAMPEP_0172496390 /_Coscinodiscus wailesii, Strain CCMP2513 / 209 2e-66	Stram_Raph_CAMPEP_0117875990 /_Chattonella subsalsa, Strain CCMP2191 / 164 9e-49	Stram_Dict_CAMPEP_0185769938 /_Dictyocha speculum, Strain CCMP1381 / 160 1e-47	Stram_Pel_CAMPEP_0184245184 /_non described non described, Strain CCM... 161 1e-47	Diatoms	Pennates_Raphid	5	Yes
Phatr3_draftJ292.p1	Diat_Pen_Raph_CAMPEP_0170680056 /_Amphora coffeaeformis, Strain CCMP... 1064 0.0	Diat_Pen_Raphfso_g17889 1058 0.0	Diat_Dino_CAMPEP_0170433306 /_Durinskia baltica, Strain CSIRO CS-38 / 947 0.0	Diat_Pen_Raphfso_g14957 887 0.0	Diat_Pen_Ara_CAMPEP_0119031028 /_Ara_Synedropsis recta cf, Strain CCMP16... 846 0.0	Diat_Diat_D3_CAMPEP_0195391106 /_Chaetoceros neograSAR_Cile, Strain CCMP1317 / 815 0.0	Diat_Pen_Ara_CAMPEP_0202507580 /_Ara_Staurosira complex sp., Strain CCMP... 839 0.0	Diat_D2_CAMPEP_0195539394 /_Stephanopyxis turris, Strain CCMP 815 / 654 0.0	Diat_D1_CAMPEP_0178675552 /_Extubocellulus spinifer, Strain CCMP396 / 599 0.0	Diat_D0_CAMPEP_0113326240 /_Corethron hystrix, Strain 308 / 471 7e-144	Diatoms	Pennates_Raphid	5	Yes
Phatr3_draftJ295.p1	Diat_Pen_Ara_CAMPEP_0119004522 /_Ara_Synedropsis recta cf, Strain CCMP16... 213 1e-64	Diat_Pen_Raphfso_g3195 203 7e-62	Diat_Pen_Raphfso_g15782 201 5e-61	Diat_Diat_D3_CAMPEP_0203675020 /_Chaetoceros affinis, Strain CCMP159 / 196 4e-59	Diat_D1_CAMPEP_0184864642 /_Dactyliosolen fragilissimus / 188 2e-56	Diat_D2_CAMPEP_0172342958 /_Thalassiosira sp., Strain FW / 184 9e-54	Diat_D2_CAMPEP_0201717372 /_Skeletonema japonicum, Strain CCMP2506 / 176 1e-50	Diat_D0_CAMPEP_0113307514 /_Corethron hystrix, Strain 308 / 175 3e-50	Diat_Dino_CAMPEP_0176001398 /_Kryptoperidinium foliaceum, Strain CCM... 172 8e-50	Stram_Bol_CAMPEP_0182454226 /_Bolidomonas pacifica, Strain RCC208 / 156 6e-44	Diatoms	Pennates_Araphid	5	Yes
Phatr3_draftJ297.p1	Diat_Pen_Raph_CAMPEP_0172438896 /_Amphiprora paludosa, Strain CCMP125 / 161 9e-51	Diat_Dino_CAMPEP_0170265172 /_Durinskia baltica, Strain CSIRO CS-38 / 153 1e-47	Diat_Pen_Raphfso_g12643 140 1e-42	Diat_Pen_Ara_CAMPEP_0195324686 /_Ara_Asterionellopsis glacialis, Strain ... 130 2e-38	Diat_Diat_D3_CAMPEP_0185723158 /_Helicotheca tamensis, Strain CCMP826 / 122 1e-35	Diat_D2_CAMPEP_0203207354 /_Thalassiosira weissflogii, Strain CCMP10... 119 2e-34	Diat_D1_CAMPEP_0197717152 /_Minutocellus polymorphus, Strain CCMP3303 / 113 5e-32	Stram_Pel_CAMPEP_0197331562 /_Aureoumbra lagunensis, Strain CCMP1510 / 112 2e-31	Stram_Dict_CAMPEP_0197394760 /_Chrysocystis fragilis, Strain CCMP3189 / 106 3e-29	Stram_Raph_CAMPEP_0117857750 /_Chattonella subsalsa, Strain CCMP2191 / 103 7e-28	Diatoms	Pennates_Raphid	5	Yes
Phatr3_draftJ308.p1	Diat_Diat_D3_CAMPEP_0180987620 /_Ditylum brightwellii, Strain Pop2 (SS10) / 301 7e-101	Diat_D1_CAMPEP_0172489814 /_Coscinodiscus wailesii, Strain CCMP2513 / 295 1e-99	Diat_Diat_D3_CAMPEP_0185733604 /_Helicotheca tamensis, Strain CCMP826 / 298 2e-99	Diat_Pen_Ara_CAMPEP_0202495440 /_Ara_Staurosira complex sp., Strain CCMP... 295 5e-99	Diat_Pen_Ara_CAMPEP_0118675810 /_Ara_Striatella unipunctata, Strain CCMP... 292 3e-98	Diat_D2_CAMPEP_0172551944 /_Thalassiosira punctigera, Strain Tpunct2... 283 3e-93	Diat_D2_CAMPEP_0195242184 /_Skeletonema dohrnii, Strain SkelB / 280 3e-92	Diat_Pen_Raph_CAMPEP_0201256900 /_Pseudo-nitzschia fraudulenta, Stra... 260 1e-84	Stram_Raph_CAMPEP_0113935464 /_Fibrocapsa japonica / 241 3e-78	Stram_Bol_CAMPEP_0197545950 /_Bolidomonas sp., Strain RCC2347 / 210 3e-66	Diatoms	D3	5	Yes
Phatr3_draftJ310.p1	Diat_Pen_Raph_CAMPEP_0194147700 /_Thalassiothrix antarctica, Strain L... 322 2e-105	Diat_Pen_Raph_CAMPEP_0198121646 /_Craspedostauros australis, Strain ... 317 1e-103	Diat_Dino_CAMPEP_0167862100 /_Glenodinium foliaceum, Strain CCAP 111... 303 4e-97	Diat_Diat_D3_CAMPEP_0119463378 /_Chaetoceros cf. neograSAR_Cile, Strain RCC1993 / 301 1e-93	Diat_D2_CAMPEP_0203232740 /_Thalassiosira weissflogii, Strain CCMP10... 286 5e-89	Diat_D1_CAMPEP_0181062580 /_Minutocellus polymorphus, Strain NH13 / 286 3e-88	Diat_Pen_Raphfso_g20007 226 6e-68	Diat_D0_CAMPEP_0113315286 /_Corethron hystrix, Strain 308 / 221 3e-63	Stram_PESC_CAMPEP_0197365656 /_Pinguiococcus pyrenoidosus, Strain CCM... 182 2e-52	Stram_Oom_Oomycetes_A0A067Diat_D1Y5_A0A067Diat_D1Y5_SAPPC_Saprolegnia 176 9e-52	Diatoms	Pennates_Raphid	5	Yes
Phatr3_draftJ313.p1	Diat_Pen_Raphfso_g11064 215 9e-66	Diat_Pen_Raphfso_g3584 211 3e-64	Diat_Pen_Raph_CAMPEP_0194182162 /_Thalassiothrix antarctica, Strain L... 175 2e-50	Diat_Diat_D3_CAMPEP_0183303008 /_Odontella Sinensis, Strain Grunow 1884 / 172 1e-48	Diat_D1_CAMPEP_0178487314 /_Extubocellulus spinifer, Strain CCMP396 / 159 2e-43	Diat_D2_CAMPEP_0172346160 /_Thalassiosira sp., Strain FW / 157 4e-43	Stram_Oom_Oomycetes_W4GDX4_W4GDX4_9STRA_Aphanomyces 110 1e-26	Stram_Pel_CAMPEP_0119237198 /_Pelagomonas calceolata, Strain RCC969 / 103 2e-24	Green_Strep_W1NJ50_W1NJ50_AMBTC Uncharacterized protein OS=A... 102 4e-23	Amorphea_opi_L7M793_L7M793_9ACAR Putative acyl-coa-binding doma... 94.7 2e-21	Diatoms	Pennates_Raphid	5	Yes
Phatr3_draftJ315.p1	Diat_Pen_Raphfso_g3140 736 0.0	Diat_Pen_Raphfso_g11866 730 0.0	Diat_Pen_Ara_CAMPEP_0197143228 /_Ara_Asterionellopsis glacialis, Strain ... 682 0.0	Diat_Dino_CAMPEP_0167839582 /_Glenodinium foliaceum, Strain CCAP 111... 680 0.0	Diat_Diat_D3_CAMPEP_0113531252 /_Odontella / 657 0.0	Diat_D1_CAMPEP_0172508520 /_Coscinodiscus wailesii, Strain CCMP2513 / 648 0.0	Diat_D2_CAMPEP_0195529326 /_Stephanopyxis turris, Strain CCMP 815 / 604 0.0	Diat_D0_CAMPEP_0113301186 /_Corethron hystrix, Strain 308 / 577 0.0	Stram_PESC_Noc_GME5255 locus=ScaffolDiat_D25:116989:119065:+ 473 2e-158	Stram_Raph_CAMPEP_0117875970 /_Chattonella subsalsa, Strain CCMP2191 / 466 3e-157	Diatoms	Pennates_Raphid	5	Yes
Phatr3_draftJ348.p1	Diat_Dino_CAMPEP_0176017502 /_Kryptoperidinium foliaceum, Strain CCM... 984 0.0	Diat_Pen_Raph_CAMPEP_0198138942 /_Entomoneis sp., Strain CCMP2396 / 971 0.0	Diat_Pen_Ara_CAMPEP_0197146674 /_Ara_Asterionellopsis glacialis, Strain ... 969 0.0	Diat_Pen_Raphfso_g3194 947 0.0	Diat_Pen_Raphfso_g15781 945 0.0	Diat_Diat_D3_CAMPEP_0198293814 /_Attheya septentrionalis, Strain CCMP2084 / 920 0.0	Diat_D1_CAMPEP_0194405282 /_Proboscia alata, Strain PI-D3 / 920 0.0	Diat_D2_CAMPEP_0196228786 /_Thalassiosira rotula, Strain GSO102 / 916 0.0	Diat_D0_CAMPEP_0194279122 /_Corethron pennatum, Strain L29A3 / 860 0.0	Diat_D0_CAMPEP_0194306624 /_Corethron pennatum, Strain L29A3 / 858 0.0	Diatoms	Dinotoms	5	Yes
Phatr3_draftJ356.p1	Diat_Pen_Raphfso_g6418 520 0.0	Diat_Dino_CAMPEP_0167896682 /_Glenodinium foliaceum, Strain CCAP 111... 509 8e-179	Diat_D1_CAMPEP_0181039398 /_Minutocellus polymorphus, Strain NH13 / 508 4e-178	Diat_Pen_Ara_CAMPEP_0202484502 /_Ara_Staurosira complex sp., Strain CCMP... 506 1e-177	Diat_D2_CAMPEP_0172277572 /_Cyclotella meneghiniana, Strain CCMP 338 / 462 1e-160	Diat_D0_CAMPEP_0194269054 /_Corethron pennatum, Strain L29A3 / 457 2e-158	Stram_Oom_Oomycetes_K3XCH6_K3XCH6_PYTUL_Pythium 396 2e-134	Prok_Cyanobacteria_A3IH78_A3IH78_9CHRO Xenobiotic reductase ... 382 4e-129	Stram_PESC_CAMPEP_0173137686 /_Ochromonas sp., Strain BG-1 / 379 3e-128	Prok_Prot_I4C509_I4C509_DESTA NADH:flavin oxidoreductase OS=... 379 9e-128	Diatoms	Pennates_Raphid	5	Yes
Phatr3_draftJ358.p1	Diat_Pen_Raphfso_g3741 359 3e-124	Diat_Dino_CAMPEP_0168097100 /_Glenodinium foliaceum, Strain CCAP 111... 334 1e-114	Diat_Pen_Ara_CAMPEP_0195329726 /_Ara_Asterionellopsis glacialis, Strain ... 328 2e-112	Diat_Diat_D3_CAMPEP_0204802422 /_Ditylum brightwellii, Strain GSO104 / 293 3e-98	Diat_D2_CAMPEP_0172340294 /_Thalassiosira sp., Strain FW / 285 2e-95	Diat_D1_CAMPEP_0184857126 /_Dactyliosolen fragilissimus / 282 4e-94	Stram_Pel_CAMPEP_0197328668 /_Aureoumbra lagunensis, Strain CCMP1510 / 279 2e-92	Diat_D0_CAMPEP_0194319486 /_Corethron pennatum, Strain L29A3 / 265 2e-87	Stram_Dict_CAMPEP_0197387926 /_Chrysocystis fragilis, Strain CCMP3189 / 263 9e-86	Stram_Bol_CAMPEP_0197549744 /_Bolidomonas sp., Strain RCC2347 / 257 2e-84	Diatoms	Pennates_Raphid	5	Yes
Phatr3_draftJ371.p1	Diat_Pen_Raphfso_g3787 479 6e-169	Diat_Pen_Ara_CAMPEP_0194062086 /_Ara_Grammatophora oceanica, Strain CCMP... 458 1e-160	Diat_Dino_CAMPEP_0176003080 /_Kryptoperidinium foliaceum, Strain CCM... 441 2e-153	Diat_Pen_Raphfso_g1746 470 2e-152	Diat_Diat_D3_CAMPEP_0180933400 /_Ditylum brightwellii, Strain Pop1 (SS4) / 429 2e-149	Diat_D2_jgi_Thaps3_7643_fgenesh1_pg.C_chr_8000304 416 3e-144	Diat_D1_CAMPEP_0172510452 /_Coscinodiscus wailesii, Strain CCMP2513 / 415 8e-144	Diat_D0_CAMPEP_0194284482 /_Corethron pennatum, Strain L29A3 / 394 2e-135	Stram_PESC_Stram_PESC_Eustigmatophytes_W7TL55_W7TL55_9STRA_Nannochloropsis 371 1e-126	Stram_Raph_CAMPEP_0179581330 /_Heterosigma akashiwo, Strain CCMP452 / 349 4e-118	Diatoms	Pennates_Raphid	5	Yes
Phatr3_draftJ375.p1	Diat_Diat_D3_CAMPEP_0196812372 /_Leptocylindrus danicus, Strain CCMP1856 / 192 2e-59	Diat_D2_CAMPEP_0203602244 /_Thalassiosira weissflogii, Strain CCMP10... 182 4e-59	Diat_Pen_Raph_CAMPEP_0198115758 /_Craspedostauros australis, Strain ... 182 5e-59	Diat_Dino_CAMPEP_0176248738 /_Kryptoperidinium foliaceum, Strain CCM... 188 8e-58	Diat_Pen_Ara_CAMPEP_0197135722 /_Ara_Asterionellopsis glacialis, Strain ... 185 2e-57	Stram_PX_1kp__Sv64770/Sargassum_vachellianum 179 4e-57	Diat_Dino_CAMPEP_0170390414 /_Durinskia baltica, Strain CSIRO CS-38 / 186 5e-57	Diat_D1_CAMPEP_0184854740 /_Dactyliosolen fragilissimus / 184 4e-56	Stram_Dict_CAMPEP_0185768466 /_Dictyocha speculum, Strain CCMP1381 / 182 2e-55	Stram_PX_1kp__HF115185/Hizikia_fusiforme 180 2e-55	Diatoms	D3	5	Yes
Phatr3_draftJ383.p1	Diat_Pen_Raph_CAMPEP_0172449244 /_Amphiprora paludosa, Strain CCMP125 / 954 0.0	Diat_Pen_Raph_CAMPEP_0168839970 /_Amphiprora sp., Strain CCMP467 / 946 0.0	Diat_Pen_Raphfso_g12686 937 0.0	Diat_Dino_CAMPEP_0167976354 /_Glenodinium foliaceum, Strain CCAP 111... 931 0.0	Diat_Dino_CAMPEP_0176224012 /_Kryptoperidinium foliaceum, Strain CCM... 930 0.0	Diat_Pen_Ara_CAMPEP_0202491000 /_Ara_Staurosira complex sp., Strain CCMP... 893 0.0	Diat_Diat_D3_CAMPEP_0185741540 /_Helicotheca tamensis, Strain CCMP826 / 768 0.0	Diat_Diat_D3_CAMPEP_0198283354 /_Attheya septentrionalis, Strain CCMP2084 / 748 0.0	Diat_D1_CAMPEP_0178509930 /_Extubocellulus spinifer, Strain CCMP396 / 743 0.0	Diat_D2_CAMPEP_0171447270 /_Thalassiosira weissflogii, Strain CCMP13... 733 0.0	Diatoms	Pennates_Raphid	5	Yes
Phatr3_draftJ391.p1	Diat_Pen_Raphfso_g8735 1350 0.0	Diat_Pen_Raphfso_g15613 1340 0.0	Diat_Pen_Ara_CAMPEP_0202486348 /_Ara_Staurosira complex sp., Strain CCMP... 1280 0.0	Diat_Pen_Ara_CAMPEP_0119015122 /_Ara_Synedropsis recta cf, Strain CCMP16... 1162 0.0	Diat_Diat_D3_CAMPEP_0198280446 /_Attheya septentrionalis, Strain CCMP2084 / 1100 0.0	Diat_Diat_D3_CAMPEP_0198277318 /_Chaetoceros dichaeta, Strain CCMP1751 / 998 0.0	Diat_D2_CAMPEP_0183724382 /_Thalassiosira miniscula, Strain CCMP1093 / 971 0.0	Diat_D1_CAMPEP_0194408470 /_Proboscia alata, Strain PI-D3 / 915 0.0	Diat_Dino_CAMPEP_0176005206 /_Kryptoperidinium foliaceum, Strain CCM... 910 0.0	Diat_Dino_CAMPEP_0176008860 /_Kryptoperidinium foliaceum, Strain CCM... 907 0.0	Diatoms	Pennates_Raphid	5	Yes
Phatr3_draftJ392.p1	Diat_Pen_Raphfso_g3485 445 1e-155	Diat_Pen_Raphfso_g14263 421 6e-146	Diat_Pen_Ara_CAMPEP_0197138760 /_Ara_Asterionellopsis glacialis, Strain ... 383 4e-131	Diat_D1_CAMPEP_0172501648 /_Coscinodiscus wailesii, Strain CCMP2513 / 327 4e-109	Diat_Diat_D3_CAMPEP_0194121916 /_Chaetoceros debilis, Strain MM31A-1 / 315 2e-104	Diat_Diat_D3_CAMPEP_0194086270 /_Chaetoceros debilis, Strain MM31A-1 / 315 2e-104	Diat_D0_CAMPEP_0113318030 /_Corethron hystrix, Strain 308 / 310 7e-102	Stram_Raph_CAMPEP_0113943490 /_Fibrocapsa japonica / 285 3e-93	Stram_Oom_Oomycetes_A0A067Diat_D2W1_A0A067Diat_D2W1_SAPPC_Saprolegnia 286 5e-93	Diat_D2_CAMPEP_0181100706 /_Thalassiosira sp., Strain NH16 / 282 1e-90	Diatoms	Pennates_Raphid	5	Yes
Phatr3_draftJ402.p1	Amorphea_opi_G5BN66_G5BN66_HETGA S-antigen protein (Fragment) O... 184 4e-54	Amorphea_opi_A0A0L7R124_A0A0L7R124_9HYME S-antigen protein OS=H... 186 6e-51	Amorphea_opi_A0A0F8ATL9_A0A0F8ATL9_LARCR S-antigen protein OS=L... 172 6e-50	Amorphea_opi_A0A093IDDiat_D0_A0A093IDDiat_D0_PICPB FMRFamide neuropeptide... 169 5e-49	Amorphea_opi_T5A4Y2_T5A4Y2_OPHSC Endoplasmic reticulum oxidored... 160 1e-44	Prok_Arch_A0A0N9YXI4_A0A0N9YXI4_9ARCH Uncharacterized protei... 157 2e-43	Green_Strep_A0A0A0L3F2_A0A0A0L3F2_CUCSA Uncharacterized prot... 132 2e-35	Diat_Pen_Ara_CAMPEP_0195307280 /_Ara_Asterionellopsis glacialis, Strain ... 128 1e-32	Diat_D2_CAMPEP_0195538320 /_Stephanopyxis turris, Strain CCMP 815 / 127 2e-32	Green_G1_CAMPEP_0201470412 /"Chlamydomonas euryale, Strain CCMP... 127 1e-30	Amorphea	Opisthokonts	5	No
Phatr3_draftJ417.p1	Diat_Pen_Ara_CAMPEP_0202486004 /_Ara_Staurosira complex sp., Strain CCMP... 447 7e-156	Diat_Pen_Raphfso_g12683 431 9e-150	Diat_Diat_D3_CAMPEP_0198301176 /_Attheya septentrionalis, Strain CCMP2084 / 422 1e-145	Diat_Dino_CAMPEP_0176099970 /_Kryptoperidinium foliaceum, Strain CCM... 407 8e-140	Diat_D1_CAMPEP_0184856496 /_Dactyliosolen fragilissimus / 407 5e-139	Diat_D2_CAMPEP_0172346270 /_Thalassiosira sp., Strain FW / 365 3e-123	Diat_D0_CAMPEP_0113309564 /_Corethron hystrix, Strain 308 / 335 4e-111	Stram_Bol_CAMPEP_0118632798 /_Bolidomonas pacifica, Strain CCMP 1866 / 267 9e-87	Stram_PESC_Stram_PESC_Eustigmatophytes_W7C1H9_W7C1H9_9STRA_Nannochloropsis 268 6e-85	Stram_PX_P_Phaeophytes_D7FQ27_D7FQ27_ECTSI_Ectocarpus 244 5e-76	Diatoms	Pennates_Araphid	5	Yes
Phatr3_draftJ420.p1	Diat_D2_CAMPEP_0201959552 /_Thalassiosira antarctica, Strain CCMP982 / 396 5e-136	Diat_Pen_Raph_CAMPEP_0170691710 /_Amphora coffeaeformis, Strain CCMP... 384 2e-131	Prok_Cyanobacteria_K9Q2U6_K9Q2U6_9CYAN Glutathione S-transfe... 363 1e-123	Diat_D3_CAMPEP_0197461306 /_Triceratium dubium, Strain CCMP147 / 362 6e-122	Prok_Cobi_A0A0R2THH7_A0A0R2THH7_9FLAO S-transferase OS=Cryom... 346 3e-117	Prok_Actin_A0A0R2T0I1_A0A0R2T0I1_9ACTN S-transferase OS=Acti... 346 4e-117	Stram_Dict_CAMPEP_0171845096 /_non described non described, Strain CC... 330 8e-110	Amorphea_opi_X1WP73_X1WP73_ACYPI Uncharacterized protein OS=Acy... 335 6e-109	Green_G2_CAMPEP_0183982608 /Tetraselmis striata, Strain LANL1001 / 315 2e-104	Prok_Cobi_A0A0R2TQI4_A0A0R2TQI4_9FLAO S-transferase OS=Cryom... 313 2e-104	Diatoms	D2	2	Yes
Phatr3_draftJ430.p1	Diat_Pen_Raphfso_g3485 446 5e-156	Diat_Pen_Raphfso_g14263 423 2e-146	Diat_Pen_Ara_CAMPEP_0197138760 /_Ara_Asterionellopsis glacialis, Strain ... 385 8e-132	Diat_D1_CAMPEP_0172501648 /_Coscinodiscus wailesii, Strain CCMP2513 / 325 2e-108	Diat_Diat_D3_CAMPEP_0194086270 /_Chaetoceros debilis, Strain MM31A-1 / 312 2e-103	Diat_Diat_D3_CAMPEP_0194121916 /_Chaetoceros debilis, Strain MM31A-1 / 312 3e-103	Diat_D0_CAMPEP_0113318030 /_Corethron hystrix, Strain 308 / 308 3e-101	Stram_Raph_CAMPEP_0113943490 /_Fibrocapsa japonica / 285 4e-93	Stram_Oom_Oomycetes_A0A067Diat_D2W1_A0A067Diat_D2W1_SAPPC_Saprolegnia 284 3e-92	Diat_D2_CAMPEP_0181100706 /_Thalassiosira sp., Strain NH16 / 281 5e-90	Diatoms	Pennates_Raphid	5	Yes
Phatr3_draftJ436.p1	Diat_Pen_Raphfso_g3485 444 3e-155	Diat_Pen_Raphfso_g14263 419 4e-145	Diat_Pen_Ara_CAMPEP_0197138760 /_Ara_Asterionellopsis glacialis, Strain ... 384 3e-131	Diat_D1_CAMPEP_0172501648 /_Coscinodiscus wailesii, Strain CCMP2513 / 325 1e-108	Diat_Diat_D3_CAMPEP_0194086270 /_Chaetoceros debilis, Strain MM31A-1 / 313 7e-104	Diat_Diat_D3_CAMPEP_0194121916 /_Chaetoceros debilis, Strain MM31A-1 / 313 7e-104	Diat_D0_CAMPEP_0113318030 /_Corethron hystrix, Strain 308 / 308 3e-101	Stram_Raph_CAMPEP_0113943490 /_Fibrocapsa japonica / 284 1e-92	Stram_Oom_Oomycetes_A0A067Diat_D2W1_A0A067Diat_D2W1_SAPPC_Saprolegnia 285 1e-92	Diat_D2_CAMPEP_0181100706 /_Thalassiosira sp., Strain NH16 / 281 5e-90	Diatoms	Pennates_Raphid	5	Yes
Phatr3_draftJ439.p1	Amorphea_opi_G5BN66_G5BN66_HETGA S-antigen protein (Fragment) O... 184 4e-54	Amorphea_opi_A0A0L7R124_A0A0L7R124_9HYME S-antigen protein OS=H... 186 6e-51	Amorphea_opi_A0A0F8ATL9_A0A0F8ATL9_LARCR S-antigen protein OS=L... 172 6e-50	Amorphea_opi_A0A093IDDiat_D0_A0A093IDDiat_D0_PICPB FMRFamide neuropeptide... 169 5e-49	Amorphea_opi_T5A4Y2_T5A4Y2_OPHSC Endoplasmic reticulum oxidored... 160 1e-44	Prok_Arch_A0A0N9YXI4_A0A0N9YXI4_9ARCH Uncharacterized protei... 157 2e-43	Green_Strep_A0A0A0L3F2_A0A0A0L3F2_CUCSA Uncharacterized prot... 132 2e-35	Diat_Pen_Ara_CAMPEP_0195307280 /_Ara_Asterionellopsis glacialis, Strain ... 128 1e-32	Diat_D2_CAMPEP_0195538320 /_Stephanopyxis turris, Strain CCMP 815 / 127 2e-32	Green_G1_CAMPEP_0201470412 /"Chlamydomonas euryale, Strain CCMP... 127 1e-30	Amorphea	Opisthokonts	5	No
Phatr3_draftJ453.p1	Diat_Pen_Raphfso_g8433 306 2e-97	Diat_Pen_Ara_CAMPEP_0202494670 /_Ara_Staurosira complex sp., Strain CCMP... 269 1e-83	Diat_D1_CAMPEP_0194422064 /_Proboscia alata, Strain PI-D3 / 250 5e-77	Diat_Pen_Raphfso_g16996 239 2e-73	Diat_D2_CAMPEP_0183786634 /_Thalassiosira miniscula, Strain CCMP1093 / 218 2e-63	Diat_D0_CAMPEP_0113301214 /_Corethron hystrix, Strain 308 / 211 7e-62	Diat_D1_CAMPEP_0178550116 /_Extubocellulus spinifer, Strain CCMP396 / 207 3e-59	Diat_Diat_D3_CAMPEP_0195470556 /_Chaetoceros neograSAR_Cile, Strain CCMP1317 / 204 4e-59	Diat_Pen_Ara_CAMPEP_0195301100 /_Ara_Asterionellopsis glacialis, Strain ... 195 5e-55	Diat_Dino_CAMPEP_0176011510 /_Kryptoperidinium foliaceum, Strain CCM... 187 3e-52	Diatoms	Pennates_Raphid	5	Yes
Phatr3_draftJ462.p1	Diat_Pen_Raph_CAMPEP_0178743494 /_Nitzschia punctata, Strain CCMP561 / 582 0.0	Diat_Pen_Ara_CAMPEP_0119018652 /_Ara_Synedropsis recta cf, Strain CCMP16... 518 8e-176	Diat_D2_CAMPEP_0172276326 /_Cyclotella meneghiniana, Strain CCMP 338 / 501 2e-167	Diat_D2_CAMPEP_0171388956 /_Thalassiosira weissflogii, Strain CCMP13... 499 4e-166	Diat_D1_CAMPEP_0194376380 /_Proboscia alata, Strain PI-D3 / 493 2e-165	Diat_D1_CAMPEP_0194414700 /_Proboscia alata, Strain PI-D3 / 493 9e-165	Diat_Diat_D3_CAMPEP_0113559754 /_Odontella / 492 5e-164	Diat_D0_CAMPEP_0194323224 /_Corethron pennatum, Strain L29A3 / 409 2e-131	Diat_D0_CAMPEP_0113310716 /_Corethron hystrix, Strain 308 / 406 2e-130	Diat_Diat_D3_CAMPEP_0196821158 /_Leptocylindrus danicus, Strain CCMP1856 / 286 5e-86	Diatoms	Pennates_Raphid	5	Yes
Phatr3_draftJ465.p1	Diat_Pen_Raphfso_g19818 294 7e-95	Diat_Diat_D3_CAMPEP_0119451508 /_Chaetoceros cf. neograSAR_Cile, Strain RCC1993 / 272 8e-86	Diat_Pen_Ara_CAMPEP_0119015426 /_Ara_Synedropsis recta cf, Strain CCMP16... 255 3e-80	Diat_D2_CAMPEP_0201914892 /_Thalassiosira antarctica, Strain CCMP982 / 236 3e-71	Diat_D1_CAMPEP_0194364524 /_Proboscia alata, Strain PI-D3 / 228 7e-68	Stram_Bol_CAMPEP_0118637730 /_Bolidomonas pacifica, Strain CCMP 1866 / 180 6e-52	Diat_D0_CAMPEP_0194281530 /_Corethron pennatum, Strain L29A3 / 167 2e-46	Stram_PESC_CAMPEP_0114458970 /_Paraphysomonas imperforata, Strain PA2 / 164 3e-45	Diat_Dino_CAMPEP_0168151600 /_Glenodinium foliaceum, Strain CCAP 111... 155 1e-42	Stram_Lab_CAMPEP_0204834966 /"Aplanochytrium stocchinoi, Strain G... 148 1e-39	Diatoms	Pennates_Raphid	5	Yes
Phatr3_draftJ474.p1	Diat_Diat_D3_CAMPEP_0176489184 /_Chaetoceros sp., Strain GSL56 / 987 0.0	Diat_Pen_Raph_CAMPEP_0168721770 /_Amphiprora sp., Strain CCMP467 / 981 0.0	Diat_Pen_Ara_CAMPEP_0118688008 /_Ara_Striatella unipunctata, Strain CCMP... 976 0.0	Diat_Pen_Raphfso_g12324 966 0.0	Diat_D2_CAMPEP_0195539054 /_Stephanopyxis turris, Strain CCMP 815 / 966 0.0	Diat_Dino_CAMPEP_0167891312 /_Glenodinium foliaceum, Strain CCAP 111... 947 0.0	Diat_D1_CAMPEP_0181031636 /_Minutocellus polymorphus, Strain NH13 / 939 0.0	Diat_D0_CAMPEP_0113306786 /_Corethron hystrix, Strain 308 / 932 0.0	Stram_Bol_CAMPEP_0197545720 /_Bolidomonas sp., Strain RCC2347 / 816 0.0	Green_G3A_CAMPEP_0197857120 /"Pterosperma sp., Strain CCMP1384" / 798 0.0	Diatoms	D3	5	Yes
Phatr3_draftJ477.p1	Diat_Pen_Raph_CAMPEP_0172447736 /_Amphiprora paludosa, Strain CCMP125 / 154 2e-48	Diat_Diat_D3_CAMPEP_0113555820 /_Odontella / 154 2e-48	Diat_D2_CAMPEP_0195507012 /_Stephanopyxis turris, Strain CCMP 815 / 149 9e-47	Diat_D1_CAMPEP_0181038070 /_Minutocellus polymorphus, Strain NH13 / 149 2e-46	Diat_Pen_Ara_CAMPEP_0202506020 /_Ara_Staurosira complex sp., Strain CCMP... 148 3e-46	Stram_Oom_Oomycetes_A0A024U2B9_A0A024U2B9_9STRA_Aphanomyces 139 1e-42	Stram_PESC_Noc_GME3074 locus=ScaffolDiat_D176:4340:5024:+ 139 1e-42	Amorphea_opi_C1BEQ0_C1BEQ0_ONCMY 40S ribosomal protein S27 OS=O... 135 3e-41	Amorphea_Am_L8GHE6_L8GHE6_ACACA 40S ribosomal protein S27 OS=Ac... 136 3e-41		Diatoms	Pennates_Raphid	5	Yes
Phatr3_draftJ497.p1	Diat_Pen_Raphfso_g15908 839 0.0	Diat_Pen_Ara_CAMPEP_0202492296 /_Ara_Staurosira complex sp., Strain CCMP... 819 0.0	Diat_Diat_D3_CAMPEP_0198285860 /_Attheya septentrionalis, Strain CCMP2084 / 802 0.0	Diat_D1_CAMPEP_0178490458 /_Extubocellulus spinifer, Strain CCMP396 / 759 0.0	Diat_D2_CAMPEP_0195510720 /_Stephanopyxis turris, Strain CCMP 815 / 729 0.0	Stram_Bol_CAMPEP_0118657798 /_Bolidomonas pacifica, Strain CCMP 1866 / 622 0.0	Stram_Dict_CAMPEP_0118990276 /_SAR_Rhizochromulina marina cf, Strain CCMP... 548 0.0	Stram_Slo_CAMPEP_jgi_GSMAST4A2.ASY1.ANO1.1006.1 503 4e-165	Stram_PESC_CAMPEP_0197381082 /_Pinguiococcus pyrenoidosus, Strain CCM... 511 3e-162	Green_G2_CAMPEP_0206077758 /Unidentified sp., Strain CCMP1205 / 463 4e-150	Diatoms	Pennates_Raphid	5	Yes
Phatr3_draftJ509.p1	Diat_Pen_Raphfso_g7803 383 1e-131	Diat_Pen_Raphfso_g16124 380 2e-130	Diat_Dino_CAMPEP_0176018518 /_Kryptoperidinium foliaceum, Strain CCM... 346 3e-117	Diat_Pen_Ara_CAMPEP_0195285952 /_Ara_Asterionellopsis glacialis, Strain ... 317 1e-105	Diat_Diat_D3_CAMPEP_0183305152 /_Odontella Sinensis, Strain Grunow 1884 / 290 2e-94	Diat_D1_CAMPEP_0178602556 /_Extubocellulus spinifer, Strain CCMP396 / 285 3e-92	Diat_D2_CAMPEP_0172276814 /_Cyclotella meneghiniana, Strain CCMP 338 / 248 7e-79	Green_G2_CAMPEP_0183979456 /Tetraselmis striata, Strain LANL1001 / 215 4e-66	Stram_Oom_Oomycetes_W4GL05_W4GL05_9STRA_Aphanomyces 211 1e-64	Stram_Raph_CAMPEP_0117870094 /_Chattonella subsalsa, Strain CCMP2191 / 209 4e-64	Diatoms	Pennates_Raphid	5	Yes
Phatr3_draftJ52.p1	Diat_D1_CAMPEP_0178675518 /_Extubocellulus spinifer, Strain CCMP396 / 831 0.0	Diat_D1_CAMPEP_0178722050 /_Extubocellulus spinifer, Strain CCMP396 / 830 0.0	Diat_Diat_D3_CAMPEP_0183293210 /_Odontella Sinensis, Strain Grunow 1884 / 825 0.0	Diat_Pen_Ara_CAMPEP_0202481410 /_Ara_Staurosira complex sp., Strain CCMP... 803 0.0	Diat_Pen_Raph_CAMPEP_0198156054 /_Entomoneis sp., Strain CCMP2396 / 800 0.0	Diat_Pen_Raph_CAMPEP_0178839862 /_Nitzschia punctata, Strain CCMP561 / 792 0.0	Diat_D2_CAMPEP_0171347218 /_Thalassiosira weissflogii, Strain CCMP13... 772 0.0	Diat_D2_CAMPEP_0172303064 /_Detonula confervacea, Strain CCMP 353 / 770 0.0	Diat_Pen_Raphfso_g1553 699 0.0	Diat_Pen_Raphfso_g14375 690 0.0	Diatoms	D1	5	Yes
Phatr3_draftJ521.p1	Diat_Pen_Ara_CAMPEP_0194030132 /_Ara_Grammatophora oceanica, Strain CCMP... 681 0.0	Diat_Dino_CAMPEP_0167883672 /_Glenodinium foliaceum, Strain CCAP 111... 681 0.0	Diat_Pen_Raph_CAMPEP_0168771710 /_Amphiprora sp., Strain CCMP467 / 678 0.0	Diat_D2_CAMPEP_0196142952 /_Thalassiosira rotula, Strain GSO102 / 675 0.0	Diat_Diat_D3_CAMPEP_0195437692 /_Chaetoceros neograSAR_Cile, Strain CCMP1317 / 669 0.0	Diat_D1_CAMPEP_0185805112 /_Minutocellus polymorphus, Strain RCC2270 / 662 0.0	Diat_D0_CAMPEP_0113306740 /_Corethron hystrix, Strain 308 / 632 0.0	Diat_Pen_Raphfso_g16198 625 0.0	Stram_Raph_CAMPEP_0113933818 /_Fibrocapsa japonica / 522 0.0	Stram_Dict_CAMPEP_0205912646 /_Florenciella sp., Strain RCC1007 / 513 3e-179	Diatoms	Pennates_Araphid	5	Yes
Phatr3_draftJ542.p1	Diat_Diat_D3_CAMPEP_0119444582 /_Chaetoceros cf. neograSAR_Cile, Strain RCC1993 / 564 0.0	Diat_Pen_Raphfso_g9172 563 0.0	Diat_Pen_Raphfso_g19053 560 0.0	Diat_D1_CAMPEP_0178689198 /_Extubocellulus spinifer, Strain CCMP396 / 551 0.0	Diat_Pen_Ara_CAMPEP_0202481038 /_Ara_Staurosira complex sp., Strain CCMP... 547 0.0	Diat_D2_CAMPEP_0203615660 /_Thalassiosira weissflogii, Strain CCMP10... 544 0.0	Diat_Dino_CAMPEP_0176074082 /_Kryptoperidinium foliaceum, Strain CCM... 518 0.0	Diat_D0_CAMPEP_0194279164 /_Corethron pennatum, Strain L29A3 / 492 2e-172	Stram_Dict_CAMPEP_0182539412 /_Florenciella parvula, Strain RCC1693 / 488 1e-171	Stram_Bol_CAMPEP_0182499740 /_Bolidomonas sp., Strain RCC1657 / 482 2e-168	Diatoms	D3	5	Yes
Phatr3_draftJ552.p1	Diat_Pen_Raph_CAMPEP_0197194130 /_Pseudo-nitzschia heimii, Strain CN... 981 0.0	Diat_Pen_Ara_CAMPEP_0197136148 /_Ara_Asterionellopsis glacialis, Strain ... 969 0.0	Diat_Pen_Raphfso_g17775 947 0.0	Diat_Dino_CAMPEP_0176051806 /_Kryptoperidinium foliaceum, Strain CCM... 932 0.0	Diat_Pen_Raphfso_g1948 925 0.0	Diat_D2_CAMPEP_0172335128 /_Thalassiosira sp., Strain FW / 855 0.0	Diat_Diat_D3_CAMPEP_0176490760 /_Chaetoceros sp., Strain GSL56 / 852 0.0	Diat_D1_CAMPEP_0181033458 /_Minutocellus polymorphus, Strain NH13 / 817 0.0	Diat_D0_CAMPEP_0113307134 /_Corethron hystrix, Strain 308 / 768 0.0	Stram_PX_P_Phaeophytes_D7FW72_D7FW72_ECTSI_Ectocarpus 653 0.0	Diatoms	Pennates_Raphid	5	Yes
Phatr3_draftJ559.p1	Diat_Pen_Raphfso_g16794 637 0.0	Diat_Pen_Raphfso_g15245 627 0.0	Diat_D1_CAMPEP_0178679970 /_Extubocellulus spinifer, Strain CCMP396 / 621 0.0	Diat_Diat_D3_CAMPEP_0185725764 /_Helicotheca tamensis, Strain CCMP826 / 621 0.0	Diat_Pen_Ara_CAMPEP_0202452596 /_Ara_Licmorphora paradoxa, Strain CCMP2313 / 605 0.0	Diat_D2_CAMPEP_0172330438 /_Detonula confervacea, Strain CCMP 353 / 564 0.0	Diat_Dino_CAMPEP_0176011362 /_Kryptoperidinium foliaceum, Strain CCM... 563 0.0	Stram_Bol_CAMPEP_0197571198 /_Bolidomonas sp., Strain RCC2347 / 513 5e-177	Diat_D0_CAMPEP_0113312292 /_Corethron hystrix, Strain 308 / 514 9e-176	Stram_Raph_CAMPEP_0117798306 /_Chattonella subsalsa, Strain CCMP2191 / 369 2e-121	Diatoms	Pennates_Raphid	5	Yes
Phatr3_draftJ561.p1	Diat_Diat_D3_CAMPEP_0204741188 /_Ditylum brightwellii, Strain GSO104 / 580 0.0	Diat_Pen_Raph_CAMPEP_0168828362 /_Amphiprora sp., Strain CCMP467 / 570 0.0	Diat_Dino_CAMPEP_0167914088 /_Glenodinium foliaceum, Strain CCAP 111... 563 0.0	Diat_Pen_Ara_CAMPEP_0194038772 /_Ara_Grammatophora oceanica, Strain CCMP... 552 0.0	Diat_D1_CAMPEP_0184865262 /_Dactyliosolen fragilissimus / 546 0.0	Diat_D2_CAMPEP_0195520678 /_Stephanopyxis turris, Strain CCMP 815 / 544 0.0	Diat_Pen_Raphfso_g16481 504 2e-176	Diat_Pen_Raphfso_g13908 504 3e-176	Stram_Bol_CAMPEP_0182463364 /_Bolidomonas pacifica, Strain RCC208 / 435 3e-149	Stram_Raph_CAMPEP_0117846738 /_Chattonella subsalsa, Strain CCMP2191 / 421 1e-144	Diatoms	D3	5	Yes
Phatr3_draftJ590.p1	Diat_Pen_Raphfso_g19818 293 1e-94	Diat_Diat_D3_CAMPEP_0119451508 /_Chaetoceros cf. neograSAR_Cile, Strain RCC1993 / 270 7e-85	Diat_Pen_Ara_CAMPEP_0119015426 /_Ara_Synedropsis recta cf, Strain CCMP16... 255 3e-80	Diat_D2_CAMPEP_0201914892 /_Thalassiosira antarctica, Strain CCMP982 / 237 3e-71	Diat_D1_CAMPEP_0194364524 /_Proboscia alata, Strain PI-D3 / 226 7e-67	Stram_Bol_CAMPEP_0118637730 /_Bolidomonas pacifica, Strain CCMP 1866 / 181 2e-52	Diat_D0_CAMPEP_0194281530 /_Corethron pennatum, Strain L29A3 / 170 3e-47	Stram_PESC_CAMPEP_0114458970 /_Paraphysomonas imperforata, Strain PA2 / 166 6e-46	Diat_Dino_CAMPEP_0168151600 /_Glenodinium foliaceum, Strain CCAP 111... 155 1e-42	Stram_Lab_CAMPEP_0204834966 /"Aplanochytrium stocchinoi, Strain G... 150 3e-40	Diatoms	Pennates_Raphid	5	Yes
Phatr3_draftJ598.p1	Diat_Pen_Raph_CAMPEP_0198116856 /_Craspedostauros australis, Strain ... 498 4e-176	Diat_Pen_Ara_CAMPEP_0194258864 /_Ara_Thalassionema nitzschioides, Strain... 493 1e-173	Diat_Diat_D3_CAMPEP_0185726378 /_Helicotheca tamensis, Strain CCMP826 / 491 2e-173	Diat_D2_CAMPEP_0181108024 /_Thalassiosira sp., Strain NH16 / 489 2e-172	Diat_D1_CAMPEP_0178506440 /_Extubocellulus spinifer, Strain CCMP396 / 488 4e-172	Diat_Dino_CAMPEP_0167840038 /_Glenodinium foliaceum, Strain CCAP 111... 486 2e-170	Diat_D0_CAMPEP_0113310926 /_Corethron hystrix, Strain 308 / 453 2e-158	Stram_Dict_CAMPEP_0171919662 /_non described non described, Strain CC... 362 2e-122	Stram_Pel_CAMPEP_0195802956 /_Pelagococcus subviridis, Strain CCMP1429 / 346 4e-116	Green_G4_CAMPEP_0205957960 /"Pycnococcus provasolii, Strain RCC... 338 4e-113	Diatoms	Pennates_Raphid	5	Yes
Phatr3_draftJ609.p1	Diat_Diat_D3_CAMPEP_0113571174 /_Odontella / 80.9 4e-20	Diat_D1_CAMPEP_0178503448 /_Extubocellulus spinifer, Strain CCMP396 / 82.4 2e-19	Diat_D1_CAMPEP_0178651358 /_Extubocellulus spinifer, Strain CCMP396 / 80.9 5e-19	Diat_Pen_Raph_CAMPEP_0119549032 /_Stauroneis constricta, Strain CCMP... 79.7 2e-18	Diat_Dino_CAMPEP_0167934030 /_Glenodinium foliaceum, Strain CCAP 111... 78.2 4e-18	Diat_Diat_D3_CAMPEP_0198293914 /_Attheya septentrionalis, Strain CCMP2084 / 77.0 8e-18	Prok_Arch_A0A0P6W058_A0A0P6W058_9EURY Uncharacterized protei... 66.6 2e-14	Diat_Pen_Raphfso_g17598 64.3 2e-13	Diat_Pen_Ara_CAMPEP_0197158248 /_Ara_Asterionellopsis glacialis, Strain ... 64.7 2e-13	Diat_Pen_Raphfso_g11138 63.5 4e-13	Diatoms	D3	5	Yes
Phatr3_draftJ611.p1	Diat_Pen_Raphfso_g17935 217 2e-70	Diat_Pen_Raphfso_g18393 213 8e-69	Diat_Pen_Ara_CAMPEP_0194027794 /_Ara_Grammatophora oceanica, Strain CCMP... 214 1e-68	Diat_Diat_D3_CAMPEP_0204663922 /_Ditylum brightwellii, Strain GSO103 / 207 1e-66	Diat_D2_CAMPEP_0203615084 /_Thalassiosira weissflogii, Strain CCMP10... 206 1e-65	Diat_Dino_CAMPEP_0170237178 /_Durinskia baltica, Strain CSIRO CS-38 / 201 3e-64	Diat_D1_CAMPEP_0197727296 /_Minutocellus polymorphus, Strain CCMP3303 / 197 6e-64	Stram_Pel_CAMPEP_0119271424 /_Genus nov. species nov., Strain RCC1024 / 200 1e-63	Stram_PX_CAMPEP_1kp_So2251/Sargassum_horneri 191 9e-61	Stram_PESC_Noc_GME8154 locus=Scaffold4:523578:524663:- 188 1e-58	Diatoms	Pennates_Raphid	5	Yes
Phatr3_draftJ626.p1	Diat_Pen_Raphfso_g11462 497 3e-172	Diat_Pen_Raphfso_g18778 496 7e-172	Diat_Dino_CAMPEP_0176055496 /_Kryptoperidinium foliaceum, Strain CCM... 458 1e-156	Diat_D1_CAMPEP_0184858286 /_Dactyliosolen fragilissimus / 448 8e-153	Diat_Pen_Raph_CAMPEP_0194165242 /_Thalassiothrix antarctica, Strain L... 446 2e-152	Diat_Diat_D3_CAMPEP_0194110068 /_Chaetoceros debilis, Strain MM31A-1 / 445 1e-151	Diat_D2_CAMPEP_0181101260 /_Thalassiosira sp., Strain NH16 / 410 1e-137	Stram_Bol_CAMPEP_0118659224 /_Bolidomonas pacifica, Strain CCMP 1866 / 360 9e-119	Diat_D0_CAMPEP_0194285126 /_Corethron pennatum, Strain L29A3 / 344 7e-112	Stram_PESC_CAMPEP_0196765060 /_Chromulina nebulosa, Strain CTELB2642 / 301 3e-96	Diatoms	Pennates_Raphid	5	Yes
Phatr3_draftJ636.p1	Diat_Pen_Raphfso_g3196 609 0.0	Diat_Pen_Raphfso_g15783 606 0.0	Diat_Pen_Ara_CAMPEP_0202498034 /_Ara_Staurosira complex sp., Strain CCMP... 561 0.0	Diat_Dino_CAMPEP_0176001418 /_Kryptoperidinium foliaceum, Strain CCM... 542 0.0	Diat_Diat_D3_CAMPEP_0195360188 /_Chaetoceros neograSAR_Cile, Strain CCMP1317 / 530 0.0	Diat_D1_CAMPEP_0184865222 /_Dactyliosolen fragilissimus / 480 6e-163	Diat_D2_CAMPEP_0183682600 /_Skeletonema menzelii, Strain CCMP793 / 450 3e-151	Stram_Bol_CAMPEP_0182455004 /_Bolidomonas pacifica, Strain RCC208 / 347 2e-113	Diat_D0_CAMPEP_0194296506 /_Corethron pennatum, Strain L29A3 / 346 1e-110	Stram_Dict_CAMPEP_0171984574 /_non described non described, Strain CC... 309 1e-96	Diatoms	Pennates_Raphid	5	Yes
Phatr3_draftJ645.p1	Diat_Pen_Ara_CAMPEP_0197145604 /_Ara_Asterionellopsis glacialis, Strain ... 1031 0.0	Diat_Pen_Ara_CAMPEP_0202451378 /_Ara_Licmorphora paradoxa, Strain CCMP2313 / 998 0.0	Diat_Pen_Raph_CAMPEP_0168793184 /_Amphiprora sp., Strain CCMP467 / 988 0.0	Diat_Dino_CAMPEP_0167836844 /_Glenodinium foliaceum, Strain CCAP 111... 977 0.0	Diat_Diat_D3_CAMPEP_0180920268 /_Ditylum brightwellii, Strain Pop1 (SS4) / 966 0.0	Diat_D1_CAMPEP_0178620180 /_Extubocellulus spinifer, Strain CCMP396 / 944 0.0	Diat_D1_CAMPEP_0178489684 /_Extubocellulus spinifer, Strain CCMP396 / 944 0.0	Diat_Pen_Raphfso_g2204 909 0.0	Diat_D2_CAMPEP_0196145070 /_Thalassiosira rotula, Strain GSO102 / 907 0.0	Diat_Pen_Raphfso_g13123 907 0.0	Diatoms	Pennates_Araphid	5	Yes
Phatr3_draftJ706.p1	Diat_Pen_Raphfso_g8020 273 5e-89	Diat_Pen_Raphfso_g12320 263 8e-85	Diat_Diat_D3_CAMPEP_0185724664 /_Helicotheca tamensis, Strain CCMP826 / 251 5e-80	Diat_D2_CAMPEP_0195530252 /_Stephanopyxis turris, Strain CCMP 815 / 241 6e-76	Diat_Pen_Ara_CAMPEP_0195296114 /_Ara_Asterionellopsis glacialis, Strain ... 240 2e-75	Diat_D1_CAMPEP_0172509638 /_Coscinodiscus wailesii, Strain CCMP2513 / 209 9e-64	Diat_Dino_CAMPEP_0176014072 /_Kryptoperidinium foliaceum, Strain CCM... 196 4e-59	Diat_D0_CAMPEP_0113320138 /_Corethron hystrix, Strain 308 / 172 2e-49	Stram_Bol_CAMPEP_0182467190 /_Bolidomonas pacifica, Strain RCC208 / 143 5e-39	Stram_Raph_CAMPEP_0117748706 /_Chattonella subsalsa, Strain CCMP2191 / 122 2e-31	Diatoms	Pennates_Raphid	5	Yes
Phatr3_draftJ719.p1	Diat_Pen_Raph_CAMPEP_0198148160 /_Entomoneis sp., Strain CCMP2396 / 116 9e-33	Diat_Pen_Raphfso_g12048 99.8 2e-26	Diat_Pen_Raphfso_g11976 95.1 1e-24	Diat_Pen_Ara_CAMPEP_0202494274 /_Ara_Staurosira complex sp., Strain CCMP... 79.0 3e-18	Diat_D2_CAMPEP_0195518510 /_Stephanopyxis turris, Strain CCMP 815 / 78.2 5e-18	Amorphea_opi_A0A0C2WSZ5_A0A0C2WSZ5_9HOMO Uncharacterized protei... 69.3 1e-14	Diat_Dino_CAMPEP_0176186268 /_Kryptoperidinium foliaceum, Strain CCM... 62.8 3e-12	Amorphea_Am_CAMPEP_0206190706 /"Vannella robusta, Strain DIVA3 518... 44.3 8e-06			Diatoms	Pennates_Raphid	5	Yes
Phatr3_draftJ741.p1	Diat_Pen_Raph_CAMPEP_0170665094 /_Amphora coffeaeformis, Strain CCMP... 626 0.0	Diat_Dino_CAMPEP_0176018156 /_Kryptoperidinium foliaceum, Strain CCM... 617 0.0	Diat_Pen_Ara_CAMPEP_0119012938 /_Ara_Synedropsis recta cf, Strain CCMP16... 608 0.0	Diat_Diat_D3_CAMPEP_0180976796 /_Ditylum brightwellii, Strain Pop2 (SS10) / 556 0.0	Diat_D1_CAMPEP_0178951016 /_SAR_Rhizosolenia setigera, Strain CCMP 1694 / 512 5e-175	Diat_D2_CAMPEP_0201976436 /_Thalassiosira antarctica, Strain CCMP982 / 422 9e-139	Stram_Bol_CAMPEP_0182506786 /_Bolidomonas sp., Strain RCC1657 / 340 3e-109	Diat_D0_CAMPEP_0113331136 /_Corethron hystrix, Strain 308 / 302 6e-93	Stram_Oom_Oomycetes_K3X8G2_K3X8G2_PYTUL_Pythium 234 9e-70	Stram_Bol_CAMPEP_0118668132 /_Bolidomonas pacifica, Strain CCMP 1866 / 228 1e-69	Diatoms	Pennates_Raphid	5	Yes
Phatr3_draftJ748.p1	Diat_Pen_Raph_CAMPEP_0170719534 /_Amphora coffeaeformis, Strain CCMP... 1360 0.0	Diat_Pen_Raphfso_g19052 1292 0.0	Diat_Pen_Ara_CAMPEP_0202507580 /_Ara_Staurosira complex sp., Strain CCMP... 1197 0.0	Diat_D1_CAMPEP_0178691428 /_Extubocellulus spinifer, Strain CCMP396 / 1135 0.0	Diat_Diat_D3_CAMPEP_0180977082 /_Ditylum brightwellii, Strain Pop2 (SS10) / 1112 0.0	Diat_D2_CAMPEP_0195522016 /_Stephanopyxis turris, Strain CCMP 815 / 1089 0.0	Diat_D0_CAMPEP_0113311774 /_Corethron hystrix, Strain 308 / 1082 0.0	Diat_Dino_CAMPEP_0176019570 /_Kryptoperidinium foliaceum, Strain CCM... 679 0.0	Stram_Pel_CAMPEP_0195958894 /_Pelagomonas calceolata , Strain CCMP1756 / 664 0.0	Stram_PESC_CAMPEP_0185028218 /_Paraphysomonas bandaiensis, Strain Car... 657 0.0	Diatoms	Pennates_Raphid	5	Yes
Phatr3_draftJ765.p1	Diat_Pen_Raphfso_g2371 467 1e-159	Diat_Diat_D3_CAMPEP_0198285220 /_Attheya septentrionalis, Strain CCMP2084 / 439 6e-149	Diat_Pen_Ara_CAMPEP_0202477410 /_Ara_Licmorphora paradoxa, Strain CCMP2313 / 433 1e-144	Diat_D2_CAMPEP_0184910568 /_Skeletonema marinoi, Strain skelA / 412 1e-137	Diat_D1_CAMPEP_0178500240 /_Extubocellulus spinifer, Strain CCMP396 / 384 2e-128	Stram_Bol_CAMPEP_0118669936 /_Bolidomonas pacifica, Strain CCMP 1866 / 312 6e-100	Stram_Lab_CAMPEP_0184024720 /"Aplanochytrium sp, Strain PBS07" / 303 9e-97	Stram_PESC_Stram_PESC_Eustigmatophytes_W7TVW1_W7TVW1_9STRA_Nannochloropsis 303 3e-96	Green_Strep_A9SWN9_A9SWN9_PHYPA Predicted protein (Fragment)... 295 1e-93	Diat_Dino_CAMPEP_0176172676 /_Kryptoperidinium foliaceum, Strain CCM... 292 5e-92	Diatoms	Pennates_Raphid	5	Yes
Phatr3_draftJ780.p1	Diat_Pen_Raph_CAMPEP_0172446122 /_Amphiprora paludosa, Strain CCMP125 / 709 0.0	Diat_Dino_CAMPEP_0176275830 /_Kryptoperidinium foliaceum, Strain CCM... 628 0.0	Diat_D2_CAMPEP_0172270522 /_Cyclotella meneghiniana, Strain CCMP 338 / 617 0.0	Diat_Pen_Ara_CAMPEP_0197140108 /_Ara_Asterionellopsis glacialis, Strain ... 586 0.0	Diat_D1_CAMPEP_0178720024 /_Extubocellulus spinifer, Strain CCMP396 / 577 0.0	Diat_Diat_D3_CAMPEP_0197824618 /_Eucampia antarctica, Strain CCMP1452 / 580 0.0	Diat_Pen_Raphfso_g16482 524 3e-179	Diat_D0_CAMPEP_0113308128 /_Corethron hystrix, Strain 308 / 524 6e-179	Diat_Pen_Raphfso_g13907 518 6e-177	Stram_Raph_CAMPEP_0117874554 /_Chattonella subsalsa, Strain CCMP2191 / 474 1e-159	Diatoms	Pennates_Raphid	5	Yes
Phatr3_draftJ79.p1	Diat_Pen_Raphfso_g16202 759 0.0	Diat_D1_CAMPEP_0172487060 /_Coscinodiscus wailesii, Strain CCMP2513 / 671 0.0	Diat_Diat_D3_CAMPEP_0198280676 /_Attheya septentrionalis, Strain CCMP2084 / 671 0.0	Diat_D2_CAMPEP_0203607068 /_Thalassiosira weissflogii, Strain CCMP10... 652 0.0	Diat_Pen_Ara_CAMPEP_0194234996 /_Ara_Thalassionema nitzschioides, Strain... 627 0.0	Stram_PESC_CAMPEP_0118864302 /_Phaeomonas parva, Strain CCMP2877 / 516 3e-178	Stram_PESC_Noc_GME3901 locus=ScaffolDiat_D2:573378:575018:- 510 9e-175	Stram_Lab_CAMPEP_0205093468 /"Unknown labyrinthulomycete, strain ... 502 1e-172	Stram_Pel_jgi_Auran1_70027 487 6e-167	Stram_Oom_CAMPEP_jgi_Pythium_vexans_maker-pve_contig_122-snap-gen... 483 4e-164	Diatoms	Pennates_Raphid	5	Yes
Phatr3_draftJ800.p1	Diat_Pen_Raph_CAMPEP_0198138286 /_Entomoneis sp., Strain CCMP2396 / 627 0.0	Diat_Diat_D3_CAMPEP_0185729056 /_Helicotheca tamensis, Strain CCMP826 / 622 0.0	Diat_Dino_CAMPEP_0176003204 /_Kryptoperidinium foliaceum, Strain CCM... 621 0.0	Diat_D1_CAMPEP_0185827434 /_Minutocellus polymorphus, Strain RCC2270 / 610 0.0	Diat_D2_CAMPEP_0195519722 /_Stephanopyxis turris, Strain CCMP 815 / 607 0.0	Diat_Pen_Ara_CAMPEP_0195281124 /_Ara_Asterionellopsis glacialis, Strain ... 605 0.0	Diat_D0_CAMPEP_0113317940 /_Corethron hystrix, Strain 308 / 593 0.0	Stram_Raph_CAMPEP_0116774758 /_Heterosigma akashiwo, Strain NB / 557 0.0	Stram_Oom_CAMPEP_jgi_Phytophthora_sojae_Physo3_346049_estExt_Gene... 542 0.0	Stram_Oom_CAMPEP_jgi_Phytophthora_ramorum_Phyra1_1_71426_fgenesh1... 539 0.0	Diatoms	Pennates_Raphid	5	Yes
Phatr3_draftJ825.p1	Diat_Pen_Raphfso_g19836 689 0.0	Diat_D1_CAMPEP_0172415280 /_Aulacoseira subarctica , Strain CCAP 100... 677 0.0	Diat_Dino_CAMPEP_0170390414 /_Durinskia baltica, Strain CSIRO CS-38 / 674 0.0	Diat_Pen_Ara_CAMPEP_0178911488 /_Ara_Thalassionema frauenfeldii, Strain ... 667 0.0	Diat_D1_CAMPEP_0184854740 /_Dactyliosolen fragilissimus / 666 0.0	Diat_Dino_CAMPEP_0176248738 /_Kryptoperidinium foliaceum, Strain CCM... 665 0.0	Diat_D0_CAMPEP_0113305468 /_Corethron hystrix, Strain 308 / 663 0.0	Diat_D2_CAMPEP_0195506622 /_Stephanopyxis turris, Strain CCMP 815 / 657 0.0	D3_Odontellids_Q8L882_Q8L882_ODOSI_Odontella 654 0.0	Diat_Diat_D3_CAMPEP_0196812372 /_Leptocylindrus danicus, Strain CCMP1856 / 651 0.0	Diatoms	Pennates_Raphid	5	Yes
Phatr3_draftJ853.p1	Diat_Pen_Raph_CAMPEP_0168827808 /_Amphiprora sp., Strain CCMP467 / 407 2e-143	Diat_Dino_CAMPEP_0167871002 /_Glenodinium foliaceum, Strain CCAP 111... 400 1e-140	Diat_Pen_Raphfso_g3592 389 1e-135	Diat_Pen_Ara_CAMPEP_0202458660 /_Ara_Licmorphora paradoxa, Strain CCMP2313 / 384 2e-134	Diat_Diat_D3_CAMPEP_0198292436 /_Attheya septentrionalis, Strain CCMP2084 / 377 2e-131	Diat_Pen_Raphfso_g11057 372 4e-130	Diat_D2_CAMPEP_0195519046 /_Stephanopyxis turris, Strain CCMP 815 / 366 3e-127	Diat_D1_CAMPEP_0184863356 /_Dactyliosolen fragilissimus / 357 7e-124	Diat_D0_CAMPEP_0113300132 /_Corethron hystrix, Strain 308 / 358 8e-124	Stram_Dict_CAMPEP_0182545874 /_Florenciella parvula, Strain RCC1693 / 209 2e-66	Diatoms	Pennates_Raphid	5	Yes
Phatr3_draftJ866.p1	Diat_Pen_Raph_CAMPEP_0170718052 /_Amphora coffeaeformis, Strain CCMP... 412 4e-145	Diat_Pen_Raphfso_g2798 363 1e-125	Diat_Pen_Ara_CAMPEP_0202494062 /_Ara_Staurosira complex sp., Strain CCMP... 336 6e-115	Diat_Dino_CAMPEP_0170273554 /_Durinskia baltica, Strain CSIRO CS-38 / 312 1e-105	Diat_Diat_D3_CAMPEP_0197831452 /_Eucampia antarctica, Strain CCMP1452 / 312 1e-105	Diat_D1_CAMPEP_0184859134 /_Dactyliosolen fragilissimus / 303 5e-102	Diat_D2_CAMPEP_0181106040 /_Thalassiosira sp., Strain NH16 / 290 2e-96	Stram_Bol_CAMPEP_0182490798 /_Bolidomonas sp., Strain RCC1657 / 282 6e-94	Diat_D0_CAMPEP_0194316388 /_Corethron pennatum, Strain L29A3 / 272 2e-89	Stram_PX_1kp__HF15372/Hizikia_fusiforme 270 2e-89	Diatoms	Pennates_Raphid	5	Yes
Phatr3_draftJ870.p1	Diat_Pen_Raph_CAMPEP_0178744632 /_Nitzschia punctata, Strain CCMP561 / 569 0.0	Diat_Pen_Ara_CAMPEP_0197136906 /_Ara_Asterionellopsis glacialis, Strain ... 559 0.0	Diat_Dino_CAMPEP_0176009676 /_Kryptoperidinium foliaceum, Strain CCM... 555 0.0	Diat_D1_CAMPEP_0178678046 /_Extubocellulus spinifer, Strain CCMP396 / 556 0.0	Diat_Diat_D3_CAMPEP_0119451428 /_Chaetoceros cf. neograSAR_Cile, Strain RCC1993 / 544 0.0	Diat_Pen_Ara_CAMPEP_0194207786 /_Ara_Thalassionema nitzschioides, Strain... 541 0.0	Diat_D2_CAMPEP_0203542714 /_Thalassiosira weissflogii, Strain CCMP10... 540 0.0	Stram_Bol_CAMPEP_0118662522 /_Bolidomonas pacifica, Strain CCMP 1866 / 466 5e-160	Diat_D0_CAMPEP_0194331696 /_Corethron pennatum, Strain L29A3 / 449 6e-153	Diat_D0_CAMPEP_0113317472 /_Corethron hystrix, Strain 308 / 446 1e-152	Diatoms	Pennates_Raphid	5	Yes
Phatr3_draftJ877.p1	Diat_Pen_Ara_CAMPEP_0178919396 /_Ara_Thalassionema frauenfeldii, Strain ... 435 5e-151	Diat_D1_CAMPEP_0178585708 /_Extubocellulus spinifer, Strain CCMP396 / 424 1e-146	Diat_Pen_Raph_CAMPEP_0113523098 /_Nitzschia sp. / 430 1e-146	Diat_Dino_CAMPEP_0167842394 /_Glenodinium foliaceum, Strain CCAP 111... 405 1e-138	Diat_Diat_D3_CAMPEP_0197827220 /_Eucampia antarctica, Strain CCMP1452 / 403 3e-137	Diat_Pen_Raphfso_g6822 413 3e-131	Diat_D0_CAMPEP_0194283412 /_Corethron pennatum, Strain L29A3 / 382 2e-129	Stram_Dict_CAMPEP_0118972882 /_SAR_Rhizochromulina marina cf, Strain CCMP... 357 2e-120	Diat_D2_CAMPEP_0172539222 /_Thalassiosira punctigera, Strain Tpunct2... 338 1e-111	Stram_Raph_CAMPEP_0117863682 /_Chattonella subsalsa, Strain CCMP2191 / 312 3e-103	Diatoms	Pennates_Araphid	5	Yes
Phatr3_draftJ913.p1	Diat_Pen_Ara_CAMPEP_0195300848 /_Ara_Asterionellopsis glacialis, Strain ... 733 0.0	Diat_D2_CAMPEP_0195516582 /_Stephanopyxis turris, Strain CCMP 815 / 727 0.0	Diat_Pen_Raph_CAMPEP_0172446398 /_Amphiprora paludosa, Strain CCMP125 / 726 0.0	Diat_Pen_Raphfso_g16195 726 0.0	Diat_Diat_D3_CAMPEP_0176480344 /_Chaetoceros sp., Strain GSL56 / 721 0.0	Diat_D1_CAMPEP_0194402376 /_Proboscia alata, Strain PI-D3 / 718 0.0	Diat_D0_CAMPEP_0194295960 /_Corethron pennatum, Strain L29A3 / 702 0.0	Diat_Dino_CAMPEP_0167904876 /_Glenodinium foliaceum, Strain CCAP 111... 697 0.0	Stram_Bol_CAMPEP_0197549608 /_Bolidomonas sp., Strain RCC2347 / 696 0.0	Stram_Raph_CAMPEP_0113934174 /_Fibrocapsa japonica / 646 0.0	Diatoms	Pennates_Araphid	5	Yes
Phatr3_draftJ920.p1	Diat_Pen_Raph_CAMPEP_0168802392 /_Amphiprora sp., Strain CCMP467 / 765 0.0	Diat_Dino_CAMPEP_0167842410 /_Glenodinium foliaceum, Strain CCAP 111... 747 0.0	Diat_Pen_Ara_CAMPEP_0197145546 /_Ara_Asterionellopsis glacialis, Strain ... 723 0.0	Diat_Diat_D3_CAMPEP_0203706812 /_Chaetoceros affinis, Strain CCMP159 / 701 0.0	Diat_D1_CAMPEP_0184855502 /_Dactyliosolen fragilissimus / 682 0.0	Diat_D2_CAMPEP_0201847052 /_Thalassiosira weissflogii, Strain CCMP10... 663 0.0	Diat_Pen_Raphfso_g16479 655 0.0	Diat_Pen_Raphfso_g13910 645 0.0	Stram_Bol_CAMPEP_0118651504 /_Bolidomonas pacifica, Strain CCMP 1866 / 529 0.0	Diat_D0_CAMPEP_0194293634 /_Corethron pennatum, Strain L29A3 / 521 1e-176	Diatoms	Pennates_Raphid	5	Yes
Phatr3_draftJ955.p1	Diat_Pen_Raph_CAMPEP_0172439060 /_Amphiprora paludosa, Strain CCMP125 / 2224 0.0	Diat_Pen_Raphfso_g13897 2189 0.0	Diat_Pen_Raphfso_g16492 2175 0.0	Diat_Dino_CAMPEP_0176005306 /_Kryptoperidinium foliaceum, Strain CCM... 2107 0.0	Diat_D1_CAMPEP_0178677564 /_Extubocellulus spinifer, Strain CCMP396 / 2042 0.0	Diat_Diat_D3_CAMPEP_0194081366 /_Chaetoceros debilis, Strain MM31A-1 / 2023 0.0	Diat_Diat_D3_CAMPEP_0194118082 /_Chaetoceros debilis, Strain MM31A-1 / 2019 0.0	Diat_D2_CAMPEP_0172334034 /_Thalassiosira sp., Strain FW / 1978 0.0	Diat_Pen_Ara_CAMPEP_0202475462 /_Ara_Licmorphora paradoxa, Strain CCMP2313 / 1872 0.0	Diat_D1_CAMPEP_0178603032 /_Extubocellulus spinifer, Strain CCMP396 / 1724 0.0	Diatoms	Pennates_Raphid	5	Yes
Phatr3_draftJ972.p1	Diat_Pen_Raph_CAMPEP_0170711256 /_Amphora coffeaeformis, Strain CCMP... 777 0.0	Diat_Diat_D3_CAMPEP_0198292912 /_Attheya septentrionalis, Strain CCMP2084 / 753 0.0	Diat_Pen_Ara_CAMPEP_0195309638 /_Ara_Asterionellopsis glacialis, Strain ... 744 0.0	Diat_D1_CAMPEP_0172496212 /_Coscinodiscus wailesii, Strain CCMP2513 / 700 0.0	Diat_Dino_CAMPEP_0176185636 /_Kryptoperidinium foliaceum, Strain CCM... 675 0.0	Diat_Dino_CAMPEP_0176005918 /_Kryptoperidinium foliaceum, Strain CCM... 676 0.0	Diat_D2_CAMPEP_0201694264 /_Skeletonema grethea, Strain CCMP 1804 / 648 0.0	Diat_D0_CAMPEP_0194283914 /_Corethron pennatum, Strain L29A3 / 618 0.0	Diat_Pen_Ara_CAMPEP_0197144378 /_Ara_Asterionellopsis glacialis, Strain ... 525 1e-180	Diat_Diat_D3_CAMPEP_0185729898 /_Helicotheca tamensis, Strain CCMP826 / 508 2e-173	Diatoms	Pennates_Raphid	5	Yes
Phatr3_draftJ976.p1	Diat_Pen_Raph_CAMPEP_0168789066 /_Amphiprora sp., Strain CCMP467 / 407 2e-137	Diat_Pen_Ara_CAMPEP_0119024256 /_Ara_Synedropsis recta cf, Strain CCMP16... 391 1e-131	Diat_Diat_D3_CAMPEP_0204747794 /_Ditylum brightwellii, Strain GSO104 / 378 2e-126	Diat_Diat_D3_CAMPEP_0204796828 /_Ditylum brightwellii, Strain GSO104 / 378 3e-126	Diat_D1_CAMPEP_0178671674 /_Extubocellulus spinifer, Strain CCMP396 / 369 1e-122	Diat_D2_CAMPEP_0195510406 /_Stephanopyxis turris, Strain CCMP 815 / 359 6e-119	Diat_Dino_CAMPEP_0170417358 /_Durinskia baltica, Strain CSIRO CS-38 / 350 7e-116	Stram_Lab_CAMPEP_0184522740 /"Thraustochytrium sp., Strain LLF1b" / 348 3e-115	Stram_Lab_CAMPEP_0184550886 /"Thraustochytrium sp., Strain LLF1b" / 348 1e-114	Stram_PESC_CAMPEP_0173261680 /_non described non described, Strain CC... 345 3e-114	Diatoms	Pennates_Raphid	5	Yes
Phatr3_draftJ977.p1	Diat_Dino_CAMPEP_0170354908 /_Durinskia baltica, Strain CSIRO CS-38 / 625 0.0	Diat_Pen_Raph_CAMPEP_0198136752 /_Entomoneis sp., Strain CCMP2396 / 623 0.0	Diat_D1_CAMPEP_0178501636 /_Extubocellulus spinifer, Strain CCMP396 / 613 0.0	Diat_Diat_D3_CAMPEP_0185728456 /_Helicotheca tamensis, Strain CCMP826 / 609 0.0	Diat_D2_CAMPEP_0203603366 /_Thalassiosira weissflogii, Strain CCMP10... 609 0.0	Diat_Pen_Ara_CAMPEP_0202496060 /_Ara_Staurosira complex sp., Strain CCMP... 607 0.0	Diat_Pen_Raphfso_g10865 597 0.0	Stram_Bol_CAMPEP_0118643440 /_Bolidomonas pacifica, Strain CCMP 1866 / 505 2e-177	Diat_D0_CAMPEP_0194305848 /_Corethron pennatum, Strain L29A3 / 462 4e-160	Green_G1_CAMPEP_jgi_302832173_Volvox_carteri_f._nagariensis 457 6e-158	Diatoms	Dinotoms	5	Yes
Phatr3_draftJ998.p1	Diat_Pen_Raph_CAMPEP_0168827808 /_Amphiprora sp., Strain CCMP467 / 407 2e-143	Diat_Dino_CAMPEP_0167871002 /_Glenodinium foliaceum, Strain CCAP 111... 400 1e-140	Diat_Pen_Raphfso_g3592 389 1e-135	Diat_Pen_Ara_CAMPEP_0202458660 /_Ara_Licmorphora paradoxa, Strain CCMP2313 / 384 2e-134	Diat_Diat_D3_CAMPEP_0198292436 /_Attheya septentrionalis, Strain CCMP2084 / 377 2e-131	Diat_Pen_Raphfso_g11057 372 4e-130	Diat_D2_CAMPEP_0195519046 /_Stephanopyxis turris, Strain CCMP 815 / 366 3e-127	Diat_D1_CAMPEP_0184863356 /_Dactyliosolen fragilissimus / 357 7e-124	Diat_D0_CAMPEP_0113300132 /_Corethron hystrix, Strain 308 / 358 8e-124	Stram_Dict_CAMPEP_0182545874 /_Florenciella parvula, Strain RCC1693 / 209 2e-66	Diatoms	Pennates_Raphid	5	Yes
Phatr3_EG00032.p1	Diat_Pen_Ara_CAMPEP_0202487630 /_Ara_Staurosira complex sp., Strain CCMP... 311 1e-92	Diat_D1_CAMPEP_0178480698 /_Extubocellulus spinifer, Strain CCMP396 / 304 1e-88	Diat_Pen_Raph_CAMPEP_0172450338 /_Amphiprora paludosa, Strain CCMP125 / 194 1e-51	Amorphea_opi_A0A0Diat_D2W0S7_A0A0Diat_D2W0S7_CAPO3 TKL/IRAK protein kinas... 151 3e-36	Diat_D3_CAMPEP_0197468768 /_Triceratium dubium, Strain CCMP147 / 144 6e-34	Amorphea_opi_A0A086TLN2_A0A086TLN2_9FUNG Uncharacterized protei... 122 9e-28	Stram_Pel_CAMPEP_0118917456 /_Chrysoreinhardia sp, Strain CCMP3193 / 119 1e-26	Prok_Prot_Q5WW76_Q5WW76_LEGPL Uncharacterized protein OS=Leg... 114 9e-26	Amorphea_Opi_CAMPEP_jgi_156390401_Nematostella_vectensis 113 2e-25	Amorphea_opi_A0A086TJ73_A0A086TJ73_9FUNG Uncharacterized protei... 114 4e-25	Diatoms	Pennates_Araphid	3	Yes
Phatr3_EG00033.p1	Diat_Pen_Raph_CAMPEP_0170728028 /_Amphora coffeaeformis, Strain CCMP... 157 4e-41	Diat_Pen_Raphfso_g18552 134 6e-33	Diat_Pen_Raphfso_g18090 130 2e-31	Diat_Pen_Ara_CAMPEP_0202491420 /_Ara_Staurosira complex sp., Strain CCMP... 111 3e-25	Diat_Diat_D3_CAMPEP_0203685752 /_Chaetoceros affinis, Strain CCMP159 / 89.7 3e-17	Diat_D2_CAMPEP_0203299474 /_Thalassiosira weissflogii, Strain CCMP10... 89.7 3e-17	Diat_D1_CAMPEP_0178495640 /_Extubocellulus spinifer, Strain CCMP396 / 68.9 6e-11				Diatoms	Pennates_Raphid	5	Yes
Phatr3_EG00034.p1											No match		0	No
Phatr3_EG00035.p1											No match		0	No
Phatr3_EG00036.p1	Diat_Dino_CAMPEP_0176002260 /_Kryptoperidinium foliaceum, Strain CCM... 69.3 2e-12	Diat_Diat_D3_CAMPEP_0196825566 /_Leptocylindrus danicus, Strain CCMP1856 / 65.5 4e-11									Diatoms	Dinotoms	2	Yes
Phatr3_EG00037.p1											No match		0	No
Phatr3_EG00038.p1	Diat_Diat_D3_CAMPEP_0119440904 /_Chaetoceros cf. neograSAR_Cile, Strain RCC1993 / 112 3e-32	Diat_D1_CAMPEP_0172480108 /_Coscinodiscus wailesii, Strain CCMP2513 / 111 5e-32	Diat_Dino_CAMPEP_0176188382 /_Kryptoperidinium foliaceum, Strain CCM... 111 7e-32	Diat_Pen_Raph_CAMPEP_0197269088 /_Pseudo-nitzschia delicatissima, St... 110 9e-32	Diat_Pen_Ara_CAMPEP_0119025130 /_Ara_Synedropsis recta cf, Strain CCMP16... 110 2e-31	Diat_D2_CAMPEP_0113388832 /_Skeletonema costatum, Strain 1716 / 105 2e-29	Diat_Pen_Raphfso_g18201 93.2 8e-25	Stram_Bol_CAMPEP_0197554242 /_Bolidomonas sp., Strain RCC2347 / 79.7 1e-19	Stram_Oom_Oomycetes_A0A024TPC5_A0A024TPC5_9STRA_Aphanomyces 66.2 2e-14	Stram_PESC_CAMPEP_0118857728 /_Phaeomonas parva, Strain CCMP2877 / 63.2 4e-13	Diatoms	D3	5	Yes
Phatr3_EG00039.p1	Diat_Pen_Raphfso_g6923 559 0.0	Diat_Pen_Ara_CAMPEP_0197139826 /_Ara_Asterionellopsis glacialis, Strain ... 454 1e-149	Diat_Dino_CAMPEP_0167836144 /_Glenodinium foliaceum, Strain CCAP 111... 404 3e-130	Diat_Diat_D3_CAMPEP_0195355718 /_Chaetoceros neograSAR_Cile, Strain CCMP1317 / 350 1e-109	Diat_D2_CAMPEP_0206748036 /_Thalassiosira oceanica, Strain CCMP1005 / 349 4e-109	Diat_D1_CAMPEP_0181031092 /_Minutocellus polymorphus, Strain NH13 / 321 1e-99	Diat_D0_CAMPEP_0113307352 /_Corethron hystrix, Strain 308 / 161 1e-42	Stram_Raph_CAMPEP_0117840200 /_Chattonella subsalsa, Strain CCMP2191 / 146 4e-37	Stram_Dict_CAMPEP_0118970554 /_SAR_Rhizochromulina marina cf, Strain CCMP... 120 1e-27	Stram_PESC_CAMPEP_0197382356 /_Pinguiococcus pyrenoidosus, Strain CCM... 88.2 6e-17	Diatoms	Pennates_Raphid	5	Yes
Phatr3_EG00040.p1	Diat_Diat_D3_CAMPEP_0203731026 /_Chaetoceros affinis, Strain CCMP159 / 133 1e-36	Diat_Pen_Raph_CAMPEP_0194190748 /_Thalassiothrix antarctica, Strain L... 128 7e-35	Diat_Pen_Ara_CAMPEP_0194240584 /_Ara_Thalassionema nitzschioides, Strain... 119 2e-31	Diat_Pen_Raph_CAMPEP_0196015034 /_Fragilariopsis kerguelensis, Strai... 114 2e-29	Diat_Pen_Raphfso_g19924 108 3e-27	Diat_Pen_Ara_CAMPEP_0178914142 /_Ara_Thalassionema frauenfeldii, Strain ... 108 3e-27	Diat_Pen_Raph_CAMPEP_0170684780 /_Amphora coffeaeformis, Strain CCMP... 107 5e-27	Diat_Diat_D3_CAMPEP_0198286740 /_Attheya septentrionalis, Strain CCMP2084 / 107 6e-27	Diat_Pen_Raph_CAMPEP_0196000628 /_Fragilariopsis kerguelensis, Strai... 107 7e-27	Diat_Pen_Ara_CAMPEP_0202506438 /_Ara_Staurosira complex sp., Strain CCMP... 105 4e-26	Diatoms	D3	5	Yes
Phatr3_EG00041.p1	Diat_Pen_Raph_CAMPEP_0172474884 /_Amphiprora paludosa, Strain CCMP125 / 705 0.0	Diat_Pen_Ara_CAMPEP_0194242876 /_Ara_Thalassionema nitzschioides, Strain... 687 0.0	Diat_Pen_Raphfso_g3573 682 0.0	Diat_D2_CAMPEP_0195506864 /_Stephanopyxis turris, Strain CCMP 815 / 637 0.0	Diat_Diat_D3_CAMPEP_0180986642 /_Ditylum brightwellii, Strain Pop2 (SS10) / 634 0.0	Diat_D1_CAMPEP_0178520218 /_Extubocellulus spinifer, Strain CCMP396 / 626 0.0	Diat_Dino_CAMPEP_0170282028 /_Durinskia baltica, Strain CSIRO CS-38 / 617 0.0	Diat_D0_CAMPEP_0113317900 /_Corethron hystrix, Strain 308 / 602 0.0	Stram_Bol_CAMPEP_0197549766 /_Bolidomonas sp., Strain RCC2347 / 556 0.0	Stram_PESC_CAMPEP_0173135442 /_Ochromonas sp., Strain BG-1 / 543 0.0	Diatoms	Pennates_Raphid	5	Yes
Phatr3_EG00042.p1	Diat_Pen_Raph_CAMPEP_0170671154 /_Amphora coffeaeformis, Strain CCMP... 324 2e-107	Diat_Pen_Ara_CAMPEP_0119003486 /_Ara_Synedropsis recta cf, Strain CCMP16... 302 2e-96	Diat_Dino_CAMPEP_0176138680 /_Kryptoperidinium foliaceum, Strain CCM... 263 1e-82	Diat_Diat_D3_CAMPEP_0198285476 /_Attheya septentrionalis, Strain CCMP2084 / 254 2e-78	Diat_D2_CAMPEP_0195531096 /_Stephanopyxis turris, Strain CCMP 815 / 253 5e-76	Diat_D1_CAMPEP_0172423568 /_Aulacoseira subarctica , Strain CCAP 100... 246 6e-76					Diatoms	Pennates_Raphid	5	Yes
Phatr3_EG00043.p1											No match		0	No
Phatr3_EG00044.p1	Diat_Pen_Raphfso_g19805 54.7 3e-08	Diat_Pen_Ara_CAMPEP_0119027208 /_Ara_Synedropsis recta cf, Strain CCMP16... 47.8 5e-06									Diatoms	Pennates_Raphid	2	Yes
Phatr3_EG00045.p1	Diat_Pen_Raphfso_g2885 340 4e-107	Diat_Pen_Raphfso_g3538 330 4e-103	Diat_Pen_Ara_CAMPEP_0202498602 /_Ara_Staurosira complex sp., Strain CCMP... 219 3e-61	Diat_Diat_D3_CAMPEP_0195411818 /_Chaetoceros neograSAR_Cile, Strain CCMP1317 / 112 1e-26	Diat_D2_Thaoc_EJK68359 103 7e-23	Diat_D1_CAMPEP_0178607292 /_Extubocellulus spinifer, Strain CCMP396 / 101 8e-22	Amorphea_opi_A0A0C9W271_A0A0C9W271_9HOMO Unplaced genomic scaff... 65.1 6e-10	Green_Strep_A0A061FXB7_A0A061FXB7_THECC Proline-rich family ... 62.0 7e-09	Stram_Oom_Oomycetes_W2G7F8_W2G7F8_PHYPR_Phytophthora 59.7 3e-08	Diat_Diat_D3_CAMPEP_0195420422 /_Chaetoceros neograSAR_Cile, Strain CCMP1317 / 58.2 1e-07	Diatoms	Pennates_Raphid	5	Yes
Phatr3_EG00046.p1											No match		0	No
Phatr3_EG00047.p1	Diat_Pen_Ara_CAMPEP_0118721638 /_Ara_Striatella unipunctata, Strain CCMP... 107 8e-28	Diat_Pen_Ara_CAMPEP_0118680500 /_Ara_Striatella unipunctata, Strain CCMP... 101 1e-25	Diat_D1_CAMPEP_0172424146 /_Aulacoseira subarctica , Strain CCAP 100... 72.8 2e-14	Diat_D1_CAMPEP_0172413878 /_Aulacoseira subarctica , Strain CCAP 100... 70.1 2e-13	Diat_Diat_D3_CAMPEP_0176478212 /_Chaetoceros sp., Strain GSL56 / 69.7 2e-13	Diat_Diat_D3_CAMPEP_0176493170 /_Chaetoceros sp., Strain GSL56 / 69.7 2e-13	Diat_D1_CAMPEP_0172415500 /_Aulacoseira subarctica , Strain CCAP 100... 69.7 2e-13	Diat_Pen_Raphfso_g14015 68.2 9e-13	Diat_D1_CAMPEP_0172423012 /_Aulacoseira subarctica , Strain CCAP 100... 67.8 1e-12	Diat_Pen_Ara_CAMPEP_0202477814 /_Ara_Licmorphora paradoxa, Strain CCMP2313 / 67.0 2e-12	Diatoms	Pennates_Araphid	5	Yes
Phatr3_EG00048.p1											No match		0	No
Phatr3_EG00049.p1	Diat_D1_CAMPEP_0172423012 /_Aulacoseira subarctica , Strain CCAP 100... 218 1e-60	Diat_D2_D2_Thalassiosirales_B1PJ29_B1PJ29_THAPS_Thalassiosira 214 1e-59	Diat_D1_CAMPEP_0172422228 /_Aulacoseira subarctica , Strain CCAP 100... 201 4e-55	Diat_D1_CAMPEP_0172413900 /_Aulacoseira subarctica , Strain CCAP 100... 198 4e-54	Diat_D1_CAMPEP_0172421598 /_Aulacoseira subarctica , Strain CCAP 100... 194 1e-52	Diat_D1_CAMPEP_0172434158 /_Aulacoseira subarctica , Strain CCAP 100... 194 2e-52	Diat_Pen_Ara_CAMPEP_0202476394 /_Ara_Licmorphora paradoxa, Strain CCMP2313 / 192 3e-52	Diat_Pen_Raphfso_g17232 192 4e-52	Diat_D1_CAMPEP_0172422788 /_Aulacoseira subarctica , Strain CCAP 100... 187 3e-50	Diat_D1_CAMPEP_0172415580 /_Aulacoseira subarctica , Strain CCAP 100... 186 2e-49	Diatoms	D1	5	Yes
Phatr3_EG00050.p1	Diat_Diat_D3_CAMPEP_0197235106 /_Chaetoceros sp., Strain UNC1202 / 92.4 1e-22	Diat_D1_CAMPEP_0178491892 /_Extubocellulus spinifer, Strain CCMP396 / 84.3 2e-18	Diat_D0_CAMPEP_0113315478 /_Corethron hystrix, Strain 308 / 78.6 2e-17	Diat_D2_CAMPEP_0201927864 /_Thalassiosira antarctica, Strain CCMP982 / 76.6 1e-16	Diat_Pen_Ara_CAMPEP_0197140848 /_Ara_Asterionellopsis glacialis, Strain ... 63.9 9e-13	Green_G5_CAMPEP_0182867086 /"Nephroselmis pyriformis, Strain CC... 59.7 9e-11	Green_G3C_CAMPEP_0181380646 /"Mantoniella antarctica, Strain SL... 56.2 2e-09	Green_G2_A0A061RAQ9_A0A061RAQ9_9CHLO Uncharacterized protein... 53.5 1e-08	Diat_Pen_Raph_CAMPEP_0178891478 /_Nitzschia punctata, Strain CCMP561 / 52.4 1e-08	Green_G3A_CAMPEP_0118925080 /"Pyramimonas obovata, Strain CCMP7... 50.8 1e-07	Diatoms	D3	5	Yes
Phatr3_EG00051.p1	Diat_D1_CAMPEP_0172415580 /_Aulacoseira subarctica , Strain CCAP 100... 73.6 5e-14	Diat_D1_CAMPEP_0172417966 /_Aulacoseira subarctica , Strain CCAP 100... 72.8 6e-14	Diat_D1_CAMPEP_0172428902 /_Aulacoseira subarctica , Strain CCAP 100... 72.0 2e-13	Diat_D1_CAMPEP_0172434028 /_Aulacoseira subarctica , Strain CCAP 100... 70.9 2e-13	Diat_D1_CAMPEP_0172417532 /_Aulacoseira subarctica , Strain CCAP 100... 70.9 2e-13	Diat_D1_CAMPEP_0172422788 /_Aulacoseira subarctica , Strain CCAP 100... 71.2 2e-13	Diat_D1_CAMPEP_0172413900 /_Aulacoseira subarctica , Strain CCAP 100... 68.9 2e-12	Diat_Pen_Raphfso_g17232 63.5 7e-11	Diat_D1_CAMPEP_0172423012 /_Aulacoseira subarctica , Strain CCAP 100... 62.8 1e-10	Diat_D1_CAMPEP_0172421598 /_Aulacoseira subarctica , Strain CCAP 100... 62.0 3e-10	Diatoms	D1	5	Yes
Phatr3_EG00052.p1	Diat_Pen_Raph_CAMPEP_0172439164 /_Amphiprora paludosa, Strain CCMP125 / 1101 0.0	Diat_Dino_CAMPEP_0170425484 /_Durinskia baltica, Strain CSIRO CS-38 / 889 0.0	Diat_Pen_Ara_CAMPEP_0178911392 /_Ara_Thalassionema frauenfeldii, Strain ... 936 0.0	Diat_Pen_Ara_CAMPEP_0178924278 /_Ara_Thalassionema frauenfeldii, Strain ... 867 0.0	Diat_Pen_Ara_CAMPEP_0178934572 /_Ara_Thalassionema frauenfeldii, Strain ... 871 0.0	Diat_Pen_Ara_CAMPEP_0178937316 /_Ara_Thalassionema frauenfeldii, Strain ... 878 0.0	Diat_Pen_Ara_CAMPEP_0178907010 /_Ara_Thalassionema frauenfeldii, Strain ... 906 0.0	Diat_Pen_Raphfso_g9265 870 0.0	Diat_Dino_CAMPEP_0170216318 /_Durinskia baltica, Strain CSIRO CS-38 / 864 0.0	Diat_Pen_Raphfso_g4396 810 0.0	Diatoms	Pennates_Raphid	5	Yes
Phatr3_EG00053.p1											No match		0	No
Phatr3_EG00054.p1											No match		0	No
Phatr3_EG00055.p1	Diat_D1_CAMPEP_0172434158 /_Aulacoseira subarctica , Strain CCAP 100... 436 2e-137	Diat_D1_CAMPEP_0172422788 /_Aulacoseira subarctica , Strain CCAP 100... 432 3e-136	Diat_Diat_D3_CAMPEP_0176482498 /_Chaetoceros sp., Strain GSL56 / 417 3e-136	Diat_D1_CAMPEP_0172422228 /_Aulacoseira subarctica , Strain CCAP 100... 429 4e-136	Diat_D1_CAMPEP_0172417060 /_Aulacoseira subarctica , Strain CCAP 100... 402 2e-135	Diat_Diat_D3_CAMPEP_0176504568 /_Chaetoceros sp., Strain GSL56 / 417 4e-131	Diat_Diat_D3_CAMPEP_0176478616 /_Chaetoceros sp., Strain GSL56 / 417 6e-131	Diat_Pen_Ara_CAMPEP_0202441996 /_Ara_Licmorphora paradoxa, Strain CCMP2313 / 366 1e-120	Diat_Pen_Ara_CAMPEP_0195329188 /_Ara_Asterionellopsis glacialis, Strain ... 379 1e-120	Diat_Pen_Ara_CAMPEP_0178927410 /_Ara_Thalassionema frauenfeldii, Strain ... 386 2e-120	Diatoms	D1	5	Yes
Phatr3_EG00056.p1	Diat_Pen_Ara_CAMPEP_0194264088 /_Ara_Thalassionema nitzschioides, Strain... 259 4e-83	Diat_Dino_CAMPEP_0176102322 /_Kryptoperidinium foliaceum, Strain CCM... 216 1e-66	Diat_D1_CAMPEP_0178605244 /_Extubocellulus spinifer, Strain CCMP396 / 189 1e-56	Diat_Diat_D3_CAMPEP_0194128642 /_Chaetoceros debilis, Strain MM31A-1 / 173 2e-50	Diat_Pen_Raphfso_g18097 163 7e-46	Diat_Pen_Raphfso_g18560 162 1e-45	Diat_D2_jgi_Thaps3_9803_fgenesh1_pg.C_chr_14000148 161 4e-45	Stram_Raph_CAMPEP_0117779028 /_Chattonella subsalsa, Strain CCMP2191 / 114 7e-28			Diatoms	Pennates_Araphid	5	Yes
Phatr3_EG00057.p1											No match		0	No
Phatr3_EG00058.p1	Diat_Pen_Raphfso_g17232 115 3e-29	Diat_D2_D2_Thalassiosirales_B1PJ29_B1PJ29_THAPS_Thalassiosira 91.3 8e-21	Diat_D1_CAMPEP_0172428364 /_Aulacoseira subarctica , Strain CCAP 100... 89.7 2e-20	Diat_Dino_CAMPEP_0170216122 /_Durinskia baltica, Strain CSIRO CS-38 / 86.7 2e-19	Diat_D1_CAMPEP_0172415500 /_Aulacoseira subarctica , Strain CCAP 100... 85.9 5e-19	Diat_Pen_Raphfso_g1490 85.5 7e-19	Diat_D1_CAMPEP_0172437522 /_Aulacoseira subarctica , Strain CCAP 100... 85.1 1e-18	Diat_D1_CAMPEP_0172428902 /_Aulacoseira subarctica , Strain CCAP 100... 84.7 1e-18	Diat_D2_CAMPEP_0113389660 /_Skeletonema costatum, Strain 1716 / 84.7 2e-18	Diat_D1_CAMPEP_0172437868 /_Aulacoseira subarctica , Strain CCAP 100... 82.8 6e-18	Diatoms	Pennates_Raphid	5	Yes
Phatr3_EG00059.p1											No match		0	No
Phatr3_EG00060.p1	Diat_Pen_Ara_CAMPEP_0202476394 /_Ara_Licmorphora paradoxa, Strain CCMP2313 / 90.1 2e-19	Diat_Pen_Raphfso_g17232 81.3 2e-16	Diat_Pen_Ara_CAMPEP_0202448362 /_Ara_Licmorphora paradoxa, Strain CCMP2313 / 68.6 4e-13	Diat_Diat_D3_CAMPEP_0197836434 /_Eucampia antarctica, Strain CCMP1452 / 57.0 2e-09	Diat_D0_CAMPEP_0194304806 /_Corethron pennatum, Strain L29A3 / 55.8 2e-08	Diat_Pen_Ara_CAMPEP_0202465590 /_Ara_Licmorphora paradoxa, Strain CCMP2313 / 51.6 6e-07	Diat_Diat_D3_CAMPEP_0176478616 /_Chaetoceros sp., Strain GSL56 / 51.6 6e-07	Diat_Dino_CAMPEP_0170202392 /_Durinskia baltica, Strain CSIRO CS-38 / 47.0 2e-06			Diatoms	Pennates_Araphid	5	Yes
Phatr3_EG00061.p1	Diat_Pen_Raph_CAMPEP_0194137326 /_Thalassiothrix antarctica, Strain L... 108 7e-26	Diat_Pen_Raph_CAMPEP_0196067512 /_Fragilariopsis kerguelensis, Strai... 100 6e-23	Diat_D2_CAMPEP_0195535192 /_Stephanopyxis turris, Strain CCMP 815 / 95.9 4e-21	Diat_Diat_D3_CAMPEP_0194111126 /_Chaetoceros debilis, Strain MM31A-1 / 95.5 6e-21	Diat_D1_CAMPEP_0178948112 /_SAR_Rhizosolenia setigera, Strain CCMP 1694 / 84.7 2e-17	Diat_Diat_D3_CAMPEP_0113588962 /_Odontella / 81.6 4e-16	Diat_D0_CAMPEP_0194277142 /_Corethron pennatum, Strain L29A3 / 74.3 7e-14	Diat_Pen_Raph_CAMPEP_0119572386 /_Stauroneis constricta, Strain CCMP... 73.2 2e-13	Diat_Dino_CAMPEP_0176120156 /_Kryptoperidinium foliaceum, Strain CCM... 57.4 7e-09	Diat_D1_CAMPEP_0185801384 /_Minutocellus polymorphus, Strain RCC2270 / 56.6 9e-08	Diatoms	Pennates_Raphid	5	Yes
Phatr3_EG00062.p1											No match		0	No
Phatr3_EG00063.p1											No match		0	No
Phatr3_EG00064.p1	Diat_Pen_Ara_CAMPEP_0195308718 /_Ara_Asterionellopsis glacialis, Strain ... 134 1e-35	Diat_D1_CAMPEP_0197725348 /_Minutocellus polymorphus, Strain CCMP3303 / 132 4e-34	Diat_Diat_D3_CAMPEP_0113576456 /_Odontella / 129 1e-33	Green_G3C_CAMPEP_0198703784 /"Mantoniella sp, Strain CCMP1436" / 127 2e-32	Diat_D1_CAMPEP_0178728424 /_Extubocellulus spinifer, Strain CCMP396 / 124 1e-30	Diat_Pen_Ara_CAMPEP_0202497472 /_Ara_Staurosira complex sp., Strain CCMP... 122 3e-30	Diat_Diat_D3_CAMPEP_0113533744 /_Odontella / 115 3e-28	Diat_D2_CAMPEP_0115985094 /_Skeletonema marinoi, Strain SM1012Den-03 / 110 3e-26	Diat_Dino_CAMPEP_0176263154 /_Kryptoperidinium foliaceum, Strain CCM... 108 6e-26	Stram_Dict_CAMPEP_0182557342 /_Florenciella sp., Strain RCC1587 / 94.0 7e-20	Diatoms	Pennates_Araphid	3	Yes
Phatr3_EG00065.p1	SAR_Cil_CAMPEP_0202965848 /"Pseudokeronopsis sp., Strain Brazil" / 194 4e-64	Diat_Pen_Raphfso_g3534 109 9e-31	Diat_D1_CAMPEP_0178701670 /_Extubocellulus spinifer, Strain CCMP396 / 99.4 8e-27	Diat_Pen_Ara_CAMPEP_0195316482 /_Ara_Asterionellopsis glacialis, Strain ... 98.2 2e-26	Diat_Diat_D3_CAMPEP_0185728346 /_Helicotheca tamensis, Strain CCMP826 / 92.8 3e-24	Diat_Dino_CAMPEP_0176184940 /_Kryptoperidinium foliaceum, Strain CCM... 86.3 1e-21	Diat_Pen_Ara_CAMPEP_0195328898 /_Ara_Asterionellopsis glacialis, Strain ... 65.1 2e-13	Diat_Pen_Ara_CAMPEP_0197136046 /_Ara_Asterionellopsis glacialis, Strain ... 62.8 2e-12	Diat_Dino_CAMPEP_0176158940 /_Kryptoperidinium foliaceum, Strain CCM... 59.3 3e-11	Diat_Diat_D3_CAMPEP_0198289492 /_Attheya septentrionalis, Strain CCMP2084 / 53.1 5e-09	SAR	Cil	1	No
Phatr3_EG00066.p1											No match		0	No
Phatr3_EG00067.p1											No match		0	No
Phatr3_EG00068.p1	Diat_D1_CAMPEP_0172423012 /_Aulacoseira subarctica , Strain CCAP 100... 1040 0.0	Diat_D1_CAMPEP_0172434158 /_Aulacoseira subarctica , Strain CCAP 100... 929 0.0	Diat_D1_CAMPEP_0172422788 /_Aulacoseira subarctica , Strain CCAP 100... 923 0.0	Diat_D1_CAMPEP_0172421598 /_Aulacoseira subarctica , Strain CCAP 100... 919 0.0	Diat_Diat_D3_CAMPEP_0176478616 /_Chaetoceros sp., Strain GSL56 / 920 0.0	Diat_Diat_D3_CAMPEP_0176504568 /_Chaetoceros sp., Strain GSL56 / 880 0.0	Diat_D1_CAMPEP_0172420650 /_Aulacoseira subarctica , Strain CCAP 100... 842 0.0	Diat_D1_CAMPEP_0172422228 /_Aulacoseira subarctica , Strain CCAP 100... 833 0.0	Diat_D1_CAMPEP_0172436062 /_Aulacoseira subarctica , Strain CCAP 100... 832 0.0	Diat_D1_CAMPEP_0172434362 /_Aulacoseira subarctica , Strain CCAP 100... 828 0.0	Diatoms	D1	5	Yes
Phatr3_EG00069.p1											No match		0	No
Phatr3_EG00070.p1	Diat_Dino_CAMPEP_0170362306 /_Durinskia baltica, Strain CSIRO CS-38 / 236 2e-72	Diat_D1_CAMPEP_0172417060 /_Aulacoseira subarctica , Strain CCAP 100... 231 7e-72	Diat_D1_CAMPEP_0172421598 /_Aulacoseira subarctica , Strain CCAP 100... 239 7e-71	Diat_Dino_CAMPEP_0170216122 /_Durinskia baltica, Strain CSIRO CS-38 / 236 4e-70	Diat_Pen_Ara_CAMPEP_0202441996 /_Ara_Licmorphora paradoxa, Strain CCMP2313 / 228 5e-70	Diat_Dino_CAMPEP_0170386558 /_Durinskia baltica, Strain CSIRO CS-38 / 221 1e-69	Diat_D1_CAMPEP_0172436454 /_Aulacoseira subarctica , Strain CCAP 100... 220 5e-69	Diat_Dino_CAMPEP_0170329230 /_Durinskia baltica, Strain CSIRO CS-38 / 222 2e-67	Diat_Dino_CAMPEP_0176007018 /_Kryptoperidinium foliaceum, Strain CCM... 218 6e-67	Diat_D1_CAMPEP_0172422788 /_Aulacoseira subarctica , Strain CCAP 100... 228 6e-67	Diatoms	Dinotoms	5	Yes
Phatr3_EG00071.p1	Diat_Pen_Raphfso_g4778 58.5 7e-09	Diat_Pen_Raphfso_g8262 58.5 8e-09									Diatoms	Pennates_Raphid	2	No
Phatr3_EG00072.p1	Diat_D1_CAMPEP_0172423012 /_Aulacoseira subarctica , Strain CCAP 100... 838 0.0	Diat_D1_CAMPEP_0172421598 /_Aulacoseira subarctica , Strain CCAP 100... 754 0.0	Diat_D1_CAMPEP_0172434158 /_Aulacoseira subarctica , Strain CCAP 100... 750 0.0	Diat_D1_CAMPEP_0172422788 /_Aulacoseira subarctica , Strain CCAP 100... 742 0.0	Diat_Diat_D3_CAMPEP_0176478616 /_Chaetoceros sp., Strain GSL56 / 719 0.0	Diat_D2_D2_Thalassiosirales_B1PJ29_B1PJ29_THAPS_Thalassiosira 684 0.0	Diat_D1_CAMPEP_0172420650 /_Aulacoseira subarctica , Strain CCAP 100... 689 0.0	Diat_Diat_D3_CAMPEP_0176504568 /_Chaetoceros sp., Strain GSL56 / 679 0.0	Diat_D1_CAMPEP_0172434362 /_Aulacoseira subarctica , Strain CCAP 100... 673 0.0	Diat_D1_CAMPEP_0172436062 /_Aulacoseira subarctica , Strain CCAP 100... 665 0.0	Diatoms	D1	5	Yes
Phatr3_EG00073.p1	Diat_Pen_Raphfso_g14234 210 5e-62	Diat_Pen_Raphfso_g13810 209 2e-61	Diat_Dino_CAMPEP_0176010500 /_Kryptoperidinium foliaceum, Strain CCM... 94.0 3e-20	Diat_Pen_Ara_CAMPEP_0202510762 /_Ara_Staurosira complex sp., Strain CCMP... 60.1 2e-09							Diatoms	Pennates_Raphid	4	Yes
Phatr3_EG00074.p1	Diat_Pen_Ara_CAMPEP_0202474112 /_Ara_Licmorphora paradoxa, Strain CCMP2313 / 87.4 7e-21	Red_Bang_CAMPEP_jgi_Pyropia_2981_g631 84.3 6e-20	Diat_Pen_Ara_CAMPEP_0194034492 /_Ara_Grammatophora oceanica, Strain CCMP... 85.9 8e-20	Red_Bang_CAMPEP_jgi_Pyropia_19099_g4716 77.4 2e-17	Red_Bang_CAMPEP_jgi_Pyropia_12388_g2959 76.6 2e-17	Diat_Pen_Ara_CAMPEP_0202474600 /_Ara_Licmorphora paradoxa, Strain CCMP2313 / 74.7 2e-15	Diat_D2_CAMPEP_0195230570 /_Skeletonema dohrnii, Strain SkelB / 71.2 9e-15	Red_Bang_CAMPEP_jgi_Pyropia_24531_g6044 72.0 1e-14	Diat_Diat_D3_CAMPEP_0198249762 /_Chaetoceros dichaeta, Strain CCMP1751 / 71.6 1e-14	Diat_D2_CAMPEP_0206659980 /_Skeletonema dohrnii, Strain SkelB / 70.1 4e-14	Diatoms	Pennates_Araphid	1	No
Phatr3_EG00075.p1	Diat_D1_CAMPEP_0172423012 /_Aulacoseira subarctica , Strain CCAP 100... 1472 0.0	Diat_D1_CAMPEP_0172434158 /_Aulacoseira subarctica , Strain CCAP 100... 1357 0.0	Diat_D1_CAMPEP_0172422788 /_Aulacoseira subarctica , Strain CCAP 100... 1355 0.0	Diat_D1_CAMPEP_0172422228 /_Aulacoseira subarctica , Strain CCAP 100... 1262 0.0	Diat_Diat_D3_CAMPEP_0176478616 /_Chaetoceros sp., Strain GSL56 / 1250 0.0	Diat_D1_CAMPEP_0172420650 /_Aulacoseira subarctica , Strain CCAP 100... 1245 0.0	Diat_Diat_D3_CAMPEP_0176504568 /_Chaetoceros sp., Strain GSL56 / 1221 0.0	Diat_D1_CAMPEP_0172421598 /_Aulacoseira subarctica , Strain CCAP 100... 1221 0.0	Diat_D1_CAMPEP_0172434362 /_Aulacoseira subarctica , Strain CCAP 100... 1201 0.0	Diat_D1_CAMPEP_0172416322 /_Aulacoseira subarctica , Strain CCAP 100... 1163 0.0	Diatoms	D1	5	Yes
Phatr3_EG00078.p1											No match		0	No
Phatr3_EG00080.p1	Diat_D1_CAMPEP_0172417060 /_Aulacoseira subarctica , Strain CCAP 100... 420 2e-142	Diat_D1_CAMPEP_0172415580 /_Aulacoseira subarctica , Strain CCAP 100... 440 3e-138	Diat_D1_CAMPEP_0172423012 /_Aulacoseira subarctica , Strain CCAP 100... 427 2e-134	Diat_D1_CAMPEP_0172422228 /_Aulacoseira subarctica , Strain CCAP 100... 423 5e-134	Diat_D1_CAMPEP_0172434158 /_Aulacoseira subarctica , Strain CCAP 100... 423 6e-133	Diat_D1_CAMPEP_0172422788 /_Aulacoseira subarctica , Strain CCAP 100... 422 2e-132	Diat_D1_CAMPEP_0172421598 /_Aulacoseira subarctica , Strain CCAP 100... 411 5e-129	Diat_Diat_D3_CAMPEP_0176482498 /_Chaetoceros sp., Strain GSL56 / 395 4e-128	Diat_Dino_CAMPEP_0170216122 /_Durinskia baltica, Strain CSIRO CS-38 / 400 1e-126	Diat_D1_CAMPEP_0172420650 /_Aulacoseira subarctica , Strain CCAP 100... 397 7e-124	Diatoms	D1	5	Yes
Phatr3_EG00081.p1	Diat_Pen_Raph_CAMPEP_0197186224 /_Pseudo-nitzschia heimii, Strain CN... 660 0.0	Diat_D1_CAMPEP_0178576650 /_Extubocellulus spinifer, Strain CCMP396 / 652 0.0	Diat_Pen_Ara_CAMPEP_0194242244 /_Ara_Thalassionema nitzschioides, Strain... 639 0.0	Diat_Diat_D3_CAMPEP_0195462906 /_Chaetoceros neograSAR_Cile, Strain CCMP1317 / 550 0.0	Stram_Bol_CAMPEP_0118667744 /_Bolidomonas pacifica, Strain CCMP 1866 / 296 4e-90	Stram_PX_P_Phaeophytes_D7FCK2_D7FCK2_ECTSI_Ectocarpus 311 5e-90	Stram_Dict_CAMPEP_0118995902 /_SAR_Rhizochromulina marina cf, Strain CCMP... 261 2e-76	Stram_PESC_CAMPEP_0119053492 /_Ochromonas sp, Strain CCMP1899 / 253 2e-72	Stram_Raph_CAMPEP_0206363718 /_Heterosigma akashiwo, Strain CCMP2393 / 242 5e-69	Stram_Slo_CAMPEP_jgi_GSMAST31.ASY1.ANO1.2418.1 236 4e-67	Diatoms	Pennates_Raphid	4	Yes
Phatr3_EG00084.p1	Diat_Pen_Raphfso_g3535 270 3e-89	Diat_Dino_CAMPEP_0176014194 /_Kryptoperidinium foliaceum, Strain CCM... 239 9e-78	Diat_Pen_Ara_CAMPEP_0202494134 /_Ara_Staurosira complex sp., Strain CCMP... 152 5e-44	Diat_D2_CAMPEP_0197216690 /_Skeletonema marinoi, Strain CNC1201 / 85.1 2e-18	Diat_D1_CAMPEP_0178571580 /_Extubocellulus spinifer, Strain CCMP396 / 75.1 3e-15	Diat_Diat_D3_CAMPEP_0197741998 /_Chaetoceros brevis, Strain CCMP164 / 71.6 2e-14					Diatoms	Pennates_Raphid	5	Yes
Phatr3_EG00085.p1	Diat_D1_CAMPEP_0172423012 /_Aulacoseira subarctica , Strain CCAP 100... 1418 0.0	Diat_D1_CAMPEP_0172422788 /_Aulacoseira subarctica , Strain CCAP 100... 1325 0.0	Diat_D1_CAMPEP_0172434158 /_Aulacoseira subarctica , Strain CCAP 100... 1306 0.0	Diat_D1_CAMPEP_0172421598 /_Aulacoseira subarctica , Strain CCAP 100... 1279 0.0	Diat_Diat_D3_CAMPEP_0176478616 /_Chaetoceros sp., Strain GSL56 / 1224 0.0	Diat_D1_CAMPEP_0172422228 /_Aulacoseira subarctica , Strain CCAP 100... 1209 0.0	Diat_Diat_D3_CAMPEP_0176504568 /_Chaetoceros sp., Strain GSL56 / 1184 0.0	Diat_D1_CAMPEP_0172434362 /_Aulacoseira subarctica , Strain CCAP 100... 1183 0.0	Diat_D1_CAMPEP_0172420650 /_Aulacoseira subarctica , Strain CCAP 100... 1176 0.0	Diat_D2_D2_Thalassiosirales_B1PJ29_B1PJ29_THAPS_Thalassiosira 1174 0.0	Diatoms	D1	5	Yes
Phatr3_EG00086.p1											No match		0	No
Phatr3_EG00087.p1	Diat_Pen_Raph_CAMPEP_0168719738 /_Amphiprora sp., Strain CCMP467 / 320 3e-89	Diat_Pen_Raphfso_g19922 186 3e-46	Diat_Pen_Ara_CAMPEP_0197159496 /_Ara_Asterionellopsis glacialis, Strain ... 161 7e-39	Diat_Dino_CAMPEP_0176022002 /_Kryptoperidinium foliaceum, Strain CCM... 139 4e-32	Diat_Diat_D3_CAMPEP_0198284800 /_Attheya septentrionalis, Strain CCMP2084 / 134 5e-31	Diat_D1_CAMPEP_0172479594 /_Coscinodiscus wailesii, Strain CCMP2513 / 110 3e-23	Diat_D0_CAMPEP_0194330440 /_Corethron pennatum, Strain L29A3 / 89.0 2e-16	Stram_Bol_CAMPEP_0182515958 /_Bolidomonas sp., Strain RCC1657 / 75.9 2e-13			Diatoms	Pennates_Raphid	5	Yes
Phatr3_EG00088.p1	Diat_Diat_D3_CAMPEP_0203696210 /_Chaetoceros affinis, Strain CCMP159 / 86.7 3e-17	Diat_D1_CAMPEP_0194362626 /_Proboscia alata, Strain PI-D3 / 80.5 5e-15	Diat_Pen_Raph_CAMPEP_0196117656 /_Fragilariopsis kerguelensis, Strai... 75.5 7e-14	Diat_D2_CAMPEP_0115920278 /_Skeletonema marinoi, Strain SM1012Hels-07 / 75.9 2e-13	Diat_Diat_D3_CAMPEP_0203692074 /_Chaetoceros affinis, Strain CCMP159 / 74.3 2e-13	Diat_D2_CAMPEP_0115964006 /_Skeletonema marinoi, Strain SM1012Den-03 / 65.9 2e-10	Diat_D1_CAMPEP_0178975850 /_SAR_Rhizosolenia setigera, Strain CCMP 1694 / 64.3 5e-10	Diat_Pen_Raph_CAMPEP_0172409104 /_Pseudo-nitzschia pungens, Strain c... 64.3 1e-09	Diat_Pen_Raph_CAMPEP_0116116214 /_Pseudo-nitzschia arenysensis, Stra... 58.9 3e-08		Diatoms	D3	5	Yes
Phatr3_EG00089.p1	Diat_Pen_Raph_CAMPEP_0178794466 /_Nitzschia punctata, Strain CCMP561 / 141 9e-38	Diat_Pen_Ara_CAMPEP_0195284346 /_Ara_Asterionellopsis glacialis, Strain ... 120 5e-30	Diat_Pen_Ara_CAMPEP_0178907340 /_Ara_Thalassionema frauenfeldii, Strain ... 94.4 4e-21	Diat_Pen_Ara_CAMPEP_0178897698 /_Ara_Thalassionema frauenfeldii, Strain ... 90.9 4e-20	Diat_D3_CAMPEP_0197437656 /_Triceratium dubium, Strain CCMP147 / 92.0 2e-19	Diat_Pen_Ara_CAMPEP_0118679252 /_Ara_Striatella unipunctata, Strain CCMP... 86.7 9e-19	Diat_Pen_Raph_CAMPEP_0178797814 /_Nitzschia punctata, Strain CCMP561 / 82.4 6e-17	Diat_Dino_CAMPEP_0167998368 /_Glenodinium foliaceum, Strain CCAP 111... 80.9 9e-17	Diat_Dino_CAMPEP_0176147010 /_Kryptoperidinium foliaceum, Strain CCM... 77.8 2e-16	Diat_Pen_Ara_CAMPEP_0202489638 /_Ara_Staurosira complex sp., Strain CCMP... 80.1 3e-16	Diatoms	Pennates_Raphid	5	Yes
Phatr3_EG00090.p1	Diat_Pen_Ara_CAMPEP_0195273202 /_Ara_Asterionellopsis glacialis, Strain ... 86.7 4e-21	Diat_Diat_D3_CAMPEP_0185730516 /_Helicotheca tamensis, Strain CCMP826 / 80.1 3e-18	Diat_D1_CAMPEP_0178695806 /_Extubocellulus spinifer, Strain CCMP396 / 62.4 1e-11	Diat_Dino_CAMPEP_0170436992 /_Durinskia baltica, Strain CSIRO CS-38 / 60.1 3e-11	Diat_Pen_Raph_CAMPEP_0119565302 /_Stauroneis constricta, Strain CCMP... 59.7 4e-11	Diat_D2_CAMPEP_0184960872 /_Skeletonema marinoi, Strain skelA / 53.5 1e-08	Stram_PESC_Stram_PESC_Eustigmatophytes_W7TR40_W7TR40_9STRA_Nannochloropsis 48.5 1e-06				Diatoms	Pennates_Araphid	5	Yes
Phatr3_EG00091.p1	Diat_Pen_Raph_CAMPEP_0178816090 /_Nitzschia punctata, Strain CCMP561 / 217 3e-66	Diat_Pen_Ara_CAMPEP_0178930796 /_Ara_Thalassionema frauenfeldii, Strain ... 223 4e-65	Diat_Pen_Raphfso_g19904 202 3e-58	Diat_Diat_D3_CAMPEP_0180915688 /_Ditylum brightwellii, Strain Pop1 (SS4) / 155 7e-42	Diat_D2_CAMPEP_0195511126 /_Stephanopyxis turris, Strain CCMP 815 / 150 2e-40	Diat_D1_CAMPEP_0184862124 /_Dactyliosolen fragilissimus / 141 3e-37	Stram_PX_1kp__Su12043/Sargassum_muticum 135 2e-34	Stram_Bol_CAMPEP_0182488396 /_Bolidomonas pacifica, Strain RCC208 / 135 3e-34	Stram_PESC_CAMPEP_0118878822 /_Phaeomonas parva, Strain CCMP2877 / 134 7e-34	Stram_Dict_CAMPEP_0182565528 /_Florenciella sp., Strain RCC1587 / 130 1e-33	Diatoms	Pennates_Raphid	5	Yes
Phatr3_EG00092.p1	Diat_Diat_D3_CAMPEP_0198296564 /_Attheya septentrionalis, Strain CCMP2084 / 694 0.0	Diat_Pen_Raph_CAMPEP_0198155248 /_Entomoneis sp., Strain CCMP2396 / 693 0.0	Diat_Pen_Ara_CAMPEP_0197137418 /_Ara_Asterionellopsis glacialis, Strain ... 693 0.0	Diat_Pen_Raphfso_g19603 590 0.0	Diat_D2_CAMPEP_0201922614 /_Thalassiosira antarctica, Strain CCMP982 / 585 0.0	Diat_Pen_Raph_CAMPEP_0168834824 /_Amphiprora sp., Strain CCMP467 / 582 0.0	Diat_Diat_D3_CAMPEP_0204782964 /_Ditylum brightwellii, Strain GSO104 / 579 0.0	Diat_D2_CAMPEP_0172336980 /_Thalassiosira sp., Strain FW / 575 0.0	Diat_D1_CAMPEP_0178600816 /_Extubocellulus spinifer, Strain CCMP396 / 572 0.0	Diat_Pen_Raphfso_g1828 575 0.0	Diatoms	D3	5	Yes
Phatr3_EG00093.p1	Diat_Pen_Ara_CAMPEP_0194253530 /_Ara_Thalassionema nitzschioides, Strain... 189 9e-55	Diat_D2_CAMPEP_0183756960 /_Thalassiosira miniscula, Strain CCMP1093 / 175 1e-49	Diat_Dino_CAMPEP_0176001238 /_Kryptoperidinium foliaceum, Strain CCM... 150 2e-39	Diat_Diat_D3_CAMPEP_0180969446 /_Ditylum brightwellii, Strain Pop2 (SS10) / 115 1e-27	Diat_Pen_Raph_CAMPEP_0168735138 /_Amphiprora sp., Strain CCMP467 / 102 2e-22	Diat_D1_CAMPEP_0181028330 /_Minutocellus polymorphus, Strain NH13 / 82.8 3e-16					Diatoms	Pennates_Araphid	5	Yes
Phatr3_EG00094.p1	Diat_Pen_Ara_CAMPEP_0202483070 /_Ara_Staurosira complex sp., Strain CCMP... 390 1e-124	Diat_Pen_Raph_CAMPEP_0168170410 /_Pseudo-nitzschia australis, Strain... 315 1e-94	Diat_Pen_Raph_CAMPEP_0116146106 /_Pseudo-nitzschia arenysensis, Stra... 280 3e-80	Stram_Lab_CAMPEP_jgi_Schizochytrium_aggregatum_Schag1_87068_fgene... 125 3e-28	Amorphea_opi_R7TUS6_R7TUS6_CAPTE Uncharacterized protein OS=Cap... 86.7 3e-16	Stram_Oom_Oomycetes_W4GV93_W4GV93_9STRA_Aphanomyces 86.3 4e-16	Prok_Firm_A0A089M350_A0A089M350_9BACL Uncharacterized protei... 86.7 4e-16	Prok_Actin_D7C285_D7C285_STRBB Putative non-ribosomal peptid... 85.1 1e-15	Stram_Bol_CAMPEP_0182514680 /_Bolidomonas sp., Strain RCC1657 / 79.0 8e-15	Stram_Lab_CAMPEP_0171565794 /"Aurantiochytrium limacinum, Strain ... 79.7 4e-14	Diatoms	Pennates_Araphid	3	Yes
Phatr3_EG00095.p1	Diat_Pen_Raph_CAMPEP_0116146106 /_Pseudo-nitzschia arenysensis, Stra... 177 4e-48	Diat_Dino_CAMPEP_0170358524 /_Durinskia baltica, Strain CSIRO CS-38 / 102 2e-23	Diat_Dino_CAMPEP_0170423292 /_Durinskia baltica, Strain CSIRO CS-38 / 103 1e-22	Diat_Diat_D3_CAMPEP_0204628520 /_Chaetoceros curvisetus / 89.0 3e-19	Stram_Lab_CAMPEP_0171565794 /"Aurantiochytrium limacinum, Strain ... 87.0 1e-17	Diat_D2_CAMPEP_0195543734 /_Stephanopyxis turris, Strain CCMP 815 / 74.7 9e-14	Prok_Prot_A0A066RVQ3_A0A066RVQ3_9GAMM Uncharacterized protei... 70.1 4e-12	Stram_Lab_CAMPEP_jgi_Schizochytrium_aggregatum_Schag1_87068_fgene... 65.9 1e-10	Stram_Oom_Oomycetes_T0Q1R7_T0Q1R7_9STRA_Saprolegnia 64.3 3e-10	Prok_Actin_A0A0K8PM31_A0A0K8PM31_STRAJ Non-ribosomal peptide... 63.2 1e-09	Diatoms	Pennates_Raphid	4	Yes
Phatr3_EG00096.p1	Diat_D1_CAMPEP_0185803502 /_Minutocellus polymorphus, Strain RCC2270 / 144 2e-39	Diat_Diat_D3_CAMPEP_0113576660 /_Odontella / 140 7e-38	Diat_D2_CAMPEP_0184912936 /_Skeletonema marinoi, Strain skelA / 134 1e-35	Diat_Pen_Raph_CAMPEP_0116088650 /_Pseudo-nitzschia delicatissima, St... 134 2e-35	Diat_Pen_Ara_CAMPEP_0195288672 /_Ara_Asterionellopsis glacialis, Strain ... 132 6e-35	Diat_Pen_Raphfso_g13983 129 4e-34	Green_G3C_CAMPEP_jgi_Micromonas_52876_PACid:27339854 95.1 1e-21	Diat_Dino_CAMPEP_0176142300 /_Kryptoperidinium foliaceum, Strain CCM... 94.0 2e-21	Stram_Pel_CAMPEP_0195837704 /_Pelagococcus subviridis, Strain CCMP1429 / 88.2 1e-19	Stram_PX_Esi0058_0095_No 71.6 9e-15	Diatoms	D1	5	Yes
Phatr3_EG00097.p1	Diat_Pen_Raph_CAMPEP_0168722318 /_Amphiprora sp., Strain CCMP467 / 713 0.0	Diat_Pen_Raphfso_g13605 543 4e-161	Diat_Pen_Raphfso_g10617 518 5e-152	Diat_Pen_Ara_CAMPEP_0195306002 /_Ara_Asterionellopsis glacialis, Strain ... 509 2e-147	Diat_Dino_CAMPEP_0176010860 /_Kryptoperidinium foliaceum, Strain CCM... 467 2e-134	Diat_Diat_D3_CAMPEP_0198305304 /_Attheya septentrionalis, Strain CCMP2084 / 468 6e-134	Diat_D1_CAMPEP_0178976050 /_SAR_Rhizosolenia setigera, Strain CCMP 1694 / 360 1e-99	Diat_D2_CAMPEP_0183753648 /_Thalassiosira miniscula, Strain CCMP1093 / 300 7e-85	Diat_D0_CAMPEP_0194285134 /_Corethron pennatum, Strain L29A3 / 262 2e-70		Diatoms	Pennates_Raphid	5	Yes
Phatr3_EG00098.p1	Diat_Pen_Raph_CAMPEP_0197178418 /_Pseudo-nitzschia heimii, Strain CN... 191 3e-54	Diat_Pen_Ara_CAMPEP_0195287882 /_Ara_Asterionellopsis glacialis, Strain ... 169 6e-48	Diat_Diat_D3_CAMPEP_0196802542 /_Leptocylindrus danicus, Strain CCMP1856 / 160 2e-43	Diat_Pen_Ara_CAMPEP_0197153522 /_Ara_Asterionellopsis glacialis, Strain ... 155 8e-42	Diat_Diat_D3_CAMPEP_0116010652 /_Leptocylindrus danicus var. danicus, Strain... 155 2e-41	Stram_PESC_CAMPEP_0185015564 /_Spumella elongata, Strain CCAP 955/1 / 74.7 3e-14	Stram_Raph_CAMPEP_0206419056 /_Heterosigma akashiwo, Strain CCMP2393 / 70.5 3e-12	Stram_PESC_CAMPEP_0175027698 /_Ochromonas sp., Strain CCMP1393 / 69.3 4e-12	Green_G2_CAMPEP_0117670664 /Tetraselmis astigmatica, Strain CCM... 65.1 4e-11	Stram_PESC_CAMPEP_0118883984 /_Phaeomonas parva, Strain CCMP2877 / 61.6 2e-09	Diatoms	Pennates_Raphid	5	Yes
Phatr3_EG00099.p1	Diat_D1_CAMPEP_0171309036 /_Proboscia inermis, Strain CCAP1064/1 / 160 1e-46	Diat_Pen_Ara_CAMPEP_0195308146 /_Ara_Asterionellopsis glacialis, Strain ... 161 3e-46	Stram_Slo_CAMPEP_jgi_GSMAST4A2.ASY1.ANO1.3108.1 141 1e-38	Diat_Pen_Raph_CAMPEP_0197268036 /_Pseudo-nitzschia delicatissima, St... 140 3e-37	Green_G3B_CAMPEP_0170161260 /"Dolichomastix tenuilepis, Strain ... 113 8e-29	SAR_Rhiz_CAMPEP_0175122922 /"Unknown cercozoan, Strain Diat_D1" / 115 1e-28	Diat_Diat_D3_CAMPEP_0194118006 /_Chaetoceros debilis, Strain MM31A-1 / 106 8e-26	Green_G2_CAMPEP_0197511352 /Genus nov. species nov., Strain RCC... 101 9e-25	Amorphea_opi_F2U6X2_F2U6X2_SALR5 Putative uncharacterized prote... 103 2e-24	Amorphea_Am_CAMPEP_0168517012 /"Trichosphaerium sp, Strain Am-I-7 ... 101 4e-24	Diatoms	D1	2	Yes
Phatr3_EG00100.p1	Diat_Pen_Raph_CAMPEP_0170714128 /_Amphora coffeaeformis, Strain CCMP... 49.7 7e-07										Diatoms	Pennates_Raphid	1	No
Phatr3_EG00101.p1	Diat_Pen_Raph_CAMPEP_0195990950 /_Fragilariopsis kerguelensis, Strai... 88.6 2e-19	Diat_Pen_Raph_CAMPEP_0194176562 /_Thalassiothrix antarctica, Strain L... 89.0 3e-19	Diat_Pen_Raphfso_g853 88.6 7e-19	Diat_Diat_D3_CAMPEP_0203739180 /_Chaetoceros affinis, Strain CCMP159 / 75.9 4e-15	Diat_D1_CAMPEP_0194443680 /_Proboscia alata, Strain PI-D3 / 67.4 1e-11	Diat_D2_CAMPEP_0181120950 /_Thalassiosira sp., Strain NH16 / 65.5 7e-11					Diatoms	Pennates_Raphid	5	Yes
Phatr3_EG00102.p1											No match		0	No
Phatr3_EG00103.p1	Diat_Pen_Raph_CAMPEP_0197178418 /_Pseudo-nitzschia heimii, Strain CN... 226 2e-65	Diat_Diat_D3_CAMPEP_0116010652 /_Leptocylindrus danicus var. danicus, Strain... 205 1e-57	Diat_Diat_D3_CAMPEP_0196802542 /_Leptocylindrus danicus, Strain CCMP1856 / 203 3e-57	Diat_Pen_Ara_CAMPEP_0197153522 /_Ara_Asterionellopsis glacialis, Strain ... 195 2e-54	Diat_Pen_Ara_CAMPEP_0195287882 /_Ara_Asterionellopsis glacialis, Strain ... 181 6e-51	Green_G2_CAMPEP_0117670664 /Tetraselmis astigmatica, Strain CCM... 85.1 2e-17	Stram_PESC_CAMPEP_0175018096 /_Ochromonas sp., Strain CCMP1393 / 86.7 5e-17	Stram_PESC_CAMPEP_0118883984 /_Phaeomonas parva, Strain CCMP2877 / 84.3 3e-16	Stram_PESC_CAMPEP_0185015564 /_Spumella elongata, Strain CCAP 955/1 / 80.5 1e-15	Stram_PESC_CAMPEP_0175027698 /_Ochromonas sp., Strain CCMP1393 / 79.0 7e-15	Diatoms	Pennates_Raphid	5	Yes
Phatr3_EG00104.p1											No match		0	No
Phatr3_EG00105.p1	Diat_Pen_Raph_CAMPEP_0170708832 /_Amphora coffeaeformis, Strain CCMP... 97.1 1e-22	Diat_Pen_Raph_CAMPEP_0119549978 /_Stauroneis constricta, Strain CCMP... 65.5 6e-12	Diat_Pen_Raphfso_g19738 58.5 2e-09	Diat_Pen_Raph_CAMPEP_0168839832 /_Amphiprora sp., Strain CCMP467 / 56.6 7e-09	Diat_Dino_CAMPEP_0176179174 /_Kryptoperidinium foliaceum, Strain CCM... 54.7 1e-08	Diat_Pen_Raphfso_g19709 55.1 2e-08	Diat_Pen_Raphfso_g4997 52.4 2e-07	Diat_Pen_Raphfso_g17486 52.0 2e-07	Diat_Pen_Ara_CAMPEP_0194043300 /_Ara_Grammatophora oceanica, Strain CCMP... 51.2 4e-07	Diat_Pen_Raphfso_g17505 50.8 5e-07	Diatoms	Pennates_Raphid	5	Yes
Phatr3_EG00106.p1	Diat_Pen_Ara_CAMPEP_0202476394 /_Ara_Licmorphora paradoxa, Strain CCMP2313 / 56.6 7e-09										Diatoms	Pennates_Araphid	1	No
Phatr3_EG00107.p1	Diat_D1_CAMPEP_0171309036 /_Proboscia inermis, Strain CCAP1064/1 / 162 5e-47	Diat_Pen_Ara_CAMPEP_0195308146 /_Ara_Asterionellopsis glacialis, Strain ... 162 1e-46	Diat_Pen_Raph_CAMPEP_0197268036 /_Pseudo-nitzschia delicatissima, St... 142 6e-38	Stram_Slo_CAMPEP_jgi_GSMAST4A2.ASY1.ANO1.3108.1 136 5e-37	Green_G3B_CAMPEP_0170161260 /"Dolichomastix tenuilepis, Strain ... 111 3e-28	SAR_Rhiz_CAMPEP_0175122922 /"Unknown cercozoan, Strain Diat_D1" / 114 3e-28	Diat_Diat_D3_CAMPEP_0194118006 /_Chaetoceros debilis, Strain MM31A-1 / 105 1e-25	Green_G2_CAMPEP_0197511352 /Genus nov. species nov., Strain RCC... 100 1e-24	Amorphea_Am_CAMPEP_0168517012 /"Trichosphaerium sp, Strain Am-I-7 ... 101 4e-24	Amorphea_opi_F2U6X2_F2U6X2_SALR5 Putative uncharacterized prote... 101 1e-23	Diatoms	D1	3	Yes
Phatr3_EG00108.p1	Diat_D1_CAMPEP_0172422788 /_Aulacoseira subarctica , Strain CCAP 100... 358 1e-103	Diat_D1_CAMPEP_0172423012 /_Aulacoseira subarctica , Strain CCAP 100... 348 2e-100	Diat_D1_CAMPEP_0172417966 /_Aulacoseira subarctica , Strain CCAP 100... 332 1e-97	Diat_D1_CAMPEP_0172434158 /_Aulacoseira subarctica , Strain CCAP 100... 340 2e-97	Diat_Diat_D3_CAMPEP_0176478616 /_Chaetoceros sp., Strain GSL56 / 319 2e-90	Diat_D1_CAMPEP_0172415580 /_Aulacoseira subarctica , Strain CCAP 100... 314 1e-88	Diat_D1_CAMPEP_0172421598 /_Aulacoseira subarctica , Strain CCAP 100... 288 4e-80	Diat_D1_CAMPEP_0172422202 /_Aulacoseira subarctica , Strain CCAP 100... 286 4e-79	Diat_D1_CAMPEP_0172415500 /_Aulacoseira subarctica , Strain CCAP 100... 285 5e-79	Diat_D1_CAMPEP_0172420650 /_Aulacoseira subarctica , Strain CCAP 100... 281 7e-78	Diatoms	D1	5	N/A
Phatr3_EG00109.p1											No match		0	No
Phatr3_EG00110.p1	Diat_D0_CAMPEP_0194304806 /_Corethron pennatum, Strain L29A3 / 170 2e-45	Diat_D1_CAMPEP_0172415580 /_Aulacoseira subarctica , Strain CCAP 100... 152 1e-37	Diat_D1_CAMPEP_0172417532 /_Aulacoseira subarctica , Strain CCAP 100... 148 1e-37	Diat_D1_CAMPEP_0172428902 /_Aulacoseira subarctica , Strain CCAP 100... 147 4e-36	Diat_D1_CAMPEP_0172413900 /_Aulacoseira subarctica , Strain CCAP 100... 146 6e-36	Diat_D1_CAMPEP_0172434028 /_Aulacoseira subarctica , Strain CCAP 100... 139 7e-35	Diat_D1_CAMPEP_0172422788 /_Aulacoseira subarctica , Strain CCAP 100... 142 1e-34	Diat_D1_CAMPEP_0172422202 /_Aulacoseira subarctica , Strain CCAP 100... 137 5e-33	Diat_D1_CAMPEP_0172417966 /_Aulacoseira subarctica , Strain CCAP 100... 135 1e-32	Diat_D1_CAMPEP_0172423012 /_Aulacoseira subarctica , Strain CCAP 100... 135 2e-32	Diatoms	D0	5	Yes
Phatr3_EG00111.p1											No match		0	No
Phatr3_EG00112.p1	Diat_Pen_Ara_CAMPEP_0194238618 /_Ara_Thalassionema nitzschioides, Strain... 1105 0.0	Diat_Pen_Raph_CAMPEP_0172378284 /_Pseudo-nitzschia pungens, Strain c... 1084 0.0	Diat_Diat_D3_CAMPEP_0181010794 /_Ditylum brightwellii, Strain Pop2 (SS10) / 930 0.0	Diat_D1_CAMPEP_0178474542 /_Extubocellulus spinifer, Strain CCMP396 / 904 0.0	Diat_D2_CAMPEP_0172350330 /_Thalassiosira sp., Strain FW / 896 0.0	Diat_Pen_Raphfso_g13603 860 0.0	Diat_Pen_Raphfso_g10614 853 0.0	Stram_Bol_CAMPEP_0118658960 /_Bolidomonas pacifica, Strain CCMP 1866 / 464 1e-142	Diat_Dino_CAMPEP_0176153210 /_Kryptoperidinium foliaceum, Strain CCM... 346 2e-107	Diat_D0_CAMPEP_0194299184 /_Corethron pennatum, Strain L29A3 / 350 2e-106	Diatoms	Pennates_Araphid	5	Yes
Phatr3_EG00113.p1											No match		0	No
Phatr3_EG00114.p1	Diat_Diat_D3_CAMPEP_0176501456 /_Chaetoceros sp., Strain GSL56 / 65.1 8e-11	Diat_D1_CAMPEP_0181056322 /_Minutocellus polymorphus, Strain NH13 / 62.4 6e-10	Diat_Pen_Ara_CAMPEP_0195307362 /_Ara_Asterionellopsis glacialis, Strain ... 57.4 3e-08	Diat_D2_CAMPEP_0180869046 /_Skeletonema marinoi, Strain FE7 / 57.0 4e-08							Diatoms	D3	4	Yes
Phatr3_EG00115.p1	Diat_Pen_Raph_CAMPEP_0172450202 /_Amphiprora paludosa, Strain CCMP125 / 297 2e-94	Diat_Pen_Ara_CAMPEP_0178919184 /_Ara_Thalassionema frauenfeldii, Strain ... 201 6e-60	Stram_Slo_CAMPEP_jgi_GSMAST4A1.ASY1.ANO1.136.1 158 1e-41	Diat_D0_CAMPEP_0194313356 /_Corethron pennatum, Strain L29A3 / 144 1e-36	Diat_Diat_D3_CAMPEP_0113556780 /_Odontella / 142 2e-36	Green_G3A_CAMPEP_0118929780 /"Pyramimonas obovata, Strain CCMP7... 121 6e-30	Stram_Lab_CAMPEP_jgi_Aplanochytrium_kerguelensis_Aplke1_56831_fge... 115 1e-27	Stram_PESC_CAMPEP_0118873404 /_Phaeomonas parva, Strain CCMP2877 / 112 1e-27	Amorphea_opi_A0A0K8S400_A0A0K8S400_LYGHE Uncharacterized protei... 85.9 1e-17	Stram_Oom_CAMPEP_jgi_Phytophthora_ramorum_Phyra1_1_77401_fgenesh1... 59.7 1e-08	Diatoms	Pennates_Raphid	2	Yes
Phatr3_EG00116.p1	Diat_Pen_Raph_CAMPEP_0198135922 /_Craspedostauros australis, Strain ... 454 2e-157	Diat_D2_CAMPEP_0195518044 /_Stephanopyxis turris, Strain CCMP 815 / 439 6e-152	Diat_Diat_D3_CAMPEP_0113548120 /_Odontella / 438 1e-151	Diat_Pen_Ara_CAMPEP_0195299836 /_Ara_Asterionellopsis glacialis, Strain ... 419 1e-143	Diat_D1_CAMPEP_0185807274 /_Minutocellus polymorphus, Strain RCC2270 / 398 1e-135	Stram_Dict_CAMPEP_0172603946 /_Pseudopedinella elastica, Strain CCMP7... 370 1e-123	Stram_Bol_CAMPEP_0118645014 /_Bolidomonas pacifica, Strain CCMP 1866 / 350 4e-117	Diat_D0_CAMPEP_0194324048 /_Corethron pennatum, Strain L29A3 / 348 8e-116	Stram_Slo_Stramenopile-MAST_4_1661 116 9e-29	Green_G3A_CAMPEP_0114262986 /"Pyramimonas parkeae, CCMP726" / 97.4 3e-22	Diatoms	Pennates_Raphid	5	Yes
Phatr3_EG00117.p1	Diat_Dino_CAMPEP_0176006544 /_Kryptoperidinium foliaceum, Strain CCM... 203 3e-56	Diat_Dino_CAMPEP_0176002260 /_Kryptoperidinium foliaceum, Strain CCM... 171 1e-45	Amorphea_Am_CAMPEP_0174245312 /"Mayorella sp, Strain BSH-02190019" / 140 5e-34	Amorphea_Exc_CAMPEP_0177658042 /"Stygamoeba regulata, Strain BSH-0... 140 7e-34	Green_Strep_S8DNV7_S8DNV7_9LAMI Uncharacterized protein (Fra... 135 1e-32	Stram_Oom_Oomycetes_F0W702_F0W702_9STRA_Albugo 90.9 1e-18	Stram_Oom_CAMPEP_jgi_Phytophthora_ramorum_Phyra1_1_94941_C_scaffo... 92.8 2e-18	Amorphea_opi_A0A094HDQ3_A0A094HDQ3_9PEZI Uncharacterized protei... 89.7 2e-17	Diat_Diat_D3_CAMPEP_0196825566 /_Leptocylindrus danicus, Strain CCMP1856 / 79.7 2e-14	Stram_PESC_CAMPEP_0170097858 /_Dinobryon sp., Strain CTELB2267 / 77.4 2e-13	Diatoms	Dinotoms	2	No
Phatr3_EG00118.p1											No match		0	No
Phatr3_EG00119.p1	Amorphea_opi_A0A016TPZ7_A0A016TPZ7_9BILA Uncharacterized protei... 117 4e-28	Prok_Prot_A0A0L7W1U1_A0A0L7W1U1_9BURK Uncharacterized protei... 113 6e-27	Prok_Firm_W0E9S7_W0E9S7_9FIRM Translation initiation factor ... 112 2e-25	Diat_D2_CAMPEP_0183744604 /_Thalassiosira miniscula, Strain CCMP1093 / 83.6 2e-17	Prok_Actin_A0A034U8Q5_A0A034U8Q5_9NOCA Uncharacterized prote... 84.0 7e-17	Stram_Lab_CAMPEP_0205101898 /"Unknown labyrinthulomycete, strain ... 74.3 4e-13	Prok_Tene_Q93CL4_Q93CL4_MYCBV Variable surface lipoprotein V... 68.9 3e-12	Prok_Cf_D6TKD7_D6TKD7_9CHLR PPE family protein OS=Ktedonobac... 61.2 2e-09	Diat_Pen_Raphfso_g3764 62.0 2e-09	Green_Strep_M1D9X4_M1D9X4_SOLTU Uncharacterized protein OS=S... 60.1 3e-09	Amorphea	Opisthokonts	1	No
Phatr3_EG00120.p1	Diat_Dino_CAMPEP_0170259404 /_Durinskia baltica, Strain CSIRO CS-38 / 93.2 5e-21	Diat_Dino_CAMPEP_0170201362 /_Durinskia baltica, Strain CSIRO CS-38 / 90.9 2e-19	Diat_Dino_CAMPEP_0170216318 /_Durinskia baltica, Strain CSIRO CS-38 / 90.9 5e-19	Diat_Pen_Raphfso_g4396 89.0 2e-18	Diat_Pen_Raph_CAMPEP_0113461112 /_Nitzschia sp. / 84.0 6e-17	Diat_Pen_Ara_CAMPEP_0178916462 /_Ara_Thalassionema frauenfeldii, Strain ... 81.6 7e-17	Diat_Pen_Ara_CAMPEP_0178937316 /_Ara_Thalassionema frauenfeldii, Strain ... 83.2 1e-16	Diat_Pen_Ara_CAMPEP_0178935804 /_Ara_Thalassionema frauenfeldii, Strain ... 82.8 2e-16	Diat_Pen_Ara_CAMPEP_0178923734 /_Ara_Thalassionema frauenfeldii, Strain ... 81.6 4e-16	Diat_Pen_Ara_CAMPEP_0178912068 /_Ara_Thalassionema frauenfeldii, Strain ... 81.6 4e-16	Diatoms	Dinotoms	5	Yes
Phatr3_EG00121.p1											No match		0	No
Phatr3_EG00122.p1											No match		0	No
Phatr3_EG00123.p1	Diat_Pen_Ara_CAMPEP_0118716404 /_Ara_Striatella unipunctata, Strain CCMP... 715 0.0	Stram_PESC_CAMPEP_0174987708 /_Ochromonas sp., Strain CCMP1393 / 716 0.0	Diat_Pen_Ara_CAMPEP_0118696968 /_Ara_Striatella unipunctata, Strain CCMP... 714 0.0	Diat_Pen_Raph_CAMPEP_0170675794 /_Amphora coffeaeformis, Strain CCMP... 709 0.0	Diat_Pen_Raph_CAMPEP_0168727724 /_Amphiprora sp., Strain CCMP467 / 701 0.0	Stram_PESC_CAMPEP_0173232556 /_non described non described, Strain CC... 544 1e-178	Diat_D2_CAMPEP_0172330440 /_Detonula confervacea, Strain CCMP 353 / 547 7e-178	Diat_D2_CAMPEP_0201966686 /_Thalassiosira antarctica, Strain CCMP982 / 533 2e-172	Diat_Pen_Raphfso_g18769 518 2e-168	Diat_Diat_D3_CAMPEP_0198303954 /_Attheya septentrionalis, Strain CCMP2084 / 514 4e-167	Diatoms	Pennates_Araphid	1	No
Phatr3_EG00124.p1	Diat_Dino_CAMPEP_0170362306 /_Durinskia baltica, Strain CSIRO CS-38 / 291 2e-93	Diat_Dino_CAMPEP_0170386558 /_Durinskia baltica, Strain CSIRO CS-38 / 277 6e-91	Diat_D1_CAMPEP_0172417060 /_Aulacoseira subarctica , Strain CCAP 100... 280 4e-90	Diat_Dino_CAMPEP_0170216122 /_Durinskia baltica, Strain CSIRO CS-38 / 291 1e-89	Diat_D1_CAMPEP_0172436454 /_Aulacoseira subarctica , Strain CCAP 100... 270 4e-88	Diat_D1_CAMPEP_0172421598 /_Aulacoseira subarctica , Strain CCAP 100... 287 2e-87	Diat_Dino_CAMPEP_0170329230 /_Durinskia baltica, Strain CSIRO CS-38 / 272 3e-86	Diat_D1_CAMPEP_0172422788 /_Aulacoseira subarctica , Strain CCAP 100... 284 4e-86	Diat_Pen_Ara_CAMPEP_0202441996 /_Ara_Licmorphora paradoxa, Strain CCMP2313 / 269 2e-85	Diat_Dino_CAMPEP_0176007018 /_Kryptoperidinium foliaceum, Strain CCM... 266 3e-85	Diatoms	Dinotoms	5	Yes
Phatr3_EG00125.p1	Diat_Pen_Raph_CAMPEP_0198155604 /_Entomoneis sp., Strain CCMP2396 / 211 2e-61	Diat_D1_CAMPEP_0178556450 /_Extubocellulus spinifer, Strain CCMP396 / 210 4e-61	Diat_D2_CAMPEP_0171449616 /_Thalassiosira weissflogii, Strain CCMP13... 171 5e-47	Diat_Diat_D3_CAMPEP_0197825028 /_Eucampia antarctica, Strain CCMP1452 / 142 6e-37	Stram_Pel_CAMPEP_0119281218 /_Genus nov. species nov., Strain RCC1024 / 139 9e-36	Diat_Pen_Ara_CAMPEP_0119030896 /_Ara_Synedropsis recta cf, Strain CCMP16... 118 3e-28					Diatoms	Pennates_Raphid	4	Yes
Phatr3_EG00126.p1	Prok_Firm_R6WW05_R6WW05_9FIRM Uncharacterized protein OS=Pha... 49.3 5e-07	Amorphea_Am_CAMPEP_0170742336 /"Sexangularia sp." / 44.7 4e-06									Prokaryotes	Firmicutes	1	No
Phatr3_EG00127.p1											No match		0	No
Phatr3_EG00128.p1	Diat_Pen_Raph_CAMPEP_0201241098 /_Pseudo-nitzschia fraudulenta, Stra... 99.8 9e-26	Diat_D1_CAMPEP_0185828560 /_Minutocellus polymorphus, Strain RCC2270 / 99.0 4e-25	Diat_Pen_Ara_CAMPEP_0195248774 /_Ara_Asterionellopsis glacialis, Strain ... 91.3 2e-23	Diat_Diat_D3_CAMPEP_0197243574 /_Chaetoceros sp., Strain UNC1202 / 92.8 2e-23	Diat_D2_CAMPEP_0206655024 /_Skeletonema dohrnii, Strain SkelB / 89.7 2e-22	Diat_Diat_D3_CAMPEP_0180973906 /_Ditylum brightwellii, Strain Pop2 (SS10) / 93.6 4e-22	Diat_Pen_Raph_CAMPEP_0172475290 /_Amphiprora paludosa, Strain CCMP125 / 91.3 3e-21	Diat_Dino_CAMPEP_0176134266 /_Kryptoperidinium foliaceum, Strain CCM... 87.0 4e-21	Stram_PESC_CAMPEP_0174969370 /_Ochromonas sp., Strain CCMP1393 / 88.6 8e-21	Stram_PESC_CAMPEP_0174981032 /_Ochromonas sp., Strain CCMP1393 / 89.0 9e-21	Diatoms	Pennates_Raphid	5	Yes
Phatr3_EG00129.p1	Diat_D1_CAMPEP_0172417060 /_Aulacoseira subarctica , Strain CCAP 100... 387 5e-130	Diat_D1_CAMPEP_0172423012 /_Aulacoseira subarctica , Strain CCAP 100... 410 7e-129	Diat_Dino_CAMPEP_0176007018 /_Kryptoperidinium foliaceum, Strain CCM... 379 4e-127	Diat_Pen_Ara_CAMPEP_0202441996 /_Ara_Licmorphora paradoxa, Strain CCMP2313 / 382 4e-127	Diat_Diat_D3_CAMPEP_0176482498 /_Chaetoceros sp., Strain GSL56 / 387 3e-125	Diat_Dino_CAMPEP_0170386558 /_Durinskia baltica, Strain CSIRO CS-38 / 367 3e-124	Diat_Pen_Ara_CAMPEP_0118721638 /_Ara_Striatella unipunctata, Strain CCMP... 366 1e-123	Diat_D1_CAMPEP_0172436454 /_Aulacoseira subarctica , Strain CCAP 100... 365 2e-123	Diat_Dino_CAMPEP_0170329230 /_Durinskia baltica, Strain CSIRO CS-38 / 369 7e-122	Diat_Pen_Raph_CAMPEP_0168241744 /_Pseudo-nitzschia australis, Strain... 367 7e-122	Diatoms	D1	5	Yes
Phatr3_EG00130.p1	Diat_Pen_Ara_CAMPEP_0202454922 /_Ara_Licmorphora paradoxa, Strain CCMP2313 / 135 3e-39	Diat_Dino_CAMPEP_0176017168 /_Kryptoperidinium foliaceum, Strain CCM... 124 1e-34	Diat_D2_CAMPEP_0203611544 /_Thalassiosira weissflogii, Strain CCMP10... 122 5e-34	Diat_Diat_D3_CAMPEP_0195489190 /_Chaetoceros neograSAR_Cile, Strain CCMP1317 / 121 1e-32	Diat_D1_CAMPEP_0185813232 /_Minutocellus polymorphus, Strain RCC2270 / 118 8e-32	Diat_Pen_Raph_CAMPEP_0172385280 /_Pseudo-nitzschia pungens, Strain c... 104 4e-26	Stram_Dict_CAMPEP_0171839570 /_non described non described, Strain CC... 92.0 2e-22	Stram_PESC_CAMPEP_0173276310 /_non described non described, Strain CC... 59.3 3e-10	Diat_D0_CAMPEP_0194286986 /_Corethron pennatum, Strain L29A3 / 48.5 3e-07	Stram_Bol_CAMPEP_0118657286 /_Bolidomonas pacifica, Strain CCMP 1866 / 45.8 7e-06	Diatoms	Pennates_Araphid	5	Yes
Phatr3_EG00131.p1	Diat_Dino_CAMPEP_0170259404 /_Durinskia baltica, Strain CSIRO CS-38 / 59.7 1e-10	Diat_Dino_CAMPEP_0170216318 /_Durinskia baltica, Strain CSIRO CS-38 / 60.1 4e-10	Diat_Dino_CAMPEP_0170201362 /_Durinskia baltica, Strain CSIRO CS-38 / 58.2 1e-09	Diat_Dino_CAMPEP_0170201396 /_Durinskia baltica, Strain CSIRO CS-38 / 52.8 6e-08	Diat_Pen_Ara_CAMPEP_0178935804 /_Ara_Thalassionema frauenfeldii, Strain ... 52.4 1e-07	Diat_Pen_Ara_CAMPEP_0178937316 /_Ara_Thalassionema frauenfeldii, Strain ... 52.4 1e-07	Diat_Pen_Raphfso_g19839 50.8 5e-07	Diat_Pen_Raphfso_g2709 50.1 7e-07	Diat_Pen_Raphfso_g9265 50.1 9e-07	Diat_Pen_Ara_CAMPEP_0178904126 /_Ara_Thalassionema frauenfeldii, Strain ... 49.7 1e-06	Diatoms	Dinotoms	5	Yes
Phatr3_EG00132.p1	Diat_D1_CAMPEP_0172423012 /_Aulacoseira subarctica , Strain CCAP 100... 866 0.0	Diat_D1_CAMPEP_0172422228 /_Aulacoseira subarctica , Strain CCAP 100... 810 0.0	Diat_D1_CAMPEP_0172422788 /_Aulacoseira subarctica , Strain CCAP 100... 816 0.0	Diat_D1_CAMPEP_0172434158 /_Aulacoseira subarctica , Strain CCAP 100... 811 0.0	Diat_D1_CAMPEP_0172420650 /_Aulacoseira subarctica , Strain CCAP 100... 806 0.0	Diat_D1_CAMPEP_0172421598 /_Aulacoseira subarctica , Strain CCAP 100... 801 0.0	Diat_Dino_CAMPEP_0170216122 /_Durinskia baltica, Strain CSIRO CS-38 / 774 0.0	Diat_Diat_D3_CAMPEP_0176482498 /_Chaetoceros sp., Strain GSL56 / 757 0.0	Diat_Dino_CAMPEP_0170224116 /_Durinskia baltica, Strain CSIRO CS-38 / 749 0.0	Diat_D2_D2_Thalassiosirales_B1PJ29_B1PJ29_THAPS_Thalassiosira 756 0.0	Diatoms	D1	5	Yes
Phatr3_EG00133.p1											No match		0	No
Phatr3_EG00134.p1											No match		0	No
Phatr3_EG00135.p1	Diat_Diat_D3_CAMPEP_0113543194 /_Odontella / 151 2e-42	Diat_D0_CAMPEP_0194271578 /_Corethron pennatum, Strain L29A3 / 146 1e-40	Diat_Pen_Raph_CAMPEP_0113453200 /_Nitzschia sp. / 145 3e-40	Diat_Pen_Raph_CAMPEP_0113494776 /_Nitzschia sp. / 145 3e-40	Diat_D1_CAMPEP_0184864566 /_Dactyliosolen fragilissimus / 144 8e-40	Diat_D2_Thaoc_EJK48404 144 2e-39	Red_Bang_CAMPEP_0198727066 /"Unidentified sp., Strain CCMP1999"... 143 2e-39	Red_Rhod__CAMPEP_0174895138 /"Rhodella maculata, Strain CCMP736" / 137 1e-37	Green_Strep_M0ZYC4_M0ZYC4_SOLTU Uncharacterized protein OS=S... 138 1e-37	Prok_Spiro_M6Diat_D079_M6Diat_D079_9LEPT Phosphomethylpyrimidine synth... 135 7e-37	Diatoms	D3	5	Yes
Phatr3_EG00136.p1	Diat_Pen_Raphfso_g9288 2521 0.0	Diat_Pen_Raphfso_g18876 2516 0.0	Diat_Pen_Ara_CAMPEP_0194247638 /_Ara_Thalassionema nitzschioides, Strain... 2128 0.0	Diat_Diat_D3_CAMPEP_0181008100 /_Ditylum brightwellii, Strain Pop2 (SS10) / 2015 0.0	Diat_D1_CAMPEP_0178522876 /_Extubocellulus spinifer, Strain CCMP396 / 1855 0.0	Diat_D2_CAMPEP_0172337768 /_Thalassiosira sp., Strain FW / 1832 0.0	Diat_D0_CAMPEP_0113306308 /_Corethron hystrix, Strain 308 / 442 2e-126	Stram_Bol_CAMPEP_0182486860 /_Bolidomonas pacifica, Strain RCC208 / 431 4e-125	Stram_Raph_CAMPEP_0117766572 /_Chattonella subsalsa, Strain CCMP2191 / 332 5e-91	Stram_PX_P_Phaeophytes_D7G589_D7G589_ECTSI_Ectocarpus 329 2e-89	Diatoms	Pennates_Raphid	5	Yes
Phatr3_EG00137.p1	Diat_Pen_Ara_CAMPEP_0202469848 /_Ara_Licmorphora paradoxa, Strain CCMP2313 / 123 5e-34	Diat_D2_CAMPEP_0206693514 /_Thalassiosira oceanica, Strain CCMP1005 / 50.8 1e-07									Diatoms	Pennates_Araphid	2	Yes
Phatr3_EG00138.p1	Diat_D1_CAMPEP_0178471518 /_Extubocellulus spinifer, Strain CCMP396 / 158 6e-44	Diat_Pen_Ara_CAMPEP_0195309472 /_Ara_Asterionellopsis glacialis, Strain ... 152 9e-42	Diat_Pen_Raphfso_g18869 140 8e-38	Diat_Diat_D3_CAMPEP_0196809106 /_Leptocylindrus danicus, Strain CCMP1856 / 137 3e-36	Diat_Pen_Raphfso_g15704 135 6e-36	Diat_D2_CAMPEP_0195543840 /_Stephanopyxis turris, Strain CCMP 815 / 117 1e-30	Amorphea_Exc_CAMPEP_0177629156 /"Stygamoeba regulata, Strain BSH-0... 50.8 2e-06				Diatoms	D1	5	Yes
Phatr3_EG00139.p1	Diat_Pen_Raph_CAMPEP_0178822496 /_Nitzschia punctata, Strain CCMP561 / 327 6e-102	Diat_D1_CAMPEP_0181038140 /_Minutocellus polymorphus, Strain NH13 / 265 3e-82	Stram_Dict_CAMPEP_0119541236 /_Florenciella parvula, Strain CCMP2471 / 202 1e-57	Stram_Pel_CAMPEP_0185693096 /_Chrysoreinhardia sp, Strain CCMP2950 / 200 4e-55	Stram_Slo_CAMPEP_0196773312 /"Cafeteria sp., Strain Caron Lab Iso... 197 4e-55	Stram_Lab_CAMPEP_0202080456 /"Schizochytrium aggregatum, Strain A... 176 1e-48	Green_G2_CAMPEP_0119133300 /Genus nov. species nov., Strain RCC... 175 5e-48	Green_G1_CAMPEP_0202885194 /"Chlamydomonas leiostraca, Strain S... 175 4e-46	Stram_PESC_CAMPEP_0118859766 /_Phaeomonas parva, Strain CCMP2877 / 155 1e-40	Red_Rhod__CAMPEP_0184712672 /"Rhodella maculata, Strain CCMP 73... 133 2e-33	Diatoms	Pennates_Raphid	2	Yes
Phatr3_EG00140.p1	Diat_Diat_D3_CAMPEP_0197829246 /_Eucampia antarctica, Strain CCMP1452 / 109 3e-31	Diat_Pen_Ara_CAMPEP_0119005606 /_Ara_Synedropsis recta cf, Strain CCMP16... 109 3e-31	Diat_Dino_CAMPEP_0170201996 /_Durinskia baltica, Strain CSIRO CS-38 / 107 3e-30	Diat_Pen_Raph_CAMPEP_0196125016 /_Fragilariopsis kerguelensis, Strai... 106 3e-30	Diat_D2_CAMPEP_0203419368 /_Thalassiosira weissflogii, Strain CCMP10... 103 6e-29	Diat_D1_CAMPEP_0185804306 /_Minutocellus polymorphus, Strain RCC2270 / 98.2 6e-27	Stram_Pel_CAMPEP_0195663104 /_Pelagococcus subviridis, Strain CCMP1429 / 79.7 1e-19	Stram_PX_P_Phaeophytes_D8LHK5_D8LHK5_ECTSI_Ectocarpus 78.6 3e-19	Stram_PESC_Noc_GME12362 locus=Scaffold95:49540:50024:+ 77.8 1e-18	Amorphea_opi_V2WQL1_V2WQL1_MONRO Dna-directed rna polymerases a... 76.3 3e-18	Diatoms	D3	5	Yes
Phatr3_EG00141.p1	Diat_D1_CAMPEP_0172423012 /_Aulacoseira subarctica , Strain CCAP 100... 1471 0.0	Diat_D1_CAMPEP_0172434158 /_Aulacoseira subarctica , Strain CCAP 100... 1359 0.0	Diat_D1_CAMPEP_0172422788 /_Aulacoseira subarctica , Strain CCAP 100... 1358 0.0	Diat_D1_CAMPEP_0172422228 /_Aulacoseira subarctica , Strain CCAP 100... 1267 0.0	Diat_Diat_D3_CAMPEP_0176478616 /_Chaetoceros sp., Strain GSL56 / 1246 0.0	Diat_D1_CAMPEP_0172420650 /_Aulacoseira subarctica , Strain CCAP 100... 1245 0.0	Diat_D1_CAMPEP_0172421598 /_Aulacoseira subarctica , Strain CCAP 100... 1219 0.0	Diat_Diat_D3_CAMPEP_0176504568 /_Chaetoceros sp., Strain GSL56 / 1218 0.0	Diat_D1_CAMPEP_0172434362 /_Aulacoseira subarctica , Strain CCAP 100... 1199 0.0	Diat_D1_CAMPEP_0172422202 /_Aulacoseira subarctica , Strain CCAP 100... 1160 0.0	Diatoms	D1	5	Yes
Phatr3_EG00142.p1											No match		0	No
Phatr3_EG00143.p1	Diat_Pen_Raphfso_g17482 79.7 6e-19	Diat_D3_CAMPEP_0197433790 /_Triceratium dubium, Strain CCMP147 / 45.4 3e-06									Diatoms	Pennates_Raphid	2	Yes
Phatr3_EG00144.p1	Diat_Pen_Raph_CAMPEP_0170715870 /_Amphora coffeaeformis, Strain CCMP... 241 5e-77	Diat_Diat_D3_CAMPEP_0198285696 /_Attheya septentrionalis, Strain CCMP2084 / 206 2e-63	Diat_Dino_CAMPEP_0176073206 /_Kryptoperidinium foliaceum, Strain CCM... 201 1e-61	Diat_Pen_Raphfso_g15809 198 2e-60	Diat_Pen_Raphfso_g3224 197 6e-60	Diat_D1_CAMPEP_0197717142 /_Minutocellus polymorphus, Strain CCMP3303 / 177 4e-52	Diat_Pen_Ara_CAMPEP_0118690288 /_Ara_Striatella unipunctata, Strain CCMP... 176 7e-52	Diat_D2_CAMPEP_0206754438 /_Thalassiosira oceanica, Strain CCMP1005 / 172 3e-50	Stram_Bol_CAMPEP_0182492400 /_Bolidomonas sp., Strain RCC1657 / 105 5e-25	Diat_D0_CAMPEP_0113310824 /_Corethron hystrix, Strain 308 / 71.6 8e-14	Diatoms	Pennates_Raphid	5	Yes
Phatr3_EG00145.p1	Diat_D0_CAMPEP_0194284182 /_Corethron pennatum, Strain L29A3 / 221 4e-68	Diat_Pen_Raph_CAMPEP_0178755138 /_Nitzschia punctata, Strain CCMP561 / 204 2e-61	Diat_D2_CAMPEP_0202176312 /_Thalassiosira oceanica, Strain CCMP1005 / 200 1e-60	Diat_Diat_D3_CAMPEP_0198272864 /_Chaetoceros dichaeta, Strain CCMP1751 / 196 5e-60	Diat_Pen_Ara_CAMPEP_0202509296 /_Ara_Staurosira complex sp., Strain CCMP... 174 1e-52	Diat_D1_CAMPEP_0178553094 /_Extubocellulus spinifer, Strain CCMP396 / 157 2e-43	Stram_Pel_CAMPEP_0185695810 /_Chrysoreinhardia sp, Strain CCMP2950 / 148 1e-39	Green_G5_CAMPEP_0195547390 /"Prasinoderma coloniale, Strain CCM... 74.3 7e-14	Diat_Dino_CAMPEP_0170217118 /_Durinskia baltica, Strain CSIRO CS-38 / 71.2 2e-13	Amorphea_Am_CAMPEP_0201486894 /"Paramoeba atlantica, Strain 621/1 ... 70.9 3e-13	Diatoms	D0	5	Yes
Phatr3_EG00146.p1											No match		0	No
Phatr3_EG00147.p1	Diat_Pen_Raph_CAMPEP_0178741068 /_Nitzschia punctata, Strain CCMP561 / 187 5e-57	Diat_D2_CAMPEP_0183741416 /_Thalassiosira miniscula, Strain CCMP1093 / 144 1e-40	Diat_Pen_Ara_CAMPEP_0119003472 /_Ara_Synedropsis recta cf, Strain CCMP16... 137 2e-38	Diat_D0_CAMPEP_0113297490 /_Corethron hystrix, Strain 308 / 136 2e-37	Diat_Diat_D3_CAMPEP_0195437930 /_Chaetoceros neograSAR_Cile, Strain CCMP1317 / 130 6e-35	Diat_D1_CAMPEP_0178660330 /_Extubocellulus spinifer, Strain CCMP396 / 126 5e-33	Diat_Pen_Raphfso_g16189 89.0 3e-20	Stram_Raph_CAMPEP_0113950308 /_Fibrocapsa japonica / 46.6 8e-06			Diatoms	Pennates_Raphid	5	Yes
Phatr3_EG00148.p1	Diat_Diat_D3_CAMPEP_0204646558 /_Chaetoceros curvisetus / 97.1 3e-23	Diat_D1_CAMPEP_0178945162 /_SAR_Rhizosolenia setigera, Strain CCMP 1694 / 94.4 7e-22	Diat_Pen_Ara_CAMPEP_0194252336 /_Ara_Thalassionema nitzschioides, Strain... 92.0 2e-21	Diat_D2_Thaoc_EJK45677 89.0 5e-20	Stram_Lab_CAMPEP_0184045482 /"Aplanochytrium sp, Strain PBS07" / 84.0 1e-18	Diat_Pen_Raph_CAMPEP_0198112652 /_Craspedostauros australis, Strain ... 70.5 8e-14	Stram_Pel_CAMPEP_0184268550 /_non described non described, Strain CCM... 66.6 1e-12	Diat_D0_CAMPEP_0194311626 /_Corethron pennatum, Strain L29A3 / 61.6 2e-10	SAR_Rhiz_CAMPEP_0175144722 /"Unknown cercozoan, Strain Diat_D1" / 52.0 2e-07	Stram_PX_P_Phaeophytes_D7FK01_D7FK01_ECTSI_Ectocarpus 50.8 1e-06	Diatoms	D3	4	Yes
Phatr3_EG00149.p1	Diat_Pen_Raphfso_g5990 229 1e-71	Diat_D2_CAMPEP_0201892052 /_Thalassiosira antarctica, Strain CCMP982 / 217 1e-66	Diat_Pen_Raphfso_g19360 189 1e-57	Diat_Pen_Ara_CAMPEP_0119023946 /_Ara_Synedropsis recta cf, Strain CCMP16... 186 8e-57	Diat_D1_CAMPEP_0181042964 /_Minutocellus polymorphus, Strain NH13 / 190 3e-56	Diat_Diat_D3_CAMPEP_0119457804 /_Chaetoceros cf. neograSAR_Cile, Strain RCC1993 / 189 9e-56	Stram_PESC_CAMPEP_0197372636 /_Pinguiococcus pyrenoidosus, Strain CCM... 137 5e-35	Stram_PESC_CAMPEP_0198423098 /_Synchroma pusillum, Strain CCMP3072 / 94.7 2e-22	Stram_Pel_CAMPEP_0119263660 /_Genus nov. species nov., Strain RCC1024 / 95.1 2e-21	Diat_D0_CAMPEP_0194300528 /_Corethron pennatum, Strain L29A3 / 89.0 4e-19	Diatoms	Pennates_Raphid	5	Yes
Phatr3_EG00150.p1	Diat_Pen_Ara_CAMPEP_0202491282 /_Ara_Staurosira complex sp., Strain CCMP... 188 9e-58	Diat_D1_CAMPEP_0185819430 /_Minutocellus polymorphus, Strain RCC2270 / 155 2e-44	Diat_Pen_Raph_CAMPEP_0119564588 /_Stauroneis constricta, Strain CCMP... 155 3e-44	Diat_Diat_D3_CAMPEP_0198292606 /_Attheya septentrionalis, Strain CCMP2084 / 151 4e-44	Diat_D2_jgi_Thaps3_261857_thaps1_ua_kg.chr_3000235 128 6e-35	Diat_Dino_CAMPEP_0176005378 /_Kryptoperidinium foliaceum, Strain CCM... 120 2e-32	Diat_D0_CAMPEP_0113318272 /_Corethron hystrix, Strain 308 / 94.0 7e-22	Stram_Bol_CAMPEP_0182484256 /_Bolidomonas pacifica, Strain RCC208 / 80.5 2e-17	Prok_Prot_Q2Y7L3_Q2Y7L3_NITMU Dihydrofolate reductase OS=Nit... 78.6 1e-16	Stram_PX_1kp__Sm3838/Sargassum_hemiphyllum 75.9 3e-16	Diatoms	Pennates_Araphid	5	Yes
Phatr3_EG00151.p1											No match		0	No
Phatr3_EG00152.p1	Diat_Diat_D3_CAMPEP_0198281098 /_Attheya septentrionalis, Strain CCMP2084 / 82.0 4e-20	Diat_Pen_Raph_CAMPEP_0201256866 /_Pseudo-nitzschia fraudulenta, Stra... 81.3 1e-19	Diat_D1_CAMPEP_0178579272 /_Extubocellulus spinifer, Strain CCMP396 / 73.6 8e-17	Diat_Pen_Ara_CAMPEP_0119002892 /_Ara_Synedropsis recta cf, Strain CCMP16... 72.0 4e-16	Diat_Dino_CAMPEP_0170218324 /_Durinskia baltica, Strain CSIRO CS-38 / 61.6 3e-12	Diat_D2_CAMPEP_0172335052 /_Thalassiosira sp., Strain FW / 55.1 1e-09					Diatoms	D3	5	Yes
Phatr3_EG00153.p1	Diat_Pen_Ara_CAMPEP_0195285592 /_Ara_Asterionellopsis glacialis, Strain ... 347 2e-120	Diat_Pen_Raphfso_g16902 340 2e-117	Diat_Diat_D3_CAMPEP_0183302026 /_Odontella Sinensis, Strain Grunow 1884 / 339 5e-117	Diat_Dino_CAMPEP_0167847382 /_Glenodinium foliaceum, Strain CCAP 111... 315 2e-107	Diat_D1_CAMPEP_0197718712 /_Minutocellus polymorphus, Strain CCMP3303 / 308 9e-105	Diat_D2_jgi_Thaps3_2791_fgenesh1_pg.C_chr_2000746 301 4e-102	Diat_Pen_Raphfso_g15138 256 8e-85	Diat_D0_CAMPEP_0113307542 /_Corethron hystrix, Strain 308 / 257 5e-84	Stram_PX_1kp__Sv68420/Sargassum_vachellianum 176 3e-53	Stram_Pel_CAMPEP_0184087888 /_non described non described, Strain CCM... 165 6e-49	Diatoms	Pennates_Araphid	5	Yes
Phatr3_EG00154.p1	Diat_D1_CAMPEP_0172414700 /_Aulacoseira subarctica , Strain CCAP 100... 386 2e-114	Diat_Diat_D3_CAMPEP_0176482282 /_Chaetoceros sp., Strain GSL56 / 322 7e-91	Diat_Pen_Raphfso_g661 316 3e-89	Diat_D1_CAMPEP_0172520030 /_Coscinodiscus wailesii, Strain CCMP2513 / 315 2e-88	Diat_Dino_CAMPEP_0170216900 /_Durinskia baltica, Strain CSIRO CS-38 / 283 2e-84	Diat_Pen_Raphfso_g1191 293 1e-82	Diat_Diat_D3_CAMPEP_0176478526 /_Chaetoceros sp., Strain GSL56 / 293 5e-81	Diat_Diat_D3_CAMPEP_0196825854 /_Leptocylindrus danicus, Strain CCMP1856 / 271 9e-80	Diat_D2_CAMPEP_0172292392 /_Cyclotella meneghiniana, Strain CCMP 338 / 286 6e-79	Diat_Pen_Raphfso_g20083 281 2e-77	Diatoms	D1	5	Yes
Phatr3_EG00155.p1	Diat_Pen_Raphfso_g12173 144 1e-42	Diat_Pen_Raphfso_g16698 142 5e-42	Diat_Dino_CAMPEP_0176003852 /_Kryptoperidinium foliaceum, Strain CCM... 130 2e-37	Diat_Pen_Ara_CAMPEP_0194047328 /_Ara_Grammatophora oceanica, Strain CCMP... 124 6e-35	Diat_Diat_D3_CAMPEP_0197835826 /_Eucampia antarctica, Strain CCMP1452 / 118 9e-33	Diat_D2_CAMPEP_0172269214 /_Cyclotella meneghiniana, Strain CCMP 338 / 110 1e-29	Diat_D1_CAMPEP_0197718922 /_Minutocellus polymorphus, Strain CCMP3303 / 101 3e-26	Stram_Raph_CAMPEP_0179562780 /_Heterosigma akashiwo, Strain CCMP452 / 87.4 7e-21	Stram_Dict_CAMPEP_0119470538 /_Florenciella parvula, Strain CCMP2471 / 84.7 6e-20	Stram_Pel_CAMPEP_0118889196 /_Chrysoreinhardia sp, Strain CCMP3193 / 81.6 6e-19	Diatoms	Pennates_Raphid	5	Yes
Phatr3_EG00156.p1	Diat_Pen_Raph_CAMPEP_0168718490 /_Amphiprora sp., Strain CCMP467 / 251 5e-75	Diat_Pen_Raphfso_g16697 238 2e-70	Diat_Pen_Raphfso_g12172 230 1e-67	Diat_Pen_Ara_CAMPEP_0202478124 /_Ara_Licmorphora paradoxa, Strain CCMP2313 / 223 2e-65	Diat_D1_CAMPEP_0172523078 /_Coscinodiscus wailesii, Strain CCMP2513 / 170 4e-47	Diat_Diat_D3_CAMPEP_0116011904 /_Leptocylindrus danicus var. danicus, Strain... 171 6e-47	Diat_D1_CAMPEP_0178566952 /_Extubocellulus spinifer, Strain CCMP396 / 136 1e-34	Stram_Bol_CAMPEP_0197571442 /_Bolidomonas sp., Strain RCC2347 / 109 1e-25	Stram_Bol_CAMPEP_0182521462 /_Bolidomonas sp., Strain RCC1657 / 108 2e-25	Stram_Raph_CAMPEP_0117744562 /_Chattonella subsalsa, Strain CCMP2191 / 106 1e-24	Diatoms	Pennates_Raphid	5	Yes
Phatr3_EG00157.p1	Diat_Pen_Raphfso_g9748 469 3e-156	Diat_Pen_Ara_CAMPEP_0194238176 /_Ara_Thalassionema nitzschioides, Strain... 399 9e-129	Diat_D2_CAMPEP_0203566642 /_Thalassiosira weissflogii, Strain CCMP10... 398 5e-128	Diat_D1_CAMPEP_0184867684 /_Dactyliosolen fragilissimus / 383 2e-122	Diat_Diat_D3_CAMPEP_0176500894 /_Chaetoceros sp., Strain GSL56 / 360 2e-112	Diat_Dino_CAMPEP_0176069194 /_Kryptoperidinium foliaceum, Strain CCM... 219 3e-64	Diat_D0_CAMPEP_0194349096 /_Corethron pennatum, Strain L29A3 / 199 2e-53	Stram_Bol_CAMPEP_0182469468 /_Bolidomonas pacifica, Strain RCC208 / 147 6e-38	Stram_PESC_CAMPEP_0185018512 /_Paraphysomonas bandaiensis, Strain Car... 144 4e-36	Stram_PESC_CAMPEP_0198438944 /_Synchroma pusillum, Strain CCMP3072 / 132 5e-33	Diatoms	Pennates_Raphid	5	Yes
Phatr3_EG00158.p1											No match		0	No
Phatr3_EG00159.p1											No match		0	No
Phatr3_EG00160.p1	Stram_Pel_CAMPEP_0184131460 /_non described non described, Strain CCM... 95.1 2e-21	Stram_Pel_CAMPEP_0118892596 /_Chrysoreinhardia sp, Strain CCMP3193 / 74.7 3e-14	Diat_Diat_D3_CAMPEP_0204774318 /_Ditylum brightwellii, Strain GSO104 / 65.5 3e-13	Green_G3E_CAMPEP_0179734424 /"Ostreococcus lucimarinus, Strain ... 63.5 1e-10	Prok_Firm_R5V3X5_R5V3X5_9FIRM Uncharacterized protein OS=Fir... 58.2 4e-10	Prok_Prot_N6U547_N6U547_9SAR_Rhiz Uncharacterized protein OS=Rhi... 55.8 2e-08	Diat_Pen_Raph_CAMPEP_0194157864 /_Thalassiothrix antarctica, Strain L... 49.7 1e-07				Stramenopiles	Pelagophytes	2	No
Phatr3_EG00161.p1	Diat_Pen_Raph_CAMPEP_0168831760 /_Amphiprora sp., Strain CCMP467 / 114 2e-32	Diat_Pen_Raphfso_g19209 100 7e-27	Diat_Pen_Raphfso_g15091 99.8 9e-27	Diat_Dino_CAMPEP_0170354260 /_Durinskia baltica, Strain CSIRO CS-38 / 91.3 2e-23	Diat_Diat_D3_CAMPEP_0113581288 /_Odontella / 90.9 2e-23	Diat_Pen_Ara_CAMPEP_0195310740 /_Ara_Asterionellopsis glacialis, Strain ... 89.4 8e-23	Diat_D1_CAMPEP_0184856504 /_Dactyliosolen fragilissimus / 89.0 1e-22	Diat_D2_CAMPEP_0172297482 /_Detonula confervacea, Strain CCMP 353 / 70.1 2e-15	Diat_D0_CAMPEP_0194266470 /_Corethron pennatum, Strain L29A3 / 66.2 5e-14	Stram_Dict_CAMPEP_0197393504 /_Chrysocystis fragilis, Strain CCMP3189 / 60.8 9e-12	Diatoms	Pennates_Raphid	5	Yes
Phatr3_EG00162.p1	Diat_Pen_Raph_CAMPEP_0170692268 /_Amphora coffeaeformis, Strain CCMP... 369 1e-114	Diat_Pen_Raphfso_g15082 347 9e-107	Diat_Dino_CAMPEP_0170435912 /_Durinskia baltica, Strain CSIRO CS-38 / 335 6e-101	Diat_Pen_Raphfso_g19219 328 5e-100	Diat_Pen_Ara_CAMPEP_0119013994 /_Ara_Synedropsis recta cf, Strain CCMP16... 330 8e-99	Diat_Diat_D3_CAMPEP_0194109154 /_Chaetoceros debilis, Strain MM31A-1 / 317 4e-92	Diat_D2_CAMPEP_0206796508 /_Thalassiosira oceanica, Strain CCMP1005 / 264 2e-75	Diat_D1_CAMPEP_0185826050 /_Minutocellus polymorphus, Strain RCC2270 / 237 1e-65	Diat_D0_CAMPEP_0194279014 /_Corethron pennatum, Strain L29A3 / 182 7e-47	Stram_Bol_CAMPEP_0118654524 /_Bolidomonas pacifica, Strain CCMP 1866 / 106 6e-23	Diatoms	Pennates_Raphid	5	Yes
Phatr3_EG00163.p1	Diat_Pen_Raph_CAMPEP_0116093654 /_Pseudo-nitzschia delicatissima, St... 227 8e-63	Diat_Pen_Ara_CAMPEP_0202508390 /_Ara_Staurosira complex sp., Strain CCMP... 152 1e-37	Diat_D1_CAMPEP_0184870176 /_Dactyliosolen fragilissimus / 135 1e-33	Diat_D2_CAMPEP_0172288784 /_Cyclotella meneghiniana, Strain CCMP 338 / 133 3e-31	Diat_Diat_D3_CAMPEP_0198286048 /_Attheya septentrionalis, Strain CCMP2084 / 105 3e-22	Diat_Dino_CAMPEP_0168143384 /_Glenodinium foliaceum, Strain CCAP 111... 53.5 2e-07					Diatoms	Pennates_Raphid	5	Yes
Phatr3_EG00164.p1	Diat_Pen_Ara_CAMPEP_0195293424 /_Ara_Asterionellopsis glacialis, Strain ... 103 3e-24	Diat_Diat_D3_CAMPEP_0116024394 /_Leptocylindrus danicus var. danicus, Strain... 93.2 8e-22	Diat_Diat_D3_CAMPEP_0195454734 /_Chaetoceros neograSAR_Cile, Strain CCMP1317 / 84.3 1e-17	Diat_D1_CAMPEP_0178947808 /_SAR_Rhizosolenia setigera, Strain CCMP 1694 / 84.0 2e-17	Stram_Pel_CAMPEP_0185712280 /_Chrysoreinhardia sp, Strain CCMP2950 / 76.3 6e-16	Stram_Pel_CAMPEP_0197344340 /_Aureoumbra lagunensis, Strain CCMP1510 / 50.8 1e-06					Diatoms	Pennates_Araphid	4	Yes
Phatr3_EG00165.p1	Diat_Pen_Raphfso_g16697 374 5e-116	Diat_Pen_Raphfso_g12172 370 2e-114	Diat_Pen_Raph_CAMPEP_0168718490 /_Amphiprora sp., Strain CCMP467 / 328 2e-99	Diat_Pen_Ara_CAMPEP_0194066748 /_Ara_Grammatophora oceanica, Strain CCMP... 283 2e-84	Diat_Diat_D3_CAMPEP_0116048812 /_Leptocylindrus danicus var. danicus, Strain... 265 2e-80	Diat_Diat_D3_CAMPEP_0116011904 /_Leptocylindrus danicus var. danicus, Strain... 263 3e-77	Stram_Raph_CAMPEP_0117824082 /_Chattonella subsalsa, Strain CCMP2191 / 205 1e-57	Stram_Raph_CAMPEP_0117744562 /_Chattonella subsalsa, Strain CCMP2191 / 205 8e-57	Diat_D2_CAMPEP_0195538686 /_Stephanopyxis turris, Strain CCMP 815 / 198 9e-55	Diat_D1_CAMPEP_0178566952 /_Extubocellulus spinifer, Strain CCMP396 / 197 1e-53	Diatoms	Pennates_Raphid	5	Yes
Phatr3_EG00166.p1											No match		0	No
Phatr3_EG00167.p1	Diat_D1_CAMPEP_0172428902 /_Aulacoseira subarctica , Strain CCAP 100... 126 4e-32	Diat_D1_CAMPEP_0172415580 /_Aulacoseira subarctica , Strain CCAP 100... 117 5e-29	Diat_D1_CAMPEP_0172417966 /_Aulacoseira subarctica , Strain CCAP 100... 116 9e-29	Diat_D1_CAMPEP_0172434028 /_Aulacoseira subarctica , Strain CCAP 100... 113 2e-28	Diat_D1_CAMPEP_0172422788 /_Aulacoseira subarctica , Strain CCAP 100... 113 2e-27	Diat_D1_CAMPEP_0172417532 /_Aulacoseira subarctica , Strain CCAP 100... 110 4e-27	Diat_D1_CAMPEP_0172413900 /_Aulacoseira subarctica , Strain CCAP 100... 108 5e-26	Diat_D0_CAMPEP_0194304806 /_Corethron pennatum, Strain L29A3 / 103 9e-25	Diat_D1_CAMPEP_0172423012 /_Aulacoseira subarctica , Strain CCAP 100... 104 2e-24	Diat_D1_CAMPEP_0172434158 /_Aulacoseira subarctica , Strain CCAP 100... 99.8 9e-23	Diatoms	D1	5	Yes
Phatr3_EG00168.p1											No match		0	No
Phatr3_EG00169.p1	Stram_Pel_CAMPEP_0198674894 /_unid. sp., Strain CCMP2135 / 67.8 8e-11										Stramenopiles	Pelagophytes	1	No
Phatr3_EG00170.p1	Diat_Pen_Ara_CAMPEP_0202476394 /_Ara_Licmorphora paradoxa, Strain CCMP2313 / 64.3 3e-11	Diat_Pen_Raphfso_g17232 61.2 3e-10	Diat_Diat_D3_CAMPEP_0197836434 /_Eucampia antarctica, Strain CCMP1452 / 56.2 1e-09	Diat_Pen_Ara_CAMPEP_0202448362 /_Ara_Licmorphora paradoxa, Strain CCMP2313 / 50.8 4e-07	Diat_D0_CAMPEP_0194304806 /_Corethron pennatum, Strain L29A3 / 49.3 2e-06	Diat_Dino_CAMPEP_0170202392 /_Durinskia baltica, Strain CSIRO CS-38 / 45.1 6e-06					Diatoms	Pennates_Araphid	5	Yes
Phatr3_EG00171.p1	Diat_Pen_Raph_CAMPEP_0170677372 /_Amphora coffeaeformis, Strain CCMP... 99.0 8e-25	Diat_Diat_D3_CAMPEP_0113559836 /_Odontella / 77.8 7e-17	Diat_D2_CAMPEP_0206661234 /_Skeletonema dohrnii, Strain SkelB / 74.7 8e-16	Diat_Pen_Raphfso_g18289 74.3 9e-16	Diat_Pen_Ara_CAMPEP_0202469358 /_Ara_Licmorphora paradoxa, Strain CCMP2313 / 72.4 3e-15	Diat_Pen_Raphfso_g18178 71.6 8e-15	Diat_D1_CAMPEP_0171323300 /_Proboscia inermis, Strain CCAP1064/1 / 67.8 1e-13	Diat_D2_CAMPEP_0195517262 /_Stephanopyxis turris, Strain CCMP 815 / 68.6 1e-13	Stram_Bol_CAMPEP_0182496626 /_Bolidomonas sp., Strain RCC1657 / 65.5 1e-12	Diat_Diat_D3_CAMPEP_0185733724 /_Helicotheca tamensis, Strain CCMP826 / 62.8 8e-12	Diatoms	Pennates_Raphid	5	Yes
Phatr3_EG00172.p1	Diat_Pen_Raph_CAMPEP_0198154378 /_Entomoneis sp., Strain CCMP2396 / 103 1e-25	Diat_Diat_D3_CAMPEP_0198294066 /_Attheya septentrionalis, Strain CCMP2084 / 104 7e-25	Diat_D1_CAMPEP_0178724446 /_Extubocellulus spinifer, Strain CCMP396 / 100 8e-24	Diat_Pen_Ara_CAMPEP_0195309712 /_Ara_Asterionellopsis glacialis, Strain ... 96.3 5e-23	Diat_D1_CAMPEP_0178624110 /_Extubocellulus spinifer, Strain CCMP396 / 97.4 2e-22	Diat_D2_CAMPEP_0203495498 /_Thalassiosira weissflogii, Strain CCMP10... 96.3 5e-22	Diat_Pen_Ara_CAMPEP_0194233546 /_Ara_Thalassionema nitzschioides, Strain... 94.0 3e-21	Diat_D2_CAMPEP_0195507678 /_Stephanopyxis turris, Strain CCMP 815 / 91.3 3e-20	Diat_Diat_D3_CAMPEP_0116041560 /_Leptocylindrus danicus var. danicus, Strain... 90.1 5e-20	Diat_Dino_CAMPEP_0176005220 /_Kryptoperidinium foliaceum, Strain CCM... 87.8 3e-19	Diatoms	Pennates_Raphid	5	Yes
Phatr3_EG00173.p1	Diat_D1_CAMPEP_0172421598 /_Aulacoseira subarctica , Strain CCAP 100... 201 9e-58	Diat_D1_CAMPEP_0172423012 /_Aulacoseira subarctica , Strain CCAP 100... 196 3e-56	Diat_D1_CAMPEP_0172420650 /_Aulacoseira subarctica , Strain CCAP 100... 191 2e-54	Diat_Pen_Ara_CAMPEP_0202477814 /_Ara_Licmorphora paradoxa, Strain CCMP2313 / 181 4e-51	Diat_Diat_D3_CAMPEP_0196826446 /_Leptocylindrus danicus, Strain CCMP1856 / 179 2e-50	Diat_D1_CAMPEP_0172436062 /_Aulacoseira subarctica , Strain CCAP 100... 177 8e-50	Diat_Diat_D3_CAMPEP_0204630158 /_Chaetoceros curvisetus / 165 1e-49	Diat_Dino_CAMPEP_0170216122 /_Durinskia baltica, Strain CSIRO CS-38 / 175 5e-49	Diat_Dino_CAMPEP_0176137708 /_Kryptoperidinium foliaceum, Strain CCM... 169 5e-49	Diat_D1_CAMPEP_0181028648 /_Minutocellus polymorphus, Strain NH13 / 162 2e-48	Diatoms	D1	5	Yes
Phatr3_EG00174.p1	Diat_Pen_Raphfso_g10960 434 1e-140	Diat_Pen_Raphfso_g3967 433 3e-140	Diat_Pen_Ara_CAMPEP_0202472432 /_Ara_Licmorphora paradoxa, Strain CCMP2313 / 402 2e-128	Diat_D1_CAMPEP_0178689554 /_Extubocellulus spinifer, Strain CCMP396 / 321 2e-98	Diat_Diat_D3_CAMPEP_0119442546 /_Chaetoceros cf. neograSAR_Cile, Strain RCC1993 / 280 3e-83	Diat_D2_CAMPEP_0184827466 /_Thalassiosira rotula, Strain CCMP3096 / 212 2e-59	Diat_Diat_D3_CAMPEP_0180991586 /_Ditylum brightwellii, Strain Pop2 (SS10) / 196 1e-53	Diat_D0_CAMPEP_0194347940 /_Corethron pennatum, Strain L29A3 / 195 6e-53	Diat_Pen_Raph_CAMPEP_0196103098 /_Fragilariopsis kerguelensis, Strai... 189 2e-51	Diat_D1_CAMPEP_0194384032 /_Proboscia alata, Strain PI-D3 / 167 8e-44	Diatoms	Pennates_Raphid	5	Yes
Phatr3_EG00175.p1	Diat_Pen_Ara_CAMPEP_0202485600 /_Ara_Staurosira complex sp., Strain CCMP... 81.3 3e-17	Diat_Pen_Raph_CAMPEP_0172452498 /_Amphiprora paludosa, Strain CCMP125 / 79.3 2e-16	Diat_D1_CAMPEP_0178724446 /_Extubocellulus spinifer, Strain CCMP396 / 77.8 4e-16	Diat_Diat_D3_CAMPEP_0116041560 /_Leptocylindrus danicus var. danicus, Strain... 77.0 9e-16	Diat_D0_CAMPEP_0194326726 /_Corethron pennatum, Strain L29A3 / 73.6 1e-14	Stram_Dict_CAMPEP_0172622394 /_Pseudopedinella elastica, Strain CCMP7... 72.4 3e-14	Stram_Dict_CAMPEP_0185771400 /_Dictyocha speculum, Strain CCMP1381 / 72.4 4e-14	Diat_D1_CAMPEP_0178624110 /_Extubocellulus spinifer, Strain CCMP396 / 71.2 9e-14	Diat_Dino_CAMPEP_0170283658 /_Durinskia baltica, Strain CSIRO CS-38 / 68.6 2e-13	Diat_D2_CAMPEP_0201963202 /_Thalassiosira antarctica, Strain CCMP982 / 68.2 8e-13	Diatoms	Pennates_Araphid	5	Yes
Phatr3_EG00176.p1											No match		0	No
Phatr3_EG00177.p1	Diat_Pen_Raphfso_g1433 238 6e-71	Diat_Pen_Raphfso_g13354 231 2e-68	Diat_D2_CAMPEP_0201872364 /_Thalassiosira antarctica, Strain CCMP982 / 218 4e-63	Diat_D2_CAMPEP_0172281334 /_Cyclotella meneghiniana, Strain CCMP 338 / 192 3e-54	Diat_D0_CAMPEP_0194342846 /_Corethron pennatum, Strain L29A3 / 169 3e-45	Diat_Pen_Ara_CAMPEP_0178905898 /_Ara_Thalassionema frauenfeldii, Strain ... 145 4e-37	Diat_D0_CAMPEP_0194285700 /_Corethron pennatum, Strain L29A3 / 135 6e-33	Diat_Pen_Raphfso_g9178 126 2e-30	Diat_D1_CAMPEP_0178621226 /_Extubocellulus spinifer, Strain CCMP396 / 124 2e-30	Diat_Diat_D3_CAMPEP_0113532466 /_Odontella / 126 2e-30	Diatoms	Pennates_Raphid	5	Yes
Phatr3_EG00178.p1	Diat_Pen_Raph_CAMPEP_0170680710 /_Amphora coffeaeformis, Strain CCMP... 281 2e-86	Diat_Pen_Ara_CAMPEP_0119004734 /_Ara_Synedropsis recta cf, Strain CCMP16... 167 2e-44	Diat_Pen_Ara_CAMPEP_0119030696 /_Ara_Synedropsis recta cf, Strain CCMP16... 164 2e-43	Diat_Pen_Raph_CAMPEP_0172444604 /_Amphiprora paludosa, Strain CCMP125 / 158 7e-42	Diat_Pen_Ara_CAMPEP_0178902362 /_Ara_Thalassionema frauenfeldii, Strain ... 157 2e-41	Diat_Pen_Ara_CAMPEP_0202509980 /_Ara_Staurosira complex sp., Strain CCMP... 158 1e-40	Diat_Pen_Raphfso_g3644 155 4e-40	Diat_D2_CAMPEP_0196245892 /_Thalassiosira rotula, Strain GSO102 / 152 4e-40	Diat_Diat_D3_CAMPEP_0116023496 /_Leptocylindrus danicus var. danicus, Strain... 150 2e-38	Diat_D2_CAMPEP_0196158004 /_Thalassiosira rotula, Strain GSO102 / 150 5e-38	Diatoms	Pennates_Raphid	5	Yes
Phatr3_EG00179.p1	Diat_Pen_Raph_CAMPEP_0172449070 /_Amphiprora paludosa, Strain CCMP125 / 615 0.0	Diat_Pen_Raphfso_g3517 609 0.0	Diat_Pen_Ara_CAMPEP_0202485096 /_Ara_Staurosira complex sp., Strain CCMP... 343 3e-105	Diat_D1_CAMPEP_0178587776 /_Extubocellulus spinifer, Strain CCMP396 / 357 1e-103	Diat_D2_jgi_Thaps3_12191_fgenesh1_pg.C_chr_24000067 322 6e-92	Diat_Dino_CAMPEP_0176142224 /_Kryptoperidinium foliaceum, Strain CCM... 284 2e-87	Diat_Diat_D3_CAMPEP_0194124372 /_Chaetoceros debilis, Strain MM31A-1 / 288 4e-82	Diat_D2_CAMPEP_0203232220 /_Thalassiosira weissflogii, Strain CCMP10... 246 8e-72	Diat_D0_CAMPEP_0194295146 /_Corethron pennatum, Strain L29A3 / 251 2e-68	Diat_D1_CAMPEP_0194422664 /_Proboscia alata, Strain PI-D3 / 177 4e-48	Diatoms	Pennates_Raphid	5	Yes
Phatr3_EG00180.p1	Diat_D1_CAMPEP_0172422228 /_Aulacoseira subarctica , Strain CCAP 100... 728 0.0	Diat_D1_CAMPEP_0172422788 /_Aulacoseira subarctica , Strain CCAP 100... 728 0.0	Diat_D1_CAMPEP_0172415580 /_Aulacoseira subarctica , Strain CCAP 100... 720 0.0	Diat_Dino_CAMPEP_0170216122 /_Durinskia baltica, Strain CSIRO CS-38 / 686 0.0	Diat_Diat_D3_CAMPEP_0176482498 /_Chaetoceros sp., Strain GSL56 / 660 0.0	Diat_Diat_D3_CAMPEP_0196826446 /_Leptocylindrus danicus, Strain CCMP1856 / 661 0.0	Diat_Diat_D3_CAMPEP_0176504568 /_Chaetoceros sp., Strain GSL56 / 662 0.0	Diat_Pen_Ara_CAMPEP_0195329188 /_Ara_Asterionellopsis glacialis, Strain ... 640 0.0	Diat_Pen_Ara_CAMPEP_0195330494 /_Ara_Asterionellopsis glacialis, Strain ... 649 0.0	Diat_Diat_D3_CAMPEP_0176478616 /_Chaetoceros sp., Strain GSL56 / 662 0.0	Diatoms	D1	5	Yes
Phatr3_EG00181.p1											No match		0	No
Phatr3_EG00182.p1	Diat_Pen_Raphfso_g3516 359 2e-118	Diat_Pen_Raphfso_g2906 359 3e-118	Diat_Pen_Raph_CAMPEP_0172401026 /_Pseudo-nitzschia pungens, Strain c... 289 3e-92	Diat_Dino_CAMPEP_0170429910 /_Durinskia baltica, Strain CSIRO CS-38 / 192 4e-57	Diat_D2_CAMPEP_0180839518 /_Skeletonema marinoi, Strain FE7 / 197 7e-57	Diat_Pen_Ara_CAMPEP_0202510266 /_Ara_Staurosira complex sp., Strain CCMP... 202 2e-56	Diat_Pen_Ara_CAMPEP_0194040828 /_Ara_Grammatophora oceanica, Strain CCMP... 185 3e-52	Diat_Pen_Ara_CAMPEP_0119006020 /_Ara_Synedropsis recta cf, Strain CCMP16... 184 2e-50	Diat_Diat_D3_CAMPEP_0196823882 /_Leptocylindrus danicus, Strain CCMP1856 / 172 2e-47	Diat_D1_CAMPEP_0194399254 /_Proboscia alata, Strain PI-D3 / 154 2e-41	Diatoms	Pennates_Raphid	5	Yes
Phatr3_EG00183.p1	Diat_Pen_Raph_CAMPEP_0172452498 /_Amphiprora paludosa, Strain CCMP125 / 80.9 4e-17	Diat_Pen_Ara_CAMPEP_0202485600 /_Ara_Staurosira complex sp., Strain CCMP... 79.3 2e-16	Diat_D1_CAMPEP_0178724446 /_Extubocellulus spinifer, Strain CCMP396 / 76.6 9e-16	Diat_Diat_D3_CAMPEP_0116041560 /_Leptocylindrus danicus var. danicus, Strain... 76.3 2e-15	Diat_D0_CAMPEP_0194326726 /_Corethron pennatum, Strain L29A3 / 73.6 1e-14	Diat_D1_CAMPEP_0178624110 /_Extubocellulus spinifer, Strain CCMP396 / 73.2 2e-14	Diat_Dino_CAMPEP_0170283658 /_Durinskia baltica, Strain CSIRO CS-38 / 70.5 3e-14	Stram_Dict_CAMPEP_0185771400 /_Dictyocha speculum, Strain CCMP1381 / 71.6 6e-14	Stram_Dict_CAMPEP_0172622394 /_Pseudopedinella elastica, Strain CCMP7... 71.2 8e-14	Diat_Dino_CAMPEP_0176010934 /_Kryptoperidinium foliaceum, Strain CCM... 70.9 1e-13	Diatoms	Pennates_Raphid	5	Yes
Phatr3_EG00184.p1											No match		0	No
Phatr3_EG00185.p1											No match		0	No
Phatr3_EG00186.p1	Diat_Dino_CAMPEP_0176255212 /_Kryptoperidinium foliaceum, Strain CCM... 79.3 1e-19	Diat_Pen_Ara_CAMPEP_0194040200 /_Ara_Grammatophora oceanica, Strain CCMP... 78.2 3e-19	Diat_D2_CAMPEP_0196240180 /_Thalassiosira rotula, Strain GSO102 / 73.6 2e-17	Diat_Diat_D3_CAMPEP_0198275662 /_Chaetoceros dichaeta, Strain CCMP1751 / 70.9 2e-16	Diat_Pen_Raph_CAMPEP_0170675068 /_Amphora coffeaeformis, Strain CCMP... 66.2 2e-14	Diat_Pen_Raphfso_g11045 61.2 1e-12	Diat_Pen_Raphfso_g3605 60.1 3e-12	Diat_D1_CAMPEP_0172414440 /_Aulacoseira subarctica , Strain CCAP 100... 56.6 6e-11			Diatoms	Dinotoms	5	Yes
Phatr3_EG00187.p1											No match		0	No
Phatr3_EG00188.p1	Diat_Pen_Raph_CAMPEP_0170715532 /_Amphora coffeaeformis, Strain CCMP... 58.2 2e-08										Diatoms	Pennates_Raphid	1	No
Phatr3_EG00189.p1	Stram_PESC_CAMPEP_0118888200 /_Phaeomonas parva, Strain CCMP2877 / 179 7e-44	Diat_D0_CAMPEP_0194267464 /_Corethron pennatum, Strain L29A3 / 169 1e-41	Diat_Pen_Raph_CAMPEP_0201137328 /_Pseudo-nitzschia fraudulenta, Stra... 171 2e-41	Diat_Pen_Raph_CAMPEP_0172378218 /_Pseudo-nitzschia pungens, Strain c... 167 6e-40	Stram_PESC_CAMPEP_0118888006 /_Phaeomonas parva, Strain CCMP2877 / 164 2e-39	Diat_D2_Thaoc_EJK60299 160 1e-38	Diat_Pen_Raph_CAMPEP_0172378272 /_Pseudo-nitzschia pungens, Strain c... 162 3e-38	Diat_D2_CAMPEP_0202305462 /_Thalassiosira oceanica, Strain CCMP1005 / 157 6e-38	Diat_D0_CAMPEP_0194345550 /_Corethron pennatum, Strain L29A3 / 154 3e-37	Diat_D0_CAMPEP_0113298656 /_Corethron hystrix, Strain 308 / 155 3e-37	Stramenopiles	PESC	1	No
Phatr3_EG00190.p1											No match		0	No
Phatr3_EG00191.p1	Green_G3A_CAMPEP_0118921058 /"Pyramimonas obovata, Strain CCMP7... 50.8 4e-07	Green_G3C_CAMPEP_0198685188 /"Mantoniella sp, Strain CCMP1436" / 50.4 8e-07									Green	G3A	2	Yes
Phatr3_EG00192.p1											No match		0	No
Phatr3_EG00193.p1	Stram_Lab_CAMPEP_jgi_Aplanochytrium_kerguelensis_Aplke1_27846_gw1... 830 0.0	Diat_Pen_Raph_CAMPEP_0170654754 /_Amphora coffeaeformis, Strain CCMP... 781 0.0	Prok_Prot_E0MTT8_E0MTT8_9RHOB Putative hemolysin-type calciu... 462 2e-130	Diat_D0_CAMPEP_0194267464 /_Corethron pennatum, Strain L29A3 / 180 8e-45	Stram_PESC_CAMPEP_0118888200 /_Phaeomonas parva, Strain CCMP2877 / 182 2e-44	Diat_Pen_Raph_CAMPEP_0201137328 /_Pseudo-nitzschia fraudulenta, Stra... 172 1e-41	Stram_PESC_CAMPEP_0118888006 /_Phaeomonas parva, Strain CCMP2877 / 171 2e-41	Diat_D2_Thaoc_EJK60299 166 3e-40	Diat_Pen_Raph_CAMPEP_0172378218 /_Pseudo-nitzschia pungens, Strain c... 169 3e-40	Diat_D2_CAMPEP_0202305462 /_Thalassiosira oceanica, Strain CCMP1005 / 161 7e-39	Stramenopiles	Labyrinthulomycetes	1	No
Phatr3_EG00194.p1	Diat_D1_CAMPEP_0172423012 /_Aulacoseira subarctica , Strain CCAP 100... 1306 0.0	Diat_D1_CAMPEP_0172434158 /_Aulacoseira subarctica , Strain CCAP 100... 1229 0.0	Diat_D1_CAMPEP_0172422788 /_Aulacoseira subarctica , Strain CCAP 100... 1201 0.0	Diat_D1_CAMPEP_0172422228 /_Aulacoseira subarctica , Strain CCAP 100... 1123 0.0	Diat_D1_CAMPEP_0172420650 /_Aulacoseira subarctica , Strain CCAP 100... 1084 0.0	Diat_Diat_D3_CAMPEP_0176478616 /_Chaetoceros sp., Strain GSL56 / 1084 0.0	Diat_D1_CAMPEP_0172421598 /_Aulacoseira subarctica , Strain CCAP 100... 1060 0.0	Diat_Diat_D3_CAMPEP_0176504568 /_Chaetoceros sp., Strain GSL56 / 1055 0.0	Diat_D1_CAMPEP_0172434362 /_Aulacoseira subarctica , Strain CCAP 100... 1043 0.0	Diat_D1_CAMPEP_0172416322 /_Aulacoseira subarctica , Strain CCAP 100... 1030 0.0	Diatoms	D1	5	Yes
Phatr3_EG00195.p1	SAR_Cil_CAMPEP_0202977186 /"Pseudokeronopsis sp., Strain Brazil" / 204 3e-67	Diat_Pen_Raph_CAMPEP_0170712196 /_Amphora coffeaeformis, Strain CCMP... 142 2e-42	Diat_Pen_Raphfso_g9194 139 2e-41	Diat_Pen_Raphfso_g3633 137 8e-41	Diat_D1_CAMPEP_0172424582 /_Aulacoseira subarctica , Strain CCAP 100... 107 7e-29	Diat_D2_CAMPEP_0195529228 /_Stephanopyxis turris, Strain CCMP 815 / 103 1e-27	Diat_Diat_D3_CAMPEP_0176500306 /_Chaetoceros sp., Strain GSL56 / 102 5e-27	Diat_Diat_D3_CAMPEP_0198289492 /_Attheya septentrionalis, Strain CCMP2084 / 94.7 3e-24	Diat_Pen_Ara_CAMPEP_0195328898 /_Ara_Asterionellopsis glacialis, Strain ... 93.6 1e-23	Diat_Dino_CAMPEP_0176158940 /_Kryptoperidinium foliaceum, Strain CCM... 80.5 1e-18	SAR	Cil	1	No
Phatr3_EG00196.p1											No match		0	No
Phatr3_EG00197.p1											No match		0	No
Phatr3_EG00198.p1											No match		0	No
Phatr3_EG00199.p1	Diat_Pen_Raphfso_g3501 150 1e-38	Diat_Pen_Raphfso_g14279 144 2e-36	Diat_Pen_Raphfso_g7218 122 3e-29	Diat_Pen_Raphfso_g15967 120 9e-29	Diat_Pen_Raphfso_g3624 118 2e-27	Diat_Pen_Raphfso_g7219 114 1e-26	Diat_Pen_Ara_CAMPEP_0194032574 /_Ara_Grammatophora oceanica, Strain CCMP... 110 7e-26	Diat_Pen_Raphfso_g15966 112 7e-26	Diat_D1_CAMPEP_0178565170 /_Extubocellulus spinifer, Strain CCMP396 / 102 7e-23	Diat_D0_CAMPEP_0113330174 /_Corethron hystrix, Strain 308 / 97.1 2e-21	Diatoms	Pennates_Raphid	5	Yes
Phatr3_EG00200.p1											No match		0	No
Phatr3_EG00201.p1	Diat_Pen_Raph_CAMPEP_0172465074 /_Amphiprora paludosa, Strain CCMP125 / 644 0.0	Diat_Pen_Ara_CAMPEP_0202508416 /_Ara_Staurosira complex sp., Strain CCMP... 640 0.0	Diat_Pen_Raphfso_g7287 606 0.0	Diat_Pen_Raphfso_g10299 602 0.0	Diat_D1_CAMPEP_0171297344 /_Proboscia inermis, Strain CCAP1064/1 / 569 0.0	Diat_Diat_D3_CAMPEP_0119448308 /_Chaetoceros cf. neograSAR_Cile, Strain RCC1993 / 561 0.0	Diat_D2_CAMPEP_0195507338 /_Stephanopyxis turris, Strain CCMP 815 / 556 0.0	Diat_D0_CAMPEP_0194285834 /_Corethron pennatum, Strain L29A3 / 523 2e-177	Stram_Raph_CAMPEP_0117874480 /_Chattonella subsalsa, Strain CCMP2191 / 317 3e-97	Stram_PESC_Noc_GME3871 locus=ScaffolDiat_D2:500208:502235:- 308 9e-94	Diatoms	Pennates_Raphid	5	Yes
Phatr3_EG00202.p1	Diat_D1_CAMPEP_0172427550 /_Aulacoseira subarctica , Strain CCAP 100... 578 0.0	Diat_Pen_Raph_CAMPEP_0172472098 /_Amphiprora paludosa, Strain CCMP125 / 517 3e-177	Diat_Pen_Raphfso_g17984 488 3e-166	Diat_Pen_Raphfso_g1952 510 1e-162	Diat_Diat_D3_CAMPEP_0176480354 /_Chaetoceros sp., Strain GSL56 / 492 3e-157	Diat_D2_CAMPEP_0202180226 /_Thalassiosira oceanica, Strain CCMP1005 / 465 2e-156	Diat_D2_CAMPEP_0172296748 /_Cyclotella meneghiniana, Strain CCMP 338 / 452 4e-150	Diat_D2_CAMPEP_0181079988 /_Thalassiosira sp., Strain NH16 / 443 5e-148	Diat_D2_Thaoc_EJK70335 471 3e-147	Diat_D2_CAMPEP_0202234266 /_Thalassiosira oceanica, Strain CCMP1005 / 456 2e-146	Diatoms	D1	5	Yes
Phatr3_EG00203.p1	Diat_Pen_Raph_CAMPEP_0168781182 /_Amphiprora sp., Strain CCMP467 / 228 7e-63	Diat_Pen_Raphfso_g18485 169 1e-43	Diat_Pen_Raphfso_g18025 169 2e-43	Diat_Pen_Ara_CAMPEP_0194030200 /_Ara_Grammatophora oceanica, Strain CCMP... 152 2e-39	Diat_Pen_Ara_CAMPEP_0197142902 /_Ara_Asterionellopsis glacialis, Strain ... 150 3e-37	Diat_D1_CAMPEP_0181027722 /_Minutocellus polymorphus, Strain NH13 / 143 7e-36	Diat_D1_CAMPEP_0185804552 /_Minutocellus polymorphus, Strain RCC2270 / 137 4e-34	Stram_Bol_CAMPEP_0197569698 /_Bolidomonas sp., Strain RCC2347 / 126 4e-32	Stram_Bol_CAMPEP_0182487508 /_Bolidomonas pacifica, Strain RCC208 / 134 4e-31	Diat_Diat_D3_CAMPEP_0113555194 /_Odontella / 129 6e-31	Diatoms	Pennates_Raphid	5	Yes
Phatr3_EG00204.p1											No match		0	No
Phatr3_EG00205.p1	Diat_D1_CAMPEP_0172423012 /_Aulacoseira subarctica , Strain CCAP 100... 795 0.0	Diat_D1_CAMPEP_0172422228 /_Aulacoseira subarctica , Strain CCAP 100... 768 0.0	Diat_D1_CAMPEP_0172434158 /_Aulacoseira subarctica , Strain CCAP 100... 766 0.0	Diat_D1_CAMPEP_0172420650 /_Aulacoseira subarctica , Strain CCAP 100... 751 0.0	Diat_D1_CAMPEP_0172422788 /_Aulacoseira subarctica , Strain CCAP 100... 752 0.0	Diat_D1_CAMPEP_0172421598 /_Aulacoseira subarctica , Strain CCAP 100... 713 0.0	Diat_D1_CAMPEP_0172415580 /_Aulacoseira subarctica , Strain CCAP 100... 715 0.0	Diat_Pen_Ara_CAMPEP_0178898822 /_Ara_Thalassionema frauenfeldii, Strain ... 689 0.0	Diat_Pen_Ara_CAMPEP_0178927410 /_Ara_Thalassionema frauenfeldii, Strain ... 697 0.0	Diat_Pen_Raphfso_g5144 678 0.0	Diatoms	D1	5	Yes
Phatr3_EG00206.p1	Diat_D1_CAMPEP_0185804152 /_Minutocellus polymorphus, Strain RCC2270 / 77.4 6e-16	Diat_Pen_Raphfso_g6703 67.8 9e-12	Diat_D0_CAMPEP_0194349784 /_Corethron pennatum, Strain L29A3 / 67.0 2e-11	Diat_Pen_Raphfso_g5024 62.0 7e-10	Diat_Pen_Raphfso_g10647 61.2 1e-09	Diat_Pen_Ara_CAMPEP_0202486702 /_Ara_Staurosira complex sp., Strain CCMP... 59.7 4e-09	Diat_D2_CAMPEP_0172296748 /_Cyclotella meneghiniana, Strain CCMP 338 / 59.3 5e-09	Diat_Pen_Raphfso_g1952 59.3 5e-09	Diat_Diat_D3_CAMPEP_0176477662 /_Chaetoceros sp., Strain GSL56 / 56.2 6e-08	Diat_D2_Thaoc_EJK70335 55.8 9e-08	Diatoms	D1	5	Yes
Phatr3_EG00207.p1	Diat_Pen_Raphfso_g12011 268 5e-85	Diat_Pen_Raphfso_g12016 272 7e-81	Diat_Diat_D3_CAMPEP_0176477980 /_Chaetoceros sp., Strain GSL56 / 275 9e-81	Diat_Pen_Raphfso_g7947 261 6e-77	Diat_Pen_Raphfso_g20082 261 1e-76	Diat_Pen_Ara_CAMPEP_0202476518 /_Ara_Licmorphora paradoxa, Strain CCMP2313 / 171 2e-49	Amorphea_opi_I1EFB5_I1EFB5_AMPQE Uncharacterized protein OS=Amp... 157 6e-43	Stram_PX_1kp__Sm606/Sargassum_hemiphyllum 157 9e-43	Stram_Oom_CAMPEP_jgi_Phytophthora_ramorum_Phyra1_1_72540_fgenesh1... 157 1e-42	Stram_PX_1kp__HF14807/Hizikia_fusiforme 156 4e-42	Diatoms	Pennates_Raphid	5	Yes
Phatr3_EG00208.p1	Diat_Pen_Raph_CAMPEP_0178740606 /_Nitzschia punctata, Strain CCMP561 / 247 7e-77	Diat_D1_CAMPEP_0178519390 /_Extubocellulus spinifer, Strain CCMP396 / 239 6e-73	Diat_D2_CAMPEP_0172313714 /_Detonula confervacea, Strain CCMP 353 / 229 3e-69	Diat_Diat_D3_CAMPEP_0204820112 /_Ditylum brightwellii, Strain GSO104 / 216 2e-63	Diat_Dino_CAMPEP_0176098920 /_Kryptoperidinium foliaceum, Strain CCM... 209 4e-62	Diat_Pen_Raph_CAMPEP_0194161166 /_Thalassiothrix antarctica, Strain L... 211 1e-61	Diat_D0_CAMPEP_0194273206 /_Corethron pennatum, Strain L29A3 / 178 7e-51	Stram_Lab_CAMPEP_jgi_Aplanochytrium_kerguelensis_Aplke1_52872_fge... 154 3e-41	Prok_Cyanobacteria_Q31S90_Q31S90_SYNE7 TPR repeat OS=Synecho... 105 1e-23	Stram_Slo_CAMPEP_jgi_GSMAST4E1.ASY1.ANO1.1153.1 100 9e-23	Diatoms	Pennates_Raphid	5	Yes
Phatr3_EG00209.p1											No match		0	No
Phatr3_EG00210.p1	Diat_Pen_Raphfso_g14409 155 1e-44	Diat_Pen_Raphfso_g5955 155 2e-44	Diat_D1_CAMPEP_0197725020 /_Minutocellus polymorphus, Strain CCMP3303 / 147 5e-40	Diat_Diat_D3_CAMPEP_0203719292 /_Chaetoceros affinis, Strain CCMP159 / 142 4e-39	Diat_Pen_Ara_CAMPEP_0202494438 /_Ara_Staurosira complex sp., Strain CCMP... 136 3e-36	Diat_D2_CAMPEP_0202314308 /_Thalassiosira oceanica, Strain CCMP1005 / 132 5e-36	Diat_D2_CAMPEP_0202015542 /_Thalassiosira antarctica, Strain CCMP982 / 127 3e-34	Diat_Pen_Raph_CAMPEP_0194149070 /_Thalassiothrix antarctica, Strain L... 120 1e-31	Diat_D0_CAMPEP_0194348208 /_Corethron pennatum, Strain L29A3 / 111 2e-27	Diat_Dino_CAMPEP_0167945054 /_Glenodinium foliaceum, Strain CCAP 111... 106 1e-26	Diatoms	Pennates_Raphid	5	Yes
Phatr3_EG00211.p1	Amorphea_opi_A0A0L7R116_A0A0L7R116_9HYME Enterin neuropeptide (... 847 0.0	Diat_Pen_Raph_CAMPEP_0172378272 /_Pseudo-nitzschia pungens, Strain c... 767 0.0	Stram_PESC_CAMPEP_0182437062 /_Mallomonas Sp, Strain CCMP3275 / 660 0.0	Diat_D0_CAMPEP_0194301306 /_Corethron pennatum, Strain L29A3 / 564 1e-176	Stram_Pel_CAMPEP_0197323142 /_Aureoumbra lagunensis, Strain CCMP1510 / 561 3e-174	Diat_D3_CAMPEP_0197465824 /_Triceratium dubium, Strain CCMP147 / 532 4e-166	Stram_Pel_CAMPEP_0197361168 /_Aureoumbra lagunensis, Strain CCMP1510 / 528 5e-162	Stram_PESC_CAMPEP_0118888200 /_Phaeomonas parva, Strain CCMP2877 / 514 9e-161	Stram_Pel_CAMPEP_0197285110 /_Aureoumbra lagunensis, Strain CCMP1510 / 517 2e-159	Stram_PESC_CAMPEP_0170111932 /_Dinobryon sp., Strain CTELB2267 / 521 1e-155	Amorphea	Opisthokonts	1	No
Phatr3_EG00212.p1	Diat_Pen_Ara_CAMPEP_0178915692 /_Ara_Thalassionema frauenfeldii, Strain ... 140 2e-38	Diat_Diat_D3_CAMPEP_0198303344 /_Attheya septentrionalis, Strain CCMP2084 / 142 4e-38	Diat_Pen_Ara_CAMPEP_0194242204 /_Ara_Thalassionema nitzschioides, Strain... 137 2e-37	Diat_Pen_Ara_CAMPEP_0118681352 /_Ara_Striatella unipunctata, Strain CCMP... 137 6e-37	Diat_Pen_Raph_CAMPEP_0168784090 /_Amphiprora sp., Strain CCMP467 / 135 1e-36	Diat_Pen_Raphfso_g2871 133 6e-36	Diat_Pen_Raphfso_g9764 133 7e-36	Diat_Pen_Ara_CAMPEP_0202506652 /_Ara_Staurosira complex sp., Strain CCMP... 132 3e-35	Diat_Pen_Ara_CAMPEP_0195328972 /_Ara_Asterionellopsis glacialis, Strain ... 131 1e-34	Diat_Pen_Ara_CAMPEP_0202481240 /_Ara_Staurosira complex sp., Strain CCMP... 129 4e-34	Diatoms	Pennates_Araphid	5	Yes
Phatr3_EG00213.p1	Diat_Pen_Raph_CAMPEP_0168831170 /_Amphiprora sp., Strain CCMP467 / 205 9e-59	Diat_Dino_CAMPEP_0167997902 /_Glenodinium foliaceum, Strain CCAP 111... 117 2e-28	Diat_D1_CAMPEP_0178542360 /_Extubocellulus spinifer, Strain CCMP396 / 113 5e-26	Diat_Pen_Raphfso_g10291 95.9 1e-20	Diat_Pen_Raphfso_g7279 94.7 4e-20	Diat_D0_CAMPEP_0113324210 /_Corethron hystrix, Strain 308 / 60.8 1e-08	Diat_Pen_Ara_CAMPEP_0202504750 /_Ara_Staurosira complex sp., Strain CCMP... 53.5 3e-07	Diat_D2_CAMPEP_0195512944 /_Stephanopyxis turris, Strain CCMP 815 / 52.8 2e-06	Diat_Pen_Ara_CAMPEP_0195298898 /_Ara_Asterionellopsis glacialis, Strain ... 52.8 3e-06	Diat_Diat_D3_CAMPEP_0116061596 /_Leptocylindrus danicus var. apora, Strain B... 52.0 7e-06	Diatoms	Pennates_Raphid	5	Yes
Phatr3_EG00214.p1											No match		0	No
Phatr3_EG00215.p1	Diat_Pen_Raph_CAMPEP_0198137662 /_Entomoneis sp., Strain CCMP2396 / 601 0.0	Diat_Pen_Raphfso_g18189 580 0.0	Diat_Pen_Raphfso_g4116 578 0.0	Diat_Pen_Raph_CAMPEP_0194141190 /_Thalassiothrix antarctica, Strain L... 569 0.0	Diat_D1_CAMPEP_0172513708 /_Coscinodiscus wailesii, Strain CCMP2513 / 494 1e-168	Diat_D0_CAMPEP_0194313518 /_Corethron pennatum, Strain L29A3 / 481 6e-165	Diat_Diat_D3_CAMPEP_0198288452 /_Attheya septentrionalis, Strain CCMP2084 / 421 2e-139	Stram_Slo_CAMPEP_jgi_GSMAST31.ASY1.ANO1.1994.1 411 6e-137	Stram_Dict_CAMPEP_0118978262 /_SAR_Rhizochromulina marina cf, Strain CCMP... 403 8e-133	Stram_Pel_CAMPEP_0169021532 /_Aureococcus anophagefferens, Strain CCM... 399 4e-132	Diatoms	Pennates_Raphid	5	Yes
Phatr3_EG00216.p1	Prok_Prot_A0A0I1UE51_A0A0I1UE51_SHISO Uncharacterised protei... 74.3 2e-15	SAR_Cil_CAMPEP_0168317304 /"Condylostoma magnum, Strain COL2" / 48.5 1e-06									Prokaryotes	Proteobacteria	1	No
Phatr3_EG00217.p1											No match		0	No
Phatr3_EG00218.p1											No match		0	No
Phatr3_EG00219.p1											No match		0	No
Phatr3_EG00220.p1											No match		0	No
Phatr3_EG00221.p1	Stram_PESC_CAMPEP_0197371984 /_Pinguiococcus pyrenoidosus, Strain CCM... 52.0 7e-07										Stramenopiles	PESC	1	No
Phatr3_EG00222.p1											No match		0	No
Phatr3_EG00223.p1	Diat_Pen_Raph_CAMPEP_0198154724 /_Entomoneis sp., Strain CCMP2396 / 62.8 5e-11	Diat_Pen_Raphfso_g6475 56.6 2e-08	Diat_Pen_Raphfso_g4376 55.8 4e-08	Diat_Pen_Raph_CAMPEP_0168819230 /_Amphiprora sp., Strain CCMP467 / 50.1 2e-06	Diat_Pen_Raph_CAMPEP_0178848226 /_Nitzschia punctata, Strain CCMP561 / 49.7 5e-06	Diat_Pen_Raph_CAMPEP_0168725020 /_Amphiprora sp., Strain CCMP467 / 48.9 6e-06					Diatoms	Pennates_Raphid	5	No
Phatr3_EG00224.p1	Diat_Pen_Ara_CAMPEP_0202485046 /_Ara_Staurosira complex sp., Strain CCMP... 134 3e-36	Diat_Pen_Raph_CAMPEP_0198110692 /_Craspedostauros australis, Strain ... 129 3e-34	Diat_Diat_D3_CAMPEP_0198289548 /_Attheya septentrionalis, Strain CCMP2084 / 112 6e-28	Diat_D1_CAMPEP_0178543652 /_Extubocellulus spinifer, Strain CCMP396 / 107 3e-26	Diat_D2_CAMPEP_0113429600 /_Skeletonema costatum, Strain 1716 / 98.2 3e-23	Stram_Bol_CAMPEP_0118657580 /_Bolidomonas pacifica, Strain CCMP 1866 / 93.2 1e-21	Diat_Dino_CAMPEP_0170378742 /_Durinskia baltica, Strain CSIRO CS-38 / 82.4 4e-18	Stram_PESC_CAMPEP_0185022418 /_Paraphysomonas bandaiensis, Strain Car... 83.2 4e-18	Stram_Raph_CAMPEP_0117843318 /_Chattonella subsalsa, Strain CCMP2191 / 83.6 7e-18	Amorphea_opi_I1CT07_I1CT07_RHIO9 Uncharacterized protein OS=Rhi... 73.2 1e-14	Diatoms	Pennates_Araphid	5	Yes
Phatr3_EG00225.p1	Diat_Pen_Raph_CAMPEP_0170705144 /_Amphora coffeaeformis, Strain CCMP... 110 7e-31	Diat_Pen_Raphfso_g14922 107 6e-30	Diat_Pen_Ara_CAMPEP_0202448046 /_Ara_Licmorphora paradoxa, Strain CCMP2313 / 97.8 4e-26	Diat_Pen_Raphfso_g17859 93.2 1e-24	Diat_D2_CAMPEP_0203462220 /_Thalassiosira weissflogii, Strain CCMP10... 88.6 2e-22	Diat_Diat_D3_CAMPEP_0198287728 /_Attheya septentrionalis, Strain CCMP2084 / 81.3 1e-19	Diat_Dino_CAMPEP_0176007210 /_Kryptoperidinium foliaceum, Strain CCM... 80.5 2e-19	Diat_D1_CAMPEP_0184862826 /_Dactyliosolen fragilissimus / 78.6 1e-18	Stram_Pel_CAMPEP_0169037464 /_Aureococcus anophagefferens, Strain CCM... 54.7 1e-09	Diat_D0_CAMPEP_0194297908 /_Corethron pennatum, Strain L29A3 / 53.9 2e-09	Diatoms	Pennates_Raphid	5	Yes
Phatr3_EG00226.p1											No match		0	No
Phatr3_EG00227.p1	Diat_Pen_Raph_CAMPEP_0168846276 /_Amphiprora sp., Strain CCMP467 / 82.0 7e-20	Diat_Pen_Raphfso_g18408 73.2 2e-16	Diat_Pen_Raphfso_g17949 68.2 1e-14	Diat_Diat_D3_CAMPEP_0198252446 /_Chaetoceros dichaeta, Strain CCMP1751 / 67.8 2e-14	Diat_D2_CAMPEP_0201728282 /_Skeletonema japonicum, Strain CCMP2506 / 66.6 5e-14	Diat_Pen_Ara_CAMPEP_0202501854 /_Ara_Staurosira complex sp., Strain CCMP... 63.5 6e-13	Stram_Dict_CAMPEP_0182534004 /_Florenciella parvula, Strain RCC1693 / 63.5 7e-13	Diat_Dino_CAMPEP_0167959752 /_Glenodinium foliaceum, Strain CCAP 111... 58.9 2e-11	Diat_D0_CAMPEP_0113326966 /_Corethron hystrix, Strain 308 / 58.9 3e-11	Stram_Lab_CAMPEP_jgi_Aurantochytrium_limaticum_Aurli1_44210_fgene... 57.8 8e-11	Diatoms	Pennates_Raphid	5	Yes
Phatr3_EG00228.p1	Diat_Pen_Raph_CAMPEP_0170705036 /_Amphora coffeaeformis, Strain CCMP... 124 9e-35	Diat_Diat_D3_CAMPEP_0113557008 /_Odontella / 64.7 8e-13	Diat_Pen_Ara_CAMPEP_0118697538 /_Ara_Striatella unipunctata, Strain CCMP... 63.2 2e-12	Red_Bang_CAMPEP_jgi_Pyropia_30907_g7558 63.5 8e-12	Diat_D1_CAMPEP_0178494726 /_Extubocellulus spinifer, Strain CCMP396 / 57.8 9e-11	Diat_D1_CAMPEP_0178481926 /_Extubocellulus spinifer, Strain CCMP396 / 60.1 1e-10	Diat_D1_CAMPEP_0171306272 /_Proboscia inermis, Strain CCAP1064/1 / 55.5 4e-10	Diat_D2_CAMPEP_0183775030 /_Thalassiosira miniscula, Strain CCMP1093 / 57.4 6e-10	Diat_D2_CAMPEP_0201877010 /_Thalassiosira antarctica, Strain CCMP982 / 56.6 7e-10	Amorphea_Am_CAMPEP_0201505260 /"Paramoeba atlantica, Strain 621/1 ... 57.8 1e-09	Diatoms	Pennates_Raphid	3	Yes
Phatr3_EG00229.p1	Diat_D2_CAMPEP_0171427176 /_Thalassiosira weissflogii, Strain CCMP13... 249 2e-77	Diat_D2_CAMPEP_0203489744 /_Thalassiosira weissflogii, Strain CCMP10... 249 2e-77	Diat_Pen_Ara_CAMPEP_0202452770 /_Ara_Licmorphora paradoxa, Strain CCMP2313 / 246 8e-77	Diat_Pen_Ara_CAMPEP_0194031914 /_Ara_Grammatophora oceanica, Strain CCMP... 244 8e-76	Diat_D2_CAMPEP_0184793726 /_Thalassiosira rotula, Strain CCMP3096 / 240 2e-73	Diat_Pen_Ara_CAMPEP_0178916034 /_Ara_Thalassionema frauenfeldii, Strain ... 238 1e-72	Diat_Diat_D3_CAMPEP_0185742364 /_Helicotheca tamensis, Strain CCMP826 / 240 1e-72	Diat_D1_CAMPEP_0178710098 /_Extubocellulus spinifer, Strain CCMP396 / 235 2e-71	Diat_Diat_D3_CAMPEP_0204745094 /_Ditylum brightwellii, Strain GSO104 / 219 6e-66	Diat_Diat_D3_CAMPEP_0185676252 /_Ditylum brightwellii, Strain GSO105 / 220 3e-65	Diatoms	D2	5	Yes
Phatr3_EG00230.p1	Prok_Prot_A3K6A4_A3K6A4_9RHOB Uncharacterized protein OS=Sag... 97.8 1e-26	Prok_Planct_M5RFU0_M5RFU0_9PLAN Uncharacterized protein OS=R... 87.8 8e-23	Diat_D2_CAMPEP_0184449402 /_Thalassiosira miniscula, Strain CCMP1093 / 87.4 1e-22	Prok_Cobi_A0A0P7AZU2_A0A0P7AZU2_9FLAO Uncharacterized protei... 84.3 2e-21	Amorphea_opi_A0A0L0G283_A0A0L0G283_9EUKA Uncharacterized protei... 83.2 5e-21	Prok_Actin_M5A654_M5A654_9ACTN Uncharacterized protein OS=Il... 82.0 2e-20	Prok_Cyanobacteria_K9XW34_K9XW34_STAC7 Uncharacterized prote... 78.2 5e-19	Green_G1_A0A087SDZ4_A0A087SDZ4_AUXPR Uncharacterized protein... 61.2 2e-12			Prokaryotes	Proteobacteria	2	Yes
Phatr3_EG00231.p1	Diat_Pen_Ara_CAMPEP_0202474600 /_Ara_Licmorphora paradoxa, Strain CCMP2313 / 78.2 1e-14	Diat_Diat_D3_CAMPEP_0198249762 /_Chaetoceros dichaeta, Strain CCMP1751 / 77.0 2e-14	Diat_Pen_Ara_CAMPEP_0194034492 /_Ara_Grammatophora oceanica, Strain CCMP... 66.6 5e-11								Diatoms	Pennates_Araphid	3	Yes
Phatr3_EG00232.p1	Diat_Pen_Raph_CAMPEP_0172453680 /_Amphiprora paludosa, Strain CCMP125 / 236 3e-74	Diat_Dino_CAMPEP_0167995972 /_Glenodinium foliaceum, Strain CCAP 111... 221 4e-69	Diat_Diat_D3_CAMPEP_0119447802 /_Chaetoceros cf. neograSAR_Cile, Strain RCC1993 / 213 5e-66	Diat_D1_CAMPEP_0194400884 /_Proboscia alata, Strain PI-D3 / 211 6e-65	Diat_Pen_Ara_CAMPEP_0197141612 /_Ara_Asterionellopsis glacialis, Strain ... 206 5e-63	Stram_Raph_CAMPEP_0117815412 /_Chattonella subsalsa, Strain CCMP2191 / 181 2e-53	Diat_D2_CAMPEP_0201990206 /_Thalassiosira antarctica, Strain CCMP982 / 167 6e-48	Stram_Pel_CAMPEP_0198644078 /_unid. sp., Strain CCMP2135 / 132 4e-35	Stram_Bol_CAMPEP_0182481394 /_Bolidomonas pacifica, Strain RCC208 / 81.3 7e-17	Stram_PESC_CAMPEP_0118869718 /_Phaeomonas parva, Strain CCMP2877 / 75.1 3e-14	Diatoms	Pennates_Raphid	5	Yes
Phatr3_EG00233.p1											No match		0	No
Phatr3_EG00234.p1	Diat_Diat_D3_CAMPEP_0113535830 /_Odontella / 229 1e-71	Diat_Pen_Raph_CAMPEP_0119565066 /_Stauroneis constricta, Strain CCMP... 213 1e-64	Diat_Pen_Ara_CAMPEP_0202506168 /_Ara_Staurosira complex sp., Strain CCMP... 204 2e-62	Amorphea_opi_E4X327_E4X327_OIKDI Uncharacterized protein OS=Oik... 200 8e-60	Diat_D0_CAMPEP_0194275438 /_Corethron pennatum, Strain L29A3 / 188 3e-56	Diat_D2_CAMPEP_0172303216 /_Detonula confervacea, Strain CCMP 353 / 173 1e-49	Diat_Dino_CAMPEP_0176296180 /_Kryptoperidinium foliaceum, Strain CCM... 108 3e-26	Diat_D1_CAMPEP_0178945296 /_SAR_Rhizosolenia setigera, Strain CCMP 1694 / 97.1 3e-23	Stram_PESC_CAMPEP_0185020436 /_Paraphysomonas bandaiensis, Strain Car... 94.7 4e-21	Stram_Lab_CAMPEP_jgi_Aplanochytrium_kerguelensis_Aplke1_57314_fge... 58.9 1e-08	Diatoms	D3	3	Yes
Phatr3_EG00235.p1											No match		0	No
Phatr3_EG00236.p1	Diat_Pen_Ara_CAMPEP_0118680500 /_Ara_Striatella unipunctata, Strain CCMP... 214 1e-67	Diat_Pen_Ara_CAMPEP_0118721638 /_Ara_Striatella unipunctata, Strain CCMP... 213 2e-67	Diat_Pen_Raph_CAMPEP_0201255892 /_Pseudo-nitzschia fraudulenta, Stra... 194 1e-60	Diat_D1_CAMPEP_0172423012 /_Aulacoseira subarctica , Strain CCAP 100... 202 9e-59	Diat_D1_CAMPEP_0172436454 /_Aulacoseira subarctica , Strain CCAP 100... 184 4e-56	Diat_D1_CAMPEP_0172417060 /_Aulacoseira subarctica , Strain CCAP 100... 186 1e-55	Diat_Dino_CAMPEP_0170217354 /_Durinskia baltica, Strain CSIRO CS-38 / 178 3e-54	Diat_D1_CAMPEP_0172422202 /_Aulacoseira subarctica , Strain CCAP 100... 188 9e-54	Diat_Dino_CAMPEP_0170361640 /_Durinskia baltica, Strain CSIRO CS-38 / 177 1e-53	Diat_D1_CAMPEP_0172421598 /_Aulacoseira subarctica , Strain CCAP 100... 187 2e-53	Diatoms	Pennates_Araphid	5	Yes
Phatr3_EG00237.p1											No match		0	No
Phatr3_EG00238.p1	Diat_Diat_D3_CAMPEP_0204738794 /_Ditylum brightwellii, Strain GSO104 / 64.3 2e-09	Stram_PESC_CAMPEP_0118888006 /_Phaeomonas parva, Strain CCMP2877 / 63.2 4e-09	Diat_D0_CAMPEP_0194345550 /_Corethron pennatum, Strain L29A3 / 62.4 5e-09	Diat_Pen_Raph_CAMPEP_0172378272 /_Pseudo-nitzschia pungens, Strain c... 62.4 8e-09	Diat_Pen_Ara_CAMPEP_0118683514 /_Ara_Striatella unipunctata, Strain CCMP... 60.1 3e-08	Diat_Pen_Raph_CAMPEP_0201137328 /_Pseudo-nitzschia fraudulenta, Stra... 60.5 3e-08	Diat_Pen_Ara_CAMPEP_0118677208 /_Ara_Striatella unipunctata, Strain CCMP... 58.9 6e-08	Stram_PESC_CAMPEP_0114419510 /_Paraphysomonas imperforata, Strain PA2 / 58.9 1e-07	Diat_Pen_Raph_CAMPEP_0172378218 /_Pseudo-nitzschia pungens, Strain c... 57.4 3e-07	Diat_Diat_D3_CAMPEP_0195395114 /_Chaetoceros neograSAR_Cile, Strain CCMP1317 / 56.6 4e-07	Diatoms	D3	1	No
Phatr3_EG00239.p1	Diat_D1_CAMPEP_0172416322 /_Aulacoseira subarctica , Strain CCAP 100... 1323 0.0	Diat_D1_CAMPEP_0172434362 /_Aulacoseira subarctica , Strain CCAP 100... 1283 0.0	Diat_D1_CAMPEP_0172423012 /_Aulacoseira subarctica , Strain CCAP 100... 1233 0.0	Diat_D1_CAMPEP_0172422202 /_Aulacoseira subarctica , Strain CCAP 100... 1231 0.0	Diat_D1_CAMPEP_0172420650 /_Aulacoseira subarctica , Strain CCAP 100... 1188 0.0	Diat_D1_CAMPEP_0172421598 /_Aulacoseira subarctica , Strain CCAP 100... 1170 0.0	Diat_D1_CAMPEP_0172434158 /_Aulacoseira subarctica , Strain CCAP 100... 1167 0.0	Diat_D1_CAMPEP_0172422228 /_Aulacoseira subarctica , Strain CCAP 100... 1141 0.0	Diat_D1_CAMPEP_0172422788 /_Aulacoseira subarctica , Strain CCAP 100... 1112 0.0	Diat_Pen_Raphfso_g16670 1031 0.0	Diatoms	D1	5	Yes
Phatr3_EG00240.p1	Diat_Pen_Ara_CAMPEP_0195273202 /_Ara_Asterionellopsis glacialis, Strain ... 86.7 4e-21	Diat_Diat_D3_CAMPEP_0185730516 /_Helicotheca tamensis, Strain CCMP826 / 80.1 3e-18	Diat_D1_CAMPEP_0178695806 /_Extubocellulus spinifer, Strain CCMP396 / 62.4 1e-11	Diat_Dino_CAMPEP_0170436992 /_Durinskia baltica, Strain CSIRO CS-38 / 60.1 3e-11	Diat_Pen_Raph_CAMPEP_0119565302 /_Stauroneis constricta, Strain CCMP... 59.7 4e-11	Diat_D2_CAMPEP_0184960872 /_Skeletonema marinoi, Strain skelA / 53.5 1e-08	Stram_PESC_Stram_PESC_Eustigmatophytes_W7TR40_W7TR40_9STRA_Nannochloropsis 48.5 1e-06				Diatoms	Pennates_Araphid	5	Yes
Phatr3_EG00241.p1											No match		0	No
Phatr3_EG00242.p1											No match		0	No
Phatr3_EG00243.p1											No match		0	No
Phatr3_EG00244.p1											No match		0	No
Phatr3_EG00245.p1											No match		0	No
Phatr3_EG00246.p1	Diat_Diat_D3_CAMPEP_0204762170 /_Ditylum brightwellii, Strain GSO104 / 222 3e-66	Diat_Pen_Ara_CAMPEP_0194044740 /_Ara_Grammatophora oceanica, Strain CCMP... 174 4e-46	Amorphea_Am_CAMPEP_0201489572 /"Paramoeba atlantica, Strain 621/1 ... 160 2e-43	Stram_Slo_CAMPEP_jgi_GSMAST4A2.ASY1.ANO1.5908.1 157 5e-42	Diat_Dino_CAMPEP_0170303210 /_Durinskia baltica, Strain CSIRO CS-38 / 152 9e-41	SAR_Rhiz_CAMPEP_0175123896 /"Unknown cercozoan, Strain Diat_D1" / 149 7e-38	Stram_Dict_CAMPEP_0182524330 /_Florenciella parvula, Strain RCC1693 / 147 2e-37	Diat_Pen_Raph_CAMPEP_0172475906 /_Amphiprora paludosa, Strain CCMP125 / 143 3e-37	Diat_D2_CAMPEP_0183756228 /_Thalassiosira miniscula, Strain CCMP1093 / 112 7e-26	Stram_Lab_CAMPEP_0184547846 /"Thraustochytrium sp., Strain LLF1b" / 106 8e-25	Diatoms	D3	2	Yes
Phatr3_EG00247.p1											No match		0	No
Phatr3_EG00248.p1	Diat_Pen_Raphfso_g13125 98.6 4e-25	Diat_Pen_Ara_CAMPEP_0202493178 /_Ara_Staurosira complex sp., Strain CCMP... 95.9 4e-24	Diat_D1_CAMPEP_0178556008 /_Extubocellulus spinifer, Strain CCMP396 / 87.0 3e-20	Diat_Diat_D3_CAMPEP_0204614474 /_Chaetoceros curvisetus / 84.7 1e-19	Diat_D2_CAMPEP_0180876916 /_Skeletonema marinoi, Strain FE60 / 81.6 1e-18	Diat_D0_CAMPEP_0113328432 /_Corethron hystrix, Strain 308 / 70.1 6e-15	Stram_Bol_CAMPEP_0197554166 /_Bolidomonas sp., Strain RCC2347 / 70.1 2e-14	Stram_Dict_CAMPEP_0172614824 /_Pseudopedinella elastica, Strain CCMP7... 62.8 1e-11	Stram_Raph_CAMPEP_0179498628 /_Heterosigma akashiwo, Strain CCMP452 / 47.4 4e-06		Diatoms	Pennates_Raphid	5	Yes
Phatr3_EG00249.p1	Diat_Pen_Ara_CAMPEP_0202474600 /_Ara_Licmorphora paradoxa, Strain CCMP2313 / 54.7 2e-08	Red_Bang_CAMPEP_jgi_Pyropia_12388_g2959 50.1 1e-07									Diatoms	Pennates_Araphid	1	No
Phatr3_EG00250.p1											No match		0	No
Phatr3_EG00251.p1	Diat_Pen_Raphfso_g2382 156 3e-44	Diat_Pen_Ara_CAMPEP_0194242436 /_Ara_Thalassionema nitzschioides, Strain... 137 4e-37	Diat_Diat_D3_CAMPEP_0119459948 /_Chaetoceros cf. neograSAR_Cile, Strain RCC1993 / 123 6e-32	Diat_D1_CAMPEP_0185812570 /_Minutocellus polymorphus, Strain RCC2270 / 105 6e-25	Diat_D0_CAMPEP_0113317974 /_Corethron hystrix, Strain 308 / 93.2 4e-21	Diat_D2_CAMPEP_0202183886 /_Thalassiosira oceanica, Strain CCMP1005 / 93.2 7e-21	Stram_Pel_CAMPEP_0184085560 /_non described non described, Strain CCM... 90.9 4e-20	Stram_PESC_CAMPEP_0170100524 /_Dinobryon sp., Strain CTELB2267 / 90.1 8e-20	Stram_Pel_CAMPEP_0184269852 /_non described non described, Strain CCM... 83.2 2e-17	Stram_Raph_CAMPEP_0117832280 /_Chattonella subsalsa, Strain CCMP2191 / 72.0 4e-14	Diatoms	Pennates_Raphid	5	Yes
Phatr3_EG00252.p1	Diat_D1_CAMPEP_0178657744 /_Extubocellulus spinifer, Strain CCMP396 / 185 1e-54	Prok_Prot_A0A011QTK2_A0A011QTK2_9PROT Uncharacterized protei... 175 3e-51	Diat_Diat_D3_CAMPEP_0198282304 /_Attheya septentrionalis, Strain CCMP2084 / 176 3e-51	Prok_Firm_A0A075JR72_A0A075JR72_9BACI Uncharacterized protei... 172 6e-50	Prok_Dfrb_D4H502_D4H502_DENA2 Uncharacterized protein OS=Den... 155 9e-44	Green_G3A_CAMPEP_0198197514 /"Pyramimonas sp., Strain CCMP2087" / 154 6e-43	Prok_Cyanobacteria_A0A0C1UAC0_A0A0C1UAC0_9CYAN Uncharacteriz... 153 8e-43	Prok_Actin_F6EGJ2_F6EGJ2_AMYSD Uncharacterized protein OS=Am... 149 3e-41	Green_Strep_CAMPEP_jgi_Physomitrella_Pp1s312_59V6.1_PACid:18046210 143 6e-39	Prok_Nitro_A0A0F2IWN4_A0A0F2IWN4_9Prok Uncharacterized prote... 142 9e-39	Diatoms	D1	1	No
Phatr3_EG00253.p1	Diat_D1_CAMPEP_0172488066 /_Coscinodiscus wailesii, Strain CCMP2513 / 63.2 5e-10	Diat_D1_CAMPEP_0172513170 /_Coscinodiscus wailesii, Strain CCMP2513 / 58.5 5e-08									Diatoms	D1	2	No
Phatr3_EG00254.p1	Diat_Pen_Ara_CAMPEP_0194246544 /_Ara_Thalassionema nitzschioides, Strain... 126 7e-33	Diat_Dino_CAMPEP_0176001372 /_Kryptoperidinium foliaceum, Strain CCM... 112 9e-28	Diat_D2_CAMPEP_0201741664 /_Skeletonema japonicum, Strain CCMP2506 / 104 1e-24	Diat_Pen_Raph_CAMPEP_0116098742 /_Pseudo-nitzschia delicatissima, St... 104 1e-24	Diat_Diat_D3_CAMPEP_0195463346 /_Chaetoceros neograSAR_Cile, Strain CCMP1317 / 101 2e-23	Diat_D1_CAMPEP_0172495144 /_Coscinodiscus wailesii, Strain CCMP2513 / 95.9 6e-22	Stram_Raph_CAMPEP_0117883980 /_Chattonella subsalsa, Strain CCMP2191 / 79.0 7e-16	Stram_Pel_CAMPEP_0119267510 /_Genus nov. species nov., Strain RCC1024 / 76.3 2e-15	Diat_D0_CAMPEP_0194351474 /_Corethron pennatum, Strain L29A3 / 57.4 6e-09	Stram_Dict_CAMPEP_0185753348 /_Dictyocha speculum, Strain CCMP1381 / 58.9 9e-09	Diatoms	Pennates_Araphid	5	Yes
Phatr3_EG00256.p1											No match		0	No
Phatr3_EG00257.p1	Diat_Pen_Ara_CAMPEP_0202493342 /_Ara_Staurosira complex sp., Strain CCMP... 193 2e-52	Diat_Dino_CAMPEP_0176166322 /_Kryptoperidinium foliaceum, Strain CCM... 186 9e-48	Diat_Pen_Raphfso_g6828 175 2e-45	Diat_D1_CAMPEP_0178557904 /_Extubocellulus spinifer, Strain CCMP396 / 167 5e-43	Diat_Diat_D3_CAMPEP_0198300164 /_Attheya septentrionalis, Strain CCMP2084 / 154 1e-37	Diat_D0_CAMPEP_0194283438 /_Corethron pennatum, Strain L29A3 / 117 6e-26	Diat_D2_CAMPEP_0206743592 /_Thalassiosira oceanica, Strain CCMP1005 / 104 5e-22				Diatoms	Pennates_Araphid	5	Yes
Phatr3_EG00258.p1											No match		0	No
Phatr3_EG00259.p1	Diat_Pen_Raph_CAMPEP_0172401642 /_Pseudo-nitzschia pungens, Strain c... 259 5e-85	Diat_Pen_Raphfso_g6835 251 9e-82	Diat_Dino_CAMPEP_0176001354 /_Kryptoperidinium foliaceum, Strain CCM... 235 4e-75	Diat_Pen_Ara_CAMPEP_0178900250 /_Ara_Thalassionema frauenfeldii, Strain ... 222 8e-71	Diat_Diat_D3_CAMPEP_0113530060 /_Odontella / 187 7e-57	Diat_D2_CAMPEP_0203520144 /_Thalassiosira weissflogii, Strain CCMP10... 185 1e-55	Diat_D1_CAMPEP_0172501876 /_Coscinodiscus wailesii, Strain CCMP2513 / 181 1e-54	Stram_Dict_CAMPEP_0114337724 /_Pteridomonas danica, Strain PT / 149 7e-43	Stram_Raph_CAMPEP_0117841610 /_Chattonella subsalsa, Strain CCMP2191 / 148 1e-41	Prok_Cobi_L0FUG3_L0FUG3_ECHVK Probable non-canonical purine ... 141 1e-39	Diatoms	Pennates_Raphid	5	Yes
Phatr3_EG00260.p1	Diat_Pen_Raph_CAMPEP_0168846544 /_Amphiprora sp., Strain CCMP467 / 102 1e-24	Diat_Pen_Ara_CAMPEP_0194028126 /_Ara_Grammatophora oceanica, Strain CCMP... 84.7 8e-19	Diat_D2_CAMPEP_0195518574 /_Stephanopyxis turris, Strain CCMP 815 / 59.3 3e-10	Diat_Diat_D3_CAMPEP_0203683868 /_Chaetoceros affinis, Strain CCMP159 / 57.0 4e-09	Diat_Pen_Ara_CAMPEP_0194036146 /_Ara_Grammatophora oceanica, Strain CCMP... 55.5 3e-08	Diat_D1_CAMPEP_0184854924 /_Dactyliosolen fragilissimus / 55.1 5e-08	Diat_D1_CAMPEP_0178943400 /_SAR_Rhizosolenia setigera, Strain CCMP 1694 / 51.2 2e-07	Diat_D1_CAMPEP_0194424988 /_Proboscia alata, Strain PI-D3 / 51.6 7e-07	Diat_D1_CAMPEP_0178681460 /_Extubocellulus spinifer, Strain CCMP396 / 50.8 8e-07	Diat_D0_CAMPEP_0113320008 /_Corethron hystrix, Strain 308 / 49.7 2e-06	Diatoms	Pennates_Raphid	5	Yes
Phatr3_EG00261.p1	Diat_Pen_Raph_CAMPEP_0172446254 /_Amphiprora paludosa, Strain CCMP125 / 885 0.0	Diat_Pen_Raphfso_g15206 849 0.0	Diat_Pen_Ara_CAMPEP_0194242542 /_Ara_Thalassionema nitzschioides, Strain... 822 0.0	Diat_D1_CAMPEP_0178532366 /_Extubocellulus spinifer, Strain CCMP396 / 815 0.0	Diat_Diat_D3_CAMPEP_0194077334 /_Chaetoceros debilis, Strain MM31A-1 / 789 0.0	Diat_Pen_Raphfso_g16834 766 0.0	Diat_D2_CAMPEP_0171402282 /_Thalassiosira weissflogii, Strain CCMP13... 711 0.0	Prok_Firm_A0A0M1IVH5_A0A0M1IVH5_9CLOT DNA helicase OS=Clostr... 343 5e-102	Prok_Cyanobacteria_B8HPM2_B8HPM2_CYAP4 DNA helicase OS=Cyano... 335 1e-98	Red_Bang_CAMPEP_jgi_507112245_Chondrus_crispus 340 5e-98	Diatoms	Pennates_Raphid	5	Yes
Phatr3_EG00262.p1	Diat_Pen_Raph_CAMPEP_0178892962 /_Nitzschia punctata, Strain CCMP561 / 147 6e-41	Diat_Pen_Raphfso_g15003 140 6e-37	Diat_Diat_D3_CAMPEP_0113596454 /_Odontella / 138 9e-37	Diat_Pen_Ara_CAMPEP_0118723736 /_Ara_Striatella unipunctata, Strain CCMP... 130 1e-36	Diat_Diat_D3_CAMPEP_0113531662 /_Odontella / 137 5e-36	Diat_Pen_Raphfso_g15532 136 1e-35	Diat_Pen_Ara_CAMPEP_0197143352 /_Ara_Asterionellopsis glacialis, Strain ... 135 3e-35	Diat_D2_CAMPEP_0195543238 /_Stephanopyxis turris, Strain CCMP 815 / 125 1e-34	Diat_Pen_Ara_CAMPEP_0202443494 /_Ara_Licmorphora paradoxa, Strain CCMP2313 / 132 1e-34	Diat_D1_CAMPEP_0171309670 /_Proboscia inermis, Strain CCAP1064/1 / 131 3e-34	Diatoms	Pennates_Raphid	5	Yes
Phatr3_EG00263.p1											No match		0	No
Phatr3_EG00264.p1	Diat_Pen_Raphfso_g17232 324 2e-97	Diat_D1_CAMPEP_0172423012 /_Aulacoseira subarctica , Strain CCAP 100... 327 6e-97	Diat_D2_D2_Thalassiosirales_B1PJ29_B1PJ29_THAPS_Thalassiosira 323 4e-96	Diat_Dino_CAMPEP_0170216122 /_Durinskia baltica, Strain CSIRO CS-38 / 320 1e-95	Diat_D1_CAMPEP_0172421598 /_Aulacoseira subarctica , Strain CCAP 100... 317 1e-93	Diat_D1_CAMPEP_0172420650 /_Aulacoseira subarctica , Strain CCAP 100... 311 2e-91	Diat_D1_CAMPEP_0172416322 /_Aulacoseira subarctica , Strain CCAP 100... 292 5e-85	Diat_Diat_D3_CAMPEP_0176504568 /_Chaetoceros sp., Strain GSL56 / 285 3e-82	Diat_Diat_D3_CAMPEP_0176478616 /_Chaetoceros sp., Strain GSL56 / 284 5e-82	Diat_D1_CAMPEP_0172436062 /_Aulacoseira subarctica , Strain CCAP 100... 278 4e-80	Diatoms	Pennates_Raphid	5	Yes
Phatr3_EG00265.p1											No match		0	No
Phatr3_EG00266.p1	Diat_Pen_Ara_CAMPEP_0202476394 /_Ara_Licmorphora paradoxa, Strain CCMP2313 / 85.1 1e-17	Diat_Pen_Raphfso_g17232 80.9 3e-16	Diat_Pen_Ara_CAMPEP_0202448362 /_Ara_Licmorphora paradoxa, Strain CCMP2313 / 76.6 8e-16	Diat_D0_CAMPEP_0194304806 /_Corethron pennatum, Strain L29A3 / 60.1 1e-09	Diat_Pen_Ara_CAMPEP_0202465590 /_Ara_Licmorphora paradoxa, Strain CCMP2313 / 58.5 4e-09	Diat_Diat_D3_CAMPEP_0197836434 /_Eucampia antarctica, Strain CCMP1452 / 55.5 7e-09	Diat_Diat_D3_CAMPEP_0176478616 /_Chaetoceros sp., Strain GSL56 / 50.1 3e-06	Diat_Dino_CAMPEP_0170202392 /_Durinskia baltica, Strain CSIRO CS-38 / 45.8 8e-06	Diat_Pen_Raph_CAMPEP_0201277686 /_Pseudo-nitzschia fraudulenta, Stra... 48.5 8e-06	Diat_D2_CAMPEP_0113389660 /_Skeletonema costatum, Strain 1716 / 48.9 9e-06	Diatoms	Pennates_Araphid	5	Yes
Phatr3_EG00267.p1											No match		0	No
Phatr3_EG00268.p1											No match		0	No
Phatr3_EG00269.p1	Diat_Pen_Ara_CAMPEP_0119010170 /_Ara_Synedropsis recta cf, Strain CCMP16... 290 6e-96	Diat_D1_CAMPEP_0197720848 /_Minutocellus polymorphus, Strain CCMP3303 / 268 3e-87	Diat_Pen_Raph_CAMPEP_0170684826 /_Amphora coffeaeformis, Strain CCMP... 268 5e-87	Diat_D2_jgi_Thaps3_2272_fgenesh1_pg.C_chr_2000227 257 7e-83	Diat_Diat_D3_CAMPEP_0113564392 /_Odontella / 248 1e-78	Diat_Dino_CAMPEP_0176008014 /_Kryptoperidinium foliaceum, Strain CCM... 238 3e-76	Stram_PESC_CAMPEP_0119051268 /_Ochromonas sp, Strain CCMP1899 / 226 9e-70	Amorphea_Exc_CAMPEP_0177637604 /"Stygamoeba regulata, Strain BSH-0... 150 1e-43	Green_G3A_CAMPEP_0118931002 /"Pyramimonas obovata, Strain CCMP7... 151 8e-42	Stram_Lab_CAMPEP_0184518198 /"Thraustochytrium sp., Strain LLF1b" / 127 4e-33	Diatoms	Pennates_Araphid	5	Yes
Phatr3_EG00270.p1	Diat_Pen_Raph_CAMPEP_0196017062 /_Fragilariopsis kerguelensis, Strai... 103 1e-24	Diat_Pen_Raph_CAMPEP_0178892962 /_Nitzschia punctata, Strain CCMP561 / 98.6 8e-24	Diat_Pen_Ara_CAMPEP_0202443494 /_Ara_Licmorphora paradoxa, Strain CCMP2313 / 90.9 3e-20	Diat_Pen_Ara_CAMPEP_0197143352 /_Ara_Asterionellopsis glacialis, Strain ... 89.4 1e-19	Diat_Pen_Raphfso_g15003 87.8 5e-19	Diat_Diat_D3_CAMPEP_0113531662 /_Odontella / 84.0 9e-18	Diat_Pen_Raphfso_g15532 84.0 9e-18	Diat_Pen_Ara_CAMPEP_0202510622 /_Ara_Staurosira complex sp., Strain CCMP... 83.2 2e-17	Diat_D1_CAMPEP_0171309670 /_Proboscia inermis, Strain CCAP1064/1 / 79.3 2e-16	Diat_Diat_D3_CAMPEP_0198291046 /_Attheya septentrionalis, Strain CCMP2084 / 76.6 3e-15	Diatoms	Pennates_Raphid	5	Yes
Phatr3_EG00271.p1	Diat_D1_CAMPEP_0172417966 /_Aulacoseira subarctica , Strain CCAP 100... 61.6 1e-10	Diat_D1_CAMPEP_0172434028 /_Aulacoseira subarctica , Strain CCAP 100... 60.8 1e-10	Diat_D1_CAMPEP_0172415580 /_Aulacoseira subarctica , Strain CCAP 100... 61.2 2e-10	Diat_D1_CAMPEP_0172413900 /_Aulacoseira subarctica , Strain CCAP 100... 60.1 4e-10	Diat_D1_CAMPEP_0172428902 /_Aulacoseira subarctica , Strain CCAP 100... 59.3 7e-10	Diat_D1_CAMPEP_0172422788 /_Aulacoseira subarctica , Strain CCAP 100... 58.9 1e-09	Diat_D1_CAMPEP_0172423012 /_Aulacoseira subarctica , Strain CCAP 100... 58.2 2e-09	Diat_Pen_Raphfso_g17232 58.2 2e-09	Diat_D1_CAMPEP_0172417532 /_Aulacoseira subarctica , Strain CCAP 100... 55.8 9e-09	Diat_D1_CAMPEP_0172422202 /_Aulacoseira subarctica , Strain CCAP 100... 53.9 5e-08	Diatoms	D1	5	Yes
Phatr3_EG00272.p1	Diat_D3_CAMPEP_0197438540 /_Triceratium dubium, Strain CCMP147 / 1184 0.0	Diat_Pen_Raph_CAMPEP_0119550874 /_Stauroneis constricta, Strain CCMP... 1182 0.0	Diat_Dino_CAMPEP_0170355248 /_Durinskia baltica, Strain CSIRO CS-38 / 1165 0.0	Diat_Pen_Ara_CAMPEP_0119015868 /_Ara_Synedropsis recta cf, Strain CCMP16... 1164 0.0	Diat_D2_CAMPEP_0203335006 /_Thalassiosira weissflogii, Strain CCMP10... 1147 0.0	Diat_D1_CAMPEP_0178626732 /_Extubocellulus spinifer, Strain CCMP396 / 1147 0.0	Diat_Pen_Raphfso_g12869 1116 0.0	Diat_Pen_Raphfso_g139 1115 0.0	Stram_Bol_CAMPEP_0182466100 /_Bolidomonas pacifica, Strain RCC208 / 1068 0.0	Stram_Raph_CAMPEP_0116802098 /_Heterosigma akashiwo, Strain NB / 973 0.0	Diatoms	D3	5	Yes
Phatr3_EG00273.p1											No match		0	No
Phatr3_EG00274.p1	Diat_Pen_Raph_CAMPEP_0168724730 /_Amphiprora sp., Strain CCMP467 / 452 3e-158	Diat_D1_CAMPEP_0172495666 /_Coscinodiscus wailesii, Strain CCMP2513 / 436 2e-151	Diat_Pen_Raphfso_g16849 434 7e-151	Diat_Pen_Ara_CAMPEP_0197151570 /_Ara_Asterionellopsis glacialis, Strain ... 432 5e-150	Diat_D3_CAMPEP_0197452396 /_Triceratium dubium, Strain CCMP147 / 421 9e-146	Diat_D2_CAMPEP_0195525404 /_Stephanopyxis turris, Strain CCMP 815 / 410 2e-141	Diat_Pen_Raphfso_g15189 403 6e-139	Diat_Dino_CAMPEP_0170208472 /_Durinskia baltica, Strain CSIRO CS-38 / 401 2e-138	Diat_D0_CAMPEP_0194324376 /_Corethron pennatum, Strain L29A3 / 339 2e-113	Stram_Dict_CAMPEP_0185771504 /_Dictyocha speculum, Strain CCMP1381 / 330 4e-110	Diatoms	Pennates_Raphid	5	Yes
Phatr3_EG00275.p1	Diat_D1_CAMPEP_0172423012 /_Aulacoseira subarctica , Strain CCAP 100... 672 0.0	Diat_D1_CAMPEP_0172422228 /_Aulacoseira subarctica , Strain CCAP 100... 660 0.0	Diat_D1_CAMPEP_0172434158 /_Aulacoseira subarctica , Strain CCAP 100... 660 0.0	Diat_D1_CAMPEP_0172422788 /_Aulacoseira subarctica , Strain CCAP 100... 653 0.0	Diat_D1_CAMPEP_0172420650 /_Aulacoseira subarctica , Strain CCAP 100... 631 0.0	Diat_Diat_D3_CAMPEP_0176482498 /_Chaetoceros sp., Strain GSL56 / 605 0.0	Diat_Dino_CAMPEP_0170329230 /_Durinskia baltica, Strain CSIRO CS-38 / 574 0.0	Diat_Diat_D3_CAMPEP_0176504568 /_Chaetoceros sp., Strain GSL56 / 605 0.0	Diat_Dino_CAMPEP_0170216122 /_Durinskia baltica, Strain CSIRO CS-38 / 594 0.0	Diat_Dino_CAMPEP_0170224116 /_Durinskia baltica, Strain CSIRO CS-38 / 578 0.0	Diatoms	D1	5	Yes
Phatr3_EG00276.p1	Diat_Pen_Raphfso_g2979 263 3e-79	Diat_Pen_Raphfso_g12107 258 9e-78	Diat_Pen_Ara_CAMPEP_0202486438 /_Ara_Staurosira complex sp., Strain CCMP... 178 8e-49	Diat_D2_CAMPEP_0203324272 /_Thalassiosira weissflogii, Strain CCMP10... 178 3e-47	Diat_Diat_D3_CAMPEP_0180977356 /_Ditylum brightwellii, Strain Pop2 (SS10) / 159 3e-41	Diat_Dino_CAMPEP_0167938788 /_Glenodinium foliaceum, Strain CCAP 111... 139 2e-36	Diat_D1_CAMPEP_0172487504 /_Coscinodiscus wailesii, Strain CCMP2513 / 92.4 1e-18	Stram_Lab_CAMPEP_0184547044 /"Thraustochytrium sp., Strain LLF1b" / 74.3 6e-13	Stram_Oom_Oomycetes_T0S2F3_T0S2F3_9STRA_Saprolegnia 65.9 3e-10	Diat_Pen_Raphfso_g19755 64.3 1e-09	Diatoms	Pennates_Raphid	5	Yes
Phatr3_EG00277.p1											No match		0	No
Phatr3_EG00278.p1	Diat_Pen_Raph_CAMPEP_0194166120 /_Thalassiothrix antarctica, Strain L... 82.0 6e-16	Diat_Diat_D3_CAMPEP_0185677802 /_Ditylum brightwellii, Strain GSO105 / 81.3 1e-15	Diat_Diat_D3_CAMPEP_0204744088 /_Ditylum brightwellii, Strain GSO104 / 81.3 1e-15	Diat_D2_CAMPEP_0201716852 /_Skeletonema japonicum, Strain CCMP2506 / 80.1 2e-15	Diat_Pen_Raph_CAMPEP_0197197610 /_Pseudo-nitzschia heimii, Strain CN... 79.7 3e-15	Diat_Pen_Raph_CAMPEP_0116094922 /_Pseudo-nitzschia delicatissima, St... 79.3 4e-15	Diat_Pen_Raph_CAMPEP_0116087584 /_Pseudo-nitzschia delicatissima, St... 79.3 4e-15	Diat_D2_CAMPEP_0172340202 /_Thalassiosira sp., Strain FW / 79.0 6e-15	Diat_Pen_Ara_CAMPEP_0195300612 /_Ara_Asterionellopsis glacialis, Strain ... 77.8 1e-14	Diat_D1_CAMPEP_0172438162 /_Aulacoseira subarctica , Strain CCAP 100... 77.8 1e-14	Diatoms	Pennates_Raphid	5	Yes
Phatr3_EG00279.p1	Diat_Pen_Raph_CAMPEP_0172405060 /_Pseudo-nitzschia pungens, Strain c... 65.5 4e-12	Diat_Pen_Raph_CAMPEP_0178732286 /_Nitzschia punctata, Strain CCMP561 / 61.6 9e-11	Diat_Pen_Ara_CAMPEP_0197160344 /_Ara_Asterionellopsis glacialis, Strain ... 53.9 8e-09	Diat_Pen_Ara_CAMPEP_0195308766 /_Ara_Asterionellopsis glacialis, Strain ... 54.7 3e-08							Diatoms	Pennates_Raphid	4	Yes
Phatr3_EG00280.p1	Diat_Pen_Raphfso_g12010 46.2 1e-05										Diatoms	Pennates_Raphid	1	No
Phatr3_EG00281.p1											No match		0	No
Phatr3_EG00282.p1	Diat_Diat_D3_CAMPEP_0183303386 /_Odontella Sinensis, Strain Grunow 1884 / 168 2e-50	Diat_Pen_Raph_CAMPEP_0170670732 /_Amphora coffeaeformis, Strain CCMP... 160 1e-47	Diat_D1_CAMPEP_0178566080 /_Extubocellulus spinifer, Strain CCMP396 / 159 7e-47	Diat_Pen_Ara_CAMPEP_0119004700 /_Ara_Synedropsis recta cf, Strain CCMP16... 152 5e-45	Diat_D2_CAMPEP_0183750606 /_Thalassiosira miniscula, Strain CCMP1093 / 152 2e-44	Diat_D2_CAMPEP_0172551712 /_Thalassiosira punctigera, Strain Tpunct2... 150 2e-43	Diat_D1_CAMPEP_0197715204 /_Minutocellus polymorphus, Strain CCMP3303 / 148 6e-43	Diat_Dino_CAMPEP_0168096262 /_Glenodinium foliaceum, Strain CCAP 111... 126 2e-35	Stram_Dict_CAMPEP_0197391820 /_Chrysocystis fragilis, Strain CCMP3189 / 119 1e-31	Red_Bang_CAMPEP_jgi_Pyropia_33094_g8009 116 3e-31	Diatoms	D3	5	Yes
Phatr3_EG00283.p1	Diat_D2_CAMPEP_0113403744 /_Skeletonema costatum, Strain 1716 / 103 3e-27	Diat_Diat_D3_CAMPEP_0204763502 /_Ditylum brightwellii, Strain GSO104 / 94.7 2e-23	Diat_Pen_Ara_CAMPEP_0195324908 /_Ara_Asterionellopsis glacialis, Strain ... 88.2 2e-21	Diat_D1_CAMPEP_0197727080 /_Minutocellus polymorphus, Strain CCMP3303 / 86.3 2e-20	Diat_Pen_Raph_CAMPEP_0178748320 /_Nitzschia punctata, Strain CCMP561 / 80.5 2e-18	Stram_Bol_CAMPEP_0118641988 /_Bolidomonas pacifica, Strain CCMP 1866 / 54.7 2e-09	Stram_PESC_CAMPEP_0197377592 /_Pinguiococcus pyrenoidosus, Strain CCM... 49.3 2e-06	Diat_D0_CAMPEP_0194286096 /_Corethron pennatum, Strain L29A3 / 45.4 5e-06	SAR_Rhiz_CAMPEP_0175133422 /"Unknown cercozoan, Strain Diat_D1" / 44.7 8e-06		Diatoms	D2	5	Yes
Phatr3_EG00284.p1	Diat_Pen_Raphfso_g207 376 1e-130	Diat_Pen_Raphfso_g11073 375 2e-130	Diat_Pen_Ara_CAMPEP_0195305720 /_Ara_Asterionellopsis glacialis, Strain ... 350 1e-120	Diat_D2_CAMPEP_0195514518 /_Stephanopyxis turris, Strain CCMP 815 / 315 8e-107	Diat_D1_CAMPEP_0178660610 /_Extubocellulus spinifer, Strain CCMP396 / 302 2e-101	Diat_Diat_D3_CAMPEP_0196809356 /_Leptocylindrus danicus, Strain CCMP1856 / 250 4e-81	Diat_D0_CAMPEP_0194301714 /_Corethron pennatum, Strain L29A3 / 122 6e-32	Stram_Lab_CAMPEP_0171487644 /"Aurantiochytrium limacinum, Strain ... 82.4 3e-17	Diat_Dino_CAMPEP_0168112280 /_Glenodinium foliaceum, Strain CCAP 111... 76.6 8e-17	Stram_Oom_Oomycetes_T0QNP4_T0QNP4_9STRA_Saprolegnia 80.1 8e-17	Diatoms	Pennates_Raphid	5	Yes
Phatr3_EG00285.p1											No match		0	No
Phatr3_EG00286.p1	Diat_Pen_Raphfso_g145 286 3e-91	Diat_Pen_Raphfso_g12861 254 3e-79	Diat_D1_CAMPEP_0178545394 /_Extubocellulus spinifer, Strain CCMP396 / 246 9e-75	Diat_Diat_D3_CAMPEP_0196820012 /_Leptocylindrus danicus, Strain CCMP1856 / 246 1e-74	Diat_Dino_CAMPEP_0176010756 /_Kryptoperidinium foliaceum, Strain CCM... 239 2e-72	Diat_D2_CAMPEP_0202033638 /_Thalassiosira antarctica, Strain CCMP982 / 214 4e-63	Diat_Pen_Ara_CAMPEP_0119008476 /_Ara_Synedropsis recta cf, Strain CCMP16... 186 1e-54	Green_G3E_CAMPEP_jgi_Ostreococcus_50387_PACid:27413954 124 1e-30	Stram_PX_Esi0073_0064_No 121 1e-29	Amorphea_Am_CAMPEP_0206183076 /"Vannella robusta, Strain DIVA3 518... 115 2e-27	Diatoms	Pennates_Raphid	5	Yes
Phatr3_EG00287.p1	Diat_Pen_Raph_CAMPEP_0198154018 /_Entomoneis sp., Strain CCMP2396 / 286 8e-88	Diat_Pen_Ara_CAMPEP_0202492654 /_Ara_Staurosira complex sp., Strain CCMP... 287 3e-87	Diat_Diat_D3_CAMPEP_0198289156 /_Attheya septentrionalis, Strain CCMP2084 / 214 3e-59	Diat_Pen_Raphfso_g15558 203 8e-56	Diat_Pen_Raphfso_g15027 203 9e-56	Diat_D1_CAMPEP_0178581160 /_Extubocellulus spinifer, Strain CCMP396 / 172 1e-45	Diat_D2_CAMPEP_0201644936 /_Thalassiosira gravida, Strain GMp14c1 / 167 2e-44	Stram_Lab_CAMPEP_jgi_Aurantochytrium_limaticum_Aurli1_80401_e_gw1... 74.7 5e-13	Green_G2_CAMPEP_0113925188 /Picocystis salinarum / 72.4 2e-12	Green_Strep_CAMPEP_jgi_gi302814127_Selaginella moellendorffii 69.3 3e-11	Diatoms	Pennates_Raphid	5	Yes
Phatr3_EG00288.p1											No match		0	No
Phatr3_EG00289.p1	Diat_Dino_CAMPEP_0176171136 /_Kryptoperidinium foliaceum, Strain CCM... 261 1e-81	Diat_Pen_Raphfso_g10554 232 2e-70	Diat_D1_CAMPEP_0178505770 /_Extubocellulus spinifer, Strain CCMP396 / 221 2e-64	Diat_Diat_D3_CAMPEP_0185686758 /_Ditylum brightwellii, Strain GSO105 / 209 2e-60	Diat_Pen_Raphfso_g17271 178 2e-50	Diat_D2_CAMPEP_0183665380 /_Skeletonema menzelii, Strain CCMP793 / 173 2e-47	Diat_Pen_Ara_CAMPEP_0118696688 /_Ara_Striatella unipunctata, Strain CCMP... 148 1e-39	Stram_PX_P_Phaeophytes_D8LM21_D8LM21_ECTSI_Ectocarpus 94.0 5e-20	Stram_Lab_CAMPEP_jgi_Aplanochytrium_kerguelensis_Aplke1_54839_fge... 56.6 5e-08	Stram_Dict_CAMPEP_0172643382 /_Pseudopedinella elastica, Strain CCMP7... 57.4 7e-08	Diatoms	Dinotoms	5	Yes
Phatr3_EG00290.p1	Diat_Pen_Raph_CAMPEP_0172442860 /_Amphiprora paludosa, Strain CCMP125 / 276 7e-88	Diat_Pen_Ara_CAMPEP_0194030342 /_Ara_Grammatophora oceanica, Strain CCMP... 271 1e-85	Diat_Pen_Raphfso_g15557 266 2e-84	Diat_Pen_Raphfso_g15026 247 7e-77	Diat_Dino_CAMPEP_0168010952 /_Glenodinium foliaceum, Strain CCAP 111... 244 1e-76	Diat_Diat_D3_CAMPEP_0185727464 /_Helicotheca tamensis, Strain CCMP826 / 217 3e-64	Diat_D2_CAMPEP_0172300410 /_Detonula confervacea, Strain CCMP 353 / 189 2e-53	Diat_D2_CAMPEP_0184792508 /_Thalassiosira rotula, Strain CCMP3096 / 168 3e-45	Diat_D1_CAMPEP_0178523240 /_Extubocellulus spinifer, Strain CCMP396 / 157 8e-42	Diat_D0_CAMPEP_0113299268 /_Corethron hystrix, Strain 308 / 116 7e-29	Diatoms	Pennates_Raphid	5	Yes
Phatr3_EG00291.p1	Diat_Pen_Ara_CAMPEP_0119012676 /_Ara_Synedropsis recta cf, Strain CCMP16... 148 4e-46	Diat_Diat_D3_CAMPEP_0198296360 /_Attheya septentrionalis, Strain CCMP2084 / 141 1e-43	Diat_Pen_Raph_CAMPEP_0198136952 /_Entomoneis sp., Strain CCMP2396 / 138 2e-42	Diat_Pen_Raphfso_g20015 131 1e-39	Stram_Dict_CAMPEP_0205905882 /_Florenciella sp., Strain RCC1007 / 129 9e-39	Diat_Pen_Raphfso_g16367 128 2e-38	Stram_Pel_CAMPEP_0168926130 /_Aureococcus anophagefferens, Strain CCM... 112 1e-30	Green_G3D_CAMPEP_jgi_612392892_Bathycoccus_prasinos 98.2 1e-26	Green_G3C_CAMPEP_jgi_Micromonas_70671_PACid:27345531 91.3 6e-24	Green_G3E_A0A090MB06_A0A090MB06_OSTTA Unnamed product OS=Ost... 89.7 2e-23	Diatoms	Pennates_Araphid	4	Yes
Phatr3_EG00292.p1	Diat_Pen_Raphfso_g7947 111 3e-26	Diat_Pen_Raphfso_g16330 105 3e-24	Diat_Pen_Raphfso_g20082 105 4e-24	Diat_Pen_Raphfso_g12016 102 4e-23	Diat_Diat_D3_CAMPEP_0176477980 /_Chaetoceros sp., Strain GSL56 / 86.7 9e-18	Diat_Diat_D3_CAMPEP_0116051994 /_Leptocylindrus danicus var. apora, Strain B... 78.6 2e-15	Stram_Oom_CAMPEP_jgi_Phytophthora capsici_Phyca11_132924_e_gw1.26... 72.4 6e-15	Stram_Oom_CAMPEP_jgi_Phytophthora_ramorum_Phyra1_1_73942_fgenesh1... 77.0 1e-14	Stram_Oom_CAMPEP_jgi_Phytophthora capsici_Phyca11_133845_e_gw1.82... 70.9 2e-14	Stram_Oom_CAMPEP_jgi_Phytophthora_ramorum_Phyra1_1_86229_fgenesh1... 75.1 3e-14	Diatoms	Pennates_Raphid	5	Yes
Phatr3_EG00293.p1	Diat_Pen_Raph_CAMPEP_0116091712 /_Pseudo-nitzschia delicatissima, St... 176 2e-48	Diat_Pen_Raph_CAMPEP_0178853758 /_Nitzschia punctata, Strain CCMP561 / 167 2e-45	Diat_Pen_Ara_CAMPEP_0195289748 /_Ara_Asterionellopsis glacialis, Strain ... 154 1e-40	Diat_Pen_Ara_CAMPEP_0195273646 /_Ara_Asterionellopsis glacialis, Strain ... 132 2e-36	Diat_Diat_D3_CAMPEP_0195343276 /_Chaetoceros neograSAR_Cile, Strain CCMP1317 / 114 5e-27	Diat_D1_CAMPEP_0178537846 /_Extubocellulus spinifer, Strain CCMP396 / 102 5e-23	Diat_D1_CAMPEP_0178537918 /_Extubocellulus spinifer, Strain CCMP396 / 101 2e-22	Diat_Diat_D3_CAMPEP_0198306816 /_Attheya septentrionalis, Strain CCMP2084 / 100 3e-22	Stram_Bol_CAMPEP_0118633820 /_Bolidomonas pacifica, Strain CCMP 1866 / 89.4 9e-19		Diatoms	Pennates_Raphid	5	Yes
Phatr3_EG00294.p1	Diat_Pen_Raphfso_g17695 85.1 1e-18	Diat_Pen_Raphfso_g11236 83.6 1e-18	Diat_Diat_D3_CAMPEP_0176489688 /_Chaetoceros sp., Strain GSL56 / 76.3 5e-16	Diat_Pen_Ara_CAMPEP_0197138364 /_Ara_Asterionellopsis glacialis, Strain ... 76.3 6e-16	Diat_D0_CAMPEP_0194303224 /_Corethron pennatum, Strain L29A3 / 75.9 8e-16	Stram_Bol_CAMPEP_0197551570 /_Bolidomonas sp., Strain RCC2347 / 74.7 2e-15	Diat_D3_CAMPEP_0197433586 /_Triceratium dubium, Strain CCMP147 / 74.3 3e-15	Diat_Dino_CAMPEP_0176016208 /_Kryptoperidinium foliaceum, Strain CCM... 73.9 4e-15	Diat_D1_CAMPEP_0178557458 /_Extubocellulus spinifer, Strain CCMP396 / 69.7 1e-13	Diat_D1_CAMPEP_0172490090 /_Coscinodiscus wailesii, Strain CCMP2513 / 68.9 2e-13	Diatoms	Pennates_Raphid	5	Yes
Phatr3_EG00295.p1	Diat_Pen_Raphfso_g5027 49.7 1e-06										Diatoms	Pennates_Raphid	1	No
Phatr3_EG00296.p1	Diat_Pen_Ara_CAMPEP_0202480994 /_Ara_Staurosira complex sp., Strain CCMP... 165 2e-45	Diat_D3_CAMPEP_0197439246 /_Triceratium dubium, Strain CCMP147 / 152 7e-43	Stram_Pel_CAMPEP_0197421448 /_Sarcinochrysis sp, Strain CCMP770 / 143 2e-39	Diat_Pen_Raph_CAMPEP_0198146438 /_Entomoneis sp., Strain CCMP2396 / 130 3e-35	Green_G3A_CAMPEP_0114232286 /"Pyramimonas parkeae, CCMP726" / 124 3e-32	Green_G2_CAMPEP_0177765462 /Tetraselmis chuii, Strain PLY429 / 60.5 2e-09	Diat_D2_CAMPEP_0206722232 /_Thalassiosira oceanica, Strain CCMP1005 / 60.1 3e-09	Diat_D1_CAMPEP_0185815406 /_Minutocellus polymorphus, Strain RCC2270 / 55.5 2e-08	Prok_Actin_V9XDDiat_D1_V9XDDiat_D1_9NOCA Puromycin N-acetyltransferase... 55.8 3e-08	Stram_Bol_CAMPEP_0182499996 /_Bolidomonas sp., Strain RCC1657 / 55.8 6e-08	Diatoms	Pennates_Araphid	2	Yes
Phatr3_EG00297.p1											No match		0	No
Phatr3_EG00298.p1											No match		0	No
Phatr3_EG00299.p1	Diat_Pen_Raphfso_g13737 91.7 2e-22	Diat_Pen_Raphfso_g8546 90.5 5e-22	Diat_Pen_Ara_CAMPEP_0118688424 /_Ara_Striatella unipunctata, Strain CCMP... 89.0 2e-21	Diat_Diat_D3_CAMPEP_0198289706 /_Attheya septentrionalis, Strain CCMP2084 / 69.3 4e-14	Diat_Dino_CAMPEP_0176104488 /_Kryptoperidinium foliaceum, Strain CCM... 48.5 9e-07						Diatoms	Pennates_Raphid	5	Yes
Phatr3_EG00300.p1	Diat_D1_CAMPEP_0181032602 /_Minutocellus polymorphus, Strain NH13 / 116 2e-30	Diat_Diat_D3_CAMPEP_0185730154 /_Helicotheca tamensis, Strain CCMP826 / 108 8e-29	Diat_Pen_Raph_CAMPEP_0198134038 /_Craspedostauros australis, Strain ... 103 3e-26	Diat_D2_Thaoc_EJK73956 102 3e-26	Stram_Dict_CAMPEP_0119542926 /_Florenciella parvula, Strain CCMP2471 / 98.6 3e-25	SAR_Cil_CAMPEP_0197008412 /"Euplotes crassus, Strain CT5" / 87.4 6e-21	Stram_Lab_CAMPEP_0202036810 /"Schizochytrium aggregatum, Strain A... 73.2 2e-15	Amorphea_opi_F6RW16_F6RW16_CIOIN Uncharacterized protein OS=Cio... 71.6 2e-15	Green_Strep_C6SY74_C6SY74_SOYBN Putative uncharacterized pro... 68.9 3e-14	Stram_Raph_CAMPEP_0194743142 /_Heterosigma akashiwo, Strain CCMP2393 / 68.9 5e-14	Diatoms	D1	4	Yes
Phatr3_EG00301.p1	Diat_Pen_Raph_CAMPEP_0172475502 /_Amphiprora paludosa, Strain CCMP125 / 108 9e-27	Diat_Pen_Raph_CAMPEP_0172381054 /_Pseudo-nitzschia pungens, Strain c... 100 9e-24	Diat_Pen_Raph_CAMPEP_0172409738 /_Pseudo-nitzschia pungens, Strain c... 100 1e-23	Diat_Pen_Ara_CAMPEP_0202509588 /_Ara_Staurosira complex sp., Strain CCMP... 89.7 4e-20	Diat_Pen_Raphfso_g3275 71.2 1e-13	Diat_Dino_CAMPEP_0168122966 /_Glenodinium foliaceum, Strain CCAP 111... 61.2 1e-11	Diat_D2_CAMPEP_0180844190 /_Skeletonema marinoi, Strain FE7 / 60.8 2e-10	Diat_D2_CAMPEP_0197224172 /_Skeletonema marinoi, Strain CNC1201 / 60.1 2e-10	Diat_D1_CAMPEP_0181023626 /_Minutocellus polymorphus, Strain NH13 / 60.8 3e-10	Diat_Diat_D3_CAMPEP_0113598702 /_Odontella / 56.2 9e-09	Diatoms	Pennates_Raphid	5	Yes
Phatr3_EG00302.p1	Diat_Pen_Raph_CAMPEP_0113467790 /_Nitzschia sp. / 47.0 4e-06										Diatoms	Pennates_Raphid	1	No
Phatr3_EG00303.p1	Diat_Pen_Raph_CAMPEP_0178814712 /_Nitzschia punctata, Strain CCMP561 / 55.8 1e-08										Diatoms	Pennates_Raphid	1	No
Phatr3_EG00304.p1	Stram_PESC_CAMPEP_0197370928 /_Pinguiococcus pyrenoidosus, Strain CCM... 81.6 8e-17	Amorphea_opi_A0A0N4ZZD7_A0A0N4ZZD7_PARTI Uncharacterized protei... 60.1 1e-09									Stramenopiles	PESC	1	No
Phatr3_EG00305.p1											No match		0	No
Phatr3_EG00306.p1	Diat_Pen_Raph_CAMPEP_0170707672 /_Amphora coffeaeformis, Strain CCMP... 70.9 2e-14	Diat_D1_CAMPEP_0172484130 /_Coscinodiscus wailesii, Strain CCMP2513 / 53.9 9e-09	Diat_D2_CAMPEP_0201998246 /_Thalassiosira antarctica, Strain CCMP982 / 56.6 1e-08	Diat_Diat_D3_CAMPEP_0204620838 /_Chaetoceros curvisetus / 51.6 6e-08	Diat_Pen_Raph_CAMPEP_0194180036 /_Thalassiothrix antarctica, Strain L... 51.2 1e-07	Diat_D1_CAMPEP_0178718574 /_Extubocellulus spinifer, Strain CCMP396 / 52.8 2e-07	Green_G2_CAMPEP_0183983612 /Tetraselmis striata, Strain LANL1001 / 48.5 4e-07	Diat_D0_CAMPEP_0194299276 /_Corethron pennatum, Strain L29A3 / 51.6 5e-07	Stram_Bol_CAMPEP_0182495608 /_Bolidomonas sp., Strain RCC1657 / 51.2 6e-07	Diat_D1_CAMPEP_0172504870 /_Coscinodiscus wailesii, Strain CCMP2513 / 50.8 6e-07	Diatoms	Pennates_Raphid	5	Yes
Phatr3_EG00307.p1	Diat_Pen_Raph_CAMPEP_0116081036 /_Pseudo-nitzschia delicatissima, St... 78.2 3e-17	Diat_Diat_D3_CAMPEP_0180996914 /_Ditylum brightwellii, Strain Pop2 (SS10) / 76.6 7e-17	Diat_Dino_CAMPEP_0176002120 /_Kryptoperidinium foliaceum, Strain CCM... 69.7 3e-14	Diat_Pen_Ara_CAMPEP_0202495932 /_Ara_Staurosira complex sp., Strain CCMP... 65.1 7e-13	Diat_D1_CAMPEP_0178489230 /_Extubocellulus spinifer, Strain CCMP396 / 63.5 4e-12	Diat_D2_CAMPEP_0172270866 /_Cyclotella meneghiniana, Strain CCMP 338 / 55.5 4e-09	Amorphea_opi_A0A0N4TW91_A0A0N4TW91_BRUPA Uncharacterized protei... 52.8 2e-08	Green_Strep_A0A0A0M1A2_A0A0A0M1A2_CUCSA Uncharacterized prot... 52.8 3e-08	Green_G5_CAMPEP_0182880920 /"Nephroselmis pyriformis, Strain CC... 49.3 5e-07		Diatoms	Pennates_Raphid	5	Yes
Phatr3_EG00308.p1											No match		0	No
Phatr3_EG00309.p1	Diat_Pen_Raph_CAMPEP_0172454056 /_Amphiprora paludosa, Strain CCMP125 / 234 4e-72	Diat_Pen_Ara_CAMPEP_0202476344 /_Ara_Licmorphora paradoxa, Strain CCMP2313 / 221 2e-68	Diat_Diat_D3_CAMPEP_0176489688 /_Chaetoceros sp., Strain GSL56 / 213 5e-64	Diat_D1_CAMPEP_0178486382 /_Extubocellulus spinifer, Strain CCMP396 / 200 5e-62	Diat_Pen_Ara_CAMPEP_0197138364 /_Ara_Asterionellopsis glacialis, Strain ... 206 3e-61	Diat_D1_CAMPEP_0178557458 /_Extubocellulus spinifer, Strain CCMP396 / 201 2e-59	Diat_D3_CAMPEP_0197433586 /_Triceratium dubium, Strain CCMP147 / 201 2e-59	Diat_D2_CAMPEP_0184941208 /_Skeletonema marinoi, Strain skelA / 198 1e-58	Diat_D1_CAMPEP_0172490090 /_Coscinodiscus wailesii, Strain CCMP2513 / 197 3e-58	Diat_Pen_Raphfso_g11236 193 9e-57	Diatoms	Pennates_Raphid	5	Yes
Phatr3_EG00310.p1											No match		0	No
Phatr3_EG00311.p1											No match		0	No
Phatr3_EG00312.p1											No match		0	No
Phatr3_EG00313.p1											No match		0	No
Phatr3_EG00314.p1	Green_G2_CAMPEP_0119128312 /Genus nov. species nov., Strain RCC... 72.4 3e-13	Green_G2_CAMPEP_0198465008 /Unidentified sp., Strain RCC1871 /N... 60.8 2e-09	Green_G4_CAMPEP_0196639434 /"Pycnococcus sp, Strain CCMP1998" /... 59.3 9e-09								Green	G2	3	Yes
Phatr3_EG00315.p1	Diat_Pen_Ara_CAMPEP_0202446382 /_Ara_Licmorphora paradoxa, Strain CCMP2313 / 73.9 4e-15	Diat_Pen_Raph_CAMPEP_0178892926 /_Nitzschia punctata, Strain CCMP561 / 67.0 8e-13	Diat_Pen_Ara_CAMPEP_0195292970 /_Ara_Asterionellopsis glacialis, Strain ... 67.4 9e-13	Green_G4_CAMPEP_0198711092 /"Pycnococcus provasolii, Strain RCC... 68.2 2e-12	Diat_Dino_CAMPEP_0168009174 /_Glenodinium foliaceum, Strain CCAP 111... 64.3 5e-12	Diat_Dino_CAMPEP_0170355072 /_Durinskia baltica, Strain CSIRO CS-38 / 63.5 7e-12	Stram_Bol_CAMPEP_0197545500 /_Bolidomonas sp., Strain RCC2347 / 65.5 9e-12	Diat_Dino_CAMPEP_0176122862 /_Kryptoperidinium foliaceum, Strain CCM... 62.0 2e-11	Stram_Raph_CAMPEP_0194566802 /_Heterosigma akashiwo, Strain CCMP2393 / 63.5 2e-11	Diat_D2_CAMPEP_0184765080 /_Thalassiosira rotula, Strain CCMP3096 / 61.6 2e-11	Diatoms	Pennates_Araphid	3	Yes
Phatr3_EG00316.p1	Diat_Pen_Raph_CAMPEP_0198147918 /_Entomoneis sp., Strain CCMP2396 / 356 5e-119	Diat_Pen_Raphfso_g16860 345 1e-114	Diat_Pen_Raphfso_g8109 337 1e-111	Diat_Pen_Raphfso_g14022 332 4e-110	Diat_Diat_D3_CAMPEP_0113566396 /_Odontella / 332 1e-109	Diat_Pen_Raphfso_g15179 342 2e-106	Diat_D1_CAMPEP_0197718452 /_Minutocellus polymorphus, Strain CCMP3303 / 306 1e-100	Diat_D2_CAMPEP_0172276758 /_Cyclotella meneghiniana, Strain CCMP 338 / 308 7e-100	Diat_D2_jgi_Thaps3_bd_1748_estExt_fgenesh1_pg.C_bd_2x1000002 300 6e-97	Diat_D2_CAMPEP_0206731692 /_Thalassiosira oceanica, Strain CCMP1005 / 289 8e-93	Diatoms	Pennates_Raphid	5	Yes
Phatr3_EG00317.p1											No match		0	No
Phatr3_EG00318.p1											No match		0	No
Phatr3_EG00319.p1	Diat_Pen_Raph_CAMPEP_0198147918 /_Entomoneis sp., Strain CCMP2396 / 361 1e-120	Diat_Pen_Raphfso_g8109 337 4e-111	Diat_Pen_Raphfso_g16860 333 8e-110	Diat_Diat_D3_CAMPEP_0113566396 /_Odontella / 324 3e-106	Diat_Pen_Raphfso_g14022 321 1e-105	Diat_Pen_Raphfso_g15179 331 9e-102	Diat_D1_CAMPEP_0197718452 /_Minutocellus polymorphus, Strain CCMP3303 / 304 2e-99	Diat_D2_jgi_Thaps3_bd_1748_estExt_fgenesh1_pg.C_bd_2x1000002 305 2e-98	Diat_D2_CAMPEP_0206731692 /_Thalassiosira oceanica, Strain CCMP1005 / 296 2e-95	Diat_D2_CAMPEP_0172276758 /_Cyclotella meneghiniana, Strain CCMP 338 / 295 3e-94	Diatoms	Pennates_Raphid	5	Yes
Phatr3_EG00320.p1											No match		0	No
Phatr3_EG00321.p1	Diat_Pen_Ara_CAMPEP_0119028794 /_Ara_Synedropsis recta cf, Strain CCMP16... 149 2e-41	Prok_Cyanobacteria_B7K2H0_B7K2H0_CYAP8 Hydrolase, NUDIX fami... 141 6e-39	Diat_Diat_D3_CAMPEP_0176497394 /_Chaetoceros sp., Strain GSL56 / 130 3e-34	Diat_D1_CAMPEP_0178540164 /_Extubocellulus spinifer, Strain CCMP396 / 125 9e-32	Prok_Cf_A5UQL2_A5UQL2_ROSS1 NUDIX hydrolase OS=Roseiflexus s... 119 1e-30	Red_Porph_CAMPEP_jgi_Porphyridium_contig_2036.6 117 4e-30	Prok_Prot_A0A0A6NZJ8_A0A0A6NZJ8_9GAMM NUDIX hydrolase OS=Can... 116 1e-29	Diat_Pen_Raph_CAMPEP_0172442692 /_Amphiprora paludosa, Strain CCMP125 / 122 5e-29	Prok_Firm_L8AGP5_L8AGP5_BACIU Uncharacterized protein OS=Bac... 112 6e-28	Diat_Dino_CAMPEP_0176140772 /_Kryptoperidinium foliaceum, Strain CCM... 100 1e-24	Diatoms	Pennates_Araphid	1	No
Phatr3_EG00322.p1	Diat_Pen_Raph_CAMPEP_0172439924 /_Amphiprora paludosa, Strain CCMP125 / 194 3e-54	Diat_Pen_Ara_CAMPEP_0202457822 /_Ara_Licmorphora paradoxa, Strain CCMP2313 / 180 2e-49	Diat_D1_CAMPEP_0172523824 /_Coscinodiscus wailesii, Strain CCMP2513 / 151 1e-39	Diat_Pen_Ara_CAMPEP_0202481240 /_Ara_Staurosira complex sp., Strain CCMP... 148 1e-38	Diat_Diat_D3_CAMPEP_0198288356 /_Attheya septentrionalis, Strain CCMP2084 / 148 5e-38	Diat_D0_CAMPEP_0194306930 /_Corethron pennatum, Strain L29A3 / 143 2e-37	Diat_Pen_Ara_CAMPEP_0178915692 /_Ara_Thalassionema frauenfeldii, Strain ... 144 3e-37	Diat_Pen_Ara_CAMPEP_0202505024 /_Ara_Staurosira complex sp., Strain CCMP... 143 4e-37	Diat_Pen_Raph_CAMPEP_0172453508 /_Amphiprora paludosa, Strain CCMP125 / 144 4e-37	Diat_Pen_Ara_CAMPEP_0194242204 /_Ara_Thalassionema nitzschioides, Strain... 142 9e-37	Diatoms	Pennates_Raphid	5	Yes
Phatr3_EG00323.p1	Diat_Pen_Ara_CAMPEP_0202507022 /_Ara_Staurosira complex sp., Strain CCMP... 48.1 3e-06										Diatoms	Pennates_Araphid	1	No
Phatr3_EG00324.p1											No match		0	No
Phatr3_EG00325.p1	Stram_Pel_CAMPEP_0185703488 /_Chrysoreinhardia sp, Strain CCMP2950 / 60.8 4e-10										Stramenopiles	Pelagophytes	1	No
Phatr3_EG00326.p1											No match		0	No
Phatr3_EG00327.p1	Diat_Pen_Raph_CAMPEP_0119546678 /_Stauroneis constricta, Strain CCMP... 2363 0.0	Diat_Pen_Ara_CAMPEP_0202508408 /_Ara_Staurosira complex sp., Strain CCMP... 2320 0.0	Stram_PESC_CAMPEP_0185025938 /_Paraphysomonas bandaiensis, Strain Car... 1832 0.0	Diat_Diat_D3_CAMPEP_0198255324 /_Chaetoceros dichaeta, Strain CCMP1751 / 1670 0.0	Green_G3E_CAMPEP_jgi_Ostreococcus_17716_PACid:27417190 1595 0.0	Diat_Diat_D3_CAMPEP_0196807404 /_Leptocylindrus danicus, Strain CCMP1856 / 1484 0.0	Diat_D1_CAMPEP_0181026970 /_Minutocellus polymorphus, Strain NH13 / 214 7e-58	Green_G2_CAMPEP_0183918604 /Tetraselmis striata, Strain LANL1001 / 156 8e-39	Diat_D1_CAMPEP_0184870204 /_Dactyliosolen fragilissimus / 119 2e-29	Prok_Prot_A0A081NLQ0_A0A081NLQ0_9GAMM Uncharacterized protei... 56.6 2e-06	Diatoms	Pennates_Raphid	2	Yes
Phatr3_EG00328.p1											No match		0	No
Phatr3_EG00329.p1	Diat_Pen_Raphfso_g19674 452 3e-153	Diat_Pen_Raphfso_g14757 446 6e-151	Diat_Pen_Ara_CAMPEP_0197148696 /_Ara_Asterionellopsis glacialis, Strain ... 409 6e-136	Diat_Diat_D3_CAMPEP_0113534680 /_Odontella / 352 1e-113	Diat_D2_CAMPEP_0203166822 /_Thalassiosira weissflogii, Strain CCMP10... 257 9e-78	Stram_Dict_CAMPEP_0172644796 /_Pseudopedinella elastica, Strain CCMP7... 244 2e-70	Stram_Pel_CAMPEP_0168877900 /_Aureococcus anophagefferens, Strain CCM... 241 2e-70	Diat_D1_CAMPEP_0184868570 /_Dactyliosolen fragilissimus / 233 2e-68	Stram_Raph_CAMPEP_0117875872 /_Chattonella subsalsa, Strain CCMP2191 / 228 9e-67	Green_G3A_CAMPEP_0118944680 /"Pyramimonas obovata, Strain CCMP7... 229 4e-66	Diatoms	Pennates_Raphid	5	Yes
Phatr3_EG00330.p1	Diat_Pen_Raphfso_g9454 556 0.0	Diat_Dino_CAMPEP_0167886116 /_Glenodinium foliaceum, Strain CCAP 111... 542 0.0	Diat_Pen_Ara_CAMPEP_0178915150 /_Ara_Thalassionema frauenfeldii, Strain ... 530 0.0	Diat_D2_CAMPEP_0183753634 /_Thalassiosira miniscula, Strain CCMP1093 / 527 0.0	Diat_D1_CAMPEP_0184859476 /_Dactyliosolen fragilissimus / 518 0.0	Diat_Diat_D3_CAMPEP_0197824982 /_Eucampia antarctica, Strain CCMP1452 / 517 0.0	Stram_Bol_CAMPEP_0118661452 /_Bolidomonas pacifica, Strain CCMP 1866 / 489 1e-172	Diat_D0_CAMPEP_0113310036 /_Corethron hystrix, Strain 308 / 477 1e-167	Stram_Bol_CAMPEP_0182521896 /_Bolidomonas sp., Strain RCC1657 / 425 3e-140	Stram_Pel_CAMPEP_0118889814 /_Chrysoreinhardia sp, Strain CCMP3193 / 380 1e-129	Diatoms	Pennates_Raphid	5	Yes
Phatr3_EG00331.p1	Diat_D0_CAMPEP_0194304806 /_Corethron pennatum, Strain L29A3 / 112 3e-27	Diat_Pen_Ara_CAMPEP_0202448362 /_Ara_Licmorphora paradoxa, Strain CCMP2313 / 102 2e-24	Diat_Pen_Ara_CAMPEP_0202476394 /_Ara_Licmorphora paradoxa, Strain CCMP2313 / 102 5e-23	Diat_Pen_Ara_CAMPEP_0202465590 /_Ara_Licmorphora paradoxa, Strain CCMP2313 / 94.0 2e-20	Diat_Diat_D3_CAMPEP_0176478616 /_Chaetoceros sp., Strain GSL56 / 87.0 6e-18	Diat_Pen_Raphfso_g17232 77.4 7e-15	Diat_D1_CAMPEP_0172435796 /_Aulacoseira subarctica , Strain CCAP 100... 76.6 2e-14	Diat_D1_CAMPEP_0172422788 /_Aulacoseira subarctica , Strain CCAP 100... 74.7 6e-14	Diat_Pen_Ara_CAMPEP_0202445416 /_Ara_Licmorphora paradoxa, Strain CCMP2313 / 73.6 9e-14	Diat_D1_CAMPEP_0172422202 /_Aulacoseira subarctica , Strain CCAP 100... 73.6 2e-13	Diatoms	D0	5	Yes
Phatr3_EG00332.p1	Diat_Pen_Raph_CAMPEP_0178830778 /_Nitzschia punctata, Strain CCMP561 / 149 2e-40	Diat_Pen_Ara_CAMPEP_0195291996 /_Ara_Asterionellopsis glacialis, Strain ... 144 1e-39	Diat_D1_CAMPEP_0172513112 /_Coscinodiscus wailesii, Strain CCMP2513 / 125 9e-33	Diat_D2_CAMPEP_0202024274 /_Thalassiosira antarctica, Strain CCMP982 / 122 2e-31	Diat_Diat_D3_CAMPEP_0198289060 /_Attheya septentrionalis, Strain CCMP2084 / 114 2e-28	Stram_Slo_Stramenopile-MAST_4_2587 82.8 2e-17	Stram_Bol_CAMPEP_0197554998 /_Bolidomonas sp., Strain RCC2347 / 72.8 3e-14	Diat_Dino_CAMPEP_0176167036 /_Kryptoperidinium foliaceum, Strain CCM... 57.0 2e-09	SAR_Rhiz_CAMPEP_0175098484 /"Unknown cercozoan, Strain Diat_D1" / 52.4 2e-07	Stram_PESC_CAMPEP_0119043580 /_Ochromonas sp, Strain CCMP1899 / 48.1 7e-06	Diatoms	Pennates_Raphid	5	Yes
Phatr3_EG00333.p1	Diat_Diat_D3_CAMPEP_0203667304 /_Chaetoceros affinis, Strain CCMP159 / 758 0.0	Diat_Pen_Ara_CAMPEP_0195306918 /_Ara_Asterionellopsis glacialis, Strain ... 736 0.0	Stram_Pel_CAMPEP_0197344262 /_Aureoumbra lagunensis, Strain CCMP1510 / 522 7e-172	Green_G3C_CAMPEP_0197575088 /"Genus nov. species nov., Strain R... 424 6e-135	Diat_Pen_Raph_CAMPEP_0116143516 /_Pseudo-nitzschia arenysensis, Stra... 355 3e-112	Diat_D1_CAMPEP_0178943386 /_SAR_Rhizosolenia setigera, Strain CCMP 1694 / 347 6e-109	Diat_D2_CAMPEP_0172295750 /_Cyclotella meneghiniana, Strain CCMP 338 / 197 6e-53	Green_G3A_CAMPEP_0197865494 /"Pterosperma sp., Strain CCMP1384" / 190 2e-50	Green_G1_O04923_O04923_CHLRE L-amino acid oxidase catalytic ... 176 2e-45	Green_G5_CAMPEP_0196278900 /"Prasinococcus capsulatus, Strain C... 170 1e-43	Diatoms	D3	2	Yes
Phatr3_EG00334.p1	Diat_Pen_Raphfso_g19678 565 6e-174	Diat_Pen_Raphfso_g14761 544 2e-166	Diat_Pen_Ara_CAMPEP_0202509204 /_Ara_Staurosira complex sp., Strain CCMP... 436 8e-130	Diat_Diat_D3_CAMPEP_0198287380 /_Attheya septentrionalis, Strain CCMP2084 / 402 2e-114	Diat_D1_CAMPEP_0178612112 /_Extubocellulus spinifer, Strain CCMP396 / 359 3e-101	Diat_D2_CAMPEP_0181131168 /_Thalassiosira sp., Strain NH16 / 273 3e-73	Diat_Dino_CAMPEP_0176135410 /_Kryptoperidinium foliaceum, Strain CCM... 186 2e-50	Diat_D0_CAMPEP_0113301830 /_Corethron hystrix, Strain 308 / 182 4e-45	Stram_Bol_CAMPEP_0118633408 /_Bolidomonas pacifica, Strain CCMP 1866 / 129 4e-29	Stram_PESC_CAMPEP_0197385506 /_Pinguiococcus pyrenoidosus, Strain CCM... 102 2e-20	Diatoms	Pennates_Raphid	5	Yes
Phatr3_EG00335.p1	Diat_Pen_Raph_CAMPEP_0168825910 /_Amphiprora sp., Strain CCMP467 / 546 0.0	Diat_Pen_Ara_CAMPEP_0197139080 /_Ara_Asterionellopsis glacialis, Strain ... 531 0.0	Diat_Pen_Raphfso_g17988 510 4e-176	Diat_D1_CAMPEP_0178618388 /_Extubocellulus spinifer, Strain CCMP396 / 509 4e-175	Diat_Dino_CAMPEP_0167834964 /_Glenodinium foliaceum, Strain CCAP 111... 504 4e-173	Diat_Pen_Raphfso_g18447 491 1e-168	Diat_Diat_D3_CAMPEP_0113546054 /_Odontella / 491 8e-167	Diat_D2_CAMPEP_0172307444 /_Detonula confervacea, Strain CCMP 353 / 464 2e-156	Diat_D0_CAMPEP_0194265666 /_Corethron pennatum, Strain L29A3 / 334 2e-107	Stram_Raph_CAMPEP_0117805132 /_Chattonella subsalsa, Strain CCMP2191 / 259 1e-79	Diatoms	Pennates_Raphid	5	Yes
Phatr3_EG00336.p1	Diat_Pen_Raph_CAMPEP_0172452592 /_Amphiprora paludosa, Strain CCMP125 / 172 2e-50	Diat_Diat_D3_CAMPEP_0204736156 /_Ditylum brightwellii, Strain GSO104 / 171 2e-50	Diat_Pen_Ara_CAMPEP_0202508198 /_Ara_Staurosira complex sp., Strain CCMP... 166 6e-48	Diat_Dino_CAMPEP_0176003274 /_Kryptoperidinium foliaceum, Strain CCM... 165 1e-47	Diat_D2_CAMPEP_0180875414 /_Skeletonema marinoi, Strain FE60 / 154 7e-44	Diat_D1_CAMPEP_0178679088 /_Extubocellulus spinifer, Strain CCMP396 / 154 2e-43	Diat_D0_CAMPEP_0194277432 /_Corethron pennatum, Strain L29A3 / 133 1e-35	Stram_Pel_jgi_Auran1_64007 126 8e-34	Diat_Diat_D3_CAMPEP_0183302732 /_Odontella Sinensis, Strain Grunow 1884 / 108 9e-27	Stram_Raph_CAMPEP_0117861028 /_Chattonella subsalsa, Strain CCMP2191 / 105 2e-25	Diatoms	Pennates_Raphid	5	Yes
Phatr3_EG00337.p1	Diat_Pen_Raph_CAMPEP_0198145900 /_Entomoneis sp., Strain CCMP2396 / 102 1e-27	Diat_Pen_Raphfso_g8747 89.0 3e-22	Diat_Pen_Raphfso_g8315 86.7 2e-21	Diat_D1_CAMPEP_0194416250 /_Proboscia alata, Strain PI-D3 / 63.9 2e-12	Diat_Pen_Ara_CAMPEP_0194063826 /_Ara_Grammatophora oceanica, Strain CCMP... 63.5 2e-12	Diat_Diat_D3_CAMPEP_0185733078 /_Helicotheca tamensis, Strain CCMP826 / 56.2 6e-10	Stram_PESC_Stram_PESC_Eustigmatophytes_W7T2K3_W7T2K3_9STRA_Nannochloropsis 55.8 8e-10	Diat_Dino_CAMPEP_0176020756 /_Kryptoperidinium foliaceum, Strain CCM... 55.1 1e-09	Stram_Bol_CAMPEP_0197549856 /_Bolidomonas sp., Strain RCC2347 / 55.1 1e-09	Stram_Dict_CAMPEP_0172593510 /_Pseudopedinella elastica, Strain CCMP7... 48.9 2e-07	Diatoms	Pennates_Raphid	5	Yes
Phatr3_EG00338.p1	Diat_Pen_Ara_CAMPEP_0178913880 /_Ara_Thalassionema frauenfeldii, Strain ... 509 2e-174	Diat_Pen_Raphfso_g14585 491 5e-167	Diat_D2_CAMPEP_0183749714 /_Thalassiosira miniscula, Strain CCMP1093 / 483 4e-164	Diat_Diat_D3_CAMPEP_0195492574 /_Chaetoceros neograSAR_Cile, Strain CCMP1317 / 483 8e-164	Diat_D0_CAMPEP_0194271664 /_Corethron pennatum, Strain L29A3 / 472 3e-160	Diat_D1_CAMPEP_0184861800 /_Dactyliosolen fragilissimus / 461 4e-154	Stram_Slo_CAMPEP_jgi_GSMAST4A2.ASY1.ANO1.311.1 438 3e-146	Green_G5_CAMPEP_0195551584 /"Prasinoderma coloniale, Strain CCM... 415 2e-135	Diat_Dino_CAMPEP_0176015950 /_Kryptoperidinium foliaceum, Strain CCM... 414 4e-135	Green_G3B_CAMPEP_0170138340 /"Dolichomastix tenuilepis, Strain ... 419 9e-135	Diatoms	Pennates_Araphid	5	Yes
Phatr3_EG00339.p1	Green_G1_CAMPEP_jgi_302849428_Volvox_carteri_f._nagariensis 115 1e-29	Green_G1_CAMPEP_jgi_302849428_Volvox_carteri_f._nagariensis 115 1e-29	Stram_PESC_CAMPEP_0185042408 /_Paraphysomonas bandaiensis, Strain Car... 93.2 3e-20	Amorphea_opi_B4L3L7_B4L3L7_DROMO Uncharacterized protein OS=Dro... 92.8 4e-20	Amorphea_Am_CAMPEP_0170740728 /"Sexangularia sp." / 87.8 7e-20	Stram_PESC_CAMPEP_0185042982 /_Paraphysomonas bandaiensis, Strain Car... 87.8 2e-19	Stram_Pel_CAMPEP_0197347200 /_Aureoumbra lagunensis, Strain CCMP1510 / 87.0 2e-19	Stram_PESC_CAMPEP_0170112102 /_Dinobryon sp., Strain CTELB2267 / 88.2 1e-18	Stram_Lab_CAMPEP_jgi_Aplanochytrium_kerguelensis_Aplke1_40252_e_g... 84.7 2e-18	Stram_Pel_CAMPEP_0197322784 /_Aureoumbra lagunensis, Strain CCMP1510 / 85.9 2e-18	Green	G1	2	No
Phatr3_EG00340.p1	Diat_Dino_CAMPEP_0176002122 /_Kryptoperidinium foliaceum, Strain CCM... 67.8 5e-11	Diat_Pen_Raphfso_g18226 66.2 2e-10	Diat_Diat_D3_CAMPEP_0185656966 /_Ditylum brightwellii, Strain GSO105 / 55.5 5e-07								Diatoms	Dinotoms	3	Yes
Phatr3_EG00341.p1											No match		0	No
Phatr3_EG00342.p1	Diat_Pen_Raphfso_g3771 504 4e-173	Diat_Pen_Raphfso_g1731 501 4e-172	Diat_Diat_D3_CAMPEP_0195340090 /_Chaetoceros neograSAR_Cile, Strain CCMP1317 / 444 4e-150	Diat_Diat_D3_CAMPEP_0195486428 /_Chaetoceros neograSAR_Cile, Strain CCMP1317 / 444 5e-150	Diat_D1_CAMPEP_0184859616 /_Dactyliosolen fragilissimus / 426 4e-143	Diat_D0_CAMPEP_0194346836 /_Corethron pennatum, Strain L29A3 / 429 3e-139	Diat_D2_CAMPEP_0203574600 /_Thalassiosira weissflogii, Strain CCMP10... 413 6e-138	Diat_Pen_Ara_CAMPEP_0119020222 /_Ara_Synedropsis recta cf, Strain CCMP16... 410 2e-135	Diat_Pen_Raph_CAMPEP_0194163646 /_Thalassiothrix antarctica, Strain L... 419 2e-135	Diat_D2_CAMPEP_0184902458 /_Skeletonema marinoi, Strain skelA / 404 3e-134	Diatoms	Pennates_Raphid	5	Yes
Phatr3_EG00343.p1	Diat_Pen_Ara_CAMPEP_0194034492 /_Ara_Grammatophora oceanica, Strain CCMP... 141 9e-39	Diat_D1_CAMPEP_0171295400 /_Proboscia inermis, Strain CCAP1064/1 / 122 8e-33	Diat_Pen_Ara_CAMPEP_0202474600 /_Ara_Licmorphora paradoxa, Strain CCMP2313 / 127 1e-32	Diat_Diat_D3_CAMPEP_0198249762 /_Chaetoceros dichaeta, Strain CCMP1751 / 108 7e-27	Diat_D2_CAMPEP_0206686006 /_Skeletonema dohrnii, Strain SkelB / 105 3e-26	Diat_D2_CAMPEP_0195223598 /_Skeletonema dohrnii, Strain SkelB / 102 2e-24	Diat_D2_CAMPEP_0195230570 /_Skeletonema dohrnii, Strain SkelB / 100 3e-24	Diat_D2_CAMPEP_0206685886 /_Skeletonema dohrnii, Strain SkelB / 102 3e-24	Diat_D2_CAMPEP_0197228294 /_Skeletonema marinoi, Strain CNC1201 / 102 3e-24	Diat_D2_CAMPEP_0206659980 /_Skeletonema dohrnii, Strain SkelB / 100 1e-23	Diatoms	Pennates_Araphid	5	Yes
Phatr3_EG00344.p1	Diat_Pen_Raphfso_g14715 184 2e-57	Diat_Pen_Ara_CAMPEP_0119016810 /_Ara_Synedropsis recta cf, Strain CCMP16... 158 1e-47	Diat_Dino_CAMPEP_0176010974 /_Kryptoperidinium foliaceum, Strain CCM... 141 3e-40	Diat_Diat_D3_CAMPEP_0113531228 /_Odontella / 138 2e-39	Diat_D2_CAMPEP_0180847890 /_Skeletonema marinoi, Strain FE7 / 133 1e-37	Diat_D0_CAMPEP_0113302346 /_Corethron hystrix, Strain 308 / 127 2e-35	Diat_D1_CAMPEP_0172486664 /_Coscinodiscus wailesii, Strain CCMP2513 / 120 1e-32	Stram_PESC_CAMPEP_0182418036 /_Mallomonas Sp, Strain CCMP3275 / 92.0 3e-22	Stram_Pel_CAMPEP_0197354696 /_Aureoumbra lagunensis, Strain CCMP1510 / 90.1 9e-22	Stram_Dict_CAMPEP_0171652608 /_non described non described, Strain CC... 90.5 2e-21	Diatoms	Pennates_Raphid	5	Yes
Phatr3_EG00345.p1	Diat_Pen_Raph_CAMPEP_0168844316 /_Amphiprora sp., Strain CCMP467 / 85.5 7e-20	Diat_Diat_D3_CAMPEP_0113556690 /_Odontella / 83.2 1e-18	Diat_D1_CAMPEP_0172483580 /_Coscinodiscus wailesii, Strain CCMP2513 / 75.1 3e-16	Diat_Pen_Ara_CAMPEP_0194235216 /_Ara_Thalassionema nitzschioides, Strain... 74.3 9e-16	Diat_D2_CAMPEP_0203277490 /_Thalassiosira weissflogii, Strain CCMP10... 72.8 8e-15	Diat_Dino_CAMPEP_0167844322 /_Glenodinium foliaceum, Strain CCAP 111... 53.1 1e-08	Stram_Dict_CAMPEP_0172591088 /_Pseudopedinella elastica, Strain CCMP7... 48.1 1e-06	Diat_D0_CAMPEP_0194287160 /_Corethron pennatum, Strain L29A3 / 47.4 6e-06			Diatoms	Pennates_Raphid	5	Yes
Phatr3_EG00346.p1	Diat_Pen_Raph_CAMPEP_0172465392 /_Amphiprora paludosa, Strain CCMP125 / 162 1e-46	Diat_Pen_Raphfso_g18457 153 1e-43	Diat_Diat_D3_CAMPEP_0183307772 /_Odontella Sinensis, Strain Grunow 1884 / 141 3e-38	Diat_Pen_Ara_CAMPEP_0197139022 /_Ara_Asterionellopsis glacialis, Strain ... 136 2e-36	Diat_D1_CAMPEP_0178954044 /_SAR_Rhizosolenia setigera, Strain CCMP 1694 / 109 9e-27	Diat_D2_CAMPEP_0195525082 /_Stephanopyxis turris, Strain CCMP 815 / 83.6 4e-18	Diat_D0_CAMPEP_0194273570 /_Corethron pennatum, Strain L29A3 / 58.5 2e-09	Diat_Dino_CAMPEP_0167996814 /_Glenodinium foliaceum, Strain CCAP 111... 49.7 8e-07			Diatoms	Pennates_Raphid	5	Yes
Phatr3_EG00347.p1	Diat_Pen_Ara_CAMPEP_0202489324 /_Ara_Staurosira complex sp., Strain CCMP... 271 1e-85	Diat_Pen_Raph_CAMPEP_0170715670 /_Amphora coffeaeformis, Strain CCMP... 206 1e-61	Diat_Pen_Raphfso_g3268 207 2e-61	Diat_D2_CAMPEP_0201705912 /_Skeletonema grethea, Strain CCMP 1804 / 194 5e-55	Diat_Diat_D3_CAMPEP_0185726452 /_Helicotheca tamensis, Strain CCMP826 / 193 6e-54	Diat_D2_CAMPEP_0172347632 /_Thalassiosira sp., Strain FW / 190 4e-53	Diat_Pen_Raph_CAMPEP_0170702634 /_Amphora coffeaeformis, Strain CCMP... 179 8e-51	Diat_Pen_Ara_CAMPEP_0118681168 /_Ara_Striatella unipunctata, Strain CCMP... 179 2e-50	Diat_Pen_Raphfso_g12359 181 7e-50	Diat_Pen_Ara_CAMPEP_0202497878 /_Ara_Staurosira complex sp., Strain CCMP... 181 9e-50	Diatoms	Pennates_Araphid	5	Yes
Phatr3_EG00348.p1	Amorphea_opi_A0A091IIJ4_A0A091IIJ4_CALAN Serine-rich 25 kDa ant... 58.2 7e-10	Diat_Pen_Raph_CAMPEP_0170663368 /_Amphora coffeaeformis, Strain CCMP... 57.0 1e-08	Green_G3A_CAMPEP_0196598874 /"Pyramimonas amylifera, Strain CCM... 52.0 4e-07	Diat_Pen_Ara_CAMPEP_0118676838 /_Ara_Striatella unipunctata, Strain CCMP... 50.4 5e-07	Diat_Diat_D3_CAMPEP_0204791684 /_Ditylum brightwellii, Strain GSO104 / 48.5 1e-06	Stram_Lab_CAMPEP_jgi_Schizochytrium_aggregatum_Schag1_105790_estE... 49.7 3e-06	Prok_Cobi_A0A0Q4S304_A0A0Q4S304_9FLAO Uncharacterized protei... 48.5 6e-06	Stram_Lab_CAMPEP_jgi_Schizochytrium_aggregatum_Schag1_95096_fgene... 48.1 6e-06			Amorphea	Opisthokonts	1	No
Phatr3_EG00349.p1	Diat_Pen_Ara_CAMPEP_0119011968 /_Ara_Synedropsis recta cf, Strain CCMP16... 52.0 4e-07										Diatoms	Pennates_Araphid	1	No
Phatr3_EG00350.p1											No match		0	No
Phatr3_EG00351.p1											No match		0	No
Phatr3_EG00352.p1	Diat_D1_CAMPEP_0194443082 /_Proboscia alata, Strain PI-D3 / 100 6e-23	Diat_Pen_Ara_CAMPEP_0118682848 /_Ara_Striatella unipunctata, Strain CCMP... 94.7 1e-20	Diat_D2_Thaoc_EJK43911 82.0 3e-16	Diat_Diat_D3_CAMPEP_0194108114 /_Chaetoceros debilis, Strain MM31A-1 / 77.8 2e-15	Diat_D0_CAMPEP_0194343502 /_Corethron pennatum, Strain L29A3 / 78.6 5e-15	Diat_Pen_Raph_CAMPEP_0196118666 /_Fragilariopsis kerguelensis, Strai... 73.9 4e-14	Diat_Pen_Raphfso_g15316 73.9 6e-14	Diat_Pen_Ara_CAMPEP_0178927650 /_Ara_Thalassionema frauenfeldii, Strain ... 69.7 5e-12	Diat_Pen_Raphfso_g19735 64.3 3e-10	Diat_Pen_Ara_CAMPEP_0178909858 /_Ara_Thalassionema frauenfeldii, Strain ... 63.9 5e-10	Diatoms	D1	5	Yes
Phatr3_EG00353.p1	Diat_Pen_Raph_CAMPEP_0170680826 /_Amphora coffeaeformis, Strain CCMP... 80.5 3e-19										Diatoms	Pennates_Raphid	1	No
Phatr3_EG00354.p1											No match		0	No
Phatr3_EG00355.p1											No match		0	No
Phatr3_EG00356.p1	Diat_D2_CAMPEP_0203620032 /_Thalassiosira weissflogii, Strain CCMP10... 235 2e-71	Diat_Pen_Raph_CAMPEP_0113458730 /_Nitzschia sp. / 199 3e-58	Diat_D1_CAMPEP_0181034600 /_Minutocellus polymorphus, Strain NH13 / 129 4e-32	Diat_Diat_D3_CAMPEP_0113566528 /_Odontella / 126 3e-31	Diat_Pen_Ara_CAMPEP_0194204962 /_Ara_Thalassionema nitzschioides, Strain... 114 5e-27	Diat_Dino_CAMPEP_0167840622 /_Glenodinium foliaceum, Strain CCAP 111... 105 4e-24	Diat_Pen_Ara_CAMPEP_0202489818 /_Ara_Staurosira complex sp., Strain CCMP... 105 3e-23	Stram_Raph_CAMPEP_0116806754 /_Heterosigma akashiwo, Strain NB / 92.8 3e-20	Diat_D0_CAMPEP_0194331332 /_Corethron pennatum, Strain L29A3 / 89.4 2e-19	Diat_D0_CAMPEP_0194290944 /_Corethron pennatum, Strain L29A3 / 82.4 4e-16	Diatoms	D2	5	Yes
[truncated: 11,529 more rows]

## Sheet: Pennate
Table S7. Ranked BLAST tophits for each gene in the Phaeodactylum tricornutum genome for lineages excluding non-ochrophyte lineages with secondary or tertiary plastids.											Lineage	Sub-category	Count	More than one sub-category?
[truncated: 12,178 more rows]

[truncated: 5 more sheets: Diatoms, Ochrophytes, Stramenopiles, SAR, Comparison to Dorrell et al]
