# Supplementary material for: Integrative analysis of large scale transcriptome data draws a comprehensive landscape of Phaeodactylum tricornutum genome and evolutionary origin of diatoms
Source: Sci Rep. 2018 Mar 19;8:4834. doi: 10.1038/s41598-018-23106-x (PMC5859163; doi:10.1038/s41598-018-23106-x)
Supplement: Supplementary file 7 — Table S4 [file 41598_2018_23106_MOESM7_ESM.xlsx]

## Sheet: Taxa
Lineage	Short name	Subcategory	Uniref library	Additional genomes	MMETSP libraries	Other libraries
Amorphea	Am	Amoebozoa	1401294, 554296, 554915		MMETSP0151 (Paramoeba atlantica 621/1 / CCAP 1560/9), MMETSP0168 (Vannella sp. DIVA3 517/6/12), MMETSP0413 (Filamoeba nolandi NC-AS-23-1), MMETSP0437 (Sexangularia sp. ATCC50979), MMETSP0161 (Neoparamoeba aestuarina SoJaBio B1-5/56/2), MMETSP0173 (Vexillifera sp. DIVA3 564/2), MMETSP0417 (Mayorella sp BSH-02190019), MMETSP0439 (Stereomyxa ramosa Chinc5), MMETSP0166 (Vannella robusta DIVA3 518/3/1…
Amorphea	Exc	Aplastidic excavates	136088, 556282, 5752, 191814		MMETSP0447 (Stygamoeba regulata BSH-02190019), MMETSP0758 (Percolomonas cosmopolitus AE-1 (ATCC 50343)), MMETSP0759 (Percolomonas cosmopolitus WS), MMETSP1114 (Neobodo designis CCAP 1951/1)
Amorphea	Eug	Euglenids	3035		MMETSP0039 (Eutreptiella gymnastica NIES-381), MMETSP0809 (Eutreptiella gymnastica-like CCMP1594), MMETSP0810 (Eutreptiella gymnastica-like CCMP1594), MMETSP0811 (Eutreptiella gymnastica-like CCMP1594)
Amorphea	Opi	Opisthokonts	33154		MMETSP0232 (Debaryomyces hansenii J26), MMETSP0233 (Debaryomyces hansenii J26), MMETSP0234 (Debaryomyces hansenii J26), MMETSP0235 (Debaryomyces hansenii J26)
CCTH	C1	Cryptomonads: Geminigeraceae	589343		MMETSP0046 (Guillardia theta CCMP 2712), MMETSP0799 (Geminigera cryophila CCMP2564), MMETSP0987 (Unidentified eukaryote sp. CCMP2293), MMETSP0989 (Unidentified eukaryote sp. CCMP2293), MMETSP1049 (Proteomonas sulcata CCMP704), MMETSP1102 (Geminigera sp. Caron Lab Isolate), MMETSP0038 (Cryptomonas paramecium CCAP977/2a), MMETSP0047 (Chroomonas mesostigmatica cf CCMP1168), MMETSP0986 (Unidentified …
CCTH	C2	Cryptomonads: Pyrenomonadaceae + Chroomonadaceae	589345		MMETSP0043 (Hemiselmis andersenii CCMP644), MMETSP1041 (Hemiselmis andersenii CCMP439), MMETSP1042 (Hemiselmis andersenii CCMP1180), MMETSP1043 (Hemiselmis andersenii CCMP441), MMETSP1355 (Hemiselmis tepida CCMP443), MMETSP1356 (Hemiselmis virescens PCC157), MMETSP1357 (Hemiselmis rufescens PCC563)	Chroomonas and Hemiselmis 1kp libraries (Michael Melkonian)
CCTH	C3	Cryptomonads: Cryptomonadaceae	589350, 589344		MMETSP0484 (Rhodomonas lens RHODO), MMETSP0780 (Palpitomonas bilix NIES-2562), MMETSP1047 (Rhodomonas salina CCMP1319), MMETSP1091 (Rhodomonas sp. CCMP768), MMETSP1101 (Rhodomonas abbreviata Caron Lab Isolate), MMETSP1389 (Rhodomonas sp. CCMP768)
CCTH	H1	Haptophytes: Pavlovophytes	73028, 418917		MMETSP0006 (Prymnesium parvum Texoma1), MMETSP0008 (Prymnesium parvum Texoma1), MMETSP0145 (Chrysochromulina polylepis CCMP1757), MMETSP0147 (Chrysochromulina polylepis CCMP1757), MMETSP0287 (Chrysochromulina rotalis UIO044), MMETSP0815 (Prymnesium parvum Texoma1), MMETSP1094 (Chrysochromulina brevifilum UTEX LB 985), MMETSP1335 (Chrysoculter rhomboideus RCC1486), MMETSP0007 (Prymnesium parvum Te…
CCTH	H2	Haptophytes: Prymnesiales + Coccolithophytes	418969, 33656		MMETSP0982 (Unidentified eukaryote sp. CCMP2436), MMETSP0984 (Unidentified eukaryote sp. CCMP2436), MMETSP1100 (Phaeocystis antarctica Caron Lab Isolate), MMETSP1140 (Pavlova sp. CCMP459), MMETSP1178 (Unidentified eukaryote sp. CCMP2000), MMETSP1444 (Phaeocystis antarctica CCMP1374), MMETSP1464 (Exanthemachrysis gayraliae RCC1523), MMETSP1466 (Pavlova gyrans CCMP608), MMETSP0983 (Unidentified euk…	Pavlova lutheri CCAC, Pavlova lutheri SAG926 and Pavlova lutheri UTEX LB1293 1kp libraries (Michael Melkonian)
CCTH	H3	Haptophytes: Isochrysidales	73027, 127561, 73020, 418928		MMETSP0164 (Coccolithus pelagicus ssp. braarudi PLY182g), MMETSP0995 (Emiliania huxleyi 379), MMETSP1008 (Emiliania huxleyi 374), MMETSP1131 (Isochrysis sp. CCMP1324), MMETSP1150 (Emiliania huxleyi PLY M219), MMETSP1155 (Emiliania huxleyi CCMP370), MMETSP1363 (Gephyrocapsa oceanica RCC1303), MMETSP0595 (Isochrysis galbana CCMP1323), MMETSP0996 (Emiliania huxleyi 379), MMETSP1009 (Emiliania huxley…
Diatoms	D0	Corethron	49242		MMETSP0010 (Corethron hystrix 308), MMETSP0169 (Corethron pennatum L29A3), MMETSP0171 (Corethron pennatum L29A3)
Diatoms	D1	Coscinodiscophytes + Rhizosoleniaceae	33840, 33845		MMETSP1434 (Minutocellus polymorphus CCMP3303), MMETSP0176 (Proboscia alata PI-D3), MMETSP0696 (Extubocellulus spinifer CCMP396), MMETSP0698 (Extubocellulus spinifer CCMP396), MMETSP0789 (Rhizosolenia setigera CCMP 1694), MMETSP1064 (Aulacoseira subarctica CCAP 1002/5), MMETSP1070 (Minutocellus polymorphus NH13), MMETSP0174 (Proboscia alata PI-D3), MMETSP0580 (Dactyliosolen fragilissimus ), MMETS…
Diatoms	D2	Thalassiosirales + Skeletonemataceae	33847		MMETSP0013 (Skeletonema costatum 1716), MMETSP0563 (Skeletonema dohrnii SkelB), MMETSP0794 (Stephanopyxis turris CCMP 815), MMETSP0902 (Thalassiosira antarctica CCMP982), MMETSP0920 (Skeletonema marinoi skelA), MMETSP1059 (Thalassiosira sp. FW), MMETSP1411 (Thalassiosira weissflogii CCMP1010), MMETSP1420 (Thalassiosira weissflogii CCMP1010), MMETSP0319 (Skeletonema marinoi SM1012Hels-07), MMETSP0…
Diatoms	D3	Odontellids + Lithodesmids + Chaetocerotales	420266, 589449		MMETSP1175 (Triceratium dubium CCMP147), MMETSP0015 (Odontella aurita isolate 1302-5), MMETSP0149 (Chaetoceros debilis MM31A-1), MMETSP0322 (Leptocylindrus danicus var. apora B651), MMETSP0751 (Chaetoceros neogracile CCMP1317), MMETSP1001 (Ditylum brightwellii GSO105), MMETSP1013 (Ditylum brightwellii GSO104), MMETSP1362 (Leptocylindrus danicus CCMP1856), MMETSP1449 (Attheya septentrionalis CCMP2…
Diatoms	Dino	Dinotoms	66803		MMETSP0116 (Durinskia baltica CSIRO CS-38), MMETSP0117 (Durinskia baltica CSIRO CS-38), MMETSP0118 (Glenodinium foliaceum CCAP 1116/3), MMETSP0119 (Glenodinium foliaceum CCAP 1116/3), MMETSP0120 (Kryptoperidinium foliaceum CCMP 1326), MMETSP0121 (Kryptoperidinium foliaceum CCMP 1326)
Diatoms	Pen_Ara	Araphid pennate diatoms	33853		MMETSP0009 (Grammatophora oceanica CCMP 410), MMETSP0154 (Thalassiothrix antarctica L6-D1), MMETSP0397 (Cyclophora tenuis ECT3854), MMETSP0156 (Thalassionema nitzschioides L26-B), MMETSP0418 (Astrosyne radiata 13vi08-1A), MMETSP0158 (Thalassionema nitzschioides L26-B), MMETSP0693 (Thalassionema nitzschioides ), MMETSP1176 (Synedropsis recta cf CCMP1620), MMETSP0705 (Asterionellopsis glacialis CCM…
Diatoms	Pen_Raph	Raphid pennate diatoms	33849	Synedra acus, Pseudo-nitzschia multiseries, Fragilariopsis cylindrus	MMETSP0724 (Amphiprora sp. CCMP467), MMETSP0744 (Nitzschia punctata CCMP561), MMETSP0852 (Pseudo-nitzschia fraudulenta WWA7), MMETSP1065 (Amphiprora paludosa CCMP125), MMETSP1432 (Pseudo-nitzschia delicatissima UNC1205), MMETSP0014 (Nitzschia sp. RCC80), MMETSP0725 (Amphiprora sp. CCMP467), MMETSP0745 (Nitzschia punctata CCMP561), MMETSP0853 (Pseudo-nitzschia fraudulenta WWA7), MMETSP0017 (Cylind…
Green	G1	Core chlorophytes (UTC clade)	3166, 33103, 75966		MMETSP0052 (Polytomella parva SAG 63-3), MMETSP0063 (Chlamydomonas euryale CCMP219), MMETSP1126 (Dunaliella tertiolecta CCMP1320), MMETSP1127 (Dunaliella tertiolecta CCMP1320), MMETSP1128 (Dunaliella tertiolecta CCMP1320), MMETSP1161 (Picochlorum oklahomensis CCMP2329), MMETSP1180 (Chlamydomonas cf sp CCMP681), MMETSP1330 (Picochlorum sp. RCC944), MMETSP1391 (Chlamydomonas leiostraca SAG 11-49), …
Green	G2	Chlorodendrophytes + Picocystis	35422, 35429		MMETSP0419 (Tetraselmis sp. GSL018), MMETSP0804 (Tetraselmis astigmatica CCMP880), MMETSP0817 (Tetraselmis striata LANL1001), MMETSP0819 (Tetraselmis striata LANL1001), MMETSP1159 (Picocystis salinarum CCMP1897), MMETSP1310 (Unidentified eukaryote sp. RC2339), MMETSP1312 (Unidentified eukaryote sp. RCC2335), MMETSP1456 (Unidentified eukaryote sp. RCC1871), MMETSP1470 (Unidentified eukaryote sp. C…
Green	G3A	Pyramimonadales	38834		MMETSP1445 (Pyramimonas sp. CCMP2087), MMETSP0058 (Pyramimonas parkeae CCMP726), MMETSP0059 (Pyramimonas parkeae CCMP726), MMETSP1081 (Pyramimonas amylifera CCMP720), MMETSP1169 (Pyramimonas obovata CCMP722), MMETSP1438 (Pterosperma sp. CCMP1384)
Green	G3B	Dolichomastigales + Monomastigales	141715, 1525213		MMETSP0033 (Dolichomastix tenuilepis CCMP3274), MMETSP0803 (Crustomastix stigmata CCMP3273)	Dolichomastix and Monomastix 1kp libraries (Michael Melkonian)
Green	G3C	Micromonas + Mantoniella	41873		MMETSP1084 (Micromonas sp. RCC472), MMETSP1327 (Micromonas pusilla RCC2306), MMETSP1393 (Micromonas sp. CS-222), MMETSP1402 (Micromonas pusilla RCC1614), MMETSP1080 (Micromonas sp. CCMP1646), MMETSP1106 (Mantoniella antarctica SL-175), MMETSP1386 (Micromonas sp. NEPCC29), MMETSP1403 (Micromonas pusilla CCMP1723), MMETSP1387 (Micromonas sp. RCC472), MMETSP1400 (Micromonas sp. RCC451), MMETSP1404 (…
Green	G3D	Bathycoccus	41875		MMETSP0933 (Bathycoccus prasinos BCC99000), MMETSP1399 (Bathycoccus prasinos CCMP1898), MMETSP1460 (Bathycoccus prasinos RCC716)
Green	G3E	Ostreococcus	70447		MMETSP0939 (Ostreococcus lucimarinus clade-A-BCC118000), MMETSP0929 (Ostreococcus mediterraneus clade-D-RCC2572), MMETSP0936 (Ostreococcus mediterraneus clade-D-RCC2573), MMETSP0930 (Ostreococcus mediterraneus clade-D-RCC1621), MMETSP0937 (Ostreococcus mediterraneus clade-D-RCC2593), MMETSP0932 (Ostreococcus mediterraneus clade-D-RCC2596), MMETSP0938 (Ostreococcus mediterraneus clade-D-RCC1107)
Green	G4	Pycnococcus	41878		MMETSP1085 (Pycnococcus sp CCMP1998), MMETSP1316 (Pycnococcus provasolii RCC2336), MMETSP1459 (Pycnococcus provasolii RCC931), MMETSP1471 (Pycnococcus provasolii RCC733), MMETSP1472 (Pycnococcus provasolii RCC251)
Green	G5	Prasinoderma + Nephroselmis	1524963, 31311, 485343		MMETSP0034 (Nephroselmis pyriformis CCMP717), MMETSP1315 (Prasinoderma singularis RCC927), MMETSP0806 (Prasinoderma coloniale CCMP1413), MMETSP0941 (Prasinococcus capsulatus CCMP1194)
Green	Glauc	Glaucophytes	38254	Cyanophora paradoxa	MMETSP0308 (Gloeochaete wittrockiana SAG46.84), MMETSP1086 (Cyanoptyche gloeocystis SAG4.97), MMETSP1089 (Gloeochaete wittrockiana SAG46.84)
Green	Strep	Streptophytes	35493
Prokaryotes	Actin	Actinobacteria	201174
Prokaryotes	Aqui	Aquificaceae	187857
Prokaryotes	Arch	Archaea	2157
Prokaryotes	Cf	Chloroflexi	200795
Prokaryotes	Chlam	Chlamydiae	51290
Prokaryotes	Chrysogen	Chrysogenaceae	189770
Prokaryotes	Cobi	Chlorobi	68336
Prokaryotes	Cyano	Cyanobacteria	1117
Prokaryotes	Dictyo	Dictyoglomas	13
Prokaryotes	Drfb	Deferribacteria	191394
Prokaryotes	DT	Deinococcus-Thermus clade	1297
Prokaryotes	Elu	Eluisimicrobia	74152
Prokaryotes	Fibro	Fibrobacteres	131550
Prokaryotes	Firm	Firmicutes	1239
Prokaryotes	Fuso	Fusobacteria	203491
Prokaryotes	Gemma	Gemmata	142182
Prokaryotes	Nispin	Nitrospinaceae	407032
Prokaryotes	Nispir	Nitrospiraceae	40117
Prokaryotes	Plan	Planctomycetes	203682
Prokaryotes	Prot	Proteobacteria	1224
Prokaryotes	Spiro	Spirochetes	203692
Prokaryotes	Syn	Synergistaceae	649777
Prokaryotes	Tdsb	Thermodesulfobacteria	188711
Prokaryotes	Tene	Tenericutes	544448
Prokaryotes	Ttg	Thermotogae	188708
Red algae	Bang	Bangiophytes	2806, 29216	Pyropia yezoensis	MMETSP1475 (Unidentified eukaryote sp. CCMP1999)
Red algae	Comp	Compsopogonophytes	446134, 930023		MMETSP0011 (Rhodosorus marinus CCMP 769), MMETSP0315 (Rhodosorus marinus UTEX LB 2760), MMETSP0312 (Compsopogon coeruleus SAG 36.94), MMETSP1450 (Madagascaria erythrocladiodes CCMP3234)
Red algae	Cyan	Cyanidiales	265318
Red algae	Porp	Porphyridiophytes	2798	Porphyridium purpureum	MMETSP1172 (Timspurckia oligopyrenoides CCMP3278), MMETSP1354 (Erythrolobus madagascarensis CCMP3276), MMETSP0313 (Porphyridium aerugineum SAG 1380-2), MMETSP1353 (Erythrolobus australicus CCMP3124)
Red algae	Rhod	Rhodellophytes	661027		MMETSP0314 (Rhodella maculata CCMP736), MMETSP0167 (Rhodella maculata CCMP736)	Rhodella 1kp library (Michael Melkonian)
SAR	Api	Apicomplexans	5794, 877183, 177938, 333133		MMETSP0288 (Alveolata sp. CCMP3155), MMETSP0290 (Chromera velia CCMP2878), MMETSP0372 (Lankesteria abbottii Grappler Inlet BC), MMETSP1451 (Vitrella brassicaformis CCMP3346)
SAR	BD	Basal peridinin and non-photosynthetic dinoflagellates	2968, 47932, 27999, 2953 (except 1003176), 2943, 2910 (except 66803), 88547,		MMETSP0053 (Prorocentrum minimum CCMP1329), MMETSP0223 (Akashiwo sanguinea CCCM 885), MMETSP0258 (Amphidinium carterae CCMP1314), MMETSP0270 (Scrippsiella trochoidea CCMP3099), MMETSP0360 (Scrippsiella hangoei SHTV-5), MMETSP0369 (Scrippsiella hangoei-like SHHI-4), MMETSP0448 (Heterocapsa triquestra CCMP 448), MMETSP1462 (Brandtodinium nutriculum RCC3387), MMETSP0055 (Prorocentrum minimum CCMP132…
SAR	CD	Crown peridinin dinoflagellates	40984, 89954, 2971	Symbiodinium minutum	MMETSP0093 (Alexandrium monilatum CCMP3105), MMETSP0227 (Polarella glacialis CCMP 1383), MMETSP0380 (Alexandrium tamarense CCMP1771), MMETSP0790 (Alexandrium catenella OF101), MMETSP1037 (Azadinium spinosum 3D9), MMETSP1117 (Symbiodinium sp. CCMP2430), MMETSP1370 (Symbiodinium sp. C15), MMETSP1441 (Heterocapsa arctica CCMP445), MMETSP0095 (Alexandrium monilatum CCMP3105), MMETSP0228 (Protoceratiu…
SAR	Chlor	Chlorarachniophytes	29197	Bigelowiella natans	MMETSP0041 (Lotharella globosa LEX01), MMETSP0045 (Bigelowiella natans CCMP 2755), MMETSP0110 (Gymnochlora sp. CCMP2014), MMETSP0112 (Lotharella globosa CCCM811), MMETSP1052 (Bigelowiella natans CCMP623), MMETSP1055 (Bigelowiella natans CCMP1258.1), MMETSP1358 (Bigelowiella natans CCMP1242), MMETSP0040 (Lotharella oceanica CCMP622), MMETSP0042 (Lotharella amoebiformis CCMP2058), MMETSP0109 (Chlor…
SAR	Cil	Ciliates	5878, 1542312, 1421213		MMETSP0018 (Uronema sp. Bbcil), MMETSP0127 (Platyophrya macrostoma WH), MMETSP0208 (Strombidium inclinatum S3), MMETSP0211 (Pseudokeronopsis sp. OXSARD2), MMETSP0449 (Strombidium rassoulzadegani ras09), MMETSP1019 (Anophryoides haemophila AH6), MMETSP1380 (Euplotes crassus CT5), MMETSP0125 (Aristerostoma sp. ATCC 50986), MMETSP0205 (Euplotes focardii TN1), MMETSP0209 (Litonotus pictus P1), MMETSP…
SAR	FD	Fucoxanthin dinoflagellates	1003176		MMETSP0027 (Karenia brevis CCMP2229), MMETSP0030 (Karenia brevis CCMP2229), MMETSP0201 (Karenia brevis Wilson), MMETSP0527 (Karenia brevis SP3), MMETSP0573 (Karenia brevis SP1), MMETSP0648 (Karenia brevis Wilson), MMETSP1015 (Karlodinium micrum CCMP2283), MMETSP1017 (Karlodinium micrum CCMP2283), MMETSP0029 (Karenia brevis CCMP2229), MMETSP0031 (Karenia brevis CCMP2229), MMETSP0202 (Karenia brevi…
SAR	Rhiz	Aplastidic rhizaria	543769 except 29197		MMETSP0086 (Unidentified eukaryote sp. D1), MMETSP0087 (Unidentified eukaryote sp. D1), MMETSP0190 (Rosalina sp. ), MMETSP1384 (Ammonia sp. ), MMETSP1385 (Elphidium margaritaceum )
Stramenopiles	Bol	Bolidophytes	91989		MMETSP0785 (Bolidomonas pacifica CCMP 1866), MMETSP1319 (Bolidomonas pacifica RCC208), MMETSP1320 (Bolidomonas sp. RCC2347), MMETSP1321 (Bolidomonas sp. RCC1657)	Bolidomonas 66 transcriptome (Andy Alverson)
Stramenopiles	Dict	Dictychophytes	39119, 238765		MMETSP0101 (Pteridomonas danica PT), MMETSP0990 (Unidentified eukaryote sp. CCMP2098), MMETSP0992 (Unidentified eukaryote sp. CCMP2098), MMETSP1068 (Pseudopedinella elastica CCMP716), MMETSP1165 (Chrysocystis fragilis CCMP3189), MMETSP1174 (Dictyocha speculum CCMP1381), MMETSP1324 (Florenciella sp. RCC1587), MMETSP1344 (Florenciella parvula CCMP2471), MMETSP0102 (Pteridomonas danica PT), MMETSP09…
Stramenopiles	Lab	Labyrinthulomycetes	35131		MMETSP0098 (Unidentified eukaryote sp. NY0313808BC1), MMETSP0198 (Thraustochytrium sp. LLF1b), MMETSP0955 (Aplanochytrium sp. PBS07), MMETSP0959 (Aurantiochytrium limacinum ATCCMYA-1381), MMETSP0963 (Schizochytrium aggregatum ATCC28209), MMETSP1346 (Aplanochytrium stocchinoi GSBS06), MMETSP1433 (Unidentified eukaryote sp. NY070348D), MMETSP0099 (Unidentified eukaryote sp. NY0313808BC1), MMETSP019…	Aplanochytrium kerguelensis, Aurantiochytium limnaticum, Schizochytrium aggregatum transcriptome libraries (jgi)
Stramenopiles	Oom	Oomycetes	4762	Pythium vexans, Phytophthora capsicii, Phytophthora cinnamonii
Stramenopiles	Pel	Pelagophytes	35675		MMETSP0882 (Pelagococcus subviridis CCMP1429), MMETSP0886 (Pelagomonas calceolata CCMP1756), MMETSP0890 (Aureoumbra lagunensis CCMP1510), MMETSP0914 (Aureococcus anophagefferens CCMP1850), MMETSP0974 (Unidentified eukaryote sp. CCMP2097), MMETSP1164 (Chrysoreinhardia sp. CCMP2950), MMETSP1329 (Unidentified eukaryote sp. RCC1024), MMETSP0883 (Pelagococcus subviridis CCMP1429), MMETSP0887 (Pelagomo…
Stramenopiles	PESC	PESC clade: Pinguiophytes, Eustigmatophytes, Synchromophytes, Synurophytes, Chrysophytes	2825, 1004268, 5747, 557229, 33859	Nannochloropsis oceanica	MMETSP0004 (Ochromonas sp. CCMP1393), MMETSP0020 (Dinobryon sp. UTEXLB2267), MMETSP0812 (Dinobryon sp. UTEXLB2267), MMETSP1103 (Paraphysomonas bandaiensis Caron Lab Isolate), MMETSP1141 (Unidentified eukaryote sp. CCMP2298), MMETSP1144 (Unidentified eukaryote sp. CCMP2298), MMETSP1167 (Mallomonas sp. CCMP3275), MMETSP0005 (Ochromonas sp. CCMP1393), MMETSP0103 (Paraphysomonas imperforata PA2), MME…	2 x single cell genomes (Patrick Wincker)
Stramenopiles	PX	PX clade: Phaeophytes, Xanthophytes, Chrysomerophytes, Phaeothamniophytes	1104312, 569578, 82162		MMETSP0945 (Vaucheria litorea CCMP2940), MMETSP0946 (Vaucheria litorea CCMP2940)	Hizikia fusiforme, Saragassum hemiphyllum, Sargassum henslowanium, Sargassum horneri, Sargassum interregnium, Sargassum muticum, Sargassum thunbergii, and Sargassum vachellianum 1kp libraries (Tan Yu)
Stramenopiles	Raph	Raphidophytes	38410		MMETSP0292 (Heterosigma akashiwo CCMP2393), MMETSP0296 (Heterosigma akashiwo CCMP2393), MMETSP0411 (Heterosigma akashiwo CCMP3107), MMETSP0416 (Heterosigma akashiwo NB), MMETSP0896 (Heterosigma akashiwo CCMP 452), MMETSP0948 (Chattonella subsalsa CCMP2191), MMETSP1339 (Fibrocapsa japonica CCMP1661), MMETSP0294 (Heterosigma akashiwo CCMP2393), MMETSP0409 (Heterosigma akashiwo CCMP3107), MMETSP0414…
Stramenopiles	Slo	Slopalinids	35131, 42740, 33651		MMETSP0942 (Cafeteria roenbergensis E4-10), MMETSP1104 (Cafeteria sp. Caron Lab Isolate)	5 x single cell genomes (Patrick Wincker)
Virus	Virus	Viruses	10239

## Sheet: Excluded taxa
MMETSP0044 (Oxyrrhis marina CCMP1788)
MMETSP0107 (Goniomonas pacifica CCMP1869)
MMETSP0123 (Favella ehrenbergii Fehren 1)
MMETSP0434 (Favella taraikaensis FeNarragansettBay)
MMETSP0467 (Mesodinium pulex SPMC105)
MMETSP0471 (Oxyrrhis marina )
MMETSP1395 (Blepharisma japonicum Stock R1072)
MMETSP1426 (Oxyrrhis marina LB1974)
MMETSP0105 (Acanthoeca-like sp. 10tr)
MMETSP0108 (Goniomonas pacifica CCMP1869)
MMETSP0186 (Minchinia chitonis )
MMETSP0436 (Favella taraikaensis FeNarragansettBay)
MMETSP0468 (Oxyrrhis marina )
MMETSP0472 (Tiarina fusus LIS)
MMETSP1424 (Oxyrrhis marina LB1974)
MMETSP0106 (Acanthoeca-like sp. 10tr)
MMETSP0114 (Goniomonas sp. m)
MMETSP0191 (Sorites sp. )
MMETSP0451 (Oxyrrhis marina CCMP1795)
MMETSP0470 (Oxyrrhis marina )
MMETSP0798 (Myrionecta rubra CCMP2563)
MMETSP1425 (Oxyrrhis marina LB1974)
