# Supplementary material for: Integrative analysis of large scale transcriptome data draws a comprehensive landscape of Phaeodactylum tricornutum genome and evolutionary origin of diatoms
Source: Sci Rep. 2018 Mar 19;8:4834. doi: 10.1038/s41598-018-23106-x (PMC5859163; doi:10.1038/s41598-018-23106-x)
Supplement: Supplementary file 8 — Table S5 [file 41598_2018_23106_MOESM8_ESM.xlsx]

## Sheet: ConservationAnalysisGOenrichmen
Table S5. Enriched biological process within genes identified to be specific to different groups of organisms
GO_Id	Chi-Square Value	GO:TERM (BP)	Associated Phatr3 GENE-IDs	Category
GO:0015074	366.13	DNA integration	Phatr3_EG00521,Phatr3_EG01795,Phatr3_EG01966,Phatr3_EG02049,Phatr3_EG02132,Phatr3_EG02157,Phatr3_EG02195,Phatr3_EG02255,Phatr3_EG02414,Phatr3_EG02586,Phatr3_J31402,Phatr3_J31815,Phatr3_J31875,Phatr3_J32453,Phatr3_J32455,Phatr3_J32511,Phatr3_J33569,Phatr3_J35853,Phatr3_J35923,Phatr3_J37029,Phatr3_J37226,Phatr3_J37845,Phatr3_J39509,Phatr3_J39905,Phatr3_J40473,Phatr3_J40608,Phatr3_J40611,Phatr3_J406…	PtSpecific
GO:0006355	42.13	regulation of transcription, DNA-templated	Phatr3_EG00162,Phatr3_EG00212,Phatr3_EG00672,Phatr3_EG01933,Phatr3_EG01936,Phatr3_EG02624,Phatr3_J33504,Phatr3_J39794,Phatr3_J44608,Phatr3_J44917,Phatr3_J45391,Phatr3_J45392,Phatr3_J46647,Phatr3_J47952,Phatr3_J48394,Phatr3_J48701,Phatr3_J48702,Phatr3_J49147,Phatr3_J49170,Phatr3_J49557,Phatr3_J49567,Phatr3_J50622,Phatr3_Jdraft1216,	PtSpecific
GO:0006099	36.83	tricarboxylic acid cycle	Phatr3_J37328,Phatr3_J46387,Phatr3_J47109,Phatr3_J48444,Phatr3_J49787,Phatr3_J50392,	PtSpecific
GO:0007165	15.36	signal transduction	Phatr3_EG00162,Phatr3_EG00536,Phatr3_EG01642,Phatr3_J37029,Phatr3_J40841,Phatr3_J41576,Phatr3_J51825,Phatr3_Jdraft1611,Phatr3_Jdraft1624,Phatr3_Jdraft853,	PtSpecific
GO:0045893	14.11	positive regulation of transcription, DNA-templated	Phatr3_J33504,	PtSpecific
GO:0016578	14.11	histone deubiquitination	Phatr3_J33504,	PtSpecific
GO:0008299	14.95	isoprenoid biosynthetic process	Phatr3_EG00278,Phatr3_J14857,Phatr3_J33278,Phatr3_Jdraft1757,	PtSpecific
GO:0006406	14.11	mRNA export from nucleus	Phatr3_J33504,	PtSpecific
GO:0006368	14.11	transcription elongation from RNA polymerase II promoter	Phatr3_J33504,	PtSpecific
GO:0035556	9.88	intracellular signal transduction	Phatr3_EG01110,Phatr3_J45310,Phatr3_Jdraft1611,Phatr3_Jdraft1624,Phatr3_Jdraft1640,	PtSpecific
GO:0051028	8.77	mRNA transport	Phatr3_J33504,	PtSpecific
GO:0031929	8.77	TOR signaling	Phatr3_J45807,	PtSpecific
GO:0009190	8.48	cyclic nucleotide biosynthetic process	Phatr3_EG01110,Phatr3_J45310,Phatr3_Jdraft1624,Phatr3_Jdraft1640,	PtSpecific
GO:0006231	8.77	dTMP biosynthetic process	Phatr3_J2087,	PtSpecific
GO:0097056	6.12	selenocysteinyl-tRNA(Sec) biosynthetic process	Phatr3_EG01335,	PtSpecific
GO:0006835	6.12	dicarboxylic acid transport	Phatr3_EG02010,	PtSpecific
GO:0006545	6.12	glycine biosynthetic process	Phatr3_EG00150,	PtSpecific
GO:0051103	4.54	DNA ligation involved in DNA repair	Phatr3_J50218,	PtSpecific
GO:0016568	4.54	chromatin modification	Phatr3_J33504,	PtSpecific
GO:0015708	4.54	silicate transport	Phatr3_J55090,	PtSpecific
GO:0007264	4.78	small GTPase mediated signal transduction	Phatr3_J40841,Phatr3_J51825,Phatr3_Jdraft853,	PtSpecific
GO:0006355	85.53	regulation of transcription, DNA-templated	Phatr3_EG00322,Phatr3_EG01019,Phatr3_EG01343,Phatr3_EG01542,Phatr3_EG02327,Phatr3_J13057,Phatr3_J14599,Phatr3_J32031,Phatr3_J37556,Phatr3_J38294,Phatr3_J41109,Phatr3_J41601,Phatr3_J42514,Phatr3_J42552,Phatr3_J42560,Phatr3_J43065,Phatr3_J43303,Phatr3_J43363,Phatr3_J43364,Phatr3_J43413,Phatr3_J44088,Phatr3_J44570,Phatr3_J44582,Phatr3_J44586,Phatr3_J44750,Phatr3_J45001,Phatr3_J45142,Phatr3_J45559,Ph…	DiatomSpecific
GO:0006468	29.50	protein phosphorylation	Phatr3_J10104,Phatr3_J12118,Phatr3_J13617,Phatr3_J16036,Phatr3_J16940,Phatr3_J23694,Phatr3_J3295,Phatr3_J35054,Phatr3_J36322,Phatr3_J37521,Phatr3_J4003,Phatr3_J4216,Phatr3_J42850,Phatr3_J43486,Phatr3_J44051,Phatr3_J45677,Phatr3_J45748,Phatr3_J47698,Phatr3_J48170,Phatr3_J48783,Phatr3_J49291,Phatr3_J49521,Phatr3_J52058,Phatr3_J5286,Phatr3_J7088,Phatr3_J7763,Phatr3_J7778,Phatr3_J8760,Phatr3_J8866,	DiatomSpecific
GO:0051603	24.23	proteolysis involved in cellular protein catabolic process	Phatr3_EG00657,Phatr3_J11795,Phatr3_J12731,Phatr3_J14571,Phatr3_J43079,Phatr3_J45475,Phatr3_J5889,Phatr3_J6151,Phatr3_Jdraft206,	DiatomSpecific
GO:0006352	16.13	DNA-templated transcription, initiation	Phatr3_J14599,Phatr3_J37556,Phatr3_J50183,Phatr3_J5537,Phatr3_J9855,Phatr3_Jdraft1251,	DiatomSpecific
GO:0006366	12.42	transcription from RNA polymerase II promoter	Phatr3_J34529,Phatr3_J47085,Phatr3_J47149,	DiatomSpecific
GO:0007186	11.89	G-protein coupled receptor signaling pathway	Phatr3_EG01591,Phatr3_J41350,Phatr3_J47068,Phatr3_J49346,	DiatomSpecific
GO:0046907	10.65	intracellular transport	Phatr3_J45650,Phatr3_J49127,	DiatomSpecific
GO:0015969	10.65	guanosine tetraphosphate metabolic process	Phatr3_J33947,Phatr3_J7629,	DiatomSpecific
GO:0015991	8.54	ATP hydrolysis coupled proton transport	Phatr3_J13096,Phatr3_J14544,Phatr3_J15145,Phatr3_J17928,Phatr3_J22609,	DiatomSpecific
GO:0006357	8.05	regulation of transcription from RNA polymerase II promoter	Phatr3_J34529,Phatr3_J47085,Phatr3_J47149,	DiatomSpecific
GO:0045980	7.11	negative regulation of nucleotide metabolic process	Phatr3_J44484,	DiatomSpecific
GO:0045132	7.11	meiotic chromosome segregation	Phatr3_J48813,	DiatomSpecific
GO:0043154	7.11	negative regulation of cysteine-type endopeptidase activity involved in apoptotic process	Phatr3_J32860,	DiatomSpecific
GO:0043066	7.11	negative regulation of apoptotic process	Phatr3_J32860,	DiatomSpecific
GO:0019079	7.11	viral genome replication	Phatr3_J32860,	DiatomSpecific
GO:0006909	7.11	phagocytosis	Phatr3_J49860,	DiatomSpecific
GO:0055114	6.36	oxidation-reduction process	Phatr3_EG00421,Phatr3_EG00927,Phatr3_EG02045,Phatr3_EG02084,Phatr3_J12243,Phatr3_J28181,Phatr3_J33767,Phatr3_J35460,Phatr3_J38427,Phatr3_J38702,Phatr3_J44303,Phatr3_J45635,Phatr3_J45800,Phatr3_J46359,Phatr3_J48603,Phatr3_J49046,Phatr3_J49829,Phatr3_J50514,Phatr3_J50545,Phatr3_J54643,Phatr3_J8683,Phatr3_J9897,	DiatomSpecific
GO:0007018	6.14	microtubule-based movement	Phatr3_J13169,Phatr3_J2418,Phatr3_J48134,Phatr3_J49712,	DiatomSpecific
GO:0006412	5.57	translation	Phatr3_EG00161,Phatr3_J10363,	DiatomSpecific
GO:0046854	4.88	phosphatidylinositol phosphorylation	Phatr3_J15031,Phatr3_J29004,Phatr3_J47389,	DiatomSpecific
GO:0045910	4.14	negative regulation of DNA recombination	Phatr3_J7866,	DiatomSpecific
GO:0043550	4.14	regulation of lipid kinase activity	Phatr3_J43088,	DiatomSpecific
GO:0043086	4.14	negative regulation of catalytic activity	Phatr3_J44484,	DiatomSpecific
GO:0034508	4.14	centromere complex assembly	Phatr3_EG00911,	DiatomSpecific
GO:0034219	4.14	carbohydrate transmembrane transport	Phatr3_EG02492,	DiatomSpecific
GO:0007275	4.14	multicellular organismal development	Phatr3_J47408,	DiatomSpecific
GO:0006334	4.41	nucleosome assembly	Phatr3_EG02092,Phatr3_J50493,	DiatomSpecific
GO:0006302	4.14	double-strand break repair	Phatr3_J43117,	DiatomSpecific
GO:0006122	4.14	mitochondrial electron transport, ubiquinol to cytochrome c	Phatr3_J35378,	DiatomSpecific
GO:0006355	39.24	regulation of transcription, DNA-templated	Phatr3_J17029,Phatr3_J51026,Phatr3_J8113,	EukProkSpecific
GO:0006468	16.72	protein phosphorylation	Phatr3_EG02312,Phatr3_J10499,Phatr3_J10539,Phatr3_J13150,Phatr3_J20262,Phatr3_J21961,Phatr3_J25067,Phatr3_J2845,Phatr3_J34071,Phatr3_J35463,Phatr3_J4129,Phatr3_J46850,Phatr3_J47992,Phatr3_J50135,Phatr3_J51279,Phatr3_J8773,Phatr3_J9200,	EukProkSpecific
GO:0007165	13.11	signal transduction	Phatr3_EG02235,Phatr3_J22713,Phatr3_J51810,Phatr3_J8113,	EukProkSpecific
GO:0055114	12.16	oxidation-reduction process	Phatr3_EG00617,Phatr3_EG01090,Phatr3_EG01802,Phatr3_EG02102,Phatr3_EG02172,Phatr3_EG02178,Phatr3_EG02222,Phatr3_EG02241,Phatr3_EG02270,Phatr3_EG02276,Phatr3_EG02284,Phatr3_EG02359,Phatr3_EG02375,Phatr3_EG02562,Phatr3_EG02584,Phatr3_J10497,Phatr3_J10567,Phatr3_J10757,Phatr3_J10788,Phatr3_J10852,Phatr3_J10970,Phatr3_J1129,Phatr3_J1155,Phatr3_J12043,Phatr3_J12155,Phatr3_J12171,Phatr3_J12233,Phatr3_J…	EukProkSpecific
GO:0015074	12.23	DNA integration	Phatr3_EG02206,Phatr3_J31537,	EukProkSpecific
GO:0016192	11.33	vesicle-mediated transport		EukProkSpecific
GO:0009765	9.41	photosynthesis, light harvesting		EukProkSpecific
GO:0035556	8.32	intracellular signal transduction	Phatr3_EG02081,	EukProkSpecific
GO:0032259	7.32	methylation	Phatr3_EG02235,Phatr3_EG02446,Phatr3_J10824,Phatr3_J11894,Phatr3_J11990,Phatr3_J12280,Phatr3_J13313,Phatr3_J14149,Phatr3_J15937,Phatr3_J16674,Phatr3_J1690,Phatr3_J17184,Phatr3_J18665,Phatr3_J18872,Phatr3_J19122,Phatr3_J20470,Phatr3_J20833,Phatr3_J25394,Phatr3_J29793,Phatr3_J33530,Phatr3_J34078,Phatr3_J34805,Phatr3_J35818,Phatr3_J39914,Phatr3_J44311,Phatr3_J44531,Phatr3_J45238,Phatr3_J46712,Phatr3…	EukProkSpecific
GO:0018298	7.78	protein-chromophore linkage		EukProkSpecific
GO:0015031	7.31	protein transport	Phatr3_EG02235,Phatr3_J22713,Phatr3_J41031,Phatr3_J43251,Phatr3_J51810,Phatr3_J9327,	EukProkSpecific
GO:0009058	7.44	biosynthetic process	Phatr3_EG00435,Phatr3_EG02290,Phatr3_EG02349,Phatr3_EG02640,Phatr3_J10100,Phatr3_J10378,Phatr3_J10418,Phatr3_J12031,Phatr3_J12269,Phatr3_J13265,Phatr3_J14917,Phatr3_J22554,Phatr3_J23871,Phatr3_J33756,Phatr3_J34010,Phatr3_J38891,Phatr3_J40163,Phatr3_J41807,Phatr3_J46479,Phatr3_J47067,Phatr3_J47685,Phatr3_J50356,Phatr3_J51422,Phatr3_J51609,Phatr3_J54068,Phatr3_J54621,Phatr3_J7294,Phatr3_Jdraft870,	EukProkSpecific
GO:0006810	7.90	transport	Phatr3_EG02320,Phatr3_J11826,Phatr3_J11843,Phatr3_J12520,Phatr3_J13076,Phatr3_J14212,Phatr3_J14618,Phatr3_J20424,Phatr3_J20872,Phatr3_J21970,Phatr3_J22353,Phatr3_J22803,Phatr3_J22896,Phatr3_J23497,Phatr3_J24978,Phatr3_J27923,Phatr3_J38642,Phatr3_J39708,Phatr3_J42538,Phatr3_J43611,Phatr3_J44535,Phatr3_J44871,Phatr3_J45621,Phatr3_J47218,Phatr3_J47843,Phatr3_J48178,Phatr3_J48794,Phatr3_J49522,Phatr3…	EukProkSpecific
GO:0008652	6.29	cellular amino acid biosynthetic process	Phatr3_EG02614,Phatr3_J10757,Phatr3_J18246,Phatr3_J18337,Phatr3_J19324,Phatr3_J22113,Phatr3_J25379,Phatr3_J30967,Phatr3_J42003,Phatr3_J43429,Phatr3_J43697,Phatr3_J52316,Phatr3_Jdraft542,	EukProkSpecific
GO:0006886	6.41	intracellular protein transport	Phatr3_EG02235,Phatr3_J22713,Phatr3_J34949,Phatr3_J43251,Phatr3_J51810,Phatr3_J9327,	EukProkSpecific
GO:0006418	6.03	tRNA aminoacylation for protein translation	Phatr3_EG01923,Phatr3_EG02218,Phatr3_EG02310,Phatr3_J11088,Phatr3_J15595,Phatr3_J17198,Phatr3_J18524,Phatr3_J21513,Phatr3_J23547,Phatr3_J23920,Phatr3_J25331,Phatr3_J26346,Phatr3_J29029,Phatr3_J29824,Phatr3_J30572,Phatr3_J32202,Phatr3_J33493,Phatr3_J36013,Phatr3_J42051,Phatr3_J42247,Phatr3_J43097,Phatr3_J51120,Phatr3_Jdraft780,	EukProkSpecific
GO:0015979	5.91	photosynthesis	Phatr3_J20331,Phatr3_J33017,Phatr3_J37959,	EukProkSpecific
GO:0006412	5.74	translation	Phatr3_EG00957,Phatr3_EG02218,Phatr3_EG02310,Phatr3_J10617,Phatr3_J10774,Phatr3_J10835,Phatr3_J11088,Phatr3_J11189,Phatr3_J11652,Phatr3_J11799,Phatr3_J12238,Phatr3_J12292,Phatr3_J12355,Phatr3_J13361,Phatr3_J13682,Phatr3_J14535,Phatr3_J14713,Phatr3_J14915,Phatr3_J15595,Phatr3_J16511,Phatr3_J17519,Phatr3_J19103,Phatr3_J19314,Phatr3_J21659,Phatr3_J23324,Phatr3_J23691,Phatr3_J26849,Phatr3_J27659,Phat…	EukProkSpecific
GO:0006265	5.63	DNA topological change	Phatr3_J1241,Phatr3_J15042,Phatr3_J21316,Phatr3_J24838,Phatr3_J33633,Phatr3_J47417,Phatr3_J8810,	EukProkSpecific
GO:0008299	4.10	isoprenoid biosynthetic process	Phatr3_EG02290,Phatr3_EG02359,Phatr3_J12330,Phatr3_J16649,Phatr3_J16870,Phatr3_J19000,Phatr3_J21829,Phatr3_J44955,Phatr3_J49325,Phatr3_J53929,Phatr3_J9258,	EukProkSpecific
GO:0008033	4.39	tRNA processing	Phatr3_EG02446,Phatr3_J13664,Phatr3_J15294,Phatr3_J16911,Phatr3_J17628,Phatr3_J19579,Phatr3_J23472,Phatr3_J24792,Phatr3_J3015,Phatr3_J34373,Phatr3_J3578,Phatr3_J4127,Phatr3_J43183,Phatr3_J46712,Phatr3_J4674,Phatr3_J4708,Phatr3_J47120,Phatr3_J48395,Phatr3_Jdraft1812,	EukProkSpecific
GO:0006779	4.79	porphyrin-containing compound biosynthetic process	Phatr3_J12925,Phatr3_J15068,Phatr3_J19188,Phatr3_J20757,Phatr3_J26952,Phatr3_J31109,Phatr3_J41746,Phatr3_J54134,	EukProkSpecific
GO:0006777	4.82	Mo-molybdopterin cofactor biosynthetic process	Phatr3_J10532,Phatr3_J13395,Phatr3_J15625,Phatr3_J44961,Phatr3_J9137,	EukProkSpecific
GO:0006629	4.43	lipid metabolic process	Phatr3_J17044,Phatr3_J22510,Phatr3_J22677,Phatr3_J28797,Phatr3_J29488,Phatr3_J38196,Phatr3_J46193,Phatr3_J47763,Phatr3_J48423,	EukProkSpecific
GO:0006284	4.70	base-excision repair	Phatr3_EG01638,Phatr3_EG02179,Phatr3_J12267,Phatr3_J12645,Phatr3_J44981,Phatr3_J46865,Phatr3_J48620,	EukProkSpecific
GO:0051276	3.85	chromosome organization	Phatr3_J25506,Phatr3_J30352,Phatr3_J44165,Phatr3_J52607,	EukProkSpecific
GO:0046034	3.85	ATP metabolic process	Phatr3_J14618,Phatr3_J24978,Phatr3_J27923,Phatr3_J54086,	EukProkSpecific
GO:0042823	3.85	pyridoxal phosphate biosynthetic process	Phatr3_EG01858,Phatr3_J29885,Phatr3_J47090,Phatr3_J48645,	EukProkSpecific
GO:0006355	31.48	regulation of transcription, DNA-templated	Phatr3_EG01287,Phatr3_EG01898,Phatr3_EG02017,Phatr3_J17029,Phatr3_J24019,Phatr3_J33295,Phatr3_J37144,Phatr3_J38312,Phatr3_J39335,Phatr3_J42995,Phatr3_J43176,Phatr3_J44108,Phatr3_J48109,Phatr3_J48763,Phatr3_J48930,Phatr3_J51026,Phatr3_J51406,Phatr3_J54067,Phatr3_J54505,Phatr3_J5718,Phatr3_J6586,Phatr3_J8113,Phatr3_J9231,	EukWideSpecific
GO:0006412	23.38	translation	Phatr3_EG00957,Phatr3_EG02121,Phatr3_EG02218,Phatr3_EG02219,Phatr3_EG02310,Phatr3_EG02323,Phatr3_EG02477,Phatr3_EG02552,Phatr3_J10196,Phatr3_J10617,Phatr3_J10769,Phatr3_J10774,Phatr3_J10835,Phatr3_J11032,Phatr3_J11088,Phatr3_J11189,Phatr3_J11458,Phatr3_J11652,Phatr3_J11799,Phatr3_J11953,Phatr3_J12238,Phatr3_J12292,Phatr3_J12355,Phatr3_J13361,Phatr3_J13682,Phatr3_J14535,Phatr3_J14713,Phatr3_J14915…	EukWideSpecific
GO:0015074	22.91	DNA integration	Phatr3_EG02206,Phatr3_J31537,	EukWideSpecific
GO:0009765	13.74	photosynthesis, light harvesting	Phatr3_EG02552,	EukWideSpecific
GO:0035556	12.04	intracellular signal transduction	Phatr3_EG02081,Phatr3_J42683,	EukWideSpecific
GO:0007165	12.31	signal transduction	Phatr3_EG02235,Phatr3_J11741,Phatr3_J21535,Phatr3_J22095,Phatr3_J22713,Phatr3_J31160,Phatr3_J42683,Phatr3_J46867,Phatr3_J51169,Phatr3_J51810,Phatr3_J573,Phatr3_J8113,Phatr3_J9927,	EukWideSpecific
GO:0018298	11.20	protein-chromophore linkage	Phatr3_EG02552,	EukWideSpecific
GO:0015979	7.95	photosynthesis	Phatr3_EG02552,Phatr3_J20331,Phatr3_J33017,Phatr3_J37959,Phatr3_J48359,	EukWideSpecific
GO:0055085	6.86	transmembrane transport	Phatr3_EG00772,Phatr3_EG00808,Phatr3_EG01375,Phatr3_EG02313,Phatr3_EG02328,Phatr3_EG02639,Phatr3_EG02645,Phatr3_J10409,Phatr3_J11387,Phatr3_J11826,Phatr3_J11843,Phatr3_J12520,Phatr3_J13034,Phatr3_J13167,Phatr3_J13538,Phatr3_J14366,Phatr3_J14922,Phatr3_J15329,Phatr3_J15815,Phatr3_J1598,Phatr3_J16210,Phatr3_J16286,Phatr3_J17199,Phatr3_J17794,Phatr3_J17914,Phatr3_J18197,Phatr3_J19030,Phatr3_J19586,P…	EukWideSpecific
GO:0006468	6.35	protein phosphorylation	Phatr3_EG01533,Phatr3_EG02211,Phatr3_EG02312,Phatr3_EG02345,Phatr3_J10499,Phatr3_J10531,Phatr3_J10539,Phatr3_J10628,Phatr3_J10954,Phatr3_J11403,Phatr3_J11633,Phatr3_J12339,Phatr3_J13150,Phatr3_J14003,Phatr3_J14553,Phatr3_J15848,Phatr3_J16032,Phatr3_J20262,Phatr3_J21410,Phatr3_J21961,Phatr3_J23198,Phatr3_J25067,Phatr3_J25334,Phatr3_J26925,Phatr3_J2845,Phatr3_J29223,Phatr3_J30019,Phatr3_J34071,Phat…	EukWideSpecific
GO:0006413	5.14	translational initiation	Phatr3_EG02323,Phatr3_J10835,Phatr3_J11458,Phatr3_J11652,Phatr3_J11934,Phatr3_J12868,Phatr3_J13088,Phatr3_J14917,Phatr3_J16281,Phatr3_J16688,Phatr3_J1874,Phatr3_J24493,Phatr3_J26975,Phatr3_J34538,Phatr3_J39526,Phatr3_J46479,Phatr3_J47027,Phatr3_J47039,Phatr3_J48306,Phatr3_J48547,Phatr3_J522,Phatr3_J8976,Phatr3_J9731,Phatr3_J9829,Phatr3_Jdraft358,	EukWideSpecific
GO:0000160	5.03	phosphorelay signal transduction system	Phatr3_J8113,	EukWideSpecific
GO:0042254	4.78	ribosome biogenesis	Phatr3_EG01010,Phatr3_J12144,Phatr3_J13281,Phatr3_J14145,Phatr3_J16065,Phatr3_J16814,Phatr3_J22658,Phatr3_J24493,Phatr3_J30660,Phatr3_J42831,Phatr3_J43574,Phatr3_J45441,Phatr3_J45888,Phatr3_J6258,Phatr3_J7346,Phatr3_J7349,Phatr3_J9197,Phatr3_J9983,	EukWideSpecific
GO:0006979	4.74	response to oxidative stress	Phatr3_J13005,Phatr3_J13107,Phatr3_J7718,Phatr3_Jdraft1023,	EukWideSpecific
GO:0006260	4.68	DNA replication	Phatr3_EG01006,Phatr3_EG02362,Phatr3_J11490,Phatr3_J11922,Phatr3_J13243,Phatr3_J14457,Phatr3_J18280,Phatr3_J18622,Phatr3_J29196,Phatr3_J37723,Phatr3_J40942,Phatr3_J42726,Phatr3_J43994,Phatr3_J45191,Phatr3_J468,Phatr3_J49374,Phatr3_J50274,Phatr3_J50732,Phatr3_J51005,Phatr3_J51407,Phatr3_J51412,Phatr3_J51597,Phatr3_J52561,Phatr3_J52678,Phatr3_J54677,Phatr3_J54992,Phatr3_J605,Phatr3_J9547,Phatr3_J98…	EukWideSpecific

## Sheet: HeatMap
GO:TERMS (BP)	Diatom Specific	EukProk Specific	EukWide Specific	Pt Specific
anaphase-promoting complex-dependent proteasomal ubiquitin-dependent protein catabolic process				6.47
ATP hydrolysis coupled proton transport	8.54
ATP metabolic process		3.85
base-excision repair		4.7
biosynthetic process		7.44
carbohydrate transmembrane transport	4.14
cellular amino acid biosynthetic process		6.29
centromere complex assembly	4.14
chromosome organization		3.85
cyclic nucleotide biosynthetic process				10.57
DNA integration		12.23	22.91	345.25
DNA replication			4.68
DNA topological change		5.63
DNA-templated transcription, initiation	16.13
double-strand break repair	4.14
G-protein coupled receptor signaling pathway	11.89
guanosine tetraphosphate metabolic process	10.65
histone deubiquitination				6.47
intracellular protein transport		6.41
intracellular signal transduction		8.32	12.04	9.63
intracellular transport	10.65
isoprenoid biosynthetic process		4.1		4.8
lipid metabolic process		4.43
malate transport				6.47
meiotic chromosome segregation	7.11
methylation		7.32		4.09
microtubule-based movement	6.14
mitochondrial electron transport, ubiquinol to cytochrome c	4.14
Mo-molybdopterin cofactor biosynthetic process		4.82
mRNA export from nucleus				6.47
multicellular organismal development	4.14
negative regulation of apoptotic process	7.11
negative regulation of catalytic activity	4.14
negative regulation of cysteine-type endopeptidase activity involved in apoptotic process	7.11
negative regulation of DNA recombination	4.14
negative regulation of nucleotide metabolic process	7.11
nucleosome assembly	4.41
oxidation-reduction process	6.36	12.16		4.5
pathogenesis				6.47
phagocytosis	7.11
phosphatidylinositol phosphorylation	4.88
phosphorelay signal transduction system			5.03
photosynthesis		5.91	7.95
photosynthesis, light harvesting		9.41	13.74	5.32
porphyrin-containing compound biosynthetic process		4.79
positive regulation of transcription, DNA-templated				6.47
protein phosphorylation	29.5	16.72	6.35	7.73
protein transport		7.31
protein-chromophore linkage		7.78	11.2
proteolysis involved in cellular protein catabolic process	24.23
pyridoxal phosphate biosynthetic process		3.85
regulation of lipid kinase activity	4.14
regulation of protein secretion				6.47
regulation of transcription from RNA polymerase II promoter	8.05
regulation of transcription, DNA-templated	85.53	39.24	31.48	86.91
response to oxidative stress			4.74
ribosome biogenesis			4.78
selenocysteinyl-tRNA(Sec) biosynthetic process				9.62
signal transduction		13.11	12.31	14.39
transcription elongation from RNA polymerase II promoter				6.47
transcription from RNA polymerase II promoter	12.42
translation	5.57	5.74	23.38	6.34
translational initiation			5.14
transmembrane transport			6.86
transport		7.9
tricarboxylic acid cycle				14.25
tRNA aminoacylation for protein translation		6.03
tRNA processing		4.39
vesicle-mediated transport		11.33
viral genome replication	7.11
