# Supplementary material for: Integrative analysis of large scale transcriptome data draws a comprehensive landscape of Phaeodactylum tricornutum genome and evolutionary origin of diatoms
Source: Sci Rep. 2018 Mar 19;8:4834. doi: 10.1038/s41598-018-23106-x (PMC5859163; doi:10.1038/s41598-018-23106-x)
Supplement: Supplementary file 9 — Table S6 [file 41598_2018_23106_MOESM9_ESM.xlsx]

## Sheet: Phatr3
Description	ASAFind				HECTAR
Identifier	SignalP D score	ASAfind has FWYL at +1	20aa TP score	ASAFind targeting prediction	signal peptide score	type II signal anchor score	chloroplast score	mitochondrion score	other score	HECTAR prediction
Phatr3_draftJ1023	0.590	No	0.853808672	Endomembrane	0.6802	0.0604	0.0406	-	-	signal peptide
Phatr3_draftJ1024	0.065	NA	NA	Other	0.0782	0.0266	-	0.1026	0.8974	other localisation
Phatr3_draftJ1025	0.287	NA	NA	Other	0.1386	0.0368	-	0.1963	0.8037	other localisation
Phatr3_draftJ1042	0.160	NA	NA	Other	0.2395	0.0485	-	0.2969	0.7031	other localisation
Phatr3_draftJ1048	0.067	NA	NA	Incomplete	0.0900	0.0280	-	0.1015	0.8985	Incomplete
Phatr3_draftJ1111	0.107	NA	NA	Other	0.0712	0.0251	-	0.2836	0.7164	other localisation
Phatr3_draftJ1121	0.107	NA	NA	Other	0.0888	0.0286	-	0.1083	0.8917	other localisation
Phatr3_draftJ1125	0.023	NA	NA	Other	0.0677	0.0245	-	0.1346	0.8654	other localisation
Phatr3_draftJ1127	0.145	NA	NA	Other	0.0919	0.0286	-	0.1086	0.8914	other localisation
Phatr3_draftJ1128	0.160	NA	NA	Other	0.1683	0.1966	-	0.2278	0.7722	other localisation
Phatr3_draftJ1129	0.066	NA	NA	Incomplete	0.0730	0.0260	-	0.2322	0.7678	Incomplete
Phatr3_draftJ1135	0.045	NA	NA	Other	0.0803	0.0267	-	0.0976	0.9024	other localisation
Phatr3_draftJ1143	0.794	F	4.670143901	Chloroplast, high confidence	0.7796	0.0543	0.4923	-	-	signal peptide
Phatr3_draftJ1147	0.835	No	1.318891903	Endomembrane	0.8106	0.0477	0.0228	-	-	signal peptide
Phatr3_draftJ1151	0.017	NA	NA	Other	0.0970	0.0277	-	0.0930	0.907	other localisation
Phatr3_draftJ1152	0.604	No	1.028855685	Endomembrane	0.6601	0.0604	0.2451	-	-	signal peptide
Phatr3_draftJ1155	0.164	NA	NA	Other	0.0649	0.0242	-	0.2117	0.7883	other localisation
Phatr3_draftJ116	0.757	F	3.952468077	Chloroplast, high confidence	0.7644	0.0878	0.2721	-	-	signal peptide
Phatr3_draftJ1160	0.075	NA	NA	Other	0.0546	0.0221	-	0.1343	0.8657	other localisation
Phatr3_draftJ1162	0.201	NA	NA	Other	0.0982	0.0302	-	0.1448	0.8552	other localisation
Phatr3_draftJ1166	0.815	F	4.670440867	Chloroplast, high confidence	0.7968	0.0757	0.2955	-	-	signal peptide
Phatr3_draftJ1168	0.172	NA	NA	Other	0.0943	0.0305	-	0.1490	0.851	other localisation
Phatr3_draftJ1180	0.103	NA	NA	Other	0.0738	0.0253	-	0.1227	0.8773	other localisation
Phatr3_draftJ1182	0.543	No	0.73508611	Endomembrane	0.4144	0.3136	0.0432	-	-	signal peptide
Phatr3_draftJ1185	0.021	NA	NA	Other	0.0522	0.0216	-	0.0924	0.9076	other localisation
Phatr3_draftJ1186	0.154	NA	NA	Other	0.0732	0.0257	-	0.1044	0.8956	other localisation
Phatr3_draftJ1189	0.815	F	4.670440867	Chloroplast, high confidence	0.7968	0.0757	0.2955	-	-	signal peptide
Phatr3_draftJ1191	0.168	NA	NA	Other	0.0943	0.0305	-	0.1462	0.8538	other localisation
Phatr3_draftJ1192	0.284	NA	NA	Other	0.1533	0.0379	-	0.6824	0.3176	mitochondrion
Phatr3_draftJ1197	0.094	NA	NA	Other	0.0726	0.0253	-	0.1462	0.8538	other localisation
Phatr3_draftJ1200	0.224	NA	NA	Incomplete	0.0915	0.0294	-	0.2142	0.7858	Incomplete
Phatr3_draftJ1202	0.038	NA	NA	Incomplete	0.0594	0.0229	-	0.0960	0.904	Incomplete
Phatr3_draftJ1210	0.038	NA	NA	Incomplete	0.0594	0.0229	-	0.0960	0.904	Incomplete
Phatr3_draftJ1211	0.605	No	0.793088739	Endomembrane	0.5328	0.0627	0.0256	-	-	signal peptide
Phatr3_draftJ1212	0.074	NA	NA	Other	0.0685	0.0250	-	0.1013	0.8987	other localisation
Phatr3_draftJ1216	0.594	W	1.164147895	Chloroplast, low confidence	0.6388	0.0597	0.0312	-	-	signal peptide
Phatr3_draftJ1233	0.086	NA	NA	Other	0.0621	0.0237	-	0.1014	0.8986	other localisation
Phatr3_draftJ1234	0.020	NA	NA	Other	0.0615	0.0233	-	0.0983	0.9017	other localisation
Phatr3_draftJ1239	0.366	NA	NA	Other	0.2207	0.0442	-	0.2028	0.7972	other localisation
Phatr3_draftJ1240	0.493	No	0.683100093	Endomembrane	0.2497	0.0476	-	0.1567	0.8433	other localisation
Phatr3_draftJ1241	0.159	NA	NA	Other	0.0945	0.0291	-	0.1845	0.8155	other localisation
Phatr3_draftJ1245	0.091	NA	NA	Other	0.2023	0.1129	-	0.1393	0.8607	other localisation
Phatr3_draftJ1248	0.797	F	4.504021645	Chloroplast, high confidence	0.7897	0.0528	0.3163	-	-	signal peptide
Phatr3_draftJ1249	0.785	No	1.113298754	Endomembrane	0.7430	0.0575	0.1990	-	-	signal peptide
Phatr3_draftJ1251	0.594	W	1.164147895	Chloroplast, low confidence	0.6388	0.0597	0.0312	-	-	signal peptide
Phatr3_draftJ1252	0.092	NA	NA	Other	0.1027	0.1416	-	0.1798	0.8202	other localisation
Phatr3_draftJ1259	0.095	NA	NA	Other	0.0827	0.0266	-	0.0943	0.9057	other localisation
Phatr3_draftJ1265	0.175	NA	NA	Other	0.1448	0.2294	-	0.1611	0.8389	other localisation
Phatr3_draftJ1274	0.140	NA	NA	Other	0.0628	0.0246	-	0.1171	0.8829	other localisation
Phatr3_draftJ1277	0.328	NA	NA	Other	0.2226	0.1688	-	0.2011	0.7989	other localisation
Phatr3_draftJ1280	0.413	NA	NA	Other	0.2511	0.0456	-	0.3077	0.6923	other localisation
Phatr3_draftJ1281	0.026	NA	NA	Other	0.0571	0.0223	-	0.0982	0.9018	other localisation
Phatr3_draftJ1284	0.027	NA	NA	Other	0.0687	0.0247	-	0.1101	0.8899	other localisation
Phatr3_draftJ1287	0.127	NA	NA	Other	0.0842	0.0273	-	0.1157	0.8843	other localisation
Phatr3_draftJ1291	0.039	NA	NA	Other	0.0626	0.0232	-	0.1087	0.8913	other localisation
Phatr3_draftJ1292	0.379	NA	NA	Other	0.1812	0.0427	-	0.1619	0.8381	other localisation
Phatr3_draftJ1293	0.200	NA	NA	Incomplete	0.1516	0.0383	-	0.1288	0.8712	Incomplete
Phatr3_draftJ1294	0.088	NA	NA	Other	0.0816	0.0273	-	0.1163	0.8837	other localisation
Phatr3_draftJ1298	0.028	NA	NA	Other	0.0710	0.0258	-	0.1280	0.872	other localisation
Phatr3_draftJ1302	0.232	NA	NA	Other	0.1937	0.0402	-	0.1526	0.8474	other localisation
Phatr3_draftJ1303	0.017	NA	NA	Other	0.0613	0.0232	-	0.1039	0.8961	other localisation
Phatr3_draftJ1304	0.058	NA	NA	Other	0.0617	0.0232	-	0.0917	0.9083	other localisation
Phatr3_draftJ1311	0.019	NA	NA	Other	0.0686	0.0254	-	0.1001	0.8999	other localisation
Phatr3_draftJ1315	0.082	NA	NA	Other	0.0738	0.0264	-	0.1873	0.8127	other localisation
Phatr3_draftJ1316	0.074	NA	NA	Other	0.0809	0.0267	-	0.0917	0.9083	other localisation
Phatr3_draftJ1317	0.212	NA	NA	Other	0.1273	0.6073	-	-	-	signal anchor
Phatr3_draftJ1329	0.037	NA	NA	Other	0.1439	0.0946	-	0.1197	0.8803	other localisation
Phatr3_draftJ1331	0.384	NA	NA	Other	0.4294	0.0606	-	0.1647	0.8353	other localisation
Phatr3_draftJ1350	0.051	NA	NA	Other	0.1066	0.1941	-	0.1608	0.8392	other localisation
Phatr3_draftJ1354	0.196	NA	NA	Other	0.0944	0.0296	-	0.1300	0.87	other localisation
Phatr3_draftJ1366	0.687	F	4.636955551	Chloroplast, high confidence	0.6275	0.0619	0.0838	-	-	signal peptide
Phatr3_draftJ1367	0.278	NA	NA	Other	0.2099	0.4661	-	-	-	signal anchor
Phatr3_draftJ1372	0.066	NA	NA	Other	0.0575	0.0230	-	0.0989	0.9011	other localisation
Phatr3_draftJ1373	0.088	NA	NA	Other	0.0742	0.0259	-	0.2649	0.7351	other localisation
Phatr3_draftJ1374	0.033	NA	NA	Other	0.0575	0.0224	-	0.1028	0.8972	other localisation
Phatr3_draftJ1377	0.124	NA	NA	Other	0.0717	0.0267	-	0.1688	0.8312	other localisation
Phatr3_draftJ1380	0.119	NA	NA	Other	0.0757	0.0261	-	0.0992	0.9008	other localisation
Phatr3_draftJ1384	0.193	NA	NA	Other	0.2516	0.0854	-	0.1552	0.8448	other localisation
Phatr3_draftJ1387	0.145	NA	NA	Other	0.1232	0.5394	-	-	-	signal anchor
Phatr3_draftJ1390	0.059	NA	NA	Other	0.0640	0.0244	-	0.1267	0.8733	other localisation
Phatr3_draftJ1391	0.134	NA	NA	Incomplete	0.0918	0.0315	-	0.1214	0.8786	Incomplete
Phatr3_draftJ1392	0.048	NA	NA	Other	0.0472	0.0206	-	0.1158	0.8842	other localisation
Phatr3_draftJ1393	0.028	NA	NA	Other	0.0574	0.0223	-	0.1014	0.8986	other localisation
Phatr3_draftJ1395	0.747	L	1.196540446	Chloroplast, low confidence	0.7224	0.0992	0.0343	-	-	signal peptide
Phatr3_draftJ1396	0.480	W	1.931405887	Chloroplast, low confidence	0.4757	0.1573	0.1999	-	-	signal peptide
Phatr3_draftJ1398	0.528	F	4.920072786	Chloroplast, low confidence	0.5127	0.2075	0.0590	-	-	signal peptide
Phatr3_draftJ1400	0.078	NA	NA	Other	0.0666	0.0248	-	0.1899	0.8101	other localisation
Phatr3_draftJ1418	0.511	No	0.859649661	Endomembrane	0.5921	0.1017	0.0171	-	-	signal peptide
Phatr3_draftJ1423	0.075	NA	NA	Other	0.0658	0.0241	-	0.2267	0.7733	other localisation
Phatr3_draftJ1425	0.119	NA	NA	Other	0.0858	0.0278	-	0.1068	0.8932	other localisation
Phatr3_draftJ1431	0.194	NA	NA	Other	0.1113	0.0319	-	0.1339	0.8661	other localisation
Phatr3_draftJ1435	0.238	NA	NA	Other	0.0919	0.0298	-	0.0944	0.9056	other localisation
Phatr3_draftJ1436	0.026	NA	NA	Other	0.0550	0.0222	-	0.0998	0.9002	other localisation
Phatr3_draftJ1437	0.034	NA	NA	Other	0.0591	0.0228	-	0.0983	0.9017	other localisation
Phatr3_draftJ1438	0.012	NA	NA	Other	0.0507	0.0215	-	0.0974	0.9026	other localisation
Phatr3_draftJ144	0.514	No	1.272756616	Endomembrane	0.2239	0.5255	-	-	-	signal anchor
Phatr3_draftJ1441	0.557	F	4.447031751	Chloroplast, high confidence	0.6022	0.0628	0.0341	-	-	signal peptide
Phatr3_draftJ1443	0.021	NA	NA	Other	0.0552	0.0220	-	0.1111	0.8889	other localisation
Phatr3_draftJ1444	0.066	NA	NA	Other	0.0604	0.0240	-	0.1030	0.897	other localisation
Phatr3_draftJ1446	0.161	NA	NA	Other	0.0696	0.0255	-	0.1449	0.8551	other localisation
Phatr3_draftJ1453	0.031	NA	NA	Other	0.0653	0.0240	-	0.1047	0.8953	other localisation
Phatr3_draftJ1463	0.030	NA	NA	Other	0.0569	0.0223	-	0.0970	0.903	other localisation
Phatr3_draftJ1464	0.730	F	4.702023294	Chloroplast, low confidence	0.7423	0.0942	0.1114	-	-	signal peptide
Phatr3_draftJ1467	0.239	NA	NA	Other	0.1667	0.0424	-	0.1291	0.8709	other localisation
Phatr3_draftJ1472	0.090	NA	NA	Other	0.0698	0.0249	-	0.1535	0.8465	other localisation
Phatr3_draftJ1478	0.250	NA	NA	Other	0.1050	0.0307	-	0.1106	0.8894	other localisation
Phatr3_draftJ1479	0.054	NA	NA	Other	0.0784	0.0265	-	0.1219	0.8781	other localisation
Phatr3_draftJ1480	0.077	NA	NA	Other	0.0669	0.0245	-	0.1921	0.8079	other localisation
Phatr3_draftJ1481	0.647	No	1.382458368	Endomembrane	0.5494	0.2098	0.1384	-	-	signal peptide
Phatr3_draftJ1483	0.402	NA	NA	Other	0.4348	0.0587	-	0.1263	0.8737	other localisation
Phatr3_draftJ1484	0.133	NA	NA	Other	0.0968	0.0295	-	0.1181	0.8819	other localisation
Phatr3_draftJ1488	0.402	NA	NA	Other	0.4388	0.0588	-	0.1274	0.8726	other localisation
Phatr3_draftJ1491	0.053	NA	NA	Other	0.0657	0.0239	-	0.0931	0.9069	other localisation
Phatr3_draftJ1493	0.053	NA	NA	Other	0.0661	0.0239	-	0.0993	0.9007	other localisation
Phatr3_draftJ1498	0.214	NA	NA	Other	0.0980	0.0294	-	0.1041	0.8959	other localisation
Phatr3_draftJ1499	0.745	F	4.996991422	Chloroplast, high confidence	0.6951	0.1287	0.0672	-	-	signal peptide
Phatr3_draftJ1500	0.030	NA	NA	Other	0.0580	0.0224	-	0.1015	0.8985	other localisation
Phatr3_draftJ1502	0.157	NA	NA	Other	0.1005	0.0299	-	0.1300	0.87	other localisation
Phatr3_draftJ1504	0.091	NA	NA	Other	0.0961	0.0294	-	0.1042	0.8958	other localisation
Phatr3_draftJ1505	0.233	NA	NA	Other	0.1941	0.0403	-	0.1497	0.8503	other localisation
Phatr3_draftJ1512	0.427	NA	NA	Other	0.3682	0.1226	-	0.1989	0.8011	other localisation
Phatr3_draftJ1513	0.035	NA	NA	Incomplete	0.0744	0.0256	-	0.1126	0.8874	Incomplete
Phatr3_draftJ1517	0.132	NA	NA	Other	0.0897	0.0285	-	0.1006	0.8994	other localisation
Phatr3_draftJ1518	0.724	No	0.773080305	Incomplete	0.6970	0.0628	0.0407	-	-	Incomplete
Phatr3_draftJ1519	0.425	NA	NA	Other	0.2904	0.0494	-	0.1287	0.8713	other localisation
Phatr3_draftJ152	0.046	NA	NA	Other	0.0646	0.0261	-	0.1109	0.8891	other localisation
Phatr3_draftJ1524	0.024	NA	NA	Other	0.0579	0.0225	-	0.1011	0.8989	other localisation
Phatr3_draftJ1525	0.167	NA	NA	Other	0.0881	0.0290	-	0.2359	0.7641	other localisation
Phatr3_draftJ1526	0.185	NA	NA	Other	0.0954	0.0302	-	0.1951	0.8049	other localisation
Phatr3_draftJ1528	0.024	NA	NA	Other	0.0607	0.0230	-	0.1080	0.892	other localisation
Phatr3_draftJ1534	0.016	NA	NA	Other	0.0561	0.0225	-	0.1602	0.8398	other localisation
Phatr3_draftJ1535	0.040	NA	NA	Other	0.0503	0.0215	-	0.1668	0.8332	other localisation
Phatr3_draftJ1537	0.024	NA	NA	Other	0.0677	0.0245	-	0.1303	0.8697	other localisation
Phatr3_draftJ1539	0.171	NA	NA	Other	0.1048	0.6126	-	-	-	signal anchor
Phatr3_draftJ1540	0.615	No	0.811615601	Endomembrane	0.5979	0.0618	0.0330	-	-	signal peptide
Phatr3_draftJ1548	0.026	NA	NA	Other	0.0636	0.0235	-	0.1059	0.8941	other localisation
Phatr3_draftJ1549	0.111	NA	NA	Incomplete	0.0754	0.0262	-	0.2230	0.777	Incomplete
Phatr3_draftJ1553	0.082	NA	NA	Other	0.0589	0.0231	-	0.1063	0.8937	other localisation
Phatr3_draftJ1554	0.879	No	0.864679952	Endomembrane	0.7972	0.0544	0.2105	-	-	signal peptide
Phatr3_draftJ1555	0.017	NA	NA	Incomplete	0.0693	0.0252	-	0.1580	0.842	Incomplete
Phatr3_draftJ1556	0.259	NA	NA	Other	0.2300	0.4386	-	-	-	signal anchor
Phatr3_draftJ1559	0.856	F	4.466281241	Chloroplast, low confidence	0.8328	0.0731	0.4745	-	-	signal peptide
Phatr3_draftJ1563	0.696	F	4.526128629	Chloroplast, high confidence	0.7134	0.0991	0.3107	-	-	signal peptide
Phatr3_draftJ1566	0.414	NA	NA	Other	0.3844	0.2094	-	0.3068	0.6932	other localisation
Phatr3_draftJ1567	0.050	NA	NA	Other	0.0747	0.0263	-	0.1288	0.8712	other localisation
Phatr3_draftJ1568	0.733	F	5.221454889	Chloroplast, high confidence	0.7196	0.0571	0.5197	-	-	chloroplast
Phatr3_draftJ1569	0.768	F	4.87520127	Chloroplast, high confidence	0.7632	0.0545	0.6529	-	-	chloroplast
Phatr3_draftJ1570	0.754	L	1.995519766	Chloroplast, low confidence	0.7380	0.0580	0.0262	-	-	signal peptide
Phatr3_draftJ1571	0.716	No	0.974644827	Endomembrane	0.6498	0.1340	0.4246	-	-	signal peptide
Phatr3_draftJ1572	0.287	NA	NA	Other	0.1533	0.0379	-	0.6786	0.3214	mitochondrion
Phatr3_draftJ1579	0.278	NA	NA	Other	0.0649	0.0247	-	0.1438	0.8562	other localisation
Phatr3_draftJ1580	0.788	No	1.219522877	Endomembrane	0.5593	0.0603	0.0671	-	-	signal peptide
Phatr3_draftJ1581	0.020	NA	NA	Other	0.0759	0.0268	-	0.1241	0.8759	other localisation
Phatr3_draftJ1583	0.048	NA	NA	Other	0.0545	0.0219	-	0.1244	0.8756	other localisation
Phatr3_draftJ1587	0.717	No	0.974644827	Endomembrane	0.6497	0.1340	0.4246	-	-	signal peptide
Phatr3_draftJ1590	0.052	NA	NA	Other	0.0830	0.0271	-	0.1333	0.8667	other localisation
Phatr3_draftJ1591	0.696	No	1.932932512	Endomembrane	0.7297	0.0552	0.0771	-	-	signal peptide
Phatr3_draftJ1600	0.795	F	4.481233404	Chloroplast, high confidence	0.7900	0.0528	0.7009	-	-	chloroplast
Phatr3_draftJ1601	0.785	No	1.113298754	Endomembrane	0.7430	0.0575	0.1990	-	-	signal peptide
Phatr3_draftJ1610	0.095	NA	NA	Other	0.0827	0.0266	-	0.0943	0.9057	other localisation
Phatr3_draftJ1611	0.016	NA	NA	Other	0.0554	0.0219	-	0.1182	0.8818	other localisation
Phatr3_draftJ1613	0.111	NA	NA	Other	0.1127	0.1537	-	0.1619	0.8381	other localisation
Phatr3_draftJ1616	0.076	NA	NA	Other	0.0596	0.0235	-	0.1808	0.8192	other localisation
Phatr3_draftJ1617	0.243	NA	NA	Other	0.1138	0.0331	-	0.5473	0.4527	mitochondrion
Phatr3_draftJ1618	0.194	NA	NA	Other	0.2355	0.1171	-	0.1302	0.8698	other localisation
Phatr3_draftJ1619	0.069	NA	NA	Other	0.0709	0.0251	-	0.1067	0.8933	other localisation
Phatr3_draftJ1621	0.154	NA	NA	Other	0.1548	0.4038	-	0.1879	0.8121	other localisation
Phatr3_draftJ1622	0.133	NA	NA	Other	0.0859	0.0283	-	0.1293	0.8707	other localisation
Phatr3_draftJ1623	0.198	NA	NA	Other	0.0982	0.6177	-	-	-	signal anchor
Phatr3_draftJ1624	0.207	NA	NA	Incomplete	0.1153	0.4653	-	-	-	Incomplete
Phatr3_draftJ1626	0.033	NA	NA	Other	0.0577	0.0224	-	0.0995	0.9005	other localisation
Phatr3_draftJ1628	0.090	NA	NA	Other	0.0557	0.0224	-	0.1028	0.8972	other localisation
Phatr3_draftJ1631	0.139	NA	NA	Other	0.1122	0.4891	-	-	-	signal anchor
Phatr3_draftJ1633	0.016	NA	NA	Incomplete	0.0579	0.0224	-	0.1073	0.8927	Incomplete
Phatr3_draftJ1637	0.022	NA	NA	Other	0.0695	0.0255	-	0.1187	0.8813	other localisation
Phatr3_draftJ1638	0.078	NA	NA	Other	0.0642	0.0243	-	0.1108	0.8892	other localisation
Phatr3_draftJ1639	0.032	NA	NA	Other	0.0596	0.0227	-	0.0914	0.9086	other localisation
Phatr3_draftJ1640	0.145	NA	NA	Incomplete	0.1026	0.6171	-	-	-	Incomplete
Phatr3_draftJ1641	0.176	NA	NA	Other	0.0799	0.0282	-	0.1003	0.8997	other localisation
Phatr3_draftJ1642	0.402	NA	NA	Other	0.2170	0.4553	-	-	-	signal anchor
Phatr3_draftJ1643	0.211	NA	NA	Other	0.0813	0.0272	-	0.4594	0.5406	other localisation
Phatr3_draftJ1645	0.863	No	1.244286775	Endomembrane	0.8058	0.0530	0.0324	-	-	signal peptide
Phatr3_draftJ1646	0.097	NA	NA	Other	0.0608	0.0235	-	0.1002	0.8998	other localisation
Phatr3_draftJ1647	0.047	NA	NA	Other	0.0834	0.0377	-	0.1468	0.8532	other localisation
Phatr3_draftJ1648	0.437	W	2.144857255	Chloroplast, high confidence	0.5126	0.0619	0.3969	-	-	signal peptide
Phatr3_draftJ1649	0.814	F	5.295847296	Chloroplast, low confidence	0.7894	0.0517	0.9280	-	-	chloroplast
Phatr3_draftJ165	0.046	NA	NA	Other	0.0646	0.0261	-	0.1109	0.8891	other localisation
Phatr3_draftJ1650	0.102	NA	NA	Other	0.0791	0.0275	-	0.2348	0.7652	other localisation
Phatr3_draftJ1652	0.339	NA	NA	Other	0.2512	0.0523	-	0.5875	0.4125	mitochondrion
Phatr3_draftJ1654	0.111	NA	NA	Incomplete	0.0663	0.0253	-	0.1115	0.8885	Incomplete
Phatr3_draftJ1655	0.575	No	2.220700938	Incomplete	0.6182	0.0819	0.7428	-	-	Incomplete
Phatr3_draftJ1656	0.616	F	4.825939727	Chloroplast, low confidence	0.4920	0.0562	0.0411	-	-	signal peptide
Phatr3_draftJ1660	0.558	F	4.431084621	Chloroplast, high confidence	0.5966	0.0592	0.8796	-	-	chloroplast
Phatr3_draftJ1662	0.060	NA	NA	Other	0.0807	0.0264	-	0.0941	0.9059	other localisation
Phatr3_draftJ1667	0.051	NA	NA	Other	0.0773	0.0281	-	0.1112	0.8888	other localisation
Phatr3_draftJ1668	0.813	F	4.775074899	Chloroplast, high confidence	0.8056	0.0781	0.8301	-	-	chloroplast
Phatr3_draftJ1680	0.477	No	1.076496244	Endomembrane	0.4015	0.2860	0.0796	-	-	signal peptide
Phatr3_draftJ1682	0.015	NA	NA	Other	0.0680	0.0247	-	0.1167	0.8833	other localisation
Phatr3_draftJ1684	0.078	NA	NA	Other	0.1015	0.0309	-	0.1301	0.8699	other localisation
Phatr3_draftJ1686	0.179	NA	NA	Other	0.2122	0.0462	-	0.1104	0.8896	other localisation
Phatr3_draftJ1689	0.649	F	5.329176987	Chloroplast, high confidence	0.6609	0.0577	0.4821	-	-	signal peptide
Phatr3_draftJ1691	0.823	No	0.750860586	Endomembrane	0.7684	0.1001	0.0435	-	-	signal peptide
Phatr3_draftJ1692	0.129	NA	NA	Other	0.1280	0.1082	-	0.1873	0.8127	other localisation
Phatr3_draftJ1693	0.230	NA	NA	Other	0.1198	0.0336	-	0.7078	0.2922	mitochondrion
Phatr3_draftJ1694	0.030	NA	NA	Other	0.0470	0.0221	-	0.4223	0.5777	other localisation
Phatr3_draftJ1695	0.048	NA	NA	Other	0.0641	0.0237	-	0.0970	0.903	other localisation
Phatr3_draftJ1697	0.847	No	1.154196567	Endomembrane	0.8351	0.0464	0.2625	-	-	signal peptide
Phatr3_draftJ1699	0.401	NA	NA	Incomplete	0.4676	0.0636	-	0.4051	0.5949	Incomplete
Phatr3_draftJ1704	0.077	NA	NA	Other	0.0672	0.0243	-	0.2355	0.7645	other localisation
Phatr3_draftJ1714	0.893	F	4.110987319	Chloroplast, high confidence	0.8282	0.0810	0.3033	-	-	signal peptide
Phatr3_draftJ1717	0.758	Y	1.253115777	Chloroplast, low confidence	0.7431	0.1036	0.7061	-	-	chloroplast
Phatr3_draftJ1718	0.729	No	0.787569676	Endomembrane	0.7195	0.0570	0.0258	-	-	signal peptide
Phatr3_draftJ1723	0.015	NA	NA	Other	0.0503	0.0212	-	0.1338	0.8662	other localisation
Phatr3_draftJ1724	0.092	NA	NA	Incomplete	0.1234	0.2524	-	0.3414	0.6586	Incomplete
Phatr3_draftJ1725	0.869	F	4.527835404	Chloroplast, high confidence	0.8102	0.0544	0.3441	-	-	signal peptide
Phatr3_draftJ1730	0.234	NA	NA	Other	0.0833	0.0301	-	0.1917	0.8083	other localisation
Phatr3_draftJ1731	0.148	NA	NA	Other	0.1061	0.6127	-	-	-	signal anchor
Phatr3_draftJ1732	0.618	F	4.699763146	Chloroplast, low confidence	0.6448	0.1198	0.0526	-	-	signal peptide
Phatr3_draftJ1734	0.131	NA	NA	Other	0.0855	0.0288	-	0.0984	0.9016	other localisation
Phatr3_draftJ1735	0.068	NA	NA	Other	0.0689	0.0245	-	0.1137	0.8863	other localisation
Phatr3_draftJ1737	0.708	No	1.163813073	Endomembrane	0.6544	0.0927	0.0203	-	-	signal peptide
Phatr3_draftJ174	0.295	NA	NA	Other	0.2191	0.0448	-	0.5423	0.4577	mitochondrion
Phatr3_draftJ1740	0.078	NA	NA	Other	0.0743	0.0257	-	0.1185	0.8815	other localisation
Phatr3_draftJ1746	0.206	NA	NA	Other	0.2313	0.2444	-	0.1598	0.8402	other localisation
Phatr3_draftJ1747	0.115	NA	NA	Other	0.0826	0.0270	-	0.1084	0.8916	other localisation
Phatr3_draftJ1748	0.123	NA	NA	Incomplete	0.0712	0.0260	-	0.2449	0.7551	Incomplete
Phatr3_draftJ1749	0.120	NA	NA	Other	0.0530	0.0217	-	0.1719	0.8281	other localisation
Phatr3_draftJ1750	0.366	NA	NA	Other	0.1949	0.5491	-	-	-	signal anchor
Phatr3_draftJ1756	0.741	No	0.85575828	Endomembrane	0.8218	0.0502	0.0721	-	-	signal peptide
Phatr3_draftJ1757	0.477	No	1.209772281	Endomembrane	0.5311	0.0657	0.0153	-	-	signal peptide
Phatr3_draftJ1758	0.027	NA	NA	Other	0.0570	0.0222	-	0.1016	0.8984	other localisation
Phatr3_draftJ1759	0.726	No	1.041055251	Endomembrane	0.4982	0.0559	0.0296	-	-	signal peptide
Phatr3_draftJ1760	0.828	No	0.693730823	Endomembrane	0.7931	0.0543	0.1683	-	-	signal peptide
Phatr3_draftJ1761	0.133	NA	NA	Other	0.0801	0.0271	-	0.0906	0.9094	other localisation
Phatr3_draftJ1762	0.159	NA	NA	Other	0.1175	0.0334	-	0.1263	0.8737	other localisation
Phatr3_draftJ1763	0.064	NA	NA	Other	0.0779	0.0265	-	0.1251	0.8749	other localisation
Phatr3_draftJ1764	0.069	NA	NA	Other	0.0919	0.0286	-	0.1140	0.886	other localisation
Phatr3_draftJ1766	0.168	NA	NA	Other	0.2322	0.1250	-	0.1764	0.8236	other localisation
Phatr3_draftJ1767	0.034	NA	NA	Other	0.0830	0.0272	-	0.0999	0.9001	other localisation
Phatr3_draftJ1768	0.048	NA	NA	Other	0.0911	0.0292	-	0.1136	0.8864	other localisation
Phatr3_draftJ1769	0.023	NA	NA	Other	0.0602	0.0228	-	0.0899	0.9101	other localisation
Phatr3_draftJ1770	0.051	NA	NA	Other	0.0635	0.0240	-	0.0924	0.9076	other localisation
Phatr3_draftJ1771	0.027	NA	NA	Other	0.0517	0.0215	-	0.0964	0.9036	other localisation
Phatr3_draftJ1772	0.287	NA	NA	Incomplete	0.1348	0.0374	-	0.1739	0.8261	Incomplete
Phatr3_draftJ1777	0.085	NA	NA	Incomplete						Incomplete
Phatr3_draftJ1784	0.178	NA	NA	Other	0.2035	0.0554	-	0.1125	0.8875	other localisation
Phatr3_draftJ1786	0.308	NA	NA	Incomplete						Incomplete
Phatr3_draftJ18	0.148	NA	NA	Other	0.0639	0.0242	-	0.1651	0.8349	other localisation
Phatr3_draftJ1806	0.111	NA	NA	Other	0.1251	0.1710	-	0.1754	0.8246	other localisation
Phatr3_draftJ1812	0.081	NA	NA	Other	0.1397	0.0329	-	0.1206	0.8794	other localisation
Phatr3_draftJ1820	0.066	NA	NA	Other	0.0763	0.0262	-	0.2294	0.7706	other localisation
Phatr3_draftJ1828	0.722	F	4.621099346	Chloroplast, high confidence	0.7963	0.0500	0.3011	-	-	signal peptide
Phatr3_draftJ1869	0.049	NA	NA	Incomplete	0.0631	0.0237	-	0.0996	0.9004	Incomplete
Phatr3_draftJ1870	0.677	No	1.236814483	Endomembrane	0.3213	0.4690	-	-	-	signal anchor
Phatr3_draftJ206	0.133	NA	NA	Other	0.0822	0.0277	-	0.1089	0.8911	other localisation
Phatr3_draftJ218	0.105	NA	NA	Other	0.1559	0.0779	-	0.1643	0.8357	other localisation
Phatr3_draftJ223	0.121	NA	NA	Other	0.0943	0.0331	-	0.4271	0.5729	other localisation
Phatr3_draftJ224	0.025	NA	NA	Other	0.0590	0.0242	-	0.1220	0.878	other localisation
Phatr3_draftJ231	0.199	NA	NA	Other	0.1256	0.0349	-	0.1175	0.8825	other localisation
Phatr3_draftJ251	0.311	NA	NA	Incomplete	0.2276	0.0469	-	0.5105	0.4895	Incomplete
Phatr3_draftJ252	0.424	NA	NA	Other	0.4744	0.1600	0.0619	-	-	signal peptide
Phatr3_draftJ263	0.810	F	5.435080455	Chloroplast, high confidence	0.8216	0.0497	0.0759	-	-	signal peptide
Phatr3_draftJ270	0.051	NA	NA	Other	0.0759	0.0256	-	0.0990	0.901	other localisation
Phatr3_draftJ276	0.295	NA	NA	Other	0.1594	0.0387	-	0.1268	0.8732	other localisation
Phatr3_draftJ278	0.166	NA	NA	Other	0.0821	0.0268	-	0.2515	0.7485	other localisation
Phatr3_draftJ289	0.799	No	1.138793987	Endomembrane	0.7873	0.0540	0.4084	-	-	signal peptide
Phatr3_draftJ292	0.057	NA	NA	Other	0.0564	0.0227	-	0.1466	0.8534	other localisation
Phatr3_draftJ295	0.587	No	1.181723227	Endomembrane	0.6209	0.0601	0.0296	-	-	signal peptide
Phatr3_draftJ297	0.748	F	4.465797364	Chloroplast, high confidence	0.7117	0.0566	0.3182	-	-	signal peptide
Phatr3_draftJ308	0.081	NA	NA	Other	0.0674	0.0246	-	0.1277	0.8723	other localisation
Phatr3_draftJ310	0.061	NA	NA	Other	0.0761	0.0265	-	0.1143	0.8857	other localisation
Phatr3_draftJ313	0.424	NA	NA	Other	0.4744	0.1600	0.0619	-	-	signal peptide
Phatr3_draftJ315	0.635	F	4.456890286	Chloroplast, low confidence	0.6337	0.0624	0.2009	-	-	signal peptide
Phatr3_draftJ348	0.352	NA	NA	Incomplete	0.4489	0.0629	-	0.8077	0.1923	Incomplete
Phatr3_draftJ356	0.136	NA	NA	Other	0.0743	0.0253	-	0.1135	0.8865	other localisation
Phatr3_draftJ358	0.011	NA	NA	Other	0.0493	0.0211	-	0.1009	0.8991	other localisation
Phatr3_draftJ371	0.049	NA	NA	Other	0.0634	0.0234	-	0.1335	0.8665	other localisation
Phatr3_draftJ375	0.065	NA	NA	Other	0.0706	0.0250	-	0.0980	0.902	other localisation
Phatr3_draftJ383	0.108	NA	NA	Other	0.0728	0.0254	-	0.1176	0.8824	other localisation
Phatr3_draftJ391	0.065	NA	NA	Other	0.0577	0.0225	-	0.1026	0.8974	other localisation
Phatr3_draftJ392	0.035	NA	NA	Other	0.0725	0.0256	-	0.1019	0.8981	other localisation
Phatr3_draftJ402	0.244	NA	NA	Other	0.1252	0.0347	-	0.1211	0.8789	other localisation
Phatr3_draftJ417	0.053	NA	NA	Other	0.0650	0.0239	-	0.1413	0.8587	other localisation
Phatr3_draftJ420	0.275	NA	NA	Other	0.1153	0.0339	-	0.7974	0.2026	mitochondrion
Phatr3_draftJ430	0.035	NA	NA	Other	0.0725	0.0256	-	0.1019	0.8981	other localisation
Phatr3_draftJ436	0.035	NA	NA	Other	0.0721	0.0255	-	0.1034	0.8966	other localisation
Phatr3_draftJ439	0.244	NA	NA	Other	0.1252	0.0347	-	0.1211	0.8789	other localisation
Phatr3_draftJ453	0.337	NA	NA	Other	0.4983	0.0576	0.1882	-	-	signal peptide
Phatr3_draftJ462	0.081	NA	NA	Other	0.1123	0.2431	-	0.2187	0.7813	other localisation
Phatr3_draftJ465	0.037	NA	NA	Other	0.0562	0.0230	-	0.1017	0.8983	other localisation
Phatr3_draftJ474	0.100	NA	NA	Other	0.1070	0.0311	-	0.1123	0.8877	other localisation
Phatr3_draftJ477	0.026	NA	NA	Other	0.0571	0.0242	-	0.1088	0.8912	other localisation
Phatr3_draftJ497	0.302	NA	NA	Other	0.1540	0.5163	-	-	-	signal anchor
Phatr3_draftJ509	0.163	NA	NA	Other	0.0789	0.0272	-	0.1129	0.8871	other localisation
Phatr3_draftJ52	0.125	NA	NA	Other	0.0578	0.0225	-	0.2035	0.7965	other localisation
Phatr3_draftJ521	0.239	NA	NA	Other	0.1223	0.0334	-	0.7933	0.2067	mitochondrion
Phatr3_draftJ542	0.704	No	1.990955305	Endomembrane	0.6450	0.0643	0.9786	-	-	chloroplast
Phatr3_draftJ552	0.018	NA	NA	Other	0.0533	0.0220	-	0.1012	0.8988	other localisation
Phatr3_draftJ559	0.098	NA	NA	Other	0.0490	0.0213	-	0.2437	0.7563	other localisation
Phatr3_draftJ561	0.848	F	4.855275981	Chloroplast, high confidence	0.7694	0.0556	0.2230	-	-	signal peptide
Phatr3_draftJ590	0.037	NA	NA	Other	0.0560	0.0230	-	0.1013	0.8987	other localisation
Phatr3_draftJ598	0.038	NA	NA	Other	0.0584	0.0230	-	0.0938	0.9062	other localisation
Phatr3_draftJ609	0.451	F	4.417569429	Chloroplast, high confidence	0.2616	0.4898	-	-	-	signal anchor
Phatr3_draftJ611	0.123	NA	NA	Other	0.0733	0.0255	-	0.1528	0.8472	other localisation
Phatr3_draftJ626	0.023	NA	NA	Other	0.0517	0.0215	-	0.1061	0.8939	other localisation
Phatr3_draftJ636	0.031	NA	NA	Other	0.0617	0.0233	-	0.1439	0.8561	other localisation
Phatr3_draftJ645	0.676	No	1.454070861	Endomembrane	0.7352	0.0575	0.3782	-	-	signal peptide
Phatr3_draftJ706	0.028	NA	NA	Other	0.0550	0.0221	-	0.1032	0.8968	other localisation
Phatr3_draftJ719	0.035	NA	NA	Other	0.0580	0.0225	-	0.1035	0.8965	other localisation
Phatr3_draftJ741	0.037	NA	NA	Other	0.0605	0.0230	-	0.1086	0.8914	other localisation
Phatr3_draftJ748	0.054	NA	NA	Other	0.0677	0.0245	-	0.1237	0.8763	other localisation
Phatr3_draftJ765	0.232	NA	NA	Other	0.2883	0.0525	-	0.6928	0.3072	mitochondrion
Phatr3_draftJ780	0.654	W	2.038447183	Chloroplast, high confidence	0.6749	0.0601	0.3487	-	-	signal peptide
Phatr3_draftJ79	0.037	NA	NA	Other	0.0574	0.0223	-	0.1043	0.8957	other localisation
Phatr3_draftJ800	0.018	NA	NA	Other	0.0603	0.0231	-	0.0967	0.9033	other localisation
Phatr3_draftJ825	0.815	F	5.47757902	Chloroplast, high confidence	0.7562	0.0553	0.8708	-	-	chloroplast
Phatr3_draftJ853	0.259	NA	NA	Other	0.1056	0.0313	-	0.1121	0.8879	other localisation
Phatr3_draftJ866	0.226	NA	NA	Other	0.1737	0.0979	-	0.1517	0.8483	other localisation
Phatr3_draftJ870	0.764	W	1.463605849	Chloroplast, low confidence	0.8146	0.0489	0.1711	-	-	signal peptide
Phatr3_draftJ877	0.035	NA	NA	Other	0.0631	0.0236	-	0.1485	0.8515	other localisation
Phatr3_draftJ913	0.035	NA	NA	Other	0.0727	0.0253	-	0.1099	0.8901	other localisation
Phatr3_draftJ920	0.039	NA	NA	Other	0.0528	0.0217	-	0.1318	0.8682	other localisation
Phatr3_draftJ955	0.075	NA	NA	Other	0.0793	0.0261	-	0.1919	0.8081	other localisation
Phatr3_draftJ972	0.201	NA	NA	Other	0.1295	0.1527	-	0.1498	0.8502	other localisation
Phatr3_draftJ976	0.174	NA	NA	Other	0.0930	0.0290	-	0.5642	0.4358	mitochondrion
Phatr3_draftJ977	0.127	NA	NA	Other	0.1144	0.0325	-	0.1443	0.8557	other localisation
Phatr3_draftJ998	0.259	NA	NA	Other	0.1056	0.0313	-	0.1121	0.8879	other localisation
Phatr3_EG00032	0.014	NA	NA	Other	0.0674	0.0243	-	0.1051	0.8949	other localisation
Phatr3_EG00033	0.021	NA	NA	Other	0.0662	0.0240	-	0.1061	0.8939	other localisation
Phatr3_EG00034	0.015	NA	NA	Other	0.0559	0.0226	-	0.1144	0.8856	other localisation
Phatr3_EG00035	0.168	NA	NA	Other	0.1077	0.0326	-	0.1257	0.8743	other localisation
Phatr3_EG00036	0.172	NA	NA	Other	0.0903	0.0292	-	0.1029	0.8971	other localisation
Phatr3_EG00037	0.037	NA	NA	Other	0.0767	0.0272	-	0.1505	0.8495	other localisation
Phatr3_EG00038	0.769	F	4.433226257	Chloroplast, low confidence	0.4023	0.4035	-	-	-	signal anchor
Phatr3_EG00039	0.557	F	5.456266309	Chloroplast, high confidence	0.4147	0.0576	-	0.2312	0.7688	other localisation
Phatr3_EG00040	0.562	No	0.750790855	Endomembrane	0.5085	0.2129	0.0444	-	-	signal peptide
Phatr3_EG00041	0.096	NA	NA	Other	0.0974	0.5410	-	-	-	signal anchor
Phatr3_EG00042	0.646	F	4.862013962	Chloroplast, low confidence	0.7139	0.0861	0.1519	-	-	signal peptide
Phatr3_EG00043	0.242	NA	NA	Other	0.1138	0.0322	-	0.1002	0.8998	other localisation
Phatr3_EG00044	0.409	NA	NA	Other	0.4744	0.0616	0.0167	-	-	signal peptide
Phatr3_EG00045	0.061	NA	NA	Other	0.0538	0.0220	-	0.0906	0.9094	other localisation
Phatr3_EG00046	0.042	NA	NA	Other	0.0602	0.0228	-	0.3261	0.6739	other localisation
Phatr3_EG00047	0.066	NA	NA	Other	0.0694	0.0247	-	0.0934	0.9066	other localisation
Phatr3_EG00048	0.051	NA	NA	Other	0.0719	0.0251	-	0.2735	0.7265	other localisation
Phatr3_EG00049	0.097	NA	NA	Other	0.1295	0.0335	-	0.2104	0.7896	other localisation
Phatr3_EG00050	0.493	No	0.869934149	Endomembrane	0.3717	0.0513	-	0.2442	0.7558	other localisation
Phatr3_EG00051	0.648	No	0.616934584	Endomembrane	0.6437	0.1428	0.2023	-	-	signal peptide
Phatr3_EG00052	0.161	NA	NA	Other	0.0979	0.0300	-	0.1186	0.8814	other localisation
Phatr3_EG00053	0.018	NA	NA	Other	0.0547	0.0218	-	0.0954	0.9046	other localisation
Phatr3_EG00054	0.051	NA	NA	Other	0.0555	0.0223	-	0.1246	0.8754	other localisation
Phatr3_EG00055	0.110	NA	NA	Other	0.1236	0.0327	-	0.2020	0.798	other localisation
Phatr3_EG00056	0.821	No	1.285360807	Endomembrane	0.7993	0.0505	0.0380	-	-	signal peptide
Phatr3_EG00057	0.117	NA	NA	Incomplete	0.1132	0.0320	-	0.1987	0.8013	Incomplete
Phatr3_EG00058	0.352	NA	NA	Other	0.1602	0.0397	-	0.1163	0.8837	other localisation
Phatr3_EG00059	0.064	NA	NA	Other	0.0720	0.0251	-	0.0981	0.9019	other localisation
Phatr3_EG00060	0.136	NA	NA	Other	0.0932	0.0295	-	0.1118	0.8882	other localisation
Phatr3_EG00061	0.652	L	1.821866125	Chloroplast, low confidence	0.6752	0.0630	0.2725	-	-	signal peptide
Phatr3_EG00062	0.057	NA	NA	Other	0.0692	0.0246	-	0.0914	0.9086	other localisation
Phatr3_EG00063	0.199	NA	NA	Other	0.1182	0.0330	-	0.1669	0.8331	other localisation
Phatr3_EG00064	0.368	NA	NA	Other	0.4248	0.0590	-	0.2267	0.7733	other localisation
Phatr3_EG00065	0.074	NA	NA	Other	0.0644	0.0238	-	0.1288	0.8712	other localisation
Phatr3_EG00066	0.093	NA	NA	Other	0.0777	0.0269	-	0.1234	0.8766	other localisation
Phatr3_EG00067	0.296	NA	NA	Other	0.2686	0.0451	-	0.6831	0.3169	mitochondrion
Phatr3_EG00068	0.201	NA	NA	Other	0.0989	0.0305	-	0.1095	0.8905	other localisation
Phatr3_EG00069	0.309	NA	NA	Incomplete	0.1870	0.0432	-	0.1324	0.8676	Incomplete
Phatr3_EG00070	0.148	NA	NA	Other	0.0877	0.0282	-	0.1080	0.892	other localisation
Phatr3_EG00071	0.087	NA	NA	Other	0.0611	0.0236	-	0.1186	0.8814	other localisation
Phatr3_EG00072	0.198	NA	NA	Other	0.0989	0.0305	-	0.1094	0.8906	other localisation
Phatr3_EG00073	0.127	NA	NA	Other	0.1011	0.5743	-	-	-	signal anchor
Phatr3_EG00074	0.081	NA	NA	Incomplete	0.0728	0.0255	-	0.0974	0.9026	Incomplete
Phatr3_EG00075	0.221	NA	NA	Other	0.1133	0.0322	-	0.1265	0.8735	other localisation
Phatr3_EG00078	0.423	NA	NA	Other	0.3422	0.0601	-	0.2472	0.7528	other localisation
Phatr3_EG00080	0.323	NA	NA	Other	0.1644	0.0393	-	0.2607	0.7393	other localisation
Phatr3_EG00081	0.041	NA	NA	Other	0.0561	0.0231	-	0.1083	0.8917	other localisation
Phatr3_EG00084	0.909	F	4.253348826	Chloroplast, low confidence	0.8642	0.0443	0.0290	-	-	signal peptide
Phatr3_EG00085	0.193	NA	NA	Other	0.0972	0.0302	-	0.1100	0.89	other localisation
Phatr3_EG00086	0.045	NA	NA	Other	0.0554	0.0223	-	0.0884	0.9116	other localisation
Phatr3_EG00087	0.117	NA	NA	Other	0.1870	0.0437	-	0.1057	0.8943	other localisation
Phatr3_EG00088	0.470	W	0.659523962	Chloroplast, low confidence	0.3596	0.0921	-	0.2335	0.7665	other localisation
Phatr3_EG00089	0.050	NA	NA	Other	0.0485	0.0214	-	0.1073	0.8927	other localisation
Phatr3_EG00090	0.210	NA	NA	Other	0.1926	0.1391	-	0.1387	0.8613	other localisation
Phatr3_EG00091	0.027	NA	NA	Other	0.0528	0.0217	-	0.0967	0.9033	other localisation
Phatr3_EG00092	0.485	F	5.072718496	Chloroplast, low confidence	0.5717	0.0690	0.7739	-	-	chloroplast
Phatr3_EG00093	0.053	NA	NA	Other	0.0652	0.0251	-	0.1214	0.8786	other localisation
Phatr3_EG00094	0.080	NA	NA	Other	0.0648	0.0243	-	0.1426	0.8574	other localisation
Phatr3_EG00095	0.093	NA	NA	Other	0.0743	0.0262	-	0.1471	0.8529	other localisation
Phatr3_EG00096	0.026	NA	NA	Other	0.0979	0.1373	-	0.1507	0.8493	other localisation
Phatr3_EG00097	0.038	NA	NA	Other	0.0631	0.0232	-	0.0977	0.9023	other localisation
Phatr3_EG00098	0.183	NA	NA	Other	0.0802	0.0276	-	0.4083	0.5917	other localisation
Phatr3_EG00099	0.676	Y	1.58669772	Chloroplast, low confidence	0.7198	0.0570	0.0297	-	-	signal peptide
Phatr3_EG00100	0.667	No	0.970471767	Endomembrane	0.6419	0.0587	0.2423	-	-	signal peptide
Phatr3_EG00101	0.037	NA	NA	Other	0.0584	0.0226	-	0.1054	0.8946	other localisation
Phatr3_EG00102	0.026	NA	NA	Other	0.0606	0.0231	-	0.1516	0.8484	other localisation
Phatr3_EG00103	0.228	NA	NA	Other	0.1314	0.4612	-	-	-	signal anchor
Phatr3_EG00104	0.262	NA	NA	Other	0.1298	0.0358	-	0.2867	0.7133	other localisation
Phatr3_EG00105	0.055	NA	NA	Other	0.1302	0.0331	-	0.1074	0.8926	other localisation
Phatr3_EG00106	0.697	No	0.486436057	Endomembrane	0.5451	0.1325	0.0340	-	-	signal peptide
Phatr3_EG00107	0.676	Y	1.58669772	Chloroplast, low confidence	0.7198	0.0570	0.0297	-	-	signal peptide
Phatr3_EG00108	0.193	NA	NA	Other	0.0972	0.0302	-	0.1102	0.8898	other localisation
Phatr3_EG00109	0.268	NA	NA	Other	0.1835	0.0430	-	0.1251	0.8749	other localisation
Phatr3_EG00110	0.188	NA	NA	Other	0.0985	0.0304	-	0.1106	0.8894	other localisation
Phatr3_EG00111	0.081	NA	NA	Other	0.0921	0.0291	-	0.1199	0.8801	other localisation
Phatr3_EG00112	0.109	NA	NA	Other	0.0678	0.0243	-	0.1222	0.8778	other localisation
Phatr3_EG00113	0.181	NA	NA	Other	0.1219	0.0321	-	0.1167	0.8833	other localisation
Phatr3_EG00114	0.765	No	1.722606465	Endomembrane	0.7628	0.0558	0.0683	-	-	signal peptide
Phatr3_EG00115	0.032	NA	NA	Other	0.0667	0.0241	-	0.1120	0.888	other localisation
Phatr3_EG00116	0.840	F	5.167619539	Chloroplast, high confidence	0.7717	0.0544	0.4678	-	-	signal peptide
Phatr3_EG00117	0.164	NA	NA	Other	0.0936	0.0298	-	0.1088	0.8912	other localisation
Phatr3_EG00118	0.182	NA	NA	Other	0.0946	0.0304	-	0.1170	0.883	other localisation
Phatr3_EG00119	0.021	NA	NA	Other	0.0468	0.0206	-	0.1538	0.8462	other localisation
Phatr3_EG00120	0.426	NA	NA	Other	0.3515	0.0523	-	0.1332	0.8668	other localisation
Phatr3_EG00121	0.083	NA	NA	Incomplete	0.0554	0.0235	-	0.2415	0.7585	Incomplete
Phatr3_EG00122	0.163	NA	NA	Other	0.0844	0.0285	-	0.1186	0.8814	other localisation
Phatr3_EG00123	0.118	NA	NA	Other	0.0727	0.0254	-	0.1231	0.8769	other localisation
Phatr3_EG00124	0.213	NA	NA	Other	0.1030	0.0304	-	0.1413	0.8587	other localisation
Phatr3_EG00125	0.365	NA	NA	Other	0.3495	0.1429	-	0.2676	0.7324	other localisation
Phatr3_EG00126	0.064	NA	NA	Other	0.0586	0.0230	-	0.1192	0.8808	other localisation
Phatr3_EG00127	0.021	NA	NA	Other	0.0519	0.0216	-	0.0972	0.9028	other localisation
Phatr3_EG00128	0.317	NA	NA	Other	0.1306	0.0348	-	0.2247	0.7753	other localisation
Phatr3_EG00129	0.034	NA	NA	Other	0.0522	0.0217	-	0.1037	0.8963	other localisation
Phatr3_EG00130	0.805	F	4.513403012	Chloroplast, low confidence	0.7798	0.0893	0.0486	-	-	signal peptide
Phatr3_EG00131	0.041	NA	NA	Other	0.0600	0.0228	-	0.0957	0.9043	other localisation
Phatr3_EG00132	0.154	NA	NA	Other	0.0861	0.0283	-	0.1075	0.8925	other localisation
Phatr3_EG00133	0.140	NA	NA	Other	0.0899	0.0283	-	0.1049	0.8951	other localisation
Phatr3_EG00134	0.254	NA	NA	Incomplete	0.4541	0.0580	-	0.1150	0.885	Incomplete
Phatr3_EG00135	0.020	NA	NA	Other	0.0573	0.0229	-	0.0929	0.9071	other localisation
Phatr3_EG00136	0.056	NA	NA	Other	0.0683	0.0246	-	0.1032	0.8968	other localisation
Phatr3_EG00137	0.106	NA	NA	Other	0.0830	0.0274	-	0.1169	0.8831	other localisation
Phatr3_EG00138	0.077	NA	NA	Other	0.0795	0.0267	-	0.1293	0.8707	other localisation
Phatr3_EG00139	0.189	NA	NA	Other	0.0976	0.0300	-	0.5646	0.4354	mitochondrion
Phatr3_EG00140	0.101	NA	NA	Other	0.0951	0.0283	-	0.1275	0.8725	other localisation
Phatr3_EG00141	0.221	NA	NA	Other	0.1133	0.0322	-	0.1265	0.8735	other localisation
Phatr3_EG00142	0.036	NA	NA	Other	0.0529	0.0218	-	0.1011	0.8989	other localisation
Phatr3_EG00143	0.053	NA	NA	Other	0.0590	0.0232	-	0.0897	0.9103	other localisation
Phatr3_EG00144	0.622	F	4.012391612	Chloroplast, low confidence	0.7086	0.0541	0.0367	-	-	signal peptide
Phatr3_EG00145	0.041	NA	NA	Other	0.0593	0.0226	-	0.0974	0.9026	other localisation
Phatr3_EG00146	0.029	NA	NA	Other	0.0567	0.0225	-	0.0894	0.9106	other localisation
Phatr3_EG00147	0.728	No	0.897133724	Endomembrane	0.7814	0.0503	0.0395	-	-	signal peptide
Phatr3_EG00148	0.025	NA	NA	Other	0.0690	0.0261	-	0.1249	0.8751	other localisation
Phatr3_EG00149	0.110	NA	NA	Other	0.0618	0.0238	-	0.1021	0.8979	other localisation
Phatr3_EG00150	0.094	NA	NA	Other	0.0586	0.0235	-	0.1107	0.8893	other localisation
Phatr3_EG00151	0.479	No	1.738197025	Endomembrane	0.1905	0.5578	-	-	-	signal anchor
Phatr3_EG00152	0.105	NA	NA	Other	0.0919	0.0288	-	0.2467	0.7533	other localisation
Phatr3_EG00153	0.164	NA	NA	Other	0.1038	0.0323	-	0.1021	0.8979	other localisation
Phatr3_EG00154	0.060	NA	NA	Incomplete	0.0658	0.0241	-	0.1050	0.895	Incomplete
Phatr3_EG00155	0.168	NA	NA	Other	0.1104	0.0351	-	0.3684	0.6316	other localisation
Phatr3_EG00156	0.120	NA	NA	Other	0.1282	0.0362	-	0.1460	0.854	other localisation
Phatr3_EG00157	0.014	NA	NA	Other	0.0498	0.0211	-	0.0997	0.9003	other localisation
Phatr3_EG00158	0.192	NA	NA	Other	0.1185	0.0334	-	0.0991	0.9009	other localisation
Phatr3_EG00159	0.118	NA	NA	Incomplete	0.1001	0.0303	-	0.1273	0.8727	Incomplete
Phatr3_EG00160	0.113	NA	NA	Other	0.0792	0.0274	-	0.2474	0.7526	other localisation
Phatr3_EG00161	0.035	NA	NA	Other	0.0513	0.0215	-	0.0897	0.9103	other localisation
Phatr3_EG00162	0.033	NA	NA	Other	0.0871	0.0285	-	0.1288	0.8712	other localisation
Phatr3_EG00163	0.190	NA	NA	Other	0.1007	0.0299	-	0.1061	0.8939	other localisation
Phatr3_EG00164	0.226	NA	NA	Other	0.1616	0.0402	-	0.1411	0.8589	other localisation
Phatr3_EG00165	0.215	NA	NA	Other	0.1348	0.2234	-	0.4282	0.5718	other localisation
Phatr3_EG00166	0.054	NA	NA	Other	0.0591	0.0230	-	0.1097	0.8903	other localisation
Phatr3_EG00167	0.049	NA	NA	Other	0.0791	0.0272	-	0.0984	0.9016	other localisation
Phatr3_EG00168	0.077	NA	NA	Other	0.0750	0.0262	-	0.1037	0.8963	other localisation
Phatr3_EG00169	0.203	NA	NA	Other	0.1576	0.2142	-	0.2032	0.7968	other localisation
Phatr3_EG00170	0.053	NA	NA	Other	0.0689	0.0247	-	0.0930	0.907	other localisation
Phatr3_EG00171	0.417	NA	NA	Other	0.4374	0.0604	-	0.8220	0.178	mitochondrion
Phatr3_EG00172	0.186	NA	NA	Other	0.1216	0.0331	-	0.1252	0.8748	other localisation
Phatr3_EG00173	0.026	NA	NA	Other	0.0572	0.0222	-	0.1114	0.8886	other localisation
Phatr3_EG00174	0.027	NA	NA	Other	0.0571	0.0223	-	0.1055	0.8945	other localisation
Phatr3_EG00175	0.131	NA	NA	Other	0.0850	0.0281	-	0.1253	0.8747	other localisation
Phatr3_EG00176	0.077	NA	NA	Other	0.0631	0.0246	-	0.1254	0.8746	other localisation
Phatr3_EG00177	0.535	No	1.077394819	Endomembrane	0.6142	0.0644	0.1893	-	-	signal peptide
Phatr3_EG00178	0.442	No	1.090062041	Endomembrane	0.3151	0.3580	-	-	-	signal anchor
Phatr3_EG00179	0.020	NA	NA	Other	0.0512	0.0214	-	0.0841	0.9159	other localisation
Phatr3_EG00180	0.047	NA	NA	Other	0.0547	0.0218	-	0.1107	0.8893	other localisation
Phatr3_EG00181	0.056	NA	NA	Other	0.0657	0.0241	-	0.3415	0.6585	other localisation
Phatr3_EG00182	0.027	NA	NA	Other	0.0570	0.0223	-	0.0925	0.9075	other localisation
Phatr3_EG00183	0.130	NA	NA	Other	0.0854	0.0282	-	0.1285	0.8715	other localisation
Phatr3_EG00184	0.044	NA	NA	Other	0.0638	0.0240	-	0.1058	0.8942	other localisation
Phatr3_EG00185	0.247	NA	NA	Other	0.2080	0.0562	-	0.1242	0.8758	other localisation
Phatr3_EG00186	0.041	NA	NA	Other	0.0573	0.0233	-	0.4362	0.5638	other localisation
Phatr3_EG00187	0.049	NA	NA	Other	0.0741	0.0269	-	0.0960	0.904	other localisation
Phatr3_EG00188	0.072	NA	NA	Other	0.0707	0.0253	-	0.0972	0.9028	other localisation
Phatr3_EG00189	0.124	NA	NA	Other	0.1237	0.3735	-	0.1863	0.8137	other localisation
Phatr3_EG00190	0.317	NA	NA	Other	0.3006	0.0522	-	0.7042	0.2958	mitochondrion
Phatr3_EG00191	0.915	No	1.522898696	Endomembrane	0.8274	0.0504	0.0742	-	-	signal peptide
Phatr3_EG00192	0.071	NA	NA	Other	0.0849	0.0279	-	0.1185	0.8815	other localisation
Phatr3_EG00193	0.159	NA	NA	Other	0.1042	0.0312	-	0.2243	0.7757	other localisation
Phatr3_EG00194	0.227	NA	NA	Other	0.1133	0.0322	-	0.1265	0.8735	other localisation
Phatr3_EG00195	0.087	NA	NA	Other	0.0686	0.0246	-	0.0913	0.9087	other localisation
Phatr3_EG00196	0.176	NA	NA	Other	0.0844	0.0280	-	0.1779	0.8221	other localisation
Phatr3_EG00197	0.155	NA	NA	Other	0.0724	0.0262	-	0.1179	0.8821	other localisation
Phatr3_EG00198	0.464	F	4.832500776	Chloroplast, high confidence	0.6041	0.0574	0.5533	-	-	chloroplast
Phatr3_EG00199	0.257	NA	NA	Other	0.1821	0.5228	-	-	-	signal anchor
Phatr3_EG00200	0.096	NA	NA	Other	0.1534	0.0564	-	0.1415	0.8585	other localisation
Phatr3_EG00201	0.204	NA	NA	Other	0.1374	0.5341	-	-	-	signal anchor
Phatr3_EG00202	0.291	NA	NA	Other	0.1660	0.0372	-	0.1162	0.8838	other localisation
Phatr3_EG00203	0.160	NA	NA	Other	0.1060	0.0313	-	0.1103	0.8897	other localisation
Phatr3_EG00204	0.321	NA	NA	Other	0.1389	0.0352	-	0.2061	0.7939	other localisation
Phatr3_EG00205	0.048	NA	NA	Incomplete	0.0666	0.0241	-	0.1035	0.8965	Incomplete
Phatr3_EG00206	0.043	NA	NA	Other	0.0641	0.0243	-	0.0994	0.9006	other localisation
Phatr3_EG00207	0.293	NA	NA	Other	0.2978	0.0598	-	0.1766	0.8234	other localisation
Phatr3_EG00208	0.217	NA	NA	Other	0.1022	0.0305	-	0.1269	0.8731	other localisation
Phatr3_EG00209	0.137	NA	NA	Other	0.0885	0.0291	-	0.1316	0.8684	other localisation
Phatr3_EG00210	0.058	NA	NA	Other	0.0876	0.0283	-	0.1008	0.8992	other localisation
Phatr3_EG00211	0.522	No	0.92175812	Endomembrane	0.6410	0.0624	0.1090	-	-	signal peptide
Phatr3_EG00212	0.054	NA	NA	Other	0.0612	0.0231	-	0.0996	0.9004	other localisation
Phatr3_EG00213	0.259	NA	NA	Other	0.1005	0.0314	-	0.1107	0.8893	other localisation
Phatr3_EG00214	0.097	NA	NA	Incomplete	0.0800	0.0273	-	-	-	Incomplete
Phatr3_EG00215	0.697	L	1.339420666	Chloroplast, low confidence	0.7078	0.0588	0.4974	-	-	signal peptide
Phatr3_EG00216	0.155	NA	NA	Other	0.1173	0.0336	-	0.2489	0.7511	other localisation
Phatr3_EG00217	0.493	No	1.009042619	Incomplete	0.2346	0.0479	-	0.2485	0.7515	Incomplete
Phatr3_EG00218	0.223	NA	NA	Other	0.1140	0.0321	-	0.1484	0.8516	other localisation
Phatr3_EG00219	0.187	NA	NA	Incomplete	0.3295	0.0567	-	-	-	Incomplete
Phatr3_EG00220	0.049	NA	NA	Other	0.1293	0.0328	-	0.1166	0.8834	other localisation
Phatr3_EG00221	0.128	NA	NA	Other	0.0866	0.0282	-	0.1166	0.8834	other localisation
Phatr3_EG00222	0.204	NA	NA	Other	0.1116	0.0328	-	0.1083	0.8917	other localisation
Phatr3_EG00223	0.114	NA	NA	Other	0.0733	0.0253	-	0.1255	0.8745	other localisation
Phatr3_EG00224	0.519	F	4.771793569	Chloroplast, low confidence	0.6284	0.0912	0.1191	-	-	signal peptide
Phatr3_EG00225	0.279	NA	NA	Other	0.1169	0.4502	-	-	-	signal anchor
Phatr3_EG00226	0.111	NA	NA	Other	0.0866	0.0279	-	0.1082	0.8918	other localisation
Phatr3_EG00227	0.036	NA	NA	Other	0.0533	0.0219	-	0.1050	0.895	other localisation
Phatr3_EG00228	0.121	NA	NA	Other	0.0679	0.0257	-	0.1013	0.8987	other localisation
Phatr3_EG00229	0.329	NA	NA	Other	0.1663	0.5753	-	-	-	signal anchor
Phatr3_EG00230	0.049	NA	NA	Other	0.0652	0.0237	-	0.1550	0.845	other localisation
Phatr3_EG00231	0.179	NA	NA	Other	0.0678	0.0248	-	0.1560	0.844	other localisation
Phatr3_EG00232	0.334	NA	NA	Other	0.3282	0.1723	-	0.1700	0.83	other localisation
Phatr3_EG00233	0.037	NA	NA	Incomplete	0.0689	0.0246	-	0.1027	0.8973	Incomplete
Phatr3_EG00234	0.165	NA	NA	Other	0.0850	0.0284	-	0.0871	0.9129	other localisation
Phatr3_EG00235	0.193	NA	NA	Other	0.0962	0.0295	-	0.3594	0.6406	other localisation
Phatr3_EG00236	0.173	NA	NA	Other	0.1099	0.0321	-	0.1076	0.8924	other localisation
Phatr3_EG00237	0.032	NA	NA	Other	0.0627	0.0234	-	0.0899	0.9101	other localisation
Phatr3_EG00238	0.658	No	1.335677304	Endomembrane	0.6486	0.0601	0.1332	-	-	signal peptide
Phatr3_EG00239	0.046	NA	NA	Other	0.0661	0.0244	-	0.0991	0.9009	other localisation
Phatr3_EG00240	0.210	NA	NA	Other	0.1926	0.1391	-	0.1387	0.8613	other localisation
Phatr3_EG00241	0.054	NA	NA	Other	0.0669	0.0252	-	0.1200	0.88	other localisation
Phatr3_EG00242	0.037	NA	NA	Other	0.0576	0.0224	-	0.1022	0.8978	other localisation
Phatr3_EG00243	0.076	NA	NA	Other	0.0657	0.0243	-	0.1420	0.858	other localisation
Phatr3_EG00244	0.059	NA	NA	Other	0.0657	0.0244	-	0.1128	0.8872	other localisation
Phatr3_EG00245	0.456	L	0.827946008	Chloroplast, low confidence	0.2093	0.0436	-	0.1146	0.8854	other localisation
Phatr3_EG00246	0.096	NA	NA	Other	0.1204	0.0337	-	0.1244	0.8756	other localisation
Phatr3_EG00247	0.094	NA	NA	Other	0.0776	0.0264	-	0.0949	0.9051	other localisation
Phatr3_EG00248	0.797	No	0.898033462	Endomembrane	0.7550	0.1032	0.1615	-	-	signal peptide
Phatr3_EG00249	0.148	NA	NA	Other	0.0904	0.0284	-	0.1126	0.8874	other localisation
Phatr3_EG00250	0.731	F	3.760499787	Chloroplast, low confidence	0.7460	0.0530	0.0278	-	-	signal peptide
Phatr3_EG00251	0.714	F	4.164771445	Chloroplast, low confidence	0.6641	0.1110	0.0609	-	-	signal peptide
Phatr3_EG00252	0.439	L	1.010976513	Chloroplast, low confidence	0.2656	0.0450	-	0.2239	0.7761	other localisation
Phatr3_EG00253	0.128	NA	NA	Other	0.1000	0.5619	-	-	-	signal anchor
Phatr3_EG00254	0.679	F	4.258757819	Chloroplast, low confidence	0.6147	0.0548	0.2399	-	-	signal peptide
Phatr3_EG00256	0.261	NA	NA	Other	0.3504	0.0550	-	0.1033	0.8967	other localisation
Phatr3_EG00257	0.103	NA	NA	Other	0.1309	0.0508	-	0.1992	0.8008	other localisation
Phatr3_EG00258	0.180	NA	NA	Other	0.0853	0.0275	-	0.4575	0.5425	other localisation
Phatr3_EG00259	0.195	NA	NA	Other	0.1185	0.0330	-	0.2059	0.7941	other localisation
Phatr3_EG00260	0.217	NA	NA	Other	0.1260	0.0354	-	0.1372	0.8628	other localisation
Phatr3_EG00261	0.274	NA	NA	Other	0.1427	0.0382	-	0.7708	0.2292	mitochondrion
Phatr3_EG00262	0.202	NA	NA	Other	0.0880	0.0293	-	0.1580	0.842	other localisation
Phatr3_EG00263	0.076	NA	NA	Other	0.0707	0.0253	-	0.3015	0.6985	other localisation
Phatr3_EG00264	0.167	NA	NA	Other	0.0982	0.0306	-	0.1871	0.8129	other localisation
Phatr3_EG00265	0.132	NA	NA	Other	0.0938	0.0302	-	0.7055	0.2945	mitochondrion
Phatr3_EG00266	0.396	NA	NA	Other	0.2388	0.0476	-	0.2512	0.7488	other localisation
Phatr3_EG00267	0.138	NA	NA	Incomplete	0.1115	0.0303	-	0.5125	0.4875	Incomplete
Phatr3_EG00268	0.109	NA	NA	Other	0.0717	0.0253	-	0.1799	0.8201	other localisation
Phatr3_EG00269	0.211	NA	NA	Other	0.1119	0.0325	-	0.1388	0.8612	other localisation
Phatr3_EG00270	0.168	NA	NA	Other	0.1129	0.0326	-	0.0968	0.9032	other localisation
Phatr3_EG00271	0.020	NA	NA	Other	0.0559	0.0236	-	0.0937	0.9063	other localisation
Phatr3_EG00272	0.020	NA	NA	Other	0.0622	0.0240	-	0.1245	0.8755	other localisation
Phatr3_EG00273	0.069	NA	NA	Other	0.0593	0.0243	-	0.1472	0.8528	other localisation
Phatr3_EG00274	0.061	NA	NA	Other	0.0694	0.0272	-	0.1087	0.8913	other localisation
Phatr3_EG00275	0.028	NA	NA	Other	0.0550	0.0219	-	0.1066	0.8934	other localisation
Phatr3_EG00276	0.126	NA	NA	Other	0.0993	0.0302	-	0.1904	0.8096	other localisation
Phatr3_EG00277	0.159	NA	NA	Other	0.1056	0.0341	-	0.1231	0.8769	other localisation
Phatr3_EG00278	0.473	No	1.209772281	Endomembrane	0.3761	0.1768	-	0.5809	0.4191	mitochondrion
Phatr3_EG00279	0.248	NA	NA	Other	0.1492	0.0372	-	0.1446	0.8554	other localisation
Phatr3_EG00280	0.081	NA	NA	Other	0.0761	0.0258	-	0.1256	0.8744	other localisation
Phatr3_EG00281	0.329	NA	NA	Other	0.1568	0.0398	-	0.2223	0.7777	other localisation
Phatr3_EG00282	0.176	NA	NA	Other	0.1079	0.0315	-	0.1217	0.8783	other localisation
Phatr3_EG00283	0.016	NA	NA	Other	0.0510	0.0214	-	0.1162	0.8838	other localisation
Phatr3_EG00284	0.191	NA	NA	Other	0.1293	0.0352	-	0.1326	0.8674	other localisation
Phatr3_EG00285	0.379	NA	NA	Other	0.1617	0.0427	-	0.2156	0.7844	other localisation
Phatr3_EG00286	0.263	NA	NA	Other	0.1524	0.0386	-	0.1082	0.8918	other localisation
Phatr3_EG00287	0.257	NA	NA	Other	0.1580	0.5744	-	-	-	signal anchor
Phatr3_EG00288	0.500	No	1.062999116	Endomembrane	0.2691	0.0484	-	0.1349	0.8651	other localisation
Phatr3_EG00289	0.139	NA	NA	Other	0.1010	0.0307	-	0.1271	0.8729	other localisation
Phatr3_EG00290	0.095	NA	NA	Other	0.0633	0.0240	-	0.1902	0.8098	other localisation
Phatr3_EG00291	0.158	NA	NA	Other	0.0703	0.0252	-	0.1592	0.8408	other localisation
Phatr3_EG00292	0.130	NA	NA	Other	0.0763	0.0271	-	0.1495	0.8505	other localisation
Phatr3_EG00293	0.281	NA	NA	Other	0.3547	0.0604	-	0.1285	0.8715	other localisation
Phatr3_EG00294	0.241	NA	NA	Other	0.2362	0.0441	-	0.2184	0.7816	other localisation
Phatr3_EG00295	0.096	NA	NA	Other	0.0705	0.0249	-	0.0962	0.9038	other localisation
Phatr3_EG00296	0.421	NA	NA	Other	0.4878	0.0665	0.0364	-	-	signal peptide
Phatr3_EG00297	0.046	NA	NA	Other	0.0703	0.0249	-	0.1183	0.8817	other localisation
Phatr3_EG00298	0.062	NA	NA	Other	0.0665	0.0247	-	0.1851	0.8149	other localisation
Phatr3_EG00299	0.129	NA	NA	Other	0.1559	0.3431	-	0.2180	0.782	other localisation
Phatr3_EG00300	0.082	NA	NA	Other	0.0819	0.0276	-	0.2955	0.7045	other localisation
Phatr3_EG00301	0.164	NA	NA	Other	0.1122	0.0317	-	0.1801	0.8199	other localisation
Phatr3_EG00302	0.737	F	4.953353292	Chloroplast, high confidence	0.7431	0.0531	0.8801	-	-	chloroplast
Phatr3_EG00303	0.025	NA	NA	Other	0.0571	0.0223	-	0.0897	0.9103	other localisation
Phatr3_EG00304	0.227	NA	NA	Other	0.1899	0.0429	-	0.1296	0.8704	other localisation
Phatr3_EG00305	0.111	NA	NA	Other	0.0841	0.0281	-	0.1415	0.8585	other localisation
Phatr3_EG00306	0.072	NA	NA	Other	0.0700	0.0245	-	0.1002	0.8998	other localisation
Phatr3_EG00307	0.042	NA	NA	Other	0.0562	0.0224	-	0.0931	0.9069	other localisation
Phatr3_EG00308	0.055	NA	NA	Other	0.0545	0.0222	-	0.0926	0.9074	other localisation
Phatr3_EG00309	0.338	NA	NA	Other	0.3843	0.0628	-	0.1381	0.8619	other localisation
Phatr3_EG00310	0.139	NA	NA	Other	0.0699	0.0250	-	0.1231	0.8769	other localisation
Phatr3_EG00311	0.133	NA	NA	Other	0.0842	0.0290	-	0.0979	0.9021	other localisation
Phatr3_EG00312	0.058	NA	NA	Other	0.0650	0.0243	-	0.1945	0.8055	other localisation
Phatr3_EG00313	0.195	NA	NA	Other	0.1338	0.0358	-	0.3651	0.6349	other localisation
Phatr3_EG00314	0.382	NA	NA	Other	0.2161	0.0451	-	0.1824	0.8176	other localisation
Phatr3_EG00315	0.053	NA	NA	Other	0.0499	0.0208	-	0.1207	0.8793	other localisation
Phatr3_EG00316	0.109	NA	NA	Other	0.0775	0.0264	-	0.1081	0.8919	other localisation
Phatr3_EG00317	0.044	NA	NA	Other	0.0601	0.0229	-	0.3490	0.651	other localisation
Phatr3_EG00318	0.343	NA	NA	Incomplete	0.1888	0.0432	-	0.4354	0.5646	Incomplete
Phatr3_EG00319	0.608	No	1.040893273	Endomembrane	0.5186	0.1472	0.0271	-	-	signal peptide
Phatr3_EG00320	0.569	F	4.400216626	Chloroplast, low confidence	0.2328	0.5805	-	-	-	signal anchor
Phatr3_EG00321	0.844	W	0.866925187	Chloroplast, low confidence	0.7686	0.0886	0.6062	-	-	chloroplast
Phatr3_EG00322	0.025	NA	NA	Other	0.0596	0.0237	-	0.0950	0.905	other localisation
Phatr3_EG00323	0.080	NA	NA	Other	0.0651	0.0238	-	0.0998	0.9002	other localisation
Phatr3_EG00324	0.146	NA	NA	Other	0.0886	0.0289	-	0.1761	0.8239	other localisation
Phatr3_EG00325	0.413	NA	NA	Other	0.2026	0.0441	-	0.2045	0.7955	other localisation
Phatr3_EG00326	0.820	No	0.639869634	Endomembrane	0.7735	0.0904	0.0430	-	-	signal peptide
Phatr3_EG00327	0.069	NA	NA	Other	0.0591	0.0237	-	0.1353	0.8647	other localisation
Phatr3_EG00328	0.166	NA	NA	Other	0.1233	0.0347	-	0.3384	0.6616	other localisation
Phatr3_EG00329	0.774	Y	1.932779435	Chloroplast, low confidence	0.8054	0.0495	0.0491	-	-	signal peptide
Phatr3_EG00330	0.113	NA	NA	Other	0.0857	0.0290	-	0.1118	0.8882	other localisation
Phatr3_EG00331	0.024	NA	NA	Other	0.0570	0.0223	-	0.1205	0.8795	other localisation
Phatr3_EG00332	0.025	NA	NA	Other	0.0549	0.0227	-	0.0962	0.9038	other localisation
Phatr3_EG00333	0.345	NA	NA	Incomplete	0.5083	0.0651	0.0788	-	-	Incomplete
Phatr3_EG00334	0.046	NA	NA	Other	0.0489	0.0209	-	0.1260	0.874	other localisation
Phatr3_EG00335	0.274	NA	NA	Other	0.1153	0.0332	-	0.7082	0.2918	mitochondrion
Phatr3_EG00336	0.589	W	1.60713456	Chloroplast, low confidence	0.6668	0.1145	0.3232	-	-	signal peptide
Phatr3_EG00337	0.026	NA	NA	Other	0.1149	0.1402	-	0.1400	0.86	other localisation
Phatr3_EG00338	0.045	NA	NA	Other	0.0636	0.0244	-	0.1862	0.8138	other localisation
Phatr3_EG00339	0.377	NA	NA	Other	0.3543	0.0491	-	0.1817	0.8183	other localisation
Phatr3_EG00340	0.048	NA	NA	Other	0.0667	0.0244	-	0.1005	0.8995	other localisation
Phatr3_EG00341	0.193	NA	NA	Other	0.1041	0.0310	-	0.1431	0.8569	other localisation
Phatr3_EG00342	0.433	No	0.753366094	Endomembrane	0.4387	0.2163	0.0446	-	-	signal peptide
Phatr3_EG00343	0.192	NA	NA	Other	0.1817	0.3414	-	0.1810	0.819	other localisation
Phatr3_EG00344	0.928	F	5.094866534	Chloroplast, high confidence	0.8405	0.0489	0.6672	-	-	chloroplast
Phatr3_EG00345	0.709	Y	1.219690084	Chloroplast, low confidence	0.7796	0.0529	0.6176	-	-	chloroplast
Phatr3_EG00346	0.519	F	4.437433978	Chloroplast, high confidence	0.6024	0.0634	0.0307	-	-	signal peptide
Phatr3_EG00347	0.229	NA	NA	Other	0.1130	0.4677	-	-	-	signal anchor
Phatr3_EG00348	0.315	NA	NA	Other	0.1622	0.0399	-	0.1454	0.8546	other localisation
Phatr3_EG00349	0.037	NA	NA	Other	0.0592	0.0232	-	0.0976	0.9024	other localisation
Phatr3_EG00350	0.121	NA	NA	Other	0.1321	0.0407	-	0.1454	0.8546	other localisation
Phatr3_EG00351	0.270	NA	NA	Other	0.1572	0.0387	-	0.1101	0.8899	other localisation
Phatr3_EG00352	0.050	NA	NA	Other	0.0575	0.0223	-	0.1705	0.8295	other localisation
Phatr3_EG00353	0.725	F	5.527168431	Chloroplast, high confidence	0.7455	0.0942	0.5853	-	-	chloroplast
Phatr3_EG00354	0.012	NA	NA	Other	0.0499	0.0212	-	0.2380	0.762	other localisation
Phatr3_EG00355	0.211	NA	NA	Other	0.2602	0.0546	-	0.1127	0.8873	other localisation
Phatr3_EG00356	0.572	W	1.5933011	Chloroplast, low confidence	0.6582	0.0681	0.0033	-	-	signal peptide
Phatr3_EG00357	0.037	NA	NA	Other	0.0506	0.0227	-	0.1339	0.8661	other localisation
Phatr3_EG00358	0.139	NA	NA	Other	0.0970	0.0296	-	0.0951	0.9049	other localisation
Phatr3_EG00359	0.726	L	2.230887706	Chloroplast, high confidence	0.7071	0.0993	0.1854	-	-	signal peptide
Phatr3_EG00360	0.124	NA	NA	Other	0.0903	0.0302	-	0.1417	0.8583	other localisation
Phatr3_EG00361	0.333	NA	NA	Other	0.2683	0.1404	-	0.3134	0.6866	other localisation
Phatr3_EG00362	0.080	NA	NA	Other	0.0813	0.0291	-	0.1318	0.8682	other localisation
Phatr3_EG00363	0.250	NA	NA	Other	0.1223	0.0343	-	0.2992	0.7008	other localisation
Phatr3_EG00364	0.175	NA	NA	Other	0.1003	0.0307	-	0.1106	0.8894	other localisation
Phatr3_EG00365	0.219	NA	NA	Other	0.0805	0.0272	-	0.1156	0.8844	other localisation
Phatr3_EG00366	0.053	NA	NA	Other	0.0601	0.0234	-	0.1224	0.8776	other localisation
Phatr3_EG00367	0.034	NA	NA	Incomplete	0.0845	0.0274	-	0.1201	0.8799	Incomplete
Phatr3_EG00368	0.692	No	1.860671518	Endomembrane	0.6905	0.0585	0.3178	-	-	signal peptide
Phatr3_EG00369	0.257	NA	NA	Other	0.1550	0.2910	-	0.1468	0.8532	other localisation
Phatr3_EG00370	0.095	NA	NA	Other	0.0703	0.0253	-	0.1125	0.8875	other localisation
Phatr3_EG00371	0.404	NA	NA	Other	0.1885	0.0440	-	0.2620	0.738	other localisation
Phatr3_EG00372	0.058	NA	NA	Other	0.0649	0.0244	-	0.4588	0.5412	other localisation
Phatr3_EG00373	0.669	F	5.847061982	Chloroplast, high confidence	0.7556	0.0530	0.9472	-	-	chloroplast
Phatr3_EG00374	0.018	NA	NA	Other	0.0775	0.0264	-	0.1073	0.8927	other localisation
Phatr3_EG00375	0.545	F	4.566073419	Chloroplast, high confidence	0.6011	0.0593	0.2722	-	-	signal peptide
Phatr3_EG00376	0.134	NA	NA	Other	0.0725	0.0270	-	0.1213	0.8787	other localisation
Phatr3_EG00377	0.054	NA	NA	Other	0.0626	0.0237	-	0.0983	0.9017	other localisation
Phatr3_EG00378	0.260	NA	NA	Other	0.1184	0.6342	-	-	-	signal anchor
Phatr3_EG00379	0.250	NA	NA	Other	0.1115	0.0321	-	0.1081	0.8919	other localisation
Phatr3_EG00380	0.092	NA	NA	Other	0.0660	0.0242	-	0.1046	0.8954	other localisation
Phatr3_EG00381	0.164	NA	NA	Other	0.0816	0.0278	-	0.2321	0.7679	other localisation
Phatr3_EG00382	0.107	NA	NA	Other	0.0985	0.0298	-	0.1016	0.8984	other localisation
Phatr3_EG00383	0.334	NA	NA	Incomplete	0.2212	0.1128	-	0.4088	0.5912	Incomplete
Phatr3_EG00384	0.036	NA	NA	Other	0.0570	0.0228	-	0.0920	0.908	other localisation
Phatr3_EG00385	0.052	NA	NA	Other	0.0609	0.0234	-	0.1017	0.8983	other localisation
Phatr3_EG00386	0.080	NA	NA	Other	0.0651	0.0238	-	0.0998	0.9002	other localisation
Phatr3_EG00387	0.579	F	5.03080365	Chloroplast, low confidence	0.2386	0.5308	-	-	-	signal anchor
Phatr3_EG00388	0.019	NA	NA	Other	0.0533	0.0224	-	-	-	no signal peptide or anchor
Phatr3_EG00389	0.244	NA	NA	Other	0.1057	0.0317	-	0.2159	0.7841	other localisation
Phatr3_EG00390	0.072	NA	NA	Other	0.0902	0.0287	-	0.1224	0.8776	other localisation
Phatr3_EG00391	0.014	NA	NA	Other	0.0620	0.0239	-	0.1035	0.8965	other localisation
Phatr3_EG00392	0.289	NA	NA	Other	0.3896	0.0564	-	0.3512	0.6488	other localisation
Phatr3_EG00393	0.050	NA	NA	Other	0.0728	0.0254	-	0.0892	0.9108	other localisation
Phatr3_EG00394	0.169	NA	NA	Other	0.0814	0.0275	-	0.1051	0.8949	other localisation
Phatr3_EG00395	0.119	NA	NA	Other	0.1068	0.1438	-	0.1765	0.8235	other localisation
Phatr3_EG00396	0.023	NA	NA	Other	0.0591	0.0228	-	0.1318	0.8682	other localisation
Phatr3_EG00397	0.085	NA	NA	Other	0.0652	0.0240	-	0.4494	0.5506	other localisation
Phatr3_EG00398	0.070	NA	NA	Other	0.0590	0.0227	-	0.1572	0.8428	other localisation
Phatr3_EG00399	0.035	NA	NA	Other	0.0651	0.0239	-	0.0973	0.9027	other localisation
Phatr3_EG00400	0.407	NA	NA	Other	0.2292	0.4596	-	-	-	signal anchor
Phatr3_EG00401	0.354	NA	NA	Other	0.2522	0.4234	-	-	-	signal anchor
Phatr3_EG00402	0.533	W	1.463835851	Chloroplast, low confidence	0.6229	0.0579	0.6765	-	-	chloroplast
Phatr3_EG00403	0.426	NA	NA	Other	0.5365	0.1266	0.0295	-	-	signal peptide
Phatr3_EG00404	0.040	NA	NA	Other	0.0600	0.0228	-	0.1238	0.8762	other localisation
Phatr3_EG00405	0.142	NA	NA	Other	0.1149	0.0328	-	0.1081	0.8919	other localisation
Phatr3_EG00406	0.707	No	1.467442186	Endomembrane	0.6538	0.0601	0.0052	-	-	signal peptide
Phatr3_EG00407	0.108	NA	NA	Other	0.1006	0.5571	-	-	-	signal anchor
Phatr3_EG00408	0.095	NA	NA	Other	0.0909	0.0291	-	0.1013	0.8987	other localisation
Phatr3_EG00409	0.023	NA	NA	Other	0.0567	0.0221	-	0.0974	0.9026	other localisation
Phatr3_EG00410	0.035	NA	NA	Other	0.0539	0.0217	-	0.1679	0.8321	other localisation
Phatr3_EG00411	0.204	NA	NA	Other	0.1505	0.0368	-	0.1490	0.851	other localisation
Phatr3_EG00412	0.172	NA	NA	Other	0.1054	0.0310	-	0.1039	0.8961	other localisation
Phatr3_EG00413	0.232	NA	NA	Other	0.1073	0.0319	-	0.2062	0.7938	other localisation
Phatr3_EG00414	0.064	NA	NA	Other	0.0587	0.0230	-	0.1191	0.8809	other localisation
Phatr3_EG00415	0.111	NA	NA	Other	0.0796	0.0274	-	0.0975	0.9025	other localisation
Phatr3_EG00416	0.754	F	5.234956351	Chloroplast, high confidence	0.7407	0.0555	0.6057	-	-	chloroplast
Phatr3_EG00417	0.105	NA	NA	Other	0.0906	0.0281	-	0.1469	0.8531	other localisation
Phatr3_EG00418	0.625	No	1.067466808	Endomembrane	0.6408	0.0974	0.2245	-	-	signal peptide
Phatr3_EG00419	0.356	NA	NA	Other	0.4498	0.0618	-	0.1393	0.8607	other localisation
Phatr3_EG00420	0.720	No	1.155388111	Endomembrane	0.7342	0.0544	0.0489	-	-	signal peptide
Phatr3_EG00421	0.209	NA	NA	Other	0.1122	0.0328	-	0.1125	0.8875	other localisation
Phatr3_EG00422	0.049	NA	NA	Other	0.0594	0.0235	-	0.1027	0.8973	other localisation
Phatr3_EG00423	0.147	NA	NA	Other	0.0820	0.0275	-	0.1184	0.8816	other localisation
Phatr3_EG00424	0.056	NA	NA	Other	0.0761	0.0258	-	0.0947	0.9053	other localisation
Phatr3_EG00425	0.087	NA	NA	Other	0.0723	0.0277	-	0.1550	0.845	other localisation
Phatr3_EG00426	0.019	NA	NA	Other	0.0546	0.0218	-	0.2053	0.7947	other localisation
Phatr3_EG00427	0.064	NA	NA	Other	0.0777	0.0262	-	0.1008	0.8992	other localisation
Phatr3_EG00428	0.459	No	0.539552055	Endomembrane	0.2099	0.0450	-	0.1196	0.8804	other localisation
Phatr3_EG00429	0.124	NA	NA	Other	0.1295	0.0362	-	0.1079	0.8921	other localisation
Phatr3_EG00430	0.052	NA	NA	Other	0.0664	0.0243	-	0.0981	0.9019	other localisation
Phatr3_EG00431	0.277	NA	NA	Other	0.2328	0.0437	-	0.1239	0.8761	other localisation
Phatr3_EG00432	0.066	NA	NA	Other	0.0593	0.0237	-	0.1286	0.8714	other localisation
Phatr3_EG00433	0.379	NA	NA	Other	0.2294	0.0458	-	0.2066	0.7934	other localisation
Phatr3_EG00434	0.336	NA	NA	Other	0.1318	0.0366	-	0.5162	0.4838	mitochondrion
Phatr3_EG00435	0.198	NA	NA	Other	0.2730	0.0542	-	0.1213	0.8787	other localisation
Phatr3_EG00436	0.016	NA	NA	Other	0.0506	0.0213	-	0.1015	0.8985	other localisation
Phatr3_EG00437	0.110	NA	NA	Other	0.0763	0.0260	-	0.1362	0.8638	other localisation
Phatr3_EG00438	0.039	NA	NA	Other	0.0578	0.0224	-	0.1247	0.8753	other localisation
Phatr3_EG00439	0.780	No	1.51956718	Endomembrane	0.7815	0.0530	0.0738	-	-	signal peptide
Phatr3_EG00440	0.190	NA	NA	Other	0.0702	0.0263	-	0.1033	0.8967	other localisation
Phatr3_EG00441	0.459	F	4.273820314	Chloroplast, low confidence	0.5014	0.0648	0.2110	-	-	signal peptide
Phatr3_EG00442	0.037	NA	NA	Other	0.0581	0.0225	-	0.0894	0.9106	other localisation
Phatr3_EG00443	0.035	NA	NA	Other	0.0756	0.0263	-	0.1478	0.8522	other localisation
Phatr3_EG00444	0.058	NA	NA	Other	0.0868	0.0279	-	0.0948	0.9052	other localisation
Phatr3_EG00445	0.762	No	1.091702554	Endomembrane	0.6579	0.1335	0.0262	-	-	signal peptide
Phatr3_EG00446	0.061	NA	NA	Other	0.0698	0.0247	-	0.0927	0.9073	other localisation
Phatr3_EG00447	0.054	NA	NA	Other	0.0695	0.0253	-	0.1126	0.8874	other localisation
Phatr3_EG00448	0.121	NA	NA	Other	0.0742	0.0262	-	0.0954	0.9046	other localisation
Phatr3_EG00449	0.137	NA	NA	Other	0.0656	0.0245	-	0.1235	0.8765	other localisation
Phatr3_EG00450	0.137	NA	NA	Other	0.1052	0.0314	-	0.2890	0.711	other localisation
Phatr3_EG00451	0.140	NA	NA	Other	0.0771	0.0271	-	0.6150	0.385	mitochondrion
Phatr3_EG00452	0.144	NA	NA	Other	0.0998	0.0297	-	0.1069	0.8931	other localisation
Phatr3_EG00453	0.170	NA	NA	Other	0.0964	0.0291	-	0.1170	0.883	other localisation
Phatr3_EG00454	0.045	NA	NA	Other	0.0978	0.0342	-	0.1325	0.8675	other localisation
Phatr3_EG00455	0.209	NA	NA	Other	0.1373	0.0365	-	0.1177	0.8823	other localisation
Phatr3_EG00456	0.045	NA	NA	Other	0.0681	0.0245	-	0.0989	0.9011	other localisation
Phatr3_EG00457	0.120	NA	NA	Other	0.0788	0.0266	-	0.1341	0.8659	other localisation
Phatr3_EG00458	0.469	F	4.165940364	Chloroplast, high confidence	0.5099	0.1024	0.0238	-	-	signal peptide
Phatr3_EG00459	0.158	NA	NA	Other	0.0807	0.0275	-	0.2191	0.7809	other localisation
Phatr3_EG00460	0.156	NA	NA	Other	0.0990	0.0335	-	0.1407	0.8593	other localisation
Phatr3_EG00461	0.022	NA	NA	Other	0.0736	0.0255	-	0.1624	0.8376	other localisation
Phatr3_EG00462	0.268	NA	NA	Other	0.1307	0.6104	-	-	-	signal anchor
Phatr3_EG00463	0.067	NA	NA	Other	0.0735	0.0258	-	0.1052	0.8948	other localisation
Phatr3_EG00464	0.194	NA	NA	Other	0.3103	0.0553	-	0.1512	0.8488	other localisation
Phatr3_EG00465	0.164	NA	NA	Other	0.0936	0.0298	-	0.1088	0.8912	other localisation
Phatr3_EG00466	0.034	NA	NA	Other	0.0590	0.0226	-	0.0962	0.9038	other localisation
Phatr3_EG00467	0.142	NA	NA	Other	0.0954	0.0295	-	0.0994	0.9006	other localisation
Phatr3_EG00468	0.395	NA	NA	Other	0.3276	0.0616	-	0.1227	0.8773	other localisation
Phatr3_EG00469	0.116	NA	NA	Other	0.0728	0.0271	-	0.2626	0.7374	other localisation
Phatr3_EG00470	0.725	No	1.298322932	Endomembrane	0.7268	0.1102	0.2230	-	-	signal peptide
Phatr3_EG00471	0.105	NA	NA	Other	0.0645	0.0242	-	0.1080	0.892	other localisation
Phatr3_EG00472	0.266	NA	NA	Other	0.1075	0.6043	-	-	-	signal anchor
Phatr3_EG00473	0.059	NA	NA	Other	0.1246	0.0776	-	0.1356	0.8644	other localisation
Phatr3_EG00474	0.385	NA	NA	Other	0.2585	0.0495	-	0.4883	0.5117	other localisation
Phatr3_EG00475	0.089	NA	NA	Other	0.0965	0.0303	-	0.1484	0.8516	other localisation
Phatr3_EG00476	0.182	NA	NA	Other	0.1069	0.0313	-	0.1130	0.887	other localisation
Phatr3_EG00477	0.069	NA	NA	Other	0.0864	0.0293	-	0.1354	0.8646	other localisation
Phatr3_EG00478	0.164	NA	NA	Other	0.1029	0.0303	-	0.1181	0.8819	other localisation
Phatr3_EG00479	0.058	NA	NA	Other	0.0566	0.0226	-	0.2868	0.7132	other localisation
Phatr3_EG00480	0.728	F	4.133120825	Chloroplast, low confidence	0.7767	0.0536	0.0417	-	-	signal peptide
Phatr3_EG00481	0.147	NA	NA	Other	0.0824	0.0268	-	0.0940	0.906	other localisation
Phatr3_EG00482	0.137	NA	NA	Other	0.0852	0.0281	-	0.1182	0.8818	other localisation
Phatr3_EG00483	0.012	NA	NA	Other	0.0507	0.0213	-	0.1083	0.8917	other localisation
Phatr3_EG00484	0.014	NA	NA	Other	0.0496	0.0211	-	0.1039	0.8961	other localisation
Phatr3_EG00485	0.078	NA	NA	Other	0.0582	0.0226	-	0.1428	0.8572	other localisation
Phatr3_EG00486	0.111	NA	NA	Other	0.0727	0.0254	-	0.1004	0.8996	other localisation
Phatr3_EG00487	0.029	NA	NA	Other	0.0659	0.0243	-	0.1151	0.8849	other localisation
Phatr3_EG00488	0.435	F	3.87694622	Incomplete	0.3661	0.1519	-	0.1498	0.8502	Incomplete
Phatr3_EG00489	0.143	NA	NA	Other	0.0730	0.0263	-	0.2218	0.7782	other localisation
Phatr3_EG00490	0.197	NA	NA	Other	0.1605	0.0383	-	0.1227	0.8773	other localisation
Phatr3_EG00491	0.655	F	5.660180042	Chloroplast, high confidence	0.7490	0.0542	0.9169	-	-	chloroplast
Phatr3_EG00492	0.341	NA	NA	Other	0.1656	0.0749	-	0.1289	0.8711	other localisation
Phatr3_EG00493	0.037	NA	NA	Other	0.0579	0.0225	-	0.1099	0.8901	other localisation
Phatr3_EG00494	0.023	NA	NA	Other	0.0570	0.0228	-	0.0957	0.9043	other localisation
Phatr3_EG00495	0.021	NA	NA	Other	0.0563	0.0221	-	0.1025	0.8975	other localisation
Phatr3_EG00496	0.136	NA	NA	Other	0.0940	0.0296	-	0.1058	0.8942	other localisation
Phatr3_EG00497	0.033	NA	NA	Other	0.0597	0.0228	-	0.1081	0.8919	other localisation
Phatr3_EG00498	0.040	NA	NA	Other	0.0530	0.0218	-	0.1006	0.8994	other localisation
Phatr3_EG00499	0.023	NA	NA	Other	0.0556	0.0220	-	0.0848	0.9152	other localisation
Phatr3_EG00500	0.110	NA	NA	Other	0.1186	0.0338	-	0.1232	0.8768	other localisation
Phatr3_EG00501	0.162	NA	NA	Other	0.2546	0.1563	-	0.7786	0.2214	mitochondrion
Phatr3_EG00502	0.159	NA	NA	Other	0.1115	0.0320	-	0.1745	0.8255	other localisation
Phatr3_EG00503	0.013	NA	NA	Other	0.0521	0.0215	-	0.2033	0.7967	other localisation
Phatr3_EG00504	0.251	NA	NA	Other	0.0904	0.0288	-	0.1217	0.8783	other localisation
Phatr3_EG00505	0.096	NA	NA	Other	0.0798	0.0267	-	0.1053	0.8947	other localisation
Phatr3_EG00506	0.188	NA	NA	Other	0.1020	0.0314	-	0.1103	0.8897	other localisation
Phatr3_EG00507	0.064	NA	NA	Other	0.0628	0.0234	-	0.1168	0.8832	other localisation
Phatr3_EG00508	0.020	NA	NA	Other	0.0638	0.0239	-	0.1097	0.8903	other localisation
Phatr3_EG00509	0.268	NA	NA	Other	0.1550	0.0379	-	0.1872	0.8128	other localisation
Phatr3_EG00510	0.019	NA	NA	Other	0.0592	0.0228	-	0.1020	0.898	other localisation
Phatr3_EG00511	0.214	NA	NA	Other	0.1577	0.0392	-	0.1196	0.8804	other localisation
Phatr3_EG00512	0.355	NA	NA	Other	0.2080	0.0415	-	0.2549	0.7451	other localisation
Phatr3_EG00513	0.066	NA	NA	Other	0.0669	0.0244	-	0.1011	0.8989	other localisation
Phatr3_EG00514	0.636	No	1.227182577	Endomembrane	0.6775	0.0601	0.0641	-	-	signal peptide
Phatr3_EG00515	0.690	No	0.926834136	Endomembrane	0.5782	0.2237	-	-	-	signal peptide
Phatr3_EG00516	0.223	NA	NA	Other	0.1364	0.0357	-	0.1074	0.8926	other localisation
Phatr3_EG00517	0.265	NA	NA	Other	0.1310	0.0351	-	0.1011	0.8989	other localisation
Phatr3_EG00518	0.064	NA	NA	Other	0.0787	0.0266	-	0.1195	0.8805	other localisation
Phatr3_EG00519	0.103	NA	NA	Other	0.0650	0.0236	-	0.1155	0.8845	other localisation
Phatr3_EG00520	0.067	NA	NA	Other	0.0644	0.0247	-	0.1170	0.883	other localisation
Phatr3_EG00521	0.037	NA	NA	Other	0.0721	0.0254	-	0.1098	0.8902	other localisation
Phatr3_EG00522	0.024	NA	NA	Other	0.0539	0.0225	-	0.0972	0.9028	other localisation
Phatr3_EG00523	0.837	F	4.32933943	Chloroplast, high confidence	0.7962	0.0542	0.2570	-	-	signal peptide
Phatr3_EG00524	0.209	NA	NA	Other	0.1440	0.0363	-	0.1310	0.869	other localisation
Phatr3_EG00525	0.687	No	0.763168772	Endomembrane	0.6926	0.0546	0.0246	-	-	signal peptide
Phatr3_EG00526	0.027	NA	NA	Other	0.0554	0.0219	-	0.0947	0.9053	other localisation
Phatr3_EG00527	0.053	NA	NA	Other	0.0640	0.0237	-	0.1505	0.8495	other localisation
Phatr3_EG00528	0.116	NA	NA	Other	0.0783	0.0276	-	0.0983	0.9017	other localisation
Phatr3_EG00529	0.358	NA	NA	Other	0.2601	0.0471	-	0.1121	0.8879	other localisation
Phatr3_EG00530	0.320	NA	NA	Incomplete	0.1656	0.0403	-	-	-	Incomplete
Phatr3_EG00531	0.017	NA	NA	Other	0.0508	0.0213	-	0.0980	0.902	other localisation
Phatr3_EG00532	0.292	NA	NA	Other	0.2319	0.0572	-	0.1611	0.8389	other localisation
Phatr3_EG00533	0.462	No	1.43473672	Endomembrane	0.2806	0.4641	-	-	-	signal anchor
Phatr3_EG00534	0.030	NA	NA	Other	0.0617	0.0232	-	0.2305	0.7695	other localisation
Phatr3_EG00535	0.332	NA	NA	Other	0.1442	0.0408	-	0.6584	0.3416	mitochondrion
Phatr3_EG00536	0.022	NA	NA	Other	0.0555	0.0220	-	0.1087	0.8913	other localisation
Phatr3_EG00537	0.195	NA	NA	Other	0.2600	0.0966	-	0.2870	0.713	other localisation
Phatr3_EG00538	0.151	NA	NA	Other	0.0850	0.0275	-	0.1256	0.8744	other localisation
Phatr3_EG00539	0.026	NA	NA	Other	0.0604	0.0228	-	0.1090	0.891	other localisation
Phatr3_EG00540	0.172	NA	NA	Incomplete	0.1057	0.0318	-	-	-	Incomplete
Phatr3_EG00541	0.081	NA	NA	Other	0.0527	0.0232	-	0.2753	0.7247	other localisation
Phatr3_EG00542	0.347	NA	NA	Other	0.3024	0.0494	-	0.1729	0.8271	other localisation
Phatr3_EG00543	0.203	NA	NA	Other	0.0894	0.0290	-	0.1044	0.8956	other localisation
Phatr3_EG00544	0.040	NA	NA	Other	0.0679	0.0249	-	0.1087	0.8913	other localisation
Phatr3_EG00545	0.327	NA	NA	Other	0.1869	0.0418	-	0.1155	0.8845	other localisation
Phatr3_EG00546	0.074	NA	NA	Other	0.0679	0.0244	-	0.1076	0.8924	other localisation
Phatr3_EG00547	0.170	NA	NA	Other	0.1014	0.0305	-	0.4178	0.5822	other localisation
Phatr3_EG00548	0.285	NA	NA	Other	0.1432	0.0372	-	0.1626	0.8374	other localisation
Phatr3_EG00549	0.035	NA	NA	Other	0.0763	0.0262	-	0.0921	0.9079	other localisation
Phatr3_EG00550	0.027	NA	NA	Other	0.0475	0.0212	-	0.1074	0.8926	other localisation
Phatr3_EG00551	0.049	NA	NA	Other	0.0621	0.0233	-	0.1036	0.8964	other localisation
Phatr3_EG00552	0.195	NA	NA	Other	0.1415	0.0718	-	0.8075	0.1925	mitochondrion
Phatr3_EG00553	0.609	No	1.093152958	Endomembrane	0.5739	0.1900	-	-	-	signal peptide
Phatr3_EG00554	0.092	NA	NA	Other	0.1108	0.5651	-	-	-	signal anchor
Phatr3_EG00555	0.056	NA	NA	Other	0.0722	0.0254	-	0.1068	0.8932	other localisation
Phatr3_EG00556	0.097	NA	NA	Other	0.0845	0.0272	-	0.1198	0.8802	other localisation
Phatr3_EG00557	0.320	NA	NA	Other	0.1463	0.0386	-	0.4926	0.5074	other localisation
Phatr3_EG00558	0.634	No	1.066057632	Endomembrane	0.3541	0.0547	-	0.2838	0.7162	other localisation
Phatr3_EG00559	0.243	NA	NA	Other	0.1201	0.6308	-	-	-	signal anchor
Phatr3_EG00560	0.293	NA	NA	Other	0.3441	0.1367	-	0.1788	0.8212	other localisation
Phatr3_EG00561	0.015	NA	NA	Other	0.0527	0.0223	-	0.1143	0.8857	other localisation
Phatr3_EG00562	0.181	NA	NA	Other	0.1144	0.3710	-	0.5044	0.4956	mitochondrion
Phatr3_EG00563	0.569	No	1.126000858	Endomembrane	0.6575	0.1001	0.0384	-	-	signal peptide
Phatr3_EG00564	0.230	NA	NA	Other	0.0975	0.0299	-	0.3384	0.6616	other localisation
Phatr3_EG00565	0.448	No	0.90686549	Endomembrane	0.3434	0.2426	-	0.5840	0.416	mitochondrion
Phatr3_EG00566	0.021	NA	NA	Other	0.0581	0.0230	-	0.1280	0.872	other localisation
Phatr3_EG00567	0.135	NA	NA	Other	0.0913	0.0299	-	0.7437	0.2563	mitochondrion
Phatr3_EG00568	0.077	NA	NA	Other	0.0716	0.0247	-	0.0956	0.9044	other localisation
Phatr3_EG00569	0.023	NA	NA	Incomplete	0.0579	0.0230	-	-	-	Incomplete
Phatr3_EG00570	0.051	NA	NA	Other	0.0596	0.0238	-	0.1701	0.8299	other localisation
Phatr3_EG00571	0.029	NA	NA	Other	0.0533	0.0220	-	0.1047	0.8953	other localisation
Phatr3_EG00572	0.019	NA	NA	Other	0.0692	0.0251	-	0.0969	0.9031	other localisation
Phatr3_EG00573	0.100	NA	NA	Other	0.1120	0.4778	-	-	-	signal anchor
Phatr3_EG00574	0.176	NA	NA	Other	0.1027	0.0308	-	0.1074	0.8926	other localisation
Phatr3_EG00575	0.421	NA	NA	Other	0.3775	0.0596	-	0.2956	0.7044	other localisation
Phatr3_EG00576	0.342	NA	NA	Other	0.1844	0.0434	-	0.6351	0.3649	mitochondrion
Phatr3_EG00577	0.364	NA	NA	Other	0.2385	0.0467	-	0.1544	0.8456	other localisation
Phatr3_EG00578	0.092	NA	NA	Other	0.0768	0.0260	-	0.0924	0.9076	other localisation
Phatr3_EG00579	0.080	NA	NA	Other	0.0990	0.4232	-	0.1561	0.8439	other localisation
Phatr3_EG00580	0.385	NA	NA	Other	0.2175	0.4437	-	-	-	signal anchor
Phatr3_EG00581	0.439	L	0.869198926	Chloroplast, low confidence	0.4226	0.2602	0.0487	-	-	signal peptide
Phatr3_EG00582	0.930	No	1.170050823	Endomembrane	0.8795	0.0418	0.7437	-	-	chloroplast
Phatr3_EG00583	0.089	NA	NA	Other	0.0556	0.0220	-	0.2548	0.7452	other localisation
Phatr3_EG00584	0.053	NA	NA	Other	0.0571	0.0227	-	0.1253	0.8747	other localisation
Phatr3_EG00585	0.246	NA	NA	Other	0.1075	0.5515	-	-	-	signal anchor
Phatr3_EG00586	0.043	NA	NA	Other	0.0491	0.0217	-	0.1124	0.8876	other localisation
Phatr3_EG00587	0.060	NA	NA	Other	0.0611	0.0231	-	0.0956	0.9044	other localisation
Phatr3_EG00588	0.039	NA	NA	Other	0.1083	0.1583	-	0.1454	0.8546	other localisation
Phatr3_EG00589	0.436	No	1.36251032	Endomembrane	0.5061	0.0629	0.0351	-	-	signal peptide
Phatr3_EG00590	0.208	NA	NA	Other	0.1099	0.0318	-	0.7540	0.246	mitochondrion
Phatr3_EG00591	0.074	NA	NA	Other	0.0902	0.0285	-	0.1759	0.8241	other localisation
Phatr3_EG00592	0.012	NA	NA	Other	0.0534	0.0216	-	0.4588	0.5412	other localisation
Phatr3_EG00593	0.164	NA	NA	Other	0.1050	0.0317	-	0.1837	0.8163	other localisation
Phatr3_EG00594	0.036	NA	NA	Other	0.0638	0.0238	-	0.1033	0.8967	other localisation
Phatr3_EG00595	0.020	NA	NA	Other	0.0567	0.0228	-	0.1122	0.8878	other localisation
Phatr3_EG00596	0.155	NA	NA	Other	0.0672	0.0248	-	0.1392	0.8608	other localisation
Phatr3_EG00597	0.584	F	4.513380653	Chloroplast, low confidence	0.5249	0.0630	0.2035	-	-	signal peptide
Phatr3_EG00598	0.198	NA	NA	Other	0.1064	0.0373	-	0.1251	0.8749	other localisation
Phatr3_EG00599	0.098	NA	NA	Other	0.1139	0.1456	-	0.2169	0.7831	other localisation
Phatr3_EG00600	0.051	NA	NA	Other	0.0574	0.0227	-	0.1393	0.8607	other localisation
Phatr3_EG00601	0.084	NA	NA	Other	0.0558	0.0240	-	0.7202	0.2798	mitochondrion
Phatr3_EG00602	0.230	NA	NA	Incomplete	0.1409	0.0359	-	0.1540	0.846	Incomplete
Phatr3_EG00603	0.551	No	1.111915882	Endomembrane	0.4335	0.0565	-	0.4309	0.5691	other localisation
Phatr3_EG00604	0.222	NA	NA	Other	0.1386	0.0365	-	0.1633	0.8367	other localisation
Phatr3_EG00605	0.736	F	4.17850678	Chloroplast, high confidence	0.7590	0.0927	0.5043	-	-	chloroplast
Phatr3_EG00606	0.914	No	1.240743983	Endomembrane	0.8705	0.0437	0.1066	-	-	signal peptide
Phatr3_EG00607	0.089	NA	NA	Other	0.0675	0.0248	-	0.1286	0.8714	other localisation
Phatr3_EG00608	0.046	NA	NA	Other	0.0612	0.0236	-	0.1178	0.8822	other localisation
Phatr3_EG00609	0.180	NA	NA	Other	0.1030	0.0318	-	0.1459	0.8541	other localisation
Phatr3_EG00610	0.192	NA	NA	Other	0.0865	0.0285	-	0.1161	0.8839	other localisation
Phatr3_EG00611	0.177	NA	NA	Other	0.1347	0.0334	-	0.1122	0.8878	other localisation
Phatr3_EG00612	0.094	NA	NA	Other	0.0644	0.0246	-	0.2052	0.7948	other localisation
Phatr3_EG00613	0.075	NA	NA	Other	0.0662	0.0238	-	0.1339	0.8661	other localisation
Phatr3_EG00614	0.082	NA	NA	Other	0.1004	0.0314	-	0.2932	0.7068	other localisation
Phatr3_EG00615	0.791	No	2.314726314	Endomembrane	0.7265	0.0595	0.3723	-	-	signal peptide
Phatr3_EG00616	0.111	NA	NA	Incomplete	0.0854	0.0278	-	0.3538	0.6462	Incomplete
Phatr3_EG00617	0.081	NA	NA	Other	0.0704	0.0250	-	0.1437	0.8563	other localisation
Phatr3_EG00618	0.049	NA	NA	Other	0.0634	0.0256	-	0.1303	0.8697	other localisation
Phatr3_EG00619	0.752	F	5.608559075	Chloroplast, high confidence	0.7524	0.0530	0.6900	-	-	chloroplast
Phatr3_EG00620	0.047	NA	NA	Other	0.0843	0.0278	-	0.1342	0.8658	other localisation
Phatr3_EG00621	0.359	NA	NA	Other	0.1719	0.0395	-	0.6429	0.3571	mitochondrion
Phatr3_EG00622	0.046	NA	NA	Other	0.0562	0.0226	-	0.1085	0.8915	other localisation
Phatr3_EG00623	0.275	NA	NA	Other	0.2397	0.0893	-	0.2679	0.7321	other localisation
Phatr3_EG00624	0.874	W	1.002401965	Chloroplast, low confidence	0.8201	0.0467	0.1168	-	-	signal peptide
Phatr3_EG00625	0.716	No	1.225347234	Endomembrane	0.6703	0.0590	0.2857	-	-	signal peptide
Phatr3_EG00626	0.213	NA	NA	Other	0.1133	0.0322	-	0.1265	0.8735	other localisation
Phatr3_EG00627	0.287	NA	NA	Other	0.0802	0.0293	-	0.4340	0.566	other localisation
Phatr3_EG00628	0.081	NA	NA	Other	0.0638	0.0237	-	0.1063	0.8937	other localisation
Phatr3_EG00629	0.146	NA	NA	Other	0.1320	0.0380	-	0.1442	0.8558	other localisation
Phatr3_EG00630	0.322	NA	NA	Other	0.3589	0.0562	-	0.1118	0.8882	other localisation
Phatr3_EG00631	0.313	NA	NA	Other	0.2234	0.0520	-	0.2861	0.7139	other localisation
Phatr3_EG00632	0.067	NA	NA	Other	0.0792	0.0268	-	0.1445	0.8555	other localisation
Phatr3_EG00633	0.398	NA	NA	Other	0.2482	0.0490	-	0.1112	0.8888	other localisation
Phatr3_EG00634	0.121	NA	NA	Other	0.1048	0.0310	-	0.1471	0.8529	other localisation
Phatr3_EG00635	0.139	NA	NA	Other	0.0789	0.0271	-	0.3134	0.6866	other localisation
Phatr3_EG00636	0.106	NA	NA	Other	0.0653	0.0246	-	0.1217	0.8783	other localisation
Phatr3_EG00637	0.033	NA	NA	Other	0.0707	0.0250	-	0.1404	0.8596	other localisation
Phatr3_EG00638	0.207	NA	NA	Other	0.1601	0.0390	-	0.1358	0.8642	other localisation
Phatr3_EG00639	0.418	NA	NA	Other	0.3892	0.0543	-	0.2360	0.764	other localisation
Phatr3_EG00640	0.363	NA	NA	Other	0.3039	0.0491	-	0.2838	0.7162	other localisation
Phatr3_EG00641	0.103	NA	NA	Other	0.0784	0.0270	-	0.1882	0.8118	other localisation
Phatr3_EG00643	0.111	NA	NA	Other	0.1544	0.2518	-	0.1557	0.8443	other localisation
Phatr3_EG00644	0.134	NA	NA	Other	0.0727	0.0264	-	0.3140	0.686	other localisation
Phatr3_EG00645	0.123	NA	NA	Other	0.1727	0.0413	-	0.2183	0.7817	other localisation
Phatr3_EG00646	0.073	NA	NA	Other	0.0949	0.0345	-	0.1795	0.8205	other localisation
Phatr3_EG00647	0.021	NA	NA	Other	0.0559	0.0220	-	0.1053	0.8947	other localisation
Phatr3_EG00648	0.595	L	1.146575699	Chloroplast, low confidence	0.6806	0.0881	0.0179	-	-	signal peptide
Phatr3_EG00649	0.028	NA	NA	Other	0.0672	0.0246	-	0.0986	0.9014	other localisation
Phatr3_EG00650	0.053	NA	NA	Other	0.0700	0.0282	-	0.1695	0.8305	other localisation
Phatr3_EG00651	0.777	No	1.128742079	Endomembrane	0.7417	0.0600	0.0321	-	-	signal peptide
Phatr3_EG00652	0.065	NA	NA	Other	0.0450	0.0202	-	0.1562	0.8438	other localisation
Phatr3_EG00654	0.105	NA	NA	Other	0.0724	0.0262	-	0.0977	0.9023	other localisation
Phatr3_EG00655	0.028	NA	NA	Other	0.0498	0.0209	-	0.1051	0.8949	other localisation
Phatr3_EG00656	0.086	NA	NA	Other	0.0534	0.0241	-	0.1233	0.8767	other localisation
Phatr3_EG00657	0.377	NA	NA	Other	0.4803	0.0648	0.0268	-	-	signal peptide
Phatr3_EG00658	0.021	NA	NA	Other	0.0510	0.0214	-	0.1027	0.8973	other localisation
Phatr3_EG00659	0.012	NA	NA	Other	0.0532	0.0216	-	0.1956	0.8044	other localisation
Phatr3_EG00660	0.598	No	0.779234263	Endomembrane	0.4157	0.0563	-	0.1119	0.8881	other localisation
Phatr3_EG00661	0.182	NA	NA	Other	0.0982	0.0305	-	0.1388	0.8612	other localisation
Phatr3_EG00662	0.014	NA	NA	Other	0.0538	0.0217	-	0.1409	0.8591	other localisation
Phatr3_EG00663	0.244	NA	NA	Other	0.1201	0.0335	-	0.3284	0.6716	other localisation
Phatr3_EG00664	0.163	NA	NA	Other	0.0989	0.0302	-	0.1033	0.8967	other localisation
Phatr3_EG00665	0.098	NA	NA	Other	0.0730	0.0260	-	0.3145	0.6855	other localisation
Phatr3_EG00666	0.212	NA	NA	Other	0.1090	0.0325	-	0.1454	0.8546	other localisation
Phatr3_EG00667	0.200	NA	NA	Other	0.0972	0.0302	-	0.1105	0.8895	other localisation
Phatr3_EG00668	0.021	NA	NA	Other	0.0422	0.0198	-	0.0984	0.9016	other localisation
Phatr3_EG00669	0.384	NA	NA	Other	0.2016	0.0425	-	0.1359	0.8641	other localisation
Phatr3_EG00670	0.118	NA	NA	Other	0.0800	0.0268	-	0.1046	0.8954	other localisation
Phatr3_EG00671	0.095	NA	NA	Other	0.0777	0.0273	-	0.3483	0.6517	other localisation
Phatr3_EG00672	0.012	NA	NA	Other	0.0569	0.0223	-	0.1087	0.8913	other localisation
Phatr3_EG00673	0.085	NA	NA	Other	0.0739	0.0262	-	0.0978	0.9022	other localisation
Phatr3_EG00674	0.085	NA	NA	Other	0.0971	0.0292	-	0.1560	0.844	other localisation
Phatr3_EG00675	0.126	NA	NA	Other	0.0906	0.0291	-	0.1228	0.8772	other localisation
Phatr3_EG00676	0.104	NA	NA	Other	0.0647	0.0235	-	0.1103	0.8897	other localisation
Phatr3_EG00677	0.518	No	0.963299614	Endomembrane	0.5716	0.0644	0.2698	-	-	signal peptide
Phatr3_EG00678	0.603	No	1.671329564	Endomembrane	0.6353	0.0655	0.1336	-	-	signal peptide
Phatr3_EG00679	0.226	NA	NA	Other	0.1337	0.0368	-	0.1366	0.8634	other localisation
Phatr3_EG00680	0.121	NA	NA	Other	0.0770	0.0262	-	0.3443	0.6557	other localisation
Phatr3_EG00681	0.119	NA	NA	Other	0.0743	0.0266	-	0.2688	0.7312	other localisation
Phatr3_EG00682	0.166	NA	NA	Other	0.0813	0.0282	-	0.2149	0.7851	other localisation
Phatr3_EG00683	0.227	NA	NA	Other	0.1597	0.5359	-	-	-	signal anchor
Phatr3_EG00684	0.115	NA	NA	Other	0.0670	0.0253	-	0.1711	0.8289	other localisation
Phatr3_EG00685	0.104	NA	NA	Other	0.0871	0.0271	-	0.1109	0.8891	other localisation
Phatr3_EG00686	0.114	NA	NA	Other	0.0780	0.0322	-	0.1745	0.8255	other localisation
Phatr3_EG00687	0.231	NA	NA	Other	0.1010	0.0314	-	0.7213	0.2787	mitochondrion
Phatr3_EG00688	0.228	NA	NA	Other	0.2169	0.2753	-	0.1374	0.8626	other localisation
Phatr3_EG00689	0.107	NA	NA	Other	0.1882	0.2141	-	0.1368	0.8632	other localisation
Phatr3_EG00691	0.088	NA	NA	Other	0.0729	0.0258	-	0.1013	0.8987	other localisation
Phatr3_EG00692	0.154	NA	NA	Other	0.0840	0.0289	-	0.1557	0.8443	other localisation
Phatr3_EG00693	0.207	NA	NA	Other	0.1956	0.1474	-	0.5603	0.4397	mitochondrion
Phatr3_EG00694	0.361	NA	NA	Other	0.1645	0.0400	-	0.1399	0.8601	other localisation
Phatr3_EG00695	0.171	NA	NA	Other	0.0946	0.0296	-	0.1115	0.8885	other localisation
Phatr3_EG00696	0.022	NA	NA	Other	0.0555	0.0220	-	0.1448	0.8552	other localisation
Phatr3_EG00697	0.031	NA	NA	Other	0.0587	0.0227	-	0.0951	0.9049	other localisation
Phatr3_EG00698	0.031	NA	NA	Other	0.0564	0.0222	-	0.0979	0.9021	other localisation
Phatr3_EG00699	0.423	NA	NA	Other	0.2130	0.0489	-	0.1557	0.8443	other localisation
Phatr3_EG00700	0.229	NA	NA	Other	0.2592	0.0523	-	0.1378	0.8622	other localisation
Phatr3_EG00701	0.069	NA	NA	Other	0.0651	0.0239	-	0.1053	0.8947	other localisation
Phatr3_EG00702	0.789	F	4.282942703	Chloroplast, high confidence	0.7268	0.1324	0.2826	-	-	signal peptide
Phatr3_EG00704	0.053	NA	NA	Other	0.0631	0.0235	-	0.1127	0.8873	other localisation
Phatr3_EG00705	0.689	F	4.267140563	Chloroplast, low confidence	0.3122	0.4762	-	-	-	signal anchor
Phatr3_EG00706	0.043	NA	NA	Other	0.0613	0.0232	-	0.0999	0.9001	other localisation
Phatr3_EG00707	0.780	No	1.375061766	Endomembrane	0.7950	0.0860	0.9077	-	-	chloroplast
Phatr3_EG00708	0.102	NA	NA	Other	0.0676	0.0270	-	0.1344	0.8656	other localisation
Phatr3_EG00709	0.046	NA	NA	Other	0.0581	0.0235	-	0.0973	0.9027	other localisation
Phatr3_EG00710	0.037	NA	NA	Other	0.0689	0.0248	-	0.1282	0.8718	other localisation
Phatr3_EG00711	0.113	NA	NA	Other	0.0705	0.0251	-	0.1522	0.8478	other localisation
Phatr3_EG00712	0.093	NA	NA	Other	0.0749	0.0263	-	0.1061	0.8939	other localisation
Phatr3_EG00713	0.608	No	1.113889307	Endomembrane	0.6461	0.1132	0.0238	-	-	signal peptide
Phatr3_EG00714	0.088	NA	NA	Other	0.0752	0.0261	-	0.1020	0.898	other localisation
Phatr3_EG00715	0.065	NA	NA	Other	0.0782	0.0259	-	0.1060	0.894	other localisation
Phatr3_EG00716	0.217	NA	NA	Other	0.1507	0.5000	-	-	-	signal anchor
Phatr3_EG00717	0.218	NA	NA	Other	0.1133	0.0322	-	0.1265	0.8735	other localisation
Phatr3_EG00718	0.114	NA	NA	Other	0.1537	0.0374	-	0.1539	0.8461	other localisation
Phatr3_EG00719	0.505	No	1.050014593	Endomembrane	0.4437	0.2631	0.3798	-	-	signal peptide
Phatr3_EG00720	0.329	NA	NA	Other	0.1047	0.6628	-	-	-	signal anchor
Phatr3_EG00721	0.690	L	1.090106923	Chloroplast, low confidence	0.6384	0.0572	0.0412	-	-	signal peptide
Phatr3_EG00722	0.217	NA	NA	Other	0.1080	0.0317	-	0.1254	0.8746	other localisation
Phatr3_EG00723	0.190	NA	NA	Other	0.0944	0.0296	-	0.1152	0.8848	other localisation
Phatr3_EG00724	0.060	NA	NA	Other	0.0891	0.0289	-	0.1021	0.8979	other localisation
Phatr3_EG00725	0.195	NA	NA	Other	0.2934	0.0482	-	0.4302	0.5698	other localisation
Phatr3_EG00726	0.072	NA	NA	Other	0.0660	0.0240	-	0.1184	0.8816	other localisation
Phatr3_EG00727	0.146	NA	NA	Other	0.1185	0.0314	-	0.4837	0.5163	other localisation
Phatr3_EG00728	0.249	NA	NA	Other	0.2987	0.0511	-	0.2824	0.7176	other localisation
Phatr3_EG00729	0.114	NA	NA	Other	0.0656	0.0243	-	0.3805	0.6195	other localisation
Phatr3_EG00730	0.077	NA	NA	Other	0.1176	0.0743	-	0.2299	0.7701	other localisation
Phatr3_EG00731	0.021	NA	NA	Other	0.0561	0.0221	-	0.0926	0.9074	other localisation
Phatr3_EG00732	0.264	NA	NA	Other	0.1716	0.0401	-	0.1812	0.8188	other localisation
Phatr3_EG00733	0.108	NA	NA	Other	0.0714	0.0254	-	0.2045	0.7955	other localisation
Phatr3_EG00734	0.013	NA	NA	Other	0.0525	0.0218	-	0.1484	0.8516	other localisation
Phatr3_EG00735	0.592	No	1.099681881	Endomembrane	0.3446	0.0552	-	0.2375	0.7625	other localisation
Phatr3_EG00736	0.029	NA	NA	Other	0.0606	0.0230	-	0.0890	0.911	other localisation
Phatr3_EG00737	0.133	NA	NA	Other	0.0805	0.0270	-	0.3016	0.6984	other localisation
Phatr3_EG00738	0.260	NA	NA	Other	0.1785	0.4244	-	-	-	signal anchor
Phatr3_EG00739	0.058	NA	NA	Other	0.0707	0.0251	-	0.1049	0.8951	other localisation
Phatr3_EG00740	0.118	NA	NA	Other	0.0816	0.0270	-	0.3135	0.6865	other localisation
Phatr3_EG00741	0.036	NA	NA	Other	0.0533	0.0218	-	0.1059	0.8941	other localisation
Phatr3_EG00742	0.052	NA	NA	Other	0.0730	0.0256	-	0.1054	0.8946	other localisation
Phatr3_EG00743	0.027	NA	NA	Incomplete	0.0618	0.0234	-	0.0902	0.9098	Incomplete
Phatr3_EG00744	0.034	NA	NA	Other	0.0587	0.0226	-	0.0935	0.9065	other localisation
Phatr3_EG00745	0.158	NA	NA	Incomplete	0.0853	0.0286	-	0.1377	0.8623	Incomplete
Phatr3_EG00746	0.187	NA	NA	Other	0.0942	0.0297	-	0.1448	0.8552	other localisation
Phatr3_EG00747	0.075	NA	NA	Incomplete	0.1948	0.0776	-	0.1437	0.8563	Incomplete
Phatr3_EG00748	0.066	NA	NA	Other	0.0819	0.0271	-	0.3470	0.653	other localisation
Phatr3_EG00749	0.687	No	0.695483388	Endomembrane	0.4891	0.3149	0.0237	-	-	signal peptide
Phatr3_EG00750	0.075	NA	NA	Other	0.0694	0.0248	-	0.1003	0.8997	other localisation
Phatr3_EG00751	0.252	NA	NA	Other	0.1904	0.0392	-	0.1398	0.8602	other localisation
Phatr3_EG00752	0.074	NA	NA	Other	0.0690	0.0247	-	0.1049	0.8951	other localisation
Phatr3_EG00753	0.621	L	1.025869477	Chloroplast, low confidence	0.6344	0.0597	0.0172	-	-	signal peptide
Phatr3_EG00754	0.103	NA	NA	Other	0.0984	0.0302	-	0.3587	0.6413	other localisation
Phatr3_EG00755	0.244	NA	NA	Other	0.0855	0.0276	-	0.3441	0.6559	other localisation
Phatr3_EG00756	0.172	NA	NA	Other	0.0881	0.0282	-	0.4890	0.511	other localisation
Phatr3_EG00757	0.069	NA	NA	Other	0.0838	0.0277	-	0.1335	0.8665	other localisation
Phatr3_EG00758	0.472	F	3.866822586	Chloroplast, low confidence	0.5070	0.0677	0.2888	-	-	signal peptide
Phatr3_EG00759	0.570	F	5.292184654	Chloroplast, high confidence	0.6172	0.0651	0.8506	-	-	chloroplast
Phatr3_EG00760	0.033	NA	NA	Other	0.0526	0.0219	-	0.1054	0.8946	other localisation
Phatr3_EG00761	0.758	No	1.485529317	Endomembrane	0.6671	0.0606	0.0202	-	-	signal peptide
Phatr3_EG00762	0.220	NA	NA	Other	0.1600	0.0385	-	0.1007	0.8993	other localisation
Phatr3_EG00763	0.704	No	0.862272374	Endomembrane	0.7623	0.0890	0.0315	-	-	signal peptide
Phatr3_EG00764	0.106	NA	NA	Other	0.0909	0.0308	-	0.2346	0.7654	other localisation
Phatr3_EG00765	0.789	No	1.162808553	Endomembrane	0.7666	0.1004	0.0474	-	-	signal peptide
Phatr3_EG00766	0.666	No	2.288949247	Endomembrane	0.6026	0.0619	0.6671	-	-	chloroplast
Phatr3_EG00767	0.304	NA	NA	Other	0.1809	0.0415	-	0.3595	0.6405	other localisation
Phatr3_EG00768	0.146	NA	NA	Other	0.0822	0.0282	-	0.1257	0.8743	other localisation
Phatr3_EG00769	0.043	NA	NA	Other	0.0464	0.0223	-	0.1130	0.887	other localisation
Phatr3_EG00770	0.065	NA	NA	Other	0.2260	0.1423	-	0.2044	0.7956	other localisation
Phatr3_EG00771	0.051	NA	NA	Other	0.0547	0.0222	-	0.0974	0.9026	other localisation
Phatr3_EG00772	0.098	NA	NA	Other	0.1031	0.6067	-	-	-	signal anchor
Phatr3_EG00773	0.223	NA	NA	Other	0.1070	0.0306	-	0.3909	0.6091	other localisation
Phatr3_EG00774	0.654	No	1.372458467	Endomembrane	0.6962	0.0591	0.0299	-	-	signal peptide
Phatr3_EG00775	0.041	NA	NA	Other	0.0575	0.0224	-	0.0899	0.9101	other localisation
Phatr3_EG00776	0.033	NA	NA	Other	0.0614	0.0237	-	0.1062	0.8938	other localisation
Phatr3_EG00777	0.723	No	0.795537078	Endomembrane	0.7353	0.0588	0.2042	-	-	signal peptide
Phatr3_EG00778	0.342	NA	NA	Incomplete	0.1835	0.0412	-	0.4588	0.5412	Incomplete
Phatr3_EG00779	0.337	NA	NA	Other	0.1164	0.0328	-	0.6684	0.3316	mitochondrion
Phatr3_EG00780	0.324	NA	NA	Other	0.1443	0.0378	-	0.6381	0.3619	mitochondrion
Phatr3_EG00781	0.459	No	1.155721358	Endomembrane	0.4629	0.2100	0.2167	-	-	signal peptide
Phatr3_EG00782	0.031	NA	NA	Other	0.0544	0.0220	-	0.0873	0.9127	other localisation
Phatr3_EG00783	0.414	NA	NA	Other	0.3333	0.1649	-	0.2567	0.7433	other localisation
Phatr3_EG00784	0.067	NA	NA	Other	0.0737	0.0254	-	0.1373	0.8627	other localisation
Phatr3_EG00785	0.308	NA	NA	Other	0.1112	0.4623	-	-	-	signal anchor
Phatr3_EG00786	0.713	Y	1.069699689	Chloroplast, low confidence	0.7325	0.0526	0.0380	-	-	signal peptide
Phatr3_EG00787	0.583	No	0.698783539	Endomembrane	0.4274	0.0612	-	0.1332	0.8668	other localisation
Phatr3_EG00788	0.045	NA	NA	Other	0.1051	0.0308	-	0.1167	0.8833	other localisation
Phatr3_EG00789	0.112	NA	NA	Other	0.0816	0.0274	-	0.0986	0.9014	other localisation
Phatr3_EG00790	0.289	NA	NA	Other	0.1347	0.0361	-	0.1481	0.8519	other localisation
Phatr3_EG00791	0.106	NA	NA	Other	0.0764	0.0257	-	0.6417	0.3583	mitochondrion
Phatr3_EG00792	0.236	NA	NA	Other	0.1071	0.0317	-	0.4511	0.5489	other localisation
Phatr3_EG00793	0.051	NA	NA	Other	0.0567	0.0234	-	0.1258	0.8742	other localisation
Phatr3_EG00794	0.057	NA	NA	Other	0.0949	0.0524	-	0.1098	0.8902	other localisation
Phatr3_EG00795	0.128	NA	NA	Other	0.0963	0.0361	-	0.1085	0.8915	other localisation
Phatr3_EG00796	0.179	NA	NA	Other	0.0944	0.0297	-	0.1117	0.8883	other localisation
Phatr3_EG00797	0.052	NA	NA	Other	0.0672	0.0241	-	0.2095	0.7905	other localisation
Phatr3_EG00798	0.040	NA	NA	Other	0.0627	0.0235	-	0.0939	0.9061	other localisation
Phatr3_EG00799	0.161	NA	NA	Other	0.1177	0.0317	-	0.3607	0.6393	other localisation
Phatr3_EG00800	0.038	NA	NA	Other	0.0685	0.0248	-	0.1039	0.8961	other localisation
Phatr3_EG00801	0.033	NA	NA	Other	0.0581	0.0224	-	0.0973	0.9027	other localisation
Phatr3_EG00802	0.084	NA	NA	Other	0.0770	0.0268	-	0.1668	0.8332	other localisation
Phatr3_EG00803	0.126	NA	NA	Other	0.0918	0.0287	-	0.1247	0.8753	other localisation
Phatr3_EG00804	0.280	NA	NA	Other	0.1288	0.0356	-	0.7472	0.2528	mitochondrion
Phatr3_EG00805	0.351	NA	NA	Other	0.4116	0.0536	-	0.2120	0.788	other localisation
Phatr3_EG00806	0.037	NA	NA	Other	0.0640	0.0235	-	0.0983	0.9017	other localisation
Phatr3_EG00807	0.063	NA	NA	Other	0.0626	0.0234	-	0.0929	0.9071	other localisation
Phatr3_EG00808	0.828	F	5.270109382	Chloroplast, high confidence	0.8275	0.0474	0.6142	-	-	chloroplast
Phatr3_EG00809	0.453	F	4.439562935	Chloroplast, low confidence	0.5150	0.1284	0.2904	-	-	signal peptide
Phatr3_EG00810	0.635	F	3.982791455	Chloroplast, low confidence	0.6475	0.1218	0.2381	-	-	signal peptide
Phatr3_EG00811	0.192	NA	NA	Other	0.1426	0.0369	-	0.2274	0.7726	other localisation
Phatr3_EG00812	0.752	Y	0.878623307	Chloroplast, low confidence	0.7502	0.0563	0.0144	-	-	signal peptide
Phatr3_EG00813	0.041	NA	NA	Other	0.0642	0.0238	-	0.1729	0.8271	other localisation
Phatr3_EG00814	0.383	NA	NA	Other	0.1570	0.0392	-	0.1332	0.8668	other localisation
Phatr3_EG00815	0.738	No	1.434998295	Endomembrane	0.7623	0.0541	0.0284	-	-	signal peptide
Phatr3_EG00816	0.055	NA	NA	Other	0.0569	0.0231	-	0.1073	0.8927	other localisation
Phatr3_EG00817	0.545	F	4.614942991	Chloroplast, low confidence	0.6386	0.1081	0.2750	-	-	signal peptide
Phatr3_EG00818	0.055	NA	NA	Other	0.0538	0.0220	-	0.1916	0.8084	other localisation
Phatr3_EG00819	0.277	NA	NA	Other	0.1802	0.0415	-	0.1129	0.8871	other localisation
Phatr3_EG00820	0.338	NA	NA	Other	0.4181	0.0557	-	0.2397	0.7603	other localisation
Phatr3_EG00821	0.214	NA	NA	Other	0.1508	0.5570	-	-	-	signal anchor
Phatr3_EG00822	0.087	NA	NA	Other	0.0798	0.0267	-	0.1030	0.897	other localisation
Phatr3_EG00823	0.021	NA	NA	Other	0.0566	0.0221	-	0.4588	0.5412	other localisation
Phatr3_EG00824	0.017	NA	NA	Other	0.0583	0.0226	-	0.0925	0.9075	other localisation
Phatr3_EG00825	0.127	NA	NA	Other	0.0861	0.0295	-	0.1942	0.8058	other localisation
Phatr3_EG00826	0.043	NA	NA	Other	0.0565	0.0221	-	0.1170	0.883	other localisation
Phatr3_EG00827	0.096	NA	NA	Other	0.0666	0.0245	-	0.4578	0.5422	other localisation
Phatr3_EG00828	0.049	NA	NA	Other	0.1017	0.5060	-	-	-	signal anchor
Phatr3_EG00829	0.565	No	1.636415956	Endomembrane	0.6134	0.1203	0.4130	-	-	signal peptide
Phatr3_EG00830	0.027	NA	NA	Other	0.0552	0.0219	-	0.1062	0.8938	other localisation
Phatr3_EG00831	0.101	NA	NA	Other	0.0563	0.0222	-	0.1362	0.8638	other localisation
Phatr3_EG00832	0.172	NA	NA	Other	0.1137	0.0325	-	0.1076	0.8924	other localisation
Phatr3_EG00833	0.139	NA	NA	Other	0.0838	0.0278	-	0.1627	0.8373	other localisation
Phatr3_EG00834	0.469	Y	1.212032264	Chloroplast, low confidence	0.4385	0.1360	0.0827	-	-	signal peptide
Phatr3_EG00835	0.721	Y	1.501330879	Chloroplast, low confidence	0.7033	0.0595	0.4866	-	-	signal peptide
Phatr3_EG00836	0.275	NA	NA	Other	0.3325	0.1854	-	0.1431	0.8569	other localisation
Phatr3_EG00837	0.182	NA	NA	Other	0.0972	0.0302	-	0.1099	0.8901	other localisation
Phatr3_EG00838	0.069	NA	NA	Other	0.0591	0.0228	-	0.1025	0.8975	other localisation
Phatr3_EG00839	0.056	NA	NA	Other	0.0804	0.0281	-	0.2446	0.7554	other localisation
Phatr3_EG00840	0.022	NA	NA	Other	0.0587	0.0225	-	0.1099	0.8901	other localisation
Phatr3_EG00841	0.331	NA	NA	Other	0.1771	0.5157	-	-	-	signal anchor
Phatr3_EG00842	0.092	NA	NA	Other	0.0563	0.0222	-	0.1685	0.8315	other localisation
Phatr3_EG00843	0.420	NA	NA	Other	0.3096	0.0575	-	0.6812	0.3188	mitochondrion
Phatr3_EG00844	0.180	NA	NA	Other	0.0681	0.0262	-	0.3480	0.652	other localisation
Phatr3_EG00845	0.164	NA	NA	Other	0.1003	0.0323	-	0.7873	0.2127	mitochondrion
Phatr3_EG00846	0.075	NA	NA	Other	0.0805	0.0268	-	0.2691	0.7309	other localisation
Phatr3_EG00847	0.156	NA	NA	Other	0.0924	0.0295	-	0.1054	0.8946	other localisation
Phatr3_EG00848	0.273	NA	NA	Other	0.1586	0.0398	-	0.2798	0.7202	other localisation
Phatr3_EG00849	0.307	NA	NA	Other	0.1704	0.5630	-	-	-	signal anchor
Phatr3_EG00850	0.520	F	4.411977888	Chloroplast, low confidence	0.5275	0.0615	0.2476	-	-	signal peptide
Phatr3_EG00851	0.082	NA	NA	Other	0.0657	0.0245	-	0.0992	0.9008	other localisation
Phatr3_EG00852	0.165	NA	NA	Other	0.0860	0.0283	-	0.1609	0.8391	other localisation
Phatr3_EG00853	0.277	NA	NA	Other	0.1480	0.0383	-	0.2249	0.7751	other localisation
Phatr3_EG00854	0.072	NA	NA	Other	0.1026	0.0420	-	0.1307	0.8693	other localisation
Phatr3_EG00855	0.497	No	1.516148997	Endomembrane	0.5664	0.0631	0.0500	-	-	signal peptide
Phatr3_EG00856	0.090	NA	NA	Other	0.0841	0.0272	-	0.0979	0.9021	other localisation
Phatr3_EG00857	0.072	NA	NA	Other	0.0656	0.0239	-	0.0923	0.9077	other localisation
Phatr3_EG00858	0.021	NA	NA	Other	0.0541	0.0225	-	0.4585	0.5415	other localisation
Phatr3_EG00859	0.129	NA	NA	Other	0.0832	0.0275	-	0.1026	0.8974	other localisation
Phatr3_EG00860	0.100	NA	NA	Other	0.0589	0.0230	-	0.1861	0.8139	other localisation
Phatr3_EG00861	0.133	NA	NA	Other	0.2169	0.0445	-	0.2220	0.778	other localisation
Phatr3_EG00862	0.821	No	1.044941302	Endomembrane	0.7545	0.0927	0.6878	-	-	chloroplast
Phatr3_EG00863	0.031	NA	NA	Other	0.1441	0.0515	-	0.1315	0.8685	other localisation
Phatr3_EG00864	0.197	NA	NA	Other	0.1072	0.0325	-	0.1807	0.8193	other localisation
Phatr3_EG00865	0.024	NA	NA	Other	0.0560	0.0221	-	0.0971	0.9029	other localisation
Phatr3_EG00866	0.387	NA	NA	Other	0.3369	0.1480	-	0.4139	0.5861	other localisation
Phatr3_EG00867	0.042	NA	NA	Other	0.0592	0.0228	-	0.0976	0.9024	other localisation
Phatr3_EG00868	0.051	NA	NA	Other	0.1039	0.0350	-	0.1473	0.8527	other localisation
Phatr3_EG00869	0.184	NA	NA	Other	0.1015	0.0312	-	0.1093	0.8907	other localisation
Phatr3_EG00870	0.041	NA	NA	Other	0.0604	0.0230	-	0.1091	0.8909	other localisation
Phatr3_EG00871	0.411	NA	NA	Other	0.1695	0.0396	-	0.5210	0.479	mitochondrion
Phatr3_EG00872	0.220	NA	NA	Other	0.1049	0.0312	-	0.1015	0.8985	other localisation
Phatr3_EG00873	0.255	NA	NA	Other	0.2664	0.1402	-	0.1343	0.8657	other localisation
Phatr3_EG00874	0.134	NA	NA	Other	0.0768	0.0259	-	0.1224	0.8776	other localisation
Phatr3_EG00875	0.035	NA	NA	Incomplete	0.0618	0.0232	-	0.1777	0.8223	Incomplete
Phatr3_EG00876	0.033	NA	NA	Other	0.0545	0.0221	-	0.1027	0.8973	other localisation
Phatr3_EG00877	0.667	F	4.836874242	Chloroplast, high confidence	0.6910	0.1152	0.4003	-	-	signal peptide
Phatr3_EG00878	0.368	NA	NA	Other	0.3732	0.0584	-	0.2664	0.7336	other localisation
Phatr3_EG00879	0.081	NA	NA	Other	0.0707	0.0248	-	0.1121	0.8879	other localisation
Phatr3_EG00880	0.183	NA	NA	Other	0.1002	0.0307	-	0.1106	0.8894	other localisation
Phatr3_EG00881	0.243	NA	NA	Other	0.1255	0.0358	-	0.1762	0.8238	other localisation
Phatr3_EG00882	0.052	NA	NA	Other	0.0732	0.0305	-	0.1259	0.8741	other localisation
Phatr3_EG00883	0.342	NA	NA	Other	0.5082	0.0599	0.2784	-	-	signal peptide
Phatr3_EG00884	0.059	NA	NA	Other	0.0765	0.0272	-	0.1237	0.8763	other localisation
Phatr3_EG00885	0.279	NA	NA	Incomplete	0.1195	0.0366	-	-	-	Incomplete
Phatr3_EG00886	0.822	L	1.483533236	Chloroplast, low confidence	0.7530	0.0571	0.0193	-	-	signal peptide
Phatr3_EG00887	0.501	No	1.317948921	Endomembrane	0.5886	0.1175	0.0254	-	-	signal peptide
Phatr3_EG00888	0.049	NA	NA	Other	0.0522	0.0217	-	0.1058	0.8942	other localisation
Phatr3_EG00889	0.377	NA	NA	Other	0.1998	0.0445	-	0.6352	0.3648	mitochondrion
Phatr3_EG00890	0.794	F	4.255471292	Chloroplast, low confidence	0.7692	0.0846	0.0421	-	-	signal peptide
Phatr3_EG00891	0.157	NA	NA	Other	0.1924	0.0417	-	0.2643	0.7357	other localisation
Phatr3_EG00892	0.138	NA	NA	Other	0.0739	0.0268	-	0.6121	0.3879	mitochondrion
Phatr3_EG00893	0.026	NA	NA	Other	0.0601	0.0235	-	0.1140	0.886	other localisation
Phatr3_EG00894	0.062	NA	NA	Other	0.0577	0.0232	-	0.1898	0.8102	other localisation
Phatr3_EG00895	0.194	NA	NA	Other	0.1001	0.0307	-	0.1109	0.8891	other localisation
Phatr3_EG00896	0.640	F	4.85778973	Chloroplast, low confidence	0.7439	0.0560	0.0455	-	-	signal peptide
Phatr3_EG00897	0.069	NA	NA	Other	0.0714	0.0257	-	0.0943	0.9057	other localisation
Phatr3_EG00898	0.206	NA	NA	Other	0.0934	0.0288	-	0.1802	0.8198	other localisation
Phatr3_EG00899	0.084	NA	NA	Other	0.0543	0.0251	-	0.1522	0.8478	other localisation
Phatr3_EG00900	0.291	NA	NA	Other	0.1092	0.0323	-	0.1232	0.8768	other localisation
Phatr3_EG00901	0.586	No	1.243585042	Endomembrane	0.6108	0.1530	0.0273	-	-	signal peptide
Phatr3_EG00902	0.026	NA	NA	Other	0.0587	0.0231	-	0.1114	0.8886	other localisation
Phatr3_EG00903	0.325	NA	NA	Other	0.1649	0.0404	-	0.4567	0.5433	other localisation
Phatr3_EG00904	0.134	NA	NA	Other	0.1410	0.0350	-	0.1361	0.8639	other localisation
Phatr3_EG00905	0.150	NA	NA	Other	0.1031	0.0335	-	0.3476	0.6524	other localisation
Phatr3_EG00906	0.011	NA	NA	Other	0.0616	0.0240	-	0.1201	0.8799	other localisation
Phatr3_EG00907	0.026	NA	NA	Other	0.0700	0.0245	-	0.1151	0.8849	other localisation
Phatr3_EG00908	0.173	NA	NA	Other	0.0945	0.0297	-	0.1096	0.8904	other localisation
Phatr3_EG00909	0.830	No	0.984196126	Endomembrane	0.7927	0.0542	0.0638	-	-	signal peptide
Phatr3_EG00910	0.105	NA	NA	Other	0.0655	0.0237	-	0.2158	0.7842	other localisation
Phatr3_EG00911	0.044	NA	NA	Other	0.0525	0.0218	-	0.1146	0.8854	other localisation
Phatr3_EG00912	0.015	NA	NA	Other	0.0631	0.0237	-	0.1235	0.8765	other localisation
Phatr3_EG00913	0.233	NA	NA	Other	0.2210	0.0482	-	0.3008	0.6992	other localisation
Phatr3_EG00914	0.156	NA	NA	Other	0.0737	0.0259	-	0.0918	0.9082	other localisation
Phatr3_EG00915	0.165	NA	NA	Other	0.0966	0.0299	-	0.1150	0.885	other localisation
Phatr3_EG00916	0.127	NA	NA	Other	0.0899	0.0286	-	0.1188	0.8812	other localisation
Phatr3_EG00917	0.076	NA	NA	Other	0.0645	0.0240	-	0.1425	0.8575	other localisation
Phatr3_EG00918	0.117	NA	NA	Other	0.0740	0.0255	-	0.1067	0.8933	other localisation
Phatr3_EG00919	0.081	NA	NA	Other	0.0811	0.0269	-	0.0964	0.9036	other localisation
Phatr3_EG00920	0.164	NA	NA	Incomplete	0.1706	0.0698	-	0.3450	0.655	Incomplete
Phatr3_EG00921	0.046	NA	NA	Other	0.0632	0.0234	-	0.1078	0.8922	other localisation
Phatr3_EG00922	0.054	NA	NA	Other	0.0707	0.0252	-	0.1730	0.827	other localisation
Phatr3_EG00923	0.169	NA	NA	Other	0.0994	0.0313	-	0.2096	0.7904	other localisation
Phatr3_EG00924	0.168	NA	NA	Other	0.1256	0.0338	-	0.2556	0.7444	other localisation
Phatr3_EG00925	0.066	NA	NA	Incomplete	0.0737	0.0261	-	0.3383	0.6617	Incomplete
Phatr3_EG00926	0.028	NA	NA	Other	0.0540	0.0226	-	0.0921	0.9079	other localisation
Phatr3_EG00927	0.784	F	4.628010802	Chloroplast, low confidence	0.7348	0.1119	0.0258	-	-	signal peptide
Phatr3_EG00928	0.036	NA	NA	Other	0.0847	0.0375	-	0.3004	0.6996	other localisation
Phatr3_EG00929	0.062	NA	NA	Other	0.0692	0.0248	-	0.1048	0.8952	other localisation
Phatr3_EG00930	0.009	NA	NA	Other	0.0498	0.0212	-	0.1115	0.8885	other localisation
Phatr3_EG00931	0.703	L	0.975732588	Chloroplast, low confidence	0.6476	0.0646	0.5477	-	-	chloroplast
Phatr3_EG00932	0.048	NA	NA	Other	0.0758	0.0267	-	0.1314	0.8686	other localisation
Phatr3_EG00934	0.073	NA	NA	Other	0.0641	0.0244	-	0.1038	0.8962	other localisation
Phatr3_EG00935	0.091	NA	NA	Other	0.0533	0.0218	-	0.2653	0.7347	other localisation
Phatr3_EG00936	0.600	L	1.033857356	Chloroplast, low confidence	0.4475	0.0571	-	-	-	no signal peptide or anchor
Phatr3_EG00937	0.318	NA	NA	Other	0.1648	0.0398	-	0.5689	0.4311	mitochondrion
Phatr3_EG00938	0.402	NA	NA	Other	0.3589	0.2731	-	0.5445	0.4555	mitochondrion
Phatr3_EG00939	0.151	NA	NA	Other	0.0798	0.0265	-	0.6447	0.3553	mitochondrion
Phatr3_EG00940	0.293	NA	NA	Other	0.2070	0.0410	-	0.1347	0.8653	other localisation
Phatr3_EG00941	0.111	NA	NA	Other	0.0775	0.0264	-	0.0996	0.9004	other localisation
Phatr3_EG00942	0.104	NA	NA	Other	0.0767	0.0272	-	0.2777	0.7223	other localisation
Phatr3_EG00943	0.356	NA	NA	Other	0.3382	0.0538	-	0.1982	0.8018	other localisation
Phatr3_EG00944	0.168	NA	NA	Other	0.0724	0.0258	-	0.1209	0.8791	other localisation
Phatr3_EG00945	0.021	NA	NA	Other	0.0558	0.0220	-	0.1021	0.8979	other localisation
Phatr3_EG00946	0.218	NA	NA	Other	0.1265	0.0336	-	0.1091	0.8909	other localisation
Phatr3_EG00947	0.093	NA	NA	Other	0.0731	0.0260	-	0.3426	0.6574	other localisation
Phatr3_EG00948	0.070	NA	NA	Other	0.0855	0.0275	-	0.1333	0.8667	other localisation
Phatr3_EG00949	0.069	NA	NA	Other	0.0887	0.0285	-	0.1605	0.8395	other localisation
Phatr3_EG00950	0.304	NA	NA	Incomplete	0.1478	0.0375	-	0.1236	0.8764	Incomplete
Phatr3_EG00951	0.060	NA	NA	Other	0.0578	0.0228	-	0.2734	0.7266	other localisation
Phatr3_EG00952	0.206	NA	NA	Other	0.0881	0.0354	-	0.8447	0.1553	mitochondrion
Phatr3_EG00953	0.194	NA	NA	Other	0.0944	0.0297	-	0.1119	0.8881	other localisation
Phatr3_EG00954	0.311	NA	NA	Other	0.2490	0.0460	-	0.1191	0.8809	other localisation
Phatr3_EG00955	0.515	No	0.840000046	Endomembrane	0.4738	0.0611	0.0234	-	-	signal peptide
Phatr3_EG00956	0.194	NA	NA	Other	0.0883	0.0283	-	0.3621	0.6379	other localisation
Phatr3_EG00957	0.026	NA	NA	Other	0.0516	0.0216	-	0.1819	0.8181	other localisation
Phatr3_EG00958	0.174	NA	NA	Other	0.0815	0.0272	-	0.1552	0.8448	other localisation
Phatr3_EG00959	0.406	NA	NA	Other	0.4522	0.0607	-	0.1662	0.8338	other localisation
Phatr3_EG00960	0.017	NA	NA	Other	0.0514	0.0215	-	0.1320	0.868	other localisation
Phatr3_EG00961	0.064	NA	NA	Other	0.1205	0.3196	-	0.1491	0.8509	other localisation
Phatr3_EG00962	0.542	No	1.19133056	Endomembrane	0.6100	0.0625	0.2848	-	-	signal peptide
Phatr3_EG00963	0.436	F	4.385586994	Chloroplast, low confidence	0.5334	0.0602	0.2261	-	-	signal peptide
Phatr3_EG00965	0.042	NA	NA	Other	0.0564	0.0225	-	0.0950	0.905	other localisation
Phatr3_EG00966	0.183	NA	NA	Other	0.0835	0.0277	-	0.2307	0.7693	other localisation
Phatr3_EG00967	0.101	NA	NA	Other	0.0765	0.0258	-	0.0882	0.9118	other localisation
Phatr3_EG00968	0.683	No	2.11530927	Endomembrane	0.7572	0.0528	0.0519	-	-	signal peptide
Phatr3_EG00969	0.275	NA	NA	Other	0.2345	0.0486	-	0.6109	0.3891	mitochondrion
Phatr3_EG00970	0.088	NA	NA	Other	0.0696	0.0254	-	0.1011	0.8989	other localisation
Phatr3_EG00971	0.111	NA	NA	Other	0.1017	0.0368	-	0.1275	0.8725	other localisation
Phatr3_EG00972	0.290	NA	NA	Other	0.1819	0.0416	-	0.1086	0.8914	other localisation
Phatr3_EG00973	0.043	NA	NA	Other	0.0702	0.0248	-	0.1027	0.8973	other localisation
Phatr3_EG00974	0.143	NA	NA	Other	0.0977	0.0312	-	0.1428	0.8572	other localisation
Phatr3_EG00975	0.265	NA	NA	Other	0.1715	0.4994	-	-	-	signal anchor
Phatr3_EG00976	0.717	No	1.197433852	Endomembrane	0.7114	0.0587	0.2488	-	-	signal peptide
Phatr3_EG00977	0.115	NA	NA	Other	0.0784	0.0263	-	0.2083	0.7917	other localisation
Phatr3_EG00978	0.039	NA	NA	Other	0.0581	0.0225	-	0.1337	0.8663	other localisation
Phatr3_EG00979	0.031	NA	NA	Other	0.0580	0.0230	-	0.1251	0.8749	other localisation
Phatr3_EG00980	0.076	NA	NA	Other	0.0702	0.0248	-	0.1631	0.8369	other localisation
Phatr3_EG00981	0.146	NA	NA	Other	0.0726	0.0283	-	0.1077	0.8923	other localisation
Phatr3_EG00982	0.172	NA	NA	Other	0.1140	0.0326	-	0.1080	0.892	other localisation
Phatr3_EG00983	0.105	NA	NA	Other	0.0634	0.0246	-	0.1497	0.8503	other localisation
Phatr3_EG00984	0.102	NA	NA	Other	0.1285	0.1304	-	0.1835	0.8165	other localisation
Phatr3_EG00985	0.014	NA	NA	Other	0.0543	0.0217	-	0.1275	0.8725	other localisation
Phatr3_EG00986	0.040	NA	NA	Other	0.0755	0.0259	-	0.1098	0.8902	other localisation
Phatr3_EG00987	0.161	NA	NA	Other	0.0719	0.0257	-	0.1579	0.8421	other localisation
Phatr3_EG00988	0.509	L	1.470397261	Chloroplast, low confidence	0.3719	0.0556	-	0.2359	0.7641	other localisation
Phatr3_EG00989	0.069	NA	NA	Other	0.0743	0.0256	-	0.1073	0.8927	other localisation
Phatr3_EG00990	0.133	NA	NA	Other	0.0775	0.0269	-	0.1549	0.8451	other localisation
Phatr3_EG00991	0.015	NA	NA	Other	0.0507	0.0213	-	0.0901	0.9099	other localisation
Phatr3_EG00992	0.557	No	1.455520605	Incomplete	0.5407	0.0637	-	-	-	Incomplete
Phatr3_EG00993	0.117	NA	NA	Other	0.0833	0.0286	-	0.1446	0.8554	other localisation
Phatr3_EG00994	0.107	NA	NA	Other	0.0431	0.0208	-	0.1290	0.871	other localisation
Phatr3_EG00995	0.742	No	0.920257037	Endomembrane	0.6905	0.0587	-	-	-	signal peptide
Phatr3_EG00996	0.152	NA	NA	Other	0.1331	0.0371	-	0.1261	0.8739	other localisation
Phatr3_EG00997	0.146	NA	NA	Other	0.1369	0.0594	-	0.5114	0.4886	mitochondrion
Phatr3_EG00998	0.032	NA	NA	Other	0.0555	0.0222	-	0.2061	0.7939	other localisation
Phatr3_EG00999	0.806	No	1.021306633	Endomembrane	0.7865	0.0842	0.0327	-	-	signal peptide
Phatr3_EG01000	0.137	NA	NA	Other	0.0931	0.0294	-	0.1117	0.8883	other localisation
Phatr3_EG01001	0.594	No	0.882164986	Endomembrane	0.4658	0.3113	0.0885	-	-	signal peptide
Phatr3_EG01002	0.027	NA	NA	Other	0.0552	0.0219	-	0.1062	0.8938	other localisation
Phatr3_EG01003	0.142	NA	NA	Other	0.1087	0.0309	-	0.1033	0.8967	other localisation
Phatr3_EG01004	0.607	No	0.957948963	Endomembrane	0.6904	0.0570	0.0179	-	-	signal peptide
Phatr3_EG01005	0.028	NA	NA	Other	0.0609	0.0231	-	0.1154	0.8846	other localisation
Phatr3_EG01006	0.041	NA	NA	Other	0.0682	0.0250	-	0.0992	0.9008	other localisation
Phatr3_EG01007	0.149	NA	NA	Other	0.0969	0.0301	-	0.1171	0.8829	other localisation
Phatr3_EG01008	0.531	No	1.405834648	Endomembrane	0.2710	0.0495	-	0.2994	0.7006	other localisation
Phatr3_EG01009	0.463	L	0.827946008	Chloroplast, low confidence	0.2110	0.0438	-	0.1170	0.883	other localisation
Phatr3_EG01010	0.016	NA	NA	Other	0.0525	0.0222	-	0.1037	0.8963	other localisation
Phatr3_EG01011	0.582	F	4.739417577	Chloroplast, low confidence	0.4605	0.0623	-	0.2126	0.7874	other localisation
Phatr3_EG01012	0.805	F	4.398564349	Chloroplast, high confidence	0.7759	0.0561	0.8855	-	-	chloroplast
Phatr3_EG01013	0.088	NA	NA	Other	0.0845	0.0276	-	0.0976	0.9024	other localisation
Phatr3_EG01014	0.020	NA	NA	Other	0.0509	0.0214	-	0.4480	0.552	other localisation
Phatr3_EG01015	0.036	NA	NA	Other	0.0571	0.0224	-	0.1226	0.8774	other localisation
Phatr3_EG01016	0.158	NA	NA	Other	0.0848	0.0273	-	0.0992	0.9008	other localisation
Phatr3_EG01017	0.306	NA	NA	Other	0.1957	0.0397	-	0.8191	0.1809	mitochondrion
Phatr3_EG01018	0.015	NA	NA	Other	0.0501	0.0212	-	0.0879	0.9121	other localisation
Phatr3_EG01019	0.033	NA	NA	Other	0.0871	0.0285	-	0.1288	0.8712	other localisation
Phatr3_EG01020	0.092	NA	NA	Other	0.0861	0.0284	-	0.1066	0.8934	other localisation
Phatr3_EG01021	0.350	NA	NA	Other	0.1691	0.0421	-	0.2678	0.7322	other localisation
Phatr3_EG01022	0.016	NA	NA	Other	0.0524	0.0222	-	0.1085	0.8915	other localisation
Phatr3_EG01023	0.017	NA	NA	Other	0.0564	0.0227	-	0.1114	0.8886	other localisation
Phatr3_EG01024	0.051	NA	NA	Other	0.0768	0.0258	-	0.1263	0.8737	other localisation
Phatr3_EG01025	0.206	NA	NA	Other	0.1471	0.0365	-	0.1757	0.8243	other localisation
Phatr3_EG01026	0.292	NA	NA	Other	0.1671	0.5518	-	-	-	signal anchor
Phatr3_EG01027	0.369	NA	NA	Other	0.1873	0.0410	-	0.1042	0.8958	other localisation
Phatr3_EG01028	0.146	NA	NA	Other	0.0996	0.0294	-	0.1244	0.8756	other localisation
Phatr3_EG01029	0.446	No	1.511516922	Endomembrane	0.4217	0.0757	-	0.1602	0.8398	other localisation
Phatr3_EG01030	0.767	No	1.332847637	Incomplete	0.7841	0.0519	0.0304	-	-	Incomplete
Phatr3_EG01031	0.022	NA	NA	Other	0.0508	0.0214	-	0.1003	0.8997	other localisation
Phatr3_EG01032	0.392	NA	NA	Other	0.3253	0.0944	-	0.7686	0.2314	mitochondrion
Phatr3_EG01033	0.010	NA	NA	Other	0.0523	0.0215	-	0.1105	0.8895	other localisation
Phatr3_EG01034	0.031	NA	NA	Other	0.0634	0.0240	-	0.1016	0.8984	other localisation
Phatr3_EG01035	0.029	NA	NA	Other	0.0546	0.0221	-	0.0922	0.9078	other localisation
Phatr3_EG01036	0.028	NA	NA	Other	0.0452	0.0205	-	0.2946	0.7054	other localisation
Phatr3_EG01037	0.027	NA	NA	Other	0.1421	0.1094	-	0.1482	0.8518	other localisation
Phatr3_EG01038	0.094	NA	NA	Other	0.0586	0.0235	-	0.1107	0.8893	other localisation
Phatr3_EG01039	0.918	F	5.163828093	Chloroplast, high confidence	0.8627	0.0453	0.6879	-	-	chloroplast
Phatr3_EG01040	0.029	NA	NA	Other	0.0615	0.0230	-	0.0908	0.9092	other localisation
Phatr3_EG01041	0.062	NA	NA	Other	0.0878	0.0277	-	0.2928	0.7072	other localisation
Phatr3_EG01042	0.036	NA	NA	Other	0.0587	0.0226	-	0.0934	0.9066	other localisation
Phatr3_EG01044	0.037	NA	NA	Other	0.0711	0.0252	-	0.1073	0.8927	other localisation
Phatr3_EG01045	0.261	NA	NA	Other	0.1566	0.0399	-	0.1572	0.8428	other localisation
Phatr3_EG01046	0.167	NA	NA	Other	0.0954	0.0303	-	0.0914	0.9086	other localisation
Phatr3_EG01047	0.066	NA	NA	Other	0.0627	0.0235	-	0.0955	0.9045	other localisation
Phatr3_EG01048	0.026	NA	NA	Other	0.0643	0.0238	-	0.1006	0.8994	other localisation
Phatr3_EG01049	0.063	NA	NA	Other	0.1277	0.1251	-	0.1310	0.869	other localisation
Phatr3_EG01050	0.037	NA	NA	Other	0.0544	0.0222	-	0.2449	0.7551	other localisation
Phatr3_EG01051	0.018	NA	NA	Other	0.0502	0.0212	-	0.0934	0.9066	other localisation
Phatr3_EG01052	0.342	NA	NA	Other	0.1936	0.0419	-	0.5845	0.4155	mitochondrion
Phatr3_EG01053	0.039	NA	NA	Other	0.0653	0.0241	-	0.1047	0.8953	other localisation
Phatr3_EG01054	0.013	NA	NA	Other	0.0500	0.0212	-	0.2206	0.7794	other localisation
Phatr3_EG01055	0.011	NA	NA	Other	0.0521	0.0215	-	0.1525	0.8475	other localisation
Phatr3_EG01056	0.059	NA	NA	Other	0.0882	0.0285	-	0.1189	0.8811	other localisation
Phatr3_EG01057	0.031	NA	NA	Other	0.1137	0.0569	-	0.1117	0.8883	other localisation
Phatr3_EG01058	0.247	NA	NA	Other	0.4027	0.0551	-	0.3360	0.664	other localisation
Phatr3_EG01060	0.021	NA	NA	Other	0.0515	0.0215	-	0.2156	0.7844	other localisation
Phatr3_EG01061	0.138	NA	NA	Other	0.0767	0.0260	-	0.1756	0.8244	other localisation
Phatr3_EG01062	0.178	NA	NA	Other	0.1195	0.0335	-	0.1033	0.8967	other localisation
Phatr3_EG01063	0.253	NA	NA	Other	0.1138	0.0323	-	0.1084	0.8916	other localisation
Phatr3_EG01064	0.204	NA	NA	Other	0.1664	0.4546	-	-	-	signal anchor
Phatr3_EG01065	0.087	NA	NA	Other	0.0907	0.0290	-	0.1314	0.8686	other localisation
Phatr3_EG01066	0.080	NA	NA	Other	0.0609	0.0228	-	0.2234	0.7766	other localisation
Phatr3_EG01067	0.017	NA	NA	Other	0.0527	0.0223	-	0.2264	0.7736	other localisation
Phatr3_EG01068	0.120	NA	NA	Other	0.0855	0.0279	-	0.3396	0.6604	other localisation
Phatr3_EG01069	0.055	NA	NA	Other	0.0600	0.0236	-	0.4491	0.5509	other localisation
Phatr3_EG01070	0.382	NA	NA	Other	0.3162	0.0573	-	0.1705	0.8295	other localisation
Phatr3_EG01071	0.073	NA	NA	Other	0.0535	0.0223	-	0.2607	0.7393	other localisation
Phatr3_EG01072	0.157	NA	NA	Other	0.1119	0.0324	-	0.1276	0.8724	other localisation
Phatr3_EG01073	0.228	NA	NA	Other	0.3215	0.1313	-	0.2084	0.7916	other localisation
Phatr3_EG01074	0.174	NA	NA	Other	0.1167	0.0328	-	0.1153	0.8847	other localisation
Phatr3_EG01075	0.300	NA	NA	Incomplete	0.3258	0.0691	-	0.1861	0.8139	Incomplete
Phatr3_EG01076	0.023	NA	NA	Other	0.0556	0.0220	-	0.0848	0.9152	other localisation
Phatr3_EG01077	0.118	NA	NA	Other	0.0810	0.0282	-	0.5604	0.4396	mitochondrion
Phatr3_EG01078	0.023	NA	NA	Other	0.0552	0.0219	-	0.1182	0.8818	other localisation
Phatr3_EG01079	0.073	NA	NA	Other	0.1142	0.0341	-	0.2123	0.7877	other localisation
Phatr3_EG01080	0.109	NA	NA	Other	0.0687	0.0249	-	0.1056	0.8944	other localisation
Phatr3_EG01081	0.220	NA	NA	Other	0.1213	0.0331	-	0.1265	0.8735	other localisation
Phatr3_EG01082	0.048	NA	NA	Other	0.1085	0.0290	-	0.1918	0.8082	other localisation
Phatr3_EG01083	0.155	NA	NA	Other	0.1417	0.1438	-	0.2331	0.7669	other localisation
Phatr3_EG01084	0.414	NA	NA	Other	0.3353	0.1197	-	0.2501	0.7499	other localisation
Phatr3_EG01085	0.048	NA	NA	Other	0.0557	0.0223	-	0.1013	0.8987	other localisation
Phatr3_EG01086	0.820	F	4.982781061	Chloroplast, high confidence	0.8366	0.0470	0.9270	-	-	chloroplast
Phatr3_EG01087	0.117	NA	NA	Other	0.0767	0.0261	-	0.0993	0.9007	other localisation
Phatr3_EG01088	0.541	F	4.23444384	Chloroplast, high confidence	0.5254	0.1075	0.1977	-	-	signal peptide
Phatr3_EG01089	0.041	NA	NA	Other	0.0615	0.0237	-	0.1410	0.859	other localisation
Phatr3_EG01090	0.094	NA	NA	Other	0.0762	0.0273	-	0.1293	0.8707	other localisation
Phatr3_EG01091	0.074	NA	NA	Incomplete	0.0748	0.0257	-	0.2258	0.7742	Incomplete
Phatr3_EG01092	0.042	NA	NA	Other	0.0577	0.0225	-	0.1340	0.866	other localisation
Phatr3_EG01093	0.665	L	0.743145498	Chloroplast, low confidence	0.7036	0.0572	0.0292	-	-	signal peptide
Phatr3_EG01094	0.117	NA	NA	Other	0.1064	0.0316	-	0.1155	0.8845	other localisation
Phatr3_EG01095	0.337	NA	NA	Incomplete	0.2889	0.4038	-	-	-	Incomplete
Phatr3_EG01097	0.026	NA	NA	Other	0.0640	0.0237	-	0.1033	0.8967	other localisation
Phatr3_EG01098	0.099	NA	NA	Other	0.2476	0.1497	-	0.2885	0.7115	other localisation
Phatr3_EG01099	0.072	NA	NA	Other	0.0595	0.0249	-	0.1203	0.8797	other localisation
Phatr3_EG01100	0.032	NA	NA	Other	0.0607	0.0260	-	0.1155	0.8845	other localisation
Phatr3_EG01101	0.039	NA	NA	Other	0.0577	0.0224	-	0.0999	0.9001	other localisation
Phatr3_EG01102	0.099	NA	NA	Other	0.0994	0.5178	-	-	-	signal anchor
Phatr3_EG01103	0.054	NA	NA	Other	0.0702	0.0252	-	0.0997	0.9003	other localisation
Phatr3_EG01104	0.344	NA	NA	Other	0.2314	0.0821	-	0.5272	0.4728	mitochondrion
Phatr3_EG01105	0.084	NA	NA	Incomplete	0.0631	0.0242	-	0.7042	0.2958	Incomplete
Phatr3_EG01106	0.701	No	0.648812112	Endomembrane	0.6881	0.0577	0.0388	-	-	signal peptide
Phatr3_EG01107	0.191	NA	NA	Other	0.1043	0.0313	-	0.3985	0.6015	other localisation
Phatr3_EG01108	0.505	F	4.375512329	Chloroplast, high confidence	0.6397	0.0997	0.3259	-	-	signal peptide
Phatr3_EG01109	0.046	NA	NA	Other	0.0719	0.0260	-	0.1039	0.8961	other localisation
Phatr3_EG01110	0.076	NA	NA	Other	0.0675	0.0244	-	-	-	no signal peptide or anchor
Phatr3_EG01111	0.074	NA	NA	Other	0.0730	0.0253	-	0.1077	0.8923	other localisation
Phatr3_EG01112	0.023	NA	NA	Other	0.0517	0.0216	-	0.1692	0.8308	other localisation
Phatr3_EG01113	0.226	NA	NA	Other	0.1440	0.0372	-	0.1167	0.8833	other localisation
Phatr3_EG01114	0.013	NA	NA	Other	0.0541	0.0217	-	0.2000	0.8	other localisation
Phatr3_EG01115	0.276	NA	NA	Other	0.1722	0.0671	-	0.2781	0.7219	other localisation
Phatr3_EG01116	0.015	NA	NA	Other	0.0546	0.0218	-	0.1101	0.8899	other localisation
Phatr3_EG01117	0.033	NA	NA	Other	0.0616	0.0236	-	0.0924	0.9076	other localisation
Phatr3_EG01118	0.351	NA	NA	Other	0.2135	0.0440	-	0.3672	0.6328	other localisation
Phatr3_EG01119	0.150	NA	NA	Other	0.0743	0.0264	-	0.1041	0.8959	other localisation
Phatr3_EG01120	0.189	NA	NA	Other	0.1076	0.0314	-	0.1399	0.8601	other localisation
Phatr3_EG01121	0.401	NA	NA	Other	0.2886	0.0568	-	0.2160	0.784	other localisation
Phatr3_EG01122	0.398	NA	NA	Other	0.1794	0.0414	-	0.1667	0.8333	other localisation
Phatr3_EG01123	0.335	NA	NA	Other	0.2734	0.1393	-	0.3862	0.6138	other localisation
Phatr3_EG01124	0.652	No	1.446065561	Endomembrane	0.6159	0.1309	-	-	-	signal peptide
Phatr3_EG01125	0.081	NA	NA	Other	0.0505	0.0213	-	0.0987	0.9013	other localisation
Phatr3_EG01126	0.100	NA	NA	Other	0.0715	0.0251	-	0.0915	0.9085	other localisation
Phatr3_EG01127	0.058	NA	NA	Other	0.0663	0.0248	-	0.1065	0.8935	other localisation
Phatr3_EG01128	0.012	NA	NA	Other	0.0492	0.0210	-	0.1309	0.8691	other localisation
Phatr3_EG01129	0.039	NA	NA	Other	0.0667	0.0245	-	0.1058	0.8942	other localisation
Phatr3_EG01130	0.272	NA	NA	Other	0.1438	0.0382	-	0.1538	0.8462	other localisation
Phatr3_EG01131	0.164	NA	NA	Other	0.0936	0.0298	-	0.1088	0.8912	other localisation
Phatr3_EG01132	0.479	L	1.011902269	Chloroplast, low confidence	0.3818	0.0574	-	0.1550	0.845	other localisation
Phatr3_EG01133	0.651	L	1.232044531	Chloroplast, low confidence	0.6616	0.1070	0.0454	-	-	signal peptide
Phatr3_EG01134	0.256	NA	NA	Other	0.2551	0.0978	-	0.1111	0.8889	other localisation
Phatr3_EG01135	0.121	NA	NA	Other	0.0748	0.0260	-	0.6858	0.3142	mitochondrion
Phatr3_EG01136	0.036	NA	NA	Other	0.0620	0.0244	-	0.1165	0.8835	other localisation
Phatr3_EG01137	0.232	NA	NA	Other	0.1122	0.0330	-	0.2626	0.7374	other localisation
Phatr3_EG01138	0.083	NA	NA	Other	0.0656	0.0260	-	0.1477	0.8523	other localisation
Phatr3_EG01139	0.182	NA	NA	Other	0.1338	0.1137	-	0.1251	0.8749	other localisation
Phatr3_EG01140	0.069	NA	NA	Other	0.0595	0.0238	-	0.2532	0.7468	other localisation
Phatr3_EG01141	0.076	NA	NA	Other	0.0687	0.0247	-	0.3909	0.6091	other localisation
Phatr3_EG01142	0.765	No	1.231466491	Endomembrane	0.7281	0.0983	0.4561	-	-	signal peptide
Phatr3_EG01143	0.145	NA	NA	Other	0.0824	0.0276	-	0.1274	0.8726	other localisation
Phatr3_EG01144	0.050	NA	NA	Other	0.0753	0.0260	-	0.1284	0.8716	other localisation
Phatr3_EG01145	0.101	NA	NA	Other	0.0757	0.0263	-	0.1134	0.8866	other localisation
Phatr3_EG01146	0.060	NA	NA	Other	0.0760	0.0269	-	0.1119	0.8881	other localisation
Phatr3_EG01147	0.142	NA	NA	Other	0.0853	0.0283	-	0.1187	0.8813	other localisation
Phatr3_EG01148	0.066	NA	NA	Other	0.0748	0.0267	-	0.0949	0.9051	other localisation
Phatr3_EG01149	0.043	NA	NA	Other	0.0623	0.0233	-	0.0929	0.9071	other localisation
Phatr3_EG01150	0.473	F	4.30302931	Chloroplast, low confidence	0.5162	0.0614	-	-	-	signal peptide
Phatr3_EG01151	0.449	No	1.341788493	Endomembrane	0.5151	0.0621	0.0304	-	-	signal peptide
Phatr3_EG01152	0.294	NA	NA	Other	0.3758	0.0588	-	0.2771	0.7229	other localisation
Phatr3_EG01153	0.200	NA	NA	Other	0.1064	0.0317	-	0.0960	0.904	other localisation
Phatr3_EG01154	0.059	NA	NA	Other	0.0692	0.0259	-	0.1078	0.8922	other localisation
Phatr3_EG01155	0.093	NA	NA	Other	0.0728	0.0259	-	0.1231	0.8769	other localisation
Phatr3_EG01156	0.694	No	1.641489681	Endomembrane	0.7190	0.0619	0.0286	-	-	signal peptide
Phatr3_EG01157	0.144	NA	NA	Other	0.0825	0.0273	-	0.1045	0.8955	other localisation
Phatr3_EG01158	0.067	NA	NA	Other	0.0603	0.0234	-	0.1171	0.8829	other localisation
Phatr3_EG01159	0.067	NA	NA	Other	0.0552	0.0221	-	0.1046	0.8954	other localisation
Phatr3_EG01160	0.337	NA	NA	Other	0.2378	0.0449	-	0.1285	0.8715	other localisation
Phatr3_EG01161	0.627	F	4.191091703	Chloroplast, high confidence	0.5402	0.1612	0.5093	-	-	chloroplast
Phatr3_EG01162	0.074	NA	NA	Other	0.0801	0.0276	-	0.1311	0.8689	other localisation
Phatr3_EG01163	0.204	NA	NA	Other	0.1410	0.0393	-	0.1846	0.8154	other localisation
Phatr3_EG01164	0.358	NA	NA	Other	0.1514	0.0379	-	0.6489	0.3511	mitochondrion
Phatr3_EG01165	0.071	NA	NA	Other	0.0588	0.0234	-	0.1158	0.8842	other localisation
Phatr3_EG01166	0.726	F	4.581714021	Chloroplast, low confidence	0.7395	0.0552	0.0640	-	-	signal peptide
Phatr3_EG01167	0.036	NA	NA	Other	0.0533	0.0219	-	0.3582	0.6418	other localisation
Phatr3_EG01168	0.403	NA	NA	Other	0.1987	0.0453	-	0.1490	0.851	other localisation
Phatr3_EG01169	0.173	NA	NA	Incomplete	0.1063	0.0319	-	-	-	Incomplete
Phatr3_EG01170	0.058	NA	NA	Other	0.0672	0.0246	-	0.1083	0.8917	other localisation
Phatr3_EG01171	0.039	NA	NA	Other	0.0607	0.0230	-	0.0923	0.9077	other localisation
Phatr3_EG01172	0.832	No	1.171135468	Endomembrane	0.7802	0.0915	0.8988	-	-	chloroplast
Phatr3_EG01173	0.153	NA	NA	Other	0.0834	0.0276	-	0.1252	0.8748	other localisation
Phatr3_EG01174	0.100	NA	NA	Other	0.1111	0.2538	-	0.5695	0.4305	mitochondrion
Phatr3_EG01175	0.153	NA	NA	Other	0.1045	0.0308	-	0.1553	0.8447	other localisation
Phatr3_EG01176	0.362	NA	NA	Other	0.2106	0.0433	-	0.1564	0.8436	other localisation
Phatr3_EG01177	0.147	NA	NA	Other	0.1415	0.4257	-	0.2024	0.7976	other localisation
Phatr3_EG01178	0.172	NA	NA	Other	0.0755	0.0279	-	0.1252	0.8748	other localisation
Phatr3_EG01179	0.174	NA	NA	Other	0.1736	0.0525	-	0.6448	0.3552	mitochondrion
Phatr3_EG01180	0.064	NA	NA	Other	0.0827	0.0274	-	0.2172	0.7828	other localisation
Phatr3_EG01181	0.239	NA	NA	Other	0.1748	0.0410	-	0.1210	0.879	other localisation
Phatr3_EG01182	0.085	NA	NA	Other	0.0548	0.0237	-	0.3614	0.6386	other localisation
Phatr3_EG01183	0.106	NA	NA	Other	0.0831	0.0269	-	0.1072	0.8928	other localisation
Phatr3_EG01184	0.198	NA	NA	Other	0.1153	0.0360	-	0.1431	0.8569	other localisation
Phatr3_EG01185	0.052	NA	NA	Other	0.1083	0.0443	-	0.2135	0.7865	other localisation
Phatr3_EG01186	0.261	NA	NA	Other	0.1580	0.0388	-	0.2042	0.7958	other localisation
Phatr3_EG01187	0.297	NA	NA	Other	0.1874	0.0410	-	0.3160	0.684	other localisation
Phatr3_EG01188	0.521	No	1.139540621	Endomembrane	0.5891	0.0580	0.0202	-	-	signal peptide
Phatr3_EG01189	0.059	NA	NA	Other	0.0830	0.0275	-	0.1144	0.8856	other localisation
Phatr3_EG01190	0.066	NA	NA	Other	0.0559	0.0222	-	0.1000	0.9	other localisation
Phatr3_EG01191	0.126	NA	NA	Other	0.1688	0.0586	-	0.1242	0.8758	other localisation
Phatr3_EG01192	0.522	No	1.165575403	Endomembrane	0.3832	0.0576	-	0.1534	0.8466	other localisation
Phatr3_EG01193	0.215	NA	NA	Other	0.0889	0.0291	-	0.1414	0.8586	other localisation
Phatr3_EG01194	0.176	NA	NA	Other	0.1041	0.0328	-	0.1943	0.8057	other localisation
Phatr3_EG01195	0.275	NA	NA	Other	0.1752	0.4480	-	-	-	signal anchor
Phatr3_EG01196	0.081	NA	NA	Other	0.0690	0.0246	-	0.1568	0.8432	other localisation
Phatr3_EG01197	0.184	NA	NA	Other	0.1124	0.0356	-	0.2126	0.7874	other localisation
Phatr3_EG01198	0.104	NA	NA	Other	0.1090	0.1618	-	0.1610	0.839	other localisation
Phatr3_EG01199	0.047	NA	NA	Other	0.0600	0.0229	-	0.1020	0.898	other localisation
Phatr3_EG01200	0.875	No	1.242424702	Endomembrane	0.8189	0.0512	0.0571	-	-	signal peptide
Phatr3_EG01201	0.114	NA	NA	Other	0.0781	0.0263	-	0.0964	0.9036	other localisation
Phatr3_EG01202	0.173	NA	NA	Other	0.0950	0.0300	-	0.1030	0.897	other localisation
Phatr3_EG01203	0.162	NA	NA	Other						Invalid sequence
Phatr3_EG01204	0.102	NA	NA	Other	0.0717	0.0253	-	0.1007	0.8993	other localisation
Phatr3_EG01205	0.775	F	4.188880588	Chloroplast, high confidence	0.8052	0.0532	0.2765	-	-	signal peptide
Phatr3_EG01206	0.421	NA	NA	Other	0.4854	0.0978	0.4679	-	-	signal peptide
Phatr3_EG01207	0.232	NA	NA	Other	0.1549	0.0371	-	0.6288	0.3712	mitochondrion
Phatr3_EG01208	0.031	NA	NA	Other	0.0581	0.0225	-	0.0929	0.9071	other localisation
Phatr3_EG01209	0.065	NA	NA	Other	0.0636	0.0246	-	0.1134	0.8866	other localisation
Phatr3_EG01210	0.036	NA	NA	Other	0.0600	0.0228	-	0.0997	0.9003	other localisation
Phatr3_EG01211	0.113	NA	NA	Other	0.0818	0.0276	-	0.1188	0.8812	other localisation
Phatr3_EG01212	0.067	NA	NA	Other	0.0677	0.0244	-	0.1106	0.8894	other localisation
Phatr3_EG01213	0.244	NA	NA	Other	0.1116	0.0321	-	0.0913	0.9087	other localisation
Phatr3_EG01214	0.330	NA	NA	Other	0.1327	0.6203	-	-	-	signal anchor
Phatr3_EG01215	0.146	NA	NA	Other	0.0744	0.0263	-	0.1184	0.8816	other localisation
Phatr3_EG01216	0.276	NA	NA	Other	0.1316	0.0366	-	0.1213	0.8787	other localisation
Phatr3_EG01217	0.026	NA	NA	Other	0.0562	0.0221	-	0.1205	0.8795	other localisation
Phatr3_EG01218	0.220	NA	NA	Other	0.1589	0.0356	-	0.1626	0.8374	other localisation
Phatr3_EG01219	0.065	NA	NA	Other	0.0555	0.0220	-	0.1503	0.8497	other localisation
Phatr3_EG01220	0.511	No	1.15492291	Endomembrane	0.3321	0.0521	-	0.3428	0.6572	other localisation
Phatr3_EG01221	0.226	NA	NA	Other	0.0993	0.0296	-	0.1879	0.8121	other localisation
Phatr3_EG01222	0.411	NA	NA	Other	0.3908	0.0539	-	0.2440	0.756	other localisation
Phatr3_EG01223	0.470	No	1.146300645	Incomplete	0.6116	0.0611	0.7838	-	-	Incomplete
Phatr3_EG01224	0.038	NA	NA	Other	0.0684	0.0245	-	0.0929	0.9071	other localisation
Phatr3_EG01225	0.071	NA	NA	Other	0.0675	0.0241	-	0.0996	0.9004	other localisation
Phatr3_EG01226	0.355	NA	NA	Incomplete	0.1958	0.0434	-	0.1211	0.8789	Incomplete
Phatr3_EG01227	0.090	NA	NA	Other	0.0800	0.0267	-	0.1096	0.8904	other localisation
Phatr3_EG01228	0.407	NA	NA	Incomplete	0.3650	0.0539	-	0.1373	0.8627	Incomplete
Phatr3_EG01229	0.675	No	0.545119558	Endomembrane	0.6461	0.0598	0.2013	-	-	signal peptide
Phatr3_EG01230	0.116	NA	NA	Incomplete	0.0894	0.0289	-	0.1726	0.8274	Incomplete
Phatr3_EG01231	0.048	NA	NA	Other	0.0680	0.0244	-	0.1213	0.8787	other localisation
Phatr3_EG01232	0.190	NA	NA	Other	0.0969	0.0301	-	0.1109	0.8891	other localisation
Phatr3_EG01233	0.017	NA	NA	Other	0.0575	0.0228	-	0.0936	0.9064	other localisation
Phatr3_EG01234	0.084	NA	NA	Incomplete	0.0736	0.0255	-	0.0985	0.9015	Incomplete
Phatr3_EG01235	0.055	NA	NA	Other	0.0621	0.0233	-	0.0942	0.9058	other localisation
Phatr3_EG01236	0.201	NA	NA	Other	0.0813	0.0280	-	0.1418	0.8582	other localisation
Phatr3_EG01237	0.227	NA	NA	Other	0.1906	0.0402	-	0.1588	0.8412	other localisation
Phatr3_EG01238	0.116	NA	NA	Other	0.0846	0.0275	-	0.1055	0.8945	other localisation
Phatr3_EG01239	0.060	NA	NA	Other	0.1301	0.0324	-	0.1318	0.8682	other localisation
Phatr3_EG01240	0.102	NA	NA	Other	0.1037	0.0342	-	0.4588	0.5412	other localisation
Phatr3_EG01241	0.027	NA	NA	Other	0.0632	0.0236	-	0.1229	0.8771	other localisation
Phatr3_EG01242	0.031	NA	NA	Other	0.0665	0.0248	-	0.0939	0.9061	other localisation
Phatr3_EG01243	0.076	NA	NA	Other	0.0686	0.0247	-	0.4588	0.5412	other localisation
Phatr3_EG01244	0.085	NA	NA	Other	0.0676	0.0243	-	0.1017	0.8983	other localisation
Phatr3_EG01245	0.152	NA	NA	Other	0.1213	0.0305	-	0.1119	0.8881	other localisation
Phatr3_EG01246	0.103	NA	NA	Other	0.0784	0.0268	-	0.1081	0.8919	other localisation
Phatr3_EG01247	0.376	NA	NA	Other	0.2395	0.0476	-	0.2158	0.7842	other localisation
Phatr3_EG01248	0.086	NA	NA	Other	0.0680	0.0254	-	0.0980	0.902	other localisation
Phatr3_EG01249	0.054	NA	NA	Other	0.0562	0.0226	-	0.1658	0.8342	other localisation
Phatr3_EG01250	0.207	NA	NA	Other	0.1128	0.0321	-	0.1258	0.8742	other localisation
Phatr3_EG01251	0.480	No	0.806380061	Endomembrane	0.2536	0.0605	-	0.2107	0.7893	other localisation
Phatr3_EG01252	0.209	NA	NA	Other	0.1137	0.0328	-	0.1851	0.8149	other localisation
Phatr3_EG01253	0.086	NA	NA	Other	0.0680	0.0254	-	0.0980	0.902	other localisation
Phatr3_EG01254	0.054	NA	NA	Other	0.0562	0.0226	-	0.1658	0.8342	other localisation
Phatr3_EG01255	0.212	NA	NA	Other	0.0828	0.0273	-	0.5052	0.4948	mitochondrion
Phatr3_EG01256	0.159	NA	NA	Incomplete	0.1010	0.0305	-	0.3517	0.6483	Incomplete
Phatr3_EG01257	0.464	No	0.744309486	Endomembrane	0.2608	0.0484	-	0.1129	0.8871	other localisation
Phatr3_EG01258	0.179	NA	NA	Other	0.0963	0.0300	-	0.1095	0.8905	other localisation
Phatr3_EG01259	0.085	NA	NA	Other	0.0797	0.0267	-	0.1032	0.8968	other localisation
Phatr3_EG01260	0.019	NA	NA	Other	0.0536	0.0220	-	0.0929	0.9071	other localisation
Phatr3_EG01261	0.051	NA	NA	Incomplete	0.0612	0.0230	-	0.1239	0.8761	Incomplete
Phatr3_EG01262	0.206	NA	NA	Other	0.1072	0.0320	-	0.1903	0.8097	other localisation
Phatr3_EG01263	0.366	NA	NA	Other	0.1701	0.0398	-	0.1347	0.8653	other localisation
Phatr3_EG01264	0.080	NA	NA	Other	0.0681	0.0245	-	0.0924	0.9076	other localisation
Phatr3_EG01265	0.050	NA	NA	Other	0.0738	0.0256	-	0.0903	0.9097	other localisation
Phatr3_EG01266	0.089	NA	NA	Other	0.0885	0.0277	-	0.0928	0.9072	other localisation
Phatr3_EG01267	0.098	NA	NA	Other	0.0970	0.0299	-	0.1158	0.8842	other localisation
Phatr3_EG01268	0.058	NA	NA	Other	0.0765	0.0262	-	0.1127	0.8873	other localisation
Phatr3_EG01269	0.041	NA	NA	Other	0.0600	0.0228	-	0.0957	0.9043	other localisation
Phatr3_EG01270	0.140	NA	NA	Other	0.0899	0.0283	-	0.1049	0.8951	other localisation
Phatr3_EG01271	0.050	NA	NA	Other	0.0637	0.0238	-	0.1046	0.8954	other localisation
Phatr3_EG01272	0.021	NA	NA	Incomplete	0.0492	0.0214	-	0.1034	0.8966	Incomplete
Phatr3_EG01273	0.467	No	0.730347068	Endomembrane	0.4017	0.1217	-	0.1862	0.8138	other localisation
Phatr3_EG01274	0.036	NA	NA	Other	0.0647	0.0238	-	0.1242	0.8758	other localisation
Phatr3_EG01275	0.783	F	5.418128472	Chloroplast, high confidence	0.7796	0.0513	0.9667	-	-	chloroplast
Phatr3_EG01276	0.031	NA	NA	Other	0.0665	0.0248	-	0.0937	0.9063	other localisation
Phatr3_EG01277	0.094	NA	NA	Other	0.0736	0.0254	-	0.2332	0.7668	other localisation
Phatr3_EG01278	0.772	F	5.418128472	Chloroplast, high confidence	0.7610	0.0527	0.9577	-	-	chloroplast
Phatr3_EG01279	0.109	NA	NA	Other	0.0781	0.0268	-	0.0928	0.9072	other localisation
Phatr3_EG01280	0.140	NA	NA	Other	0.0852	0.0277	-	0.1345	0.8655	other localisation
Phatr3_EG01281	0.125	NA	NA	Other	0.0913	0.0287	-	0.2038	0.7962	other localisation
Phatr3_EG01282	0.756	F	4.17105154	Chloroplast, high confidence	0.7975	0.0795	0.3193	-	-	signal peptide
Phatr3_EG01283	0.101	NA	NA	Other	0.1070	0.0315	-	0.1017	0.8983	other localisation
Phatr3_EG01284	0.141	NA	NA	Incomplete	0.1185	0.0340	-	0.1329	0.8671	Incomplete
Phatr3_EG01285	0.058	NA	NA	Other	0.0598	0.0236	-	0.1268	0.8732	other localisation
Phatr3_EG01286	0.131	NA	NA	Other	0.0597	0.0234	-	0.1352	0.8648	other localisation
Phatr3_EG01287	0.106	NA	NA	Other	0.0854	0.0279	-	0.1410	0.859	other localisation
Phatr3_EG01288	0.375	NA	NA	Other	0.2171	0.0457	-	0.2203	0.7797	other localisation
Phatr3_EG01289	0.021	NA	NA	Other	0.0769	0.0258	-	0.1618	0.8382	other localisation
Phatr3_EG01290	0.124	NA	NA	Other	0.0675	0.0250	-	0.3139	0.6861	other localisation
Phatr3_EG01291	0.744	F	4.639950004	Chloroplast, high confidence	0.7401	0.0568	0.2654	-	-	signal peptide
Phatr3_EG01292	0.131	NA	NA	Other	0.0839	0.0289	-	0.1485	0.8515	other localisation
Phatr3_EG01293	0.096	NA	NA	Other	0.0506	0.0233	-	0.1889	0.8111	other localisation
Phatr3_EG01294	0.605	No	2.017534441	Endomembrane	0.6859	0.0964	0.9602	-	-	chloroplast
Phatr3_EG01295	0.302	NA	NA	Other	0.2344	0.0822	-	0.1960	0.804	other localisation
Phatr3_EG01296	0.019	NA	NA	Other	0.0548	0.0223	-	0.1012	0.8988	other localisation
Phatr3_EG01297	0.170	NA	NA	Other	0.0975	0.0291	-	0.2380	0.762	other localisation
Phatr3_EG01298	0.028	NA	NA	Other	0.0657	0.0242	-	0.1159	0.8841	other localisation
Phatr3_EG01299	0.318	NA	NA	Other	0.3133	0.0562	-	0.1222	0.8778	other localisation
Phatr3_EG01300	0.530	No	0.867088269	Endomembrane	0.5526	0.0601	0.0231	-	-	signal peptide
Phatr3_EG01301	0.098	NA	NA	Other	0.0774	0.0264	-	0.2788	0.7212	other localisation
Phatr3_EG01302	0.091	NA	NA	Other	0.0798	0.0265	-	0.0997	0.9003	other localisation
Phatr3_EG01303	0.281	NA	NA	Other	0.2353	0.4079	-	-	-	signal anchor
Phatr3_EG01304	0.020	NA	NA	Other	0.0702	0.0252	-	0.0941	0.9059	other localisation
Phatr3_EG01305	0.260	NA	NA	Other	0.2637	0.0762	-	0.1517	0.8483	other localisation
Phatr3_EG01306	0.066	NA	NA	Other	0.0768	0.0263	-	0.1352	0.8648	other localisation
Phatr3_EG01307	0.697	No	0.93262862	Endomembrane	0.6579	0.0604	0.0113	-	-	signal peptide
Phatr3_EG01308	0.300	NA	NA	Other	0.1445	0.0372	-	0.2006	0.7994	other localisation
Phatr3_EG01309	0.238	NA	NA	Other	0.1278	0.0344	-	0.1015	0.8985	other localisation
Phatr3_EG01310	0.370	NA	NA	Other	0.3010	0.3500	-	-	-	signal anchor
Phatr3_EG01311	0.185	NA	NA	Other	0.0972	0.0302	-	0.1110	0.889	other localisation
Phatr3_EG01312	0.055	NA	NA	Other	0.0694	0.0253	-	0.1080	0.892	other localisation
Phatr3_EG01313	0.639	F	4.978970108	Chloroplast, low confidence	0.5922	0.2208	-	-	-	signal peptide
Phatr3_EG01314	0.050	NA	NA	Other	0.0557	0.0233	-	0.1456	0.8544	other localisation
Phatr3_EG01315	0.162	NA	NA	Other	0.1278	0.0353	-	0.3157	0.6843	other localisation
Phatr3_EG01316	0.235	NA	NA	Other	0.1284	0.0348	-	0.3542	0.6458	other localisation
Phatr3_EG01317	0.018	NA	NA	Other	0.0510	0.0214	-	0.1533	0.8467	other localisation
Phatr3_EG01318	0.164	NA	NA	Other	0.0798	0.0273	-	0.1162	0.8838	other localisation
Phatr3_EG01319	0.037	NA	NA	Incomplete	0.0652	0.0242	-	0.4580	0.542	Incomplete
Phatr3_EG01320	0.743	F	4.029199809	Chloroplast, low confidence	0.7482	0.0560	0.0543	-	-	signal peptide
Phatr3_EG01321	0.045	NA	NA	Other	0.0587	0.0228	-	0.1019	0.8981	other localisation
Phatr3_EG01322	0.024	NA	NA	Other	0.0556	0.0220	-	0.1087	0.8913	other localisation
Phatr3_EG01323	0.042	NA	NA	Other	0.0862	0.0285	-	0.1029	0.8971	other localisation
Phatr3_EG01324	0.047	NA	NA	Other	0.0738	0.0259	-	0.1442	0.8558	other localisation
Phatr3_EG01325	0.022	NA	NA	Other	0.0719	0.0251	-	0.1012	0.8988	other localisation
Phatr3_EG01326	0.870	F	5.150501687	Chloroplast, high confidence	0.8178	0.0859	0.1410	-	-	signal peptide
Phatr3_EG01327	0.706	No	1.298358375	Endomembrane	0.6480	0.0602	0.0407	-	-	signal peptide
Phatr3_EG01328	0.512	No	0.812128888	Endomembrane	0.4953	0.0630	0.0288	-	-	signal peptide
Phatr3_EG01329	0.038	NA	NA	Other	0.0571	0.0232	-	0.1643	0.8357	other localisation
Phatr3_EG01330	0.070	NA	NA	Other	0.0642	0.0237	-	0.1255	0.8745	other localisation
Phatr3_EG01331	0.080	NA	NA	Other	0.0812	0.0274	-	0.1027	0.8973	other localisation
Phatr3_EG01332	0.421	NA	NA	Other	0.3925	0.1860	-	0.7473	0.2527	mitochondrion
Phatr3_EG01333	0.875	No	0.492627667	Endomembrane	0.8287	0.0510	0.1855	-	-	signal peptide
Phatr3_EG01334	0.902	No	0.855982005	Endomembrane	0.8220	0.0509	0.0274	-	-	signal peptide
Phatr3_EG01335	0.211	NA	NA	Other	0.1192	0.0335	-	0.1770	0.823	other localisation
Phatr3_EG01336	0.287	NA	NA	Other	0.1134	0.0326	-	0.3503	0.6497	other localisation
Phatr3_EG01337	0.064	NA	NA	Other	0.0589	0.0230	-	0.0918	0.9082	other localisation
Phatr3_EG01338	0.198	NA	NA	Other	0.1544	0.0386	-	0.5325	0.4675	mitochondrion
Phatr3_EG01339	0.197	NA	NA	Other	0.1696	0.2219	-	0.1807	0.8193	other localisation
Phatr3_EG01340	0.253	NA	NA	Other	0.0995	0.0314	-	0.1390	0.861	other localisation
Phatr3_EG01341	0.083	NA	NA	Other	0.0727	0.0253	-	0.0979	0.9021	other localisation
Phatr3_EG01342	0.027	NA	NA	Other	0.0572	0.0223	-	0.0947	0.9053	other localisation
Phatr3_EG01343	0.052	NA	NA	Other	0.0541	0.0231	-	0.1479	0.8521	other localisation
Phatr3_EG01344	0.182	NA	NA	Other	0.0972	0.0302	-	0.1100	0.89	other localisation
Phatr3_EG01345	0.042	NA	NA	Other	0.0639	0.0237	-	0.0970	0.903	other localisation
Phatr3_EG01346	0.024	NA	NA	Other	0.0892	0.0270	-	0.1014	0.8986	other localisation
Phatr3_EG01347	0.054	NA	NA	Other	0.0608	0.0233	-	0.1188	0.8812	other localisation
Phatr3_EG01348	0.105	NA	NA	Other	0.0774	0.0268	-	0.1258	0.8742	other localisation
Phatr3_EG01349	0.183	NA	NA	Other	0.0974	0.0302	-	0.1107	0.8893	other localisation
Phatr3_EG01350	0.023	NA	NA	Other	0.0603	0.0231	-	0.0881	0.9119	other localisation
Phatr3_EG01351	0.040	NA	NA	Other	0.0581	0.0225	-	0.0966	0.9034	other localisation
Phatr3_EG01352	0.052	NA	NA	Other	0.0659	0.0241	-	0.1738	0.8262	other localisation
Phatr3_EG01353	0.030	NA	NA	Other	0.0573	0.0226	-	0.0994	0.9006	other localisation
Phatr3_EG01354	0.027	NA	NA	Other	0.0620	0.0233	-	0.1086	0.8914	other localisation
Phatr3_EG01355	0.019	NA	NA	Other	0.0554	0.0220	-	0.1050	0.895	other localisation
Phatr3_EG01356	0.093	NA	NA	Other	0.0531	0.0224	-	0.1966	0.8034	other localisation
Phatr3_EG01357	0.139	NA	NA	Other	0.0804	0.0274	-	0.1204	0.8796	other localisation
Phatr3_EG01358	0.171	NA	NA	Other	0.1029	0.0317	-	0.1723	0.8277	other localisation
Phatr3_EG01359	0.374	NA	NA	Other	0.1225	0.0332	-	0.1359	0.8641	other localisation
Phatr3_EG01360	0.445	L	1.19258407	Chloroplast, low confidence	0.1463	0.6369	-	-	-	signal anchor
Phatr3_EG01361	0.059	NA	NA	Other	0.0529	0.0225	-	0.2036	0.7964	other localisation
Phatr3_EG01362	0.023	NA	NA	Other	0.0558	0.0223	-	0.0884	0.9116	other localisation
Phatr3_EG01363	0.043	NA	NA	Other	0.1063	0.1428	-	0.2180	0.782	other localisation
Phatr3_EG01364	0.032	NA	NA	Other	0.0633	0.0233	-	0.1387	0.8613	other localisation
Phatr3_EG01365	0.463	No	1.256686653	Endomembrane	0.2510	0.4607	-	-	-	signal anchor
Phatr3_EG01366	0.530	No	1.291933321	Endomembrane	0.2391	0.0484	-	0.2030	0.797	other localisation
Phatr3_EG01367	0.894	L	0.972630043	Chloroplast, low confidence	0.8372	0.0504	0.0296	-	-	signal peptide
Phatr3_EG01368	0.031	NA	NA	Other	0.0517	0.0216	-	0.1768	0.8232	other localisation
Phatr3_EG01369	0.248	NA	NA	Other	0.1243	0.0332	-	0.5511	0.4489	mitochondrion
Phatr3_EG01370	0.129	NA	NA	Other	0.1659	0.1088	-	0.1032	0.8968	other localisation
Phatr3_EG01371	0.161	NA	NA	Other	0.1095	0.0344	-	0.2591	0.7409	other localisation
Phatr3_EG01372	0.094	NA	NA	Other	0.0655	0.0248	-	0.2060	0.794	other localisation
Phatr3_EG01373	0.244	NA	NA	Incomplete	0.3763	0.0570	-	0.2087	0.7913	Incomplete
Phatr3_EG01374	0.877	No	0.779488268	Endomembrane	0.8345	0.0469	0.0440	-	-	signal peptide
Phatr3_EG01375	0.189	NA	NA	Other	0.1701	0.1483	-	0.2047	0.7953	other localisation
Phatr3_EG01376	0.229	NA	NA	Other	0.1285	0.0340	-	0.7731	0.2269	mitochondrion
Phatr3_EG01377	0.036	NA	NA	Other	0.0542	0.0221	-	0.0903	0.9097	other localisation
Phatr3_EG01378	0.041	NA	NA	Other	0.0566	0.0228	-	0.1036	0.8964	other localisation
Phatr3_EG01379	0.625	No	1.709924272	Endomembrane	0.6404	0.0617	0.0130	-	-	signal peptide
Phatr3_EG01380	0.101	NA	NA	Other	0.1572	0.1267	-	0.1313	0.8687	other localisation
Phatr3_EG01381	0.087	NA	NA	Other	0.0538	0.0225	-	0.1079	0.8921	other localisation
Phatr3_EG01382	0.198	NA	NA	Other	0.0974	0.0302	-	0.1129	0.8871	other localisation
Phatr3_EG01383	0.199	NA	NA	Incomplete	0.1701	0.1405	-	0.1626	0.8374	Incomplete
Phatr3_EG01384	0.259	NA	NA	Other	0.1124	0.0330	-	0.1208	0.8792	other localisation
Phatr3_EG01385	0.166	NA	NA	Other	0.0894	0.0281	-	0.6081	0.3919	mitochondrion
Phatr3_EG01386	0.412	NA	NA	Other	0.2626	0.0494	-	0.2152	0.7848	other localisation
Phatr3_EG01387	0.125	NA	NA	Other	0.0850	0.0301	-	0.1517	0.8483	other localisation
Phatr3_EG01388	0.152	NA	NA	Other	0.0764	0.0269	-	0.1376	0.8624	other localisation
Phatr3_EG01389	0.024	NA	NA	Other	0.0559	0.0220	-	0.1094	0.8906	other localisation
Phatr3_EG01390	0.128	NA	NA	Other	0.1098	0.4578	-	-	-	signal anchor
Phatr3_EG01391	0.118	NA	NA	Other	0.0735	0.0255	-	0.1125	0.8875	other localisation
Phatr3_EG01392	0.262	NA	NA	Other	0.2759	0.0488	-	0.2472	0.7528	other localisation
Phatr3_EG01393	0.121	NA	NA	Other	0.0858	0.0285	-	0.1326	0.8674	other localisation
Phatr3_EG01394	0.198	NA	NA	Other	0.2137	0.0427	-	0.2044	0.7956	other localisation
Phatr3_EG01395	0.152	NA	NA	Other	0.0918	0.0286	-	0.1411	0.8589	other localisation
Phatr3_EG01396	0.033	NA	NA	Other	0.0681	0.0251	-	0.1372	0.8628	other localisation
Phatr3_EG01397	0.028	NA	NA	Other	0.0632	0.0235	-	0.0970	0.903	other localisation
Phatr3_EG01398	0.079	NA	NA	Other	0.0670	0.0243	-	0.1630	0.837	other localisation
Phatr3_EG01399	0.728	No	1.090096647	Endomembrane	0.7626	0.0529	0.0221	-	-	signal peptide
Phatr3_EG01400	0.427	NA	NA	Other	0.4153	0.0601	-	0.2112	0.7888	other localisation
Phatr3_EG01401	0.200	NA	NA	Other	0.1250	0.0345	-	0.1078	0.8922	other localisation
Phatr3_EG01402	0.268	NA	NA	Other	0.1598	0.0374	-	0.1216	0.8784	other localisation
Phatr3_EG01403	0.012	NA	NA	Other	0.0503	0.0212	-	0.1218	0.8782	other localisation
Phatr3_EG01404	0.062	NA	NA	Other	0.0633	0.0238	-	0.1111	0.8889	other localisation
Phatr3_EG01405	0.276	NA	NA	Other	0.1212	0.0342	-	0.2126	0.7874	other localisation
Phatr3_EG01406	0.183	NA	NA	Other	0.0972	0.0302	-	0.1100	0.89	other localisation
Phatr3_EG01407	0.078	NA	NA	Other	0.0649	0.0241	-	0.1400	0.86	other localisation
Phatr3_EG01408	0.204	NA	NA	Other	0.1099	0.0313	-	0.1415	0.8585	other localisation
Phatr3_EG01409	0.062	NA	NA	Other	0.0591	0.0226	-	0.1533	0.8467	other localisation
Phatr3_EG01410	0.461	F	4.332246958	Chloroplast, high confidence	0.5807	0.1148	0.7748	-	-	chloroplast
Phatr3_EG01411	0.036	NA	NA	Other	0.0568	0.0226	-	0.0969	0.9031	other localisation
Phatr3_EG01412	0.018	NA	NA	Other	0.0544	0.0218	-	0.0879	0.9121	other localisation
Phatr3_EG01413	0.058	NA	NA	Other	0.0782	0.0266	-	0.1138	0.8862	other localisation
Phatr3_EG01414	0.045	NA	NA	Other	0.0587	0.0231	-	0.1121	0.8879	other localisation
Phatr3_EG01415	0.309	NA	NA	Other	0.1395	0.0358	-	0.2166	0.7834	other localisation
Phatr3_EG01416	0.355	NA	NA	Other	0.2436	0.3737	-	0.1486	0.8514	other localisation
Phatr3_EG01417	0.053	NA	NA	Other	0.0733	0.0256	-	0.0862	0.9138	other localisation
Phatr3_EG01418	0.199	NA	NA	Other	0.1472	0.0363	-	0.3703	0.6297	other localisation
Phatr3_EG01419	0.412	NA	NA	Other	0.2260	0.4909	-	-	-	signal anchor
Phatr3_EG01420	0.100	NA	NA	Other	0.1029	0.5684	-	-	-	signal anchor
Phatr3_EG01421	0.047	NA	NA	Other	0.0591	0.0228	-	0.2972	0.7028	other localisation
Phatr3_EG01422	0.050	NA	NA	Other	0.1008	0.2934	-	0.1402	0.8598	other localisation
Phatr3_EG01423	0.212	NA	NA	Other	0.1514	0.4767	-	-	-	signal anchor
Phatr3_EG01424	0.063	NA	NA	Other	0.0656	0.0244	-	0.1642	0.8358	other localisation
Phatr3_EG01425	0.095	NA	NA	Other	0.0839	0.0276	-	0.2692	0.7308	other localisation
Phatr3_EG01426	0.249	NA	NA	Other	0.1586	0.0352	-	0.1965	0.8035	other localisation
Phatr3_EG01427	0.035	NA	NA	Other	0.0568	0.0224	-	0.0883	0.9117	other localisation
Phatr3_EG01428	0.067	NA	NA	Other	0.0767	0.0264	-	0.0969	0.9031	other localisation
Phatr3_EG01429	0.178	NA	NA	Other	0.1489	0.0358	-	0.1615	0.8385	other localisation
Phatr3_EG01430	0.142	NA	NA	Other	0.0852	0.0280	-	0.1120	0.888	other localisation
Phatr3_EG01431	0.254	NA	NA	Other	0.1190	0.0324	-	0.1357	0.8643	other localisation
Phatr3_EG01432	0.092	NA	NA	Other	0.0631	0.0236	-	0.4392	0.5608	other localisation
Phatr3_EG01433	0.025	NA	NA	Other	0.0585	0.0231	-	0.1297	0.8703	other localisation
Phatr3_EG01434	0.024	NA	NA	Other	0.0629	0.0232	-	0.1731	0.8269	other localisation
Phatr3_EG01435	0.033	NA	NA	Other	0.0742	0.0275	-	0.2827	0.7173	other localisation
Phatr3_EG01436	0.059	NA	NA	Other	0.0626	0.0237	-	0.1056	0.8944	other localisation
Phatr3_EG01437	0.085	NA	NA	Other	0.0798	0.0257	-	0.0957	0.9043	other localisation
Phatr3_EG01438	0.183	NA	NA	Other	0.1020	0.0310	-	0.1490	0.851	other localisation
Phatr3_EG01439	0.251	NA	NA	Other	0.1480	0.0353	-	0.1559	0.8441	other localisation
Phatr3_EG01440	0.592	No	0.827635473	Endomembrane	0.6562	0.0573	0.0424	-	-	signal peptide
Phatr3_EG01441	0.096	NA	NA	Other	0.1388	0.1099	-	0.1274	0.8726	other localisation
Phatr3_EG01442	0.100	NA	NA	Other	0.1038	0.0619	-	0.1093	0.8907	other localisation
Phatr3_EG01443	0.255	NA	NA	Other	0.1504	0.0380	-	0.2158	0.7842	other localisation
Phatr3_EG01444	0.704	No	1.686578259	Endomembrane	0.6668	0.0611	-	-	-	signal peptide
Phatr3_EG01445	0.180	NA	NA	Other	0.0997	0.0297	-	0.1068	0.8932	other localisation
Phatr3_EG01447	0.037	NA	NA	Other	0.0627	0.0233	-	0.2486	0.7514	other localisation
Phatr3_EG01448	0.025	NA	NA	Other	0.0933	0.0333	-	0.1142	0.8858	other localisation
Phatr3_EG01449	0.793	F	4.350605496	Chloroplast, high confidence	0.7721	0.0921	0.0383	-	-	signal peptide
Phatr3_EG01450	0.168	NA	NA	Other	0.1109	0.0323	-	0.1112	0.8888	other localisation
Phatr3_EG01451	0.114	NA	NA	Incomplete	0.1192	0.0339	-	-	-	Incomplete
Phatr3_EG01452	0.041	NA	NA	Other	0.0668	0.0249	-	0.1093	0.8907	other localisation
Phatr3_EG01453	0.080	NA	NA	Other	0.0727	0.0252	-	0.6046	0.3954	mitochondrion
Phatr3_EG01454	0.097	NA	NA	Other	0.0785	0.0263	-	0.1193	0.8807	other localisation
Phatr3_EG01455	0.356	NA	NA	Other	0.2569	0.0439	-	0.8281	0.1719	mitochondrion
Phatr3_EG01456	0.028	NA	NA	Other	0.0631	0.0233	-	0.0924	0.9076	other localisation
Phatr3_EG01458	0.100	NA	NA	Other	0.0841	0.0280	-	0.1007	0.8993	other localisation
Phatr3_EG01459	0.415	NA	NA	Other	0.4610	0.1121	0.3015	-	-	signal peptide
Phatr3_EG01460	0.141	NA	NA	Other	0.0757	0.0254	-	0.1264	0.8736	other localisation
Phatr3_EG01461	0.112	NA	NA	Incomplete	0.2705	0.0928	-	0.2656	0.7344	Incomplete
Phatr3_EG01462	0.050	NA	NA	Other	0.0634	0.0235	-	0.1087	0.8913	other localisation
Phatr3_EG01463	0.038	NA	NA	Other	0.1068	0.1543	-	0.1223	0.8777	other localisation
Phatr3_EG01464	0.120	NA	NA	Other	0.0802	0.0275	-	0.1440	0.856	other localisation
Phatr3_EG01465	0.449	F	4.370155909	Chloroplast, high confidence	0.1553	0.6461	-	-	-	signal anchor
Phatr3_EG01466	0.013	NA	NA	Other	0.0598	0.0234	-	0.0970	0.903	other localisation
Phatr3_EG01467	0.053	NA	NA	Other	0.0655	0.0238	-	0.0965	0.9035	other localisation
Phatr3_EG01468	0.068	NA	NA	Other	0.0652	0.0237	-	0.0936	0.9064	other localisation
Phatr3_EG01469	0.182	NA	NA	Other	0.1614	0.0478	-	0.1101	0.8899	other localisation
Phatr3_EG01470	0.016	NA	NA	Other	0.0505	0.0213	-	0.0960	0.904	other localisation
Phatr3_EG01471	0.063	NA	NA	Other	0.1381	0.1485	-	0.1262	0.8738	other localisation
Phatr3_EG01472	0.053	NA	NA	Other	0.0806	0.0271	-	0.1349	0.8651	other localisation
Phatr3_EG01473	0.020	NA	NA	Other	0.0555	0.0224	-	0.0953	0.9047	other localisation
Phatr3_EG01474	0.362	NA	NA	Other	0.1665	0.0402	-	0.2229	0.7771	other localisation
Phatr3_EG01475	0.395	NA	NA	Other	0.2264	0.0454	-	0.5846	0.4154	mitochondrion
Phatr3_EG01476	0.049	NA	NA	Other	0.0544	0.0222	-	0.1552	0.8448	other localisation
Phatr3_EG01477	0.202	NA	NA	Incomplete	0.0979	0.0298	-	0.2846	0.7154	Incomplete
Phatr3_EG01478	0.534	F	4.323051206	Chloroplast, low confidence	0.4263	0.0561	-	0.1789	0.8211	other localisation
Phatr3_EG01479	0.025	NA	NA	Other	0.0559	0.0221	-	0.1038	0.8962	other localisation
Phatr3_EG01480	0.097	NA	NA	Other	0.0654	0.0244	-	0.1569	0.8431	other localisation
Phatr3_EG01481	0.351	NA	NA	Other	0.3673	0.0601	-	0.2552	0.7448	other localisation
Phatr3_EG01482	0.041	NA	NA	Other	0.0610	0.0236	-	0.3066	0.6934	other localisation
Phatr3_EG01483	0.022	NA	NA	Other	0.0631	0.0236	-	0.1020	0.898	other localisation
Phatr3_EG01484	0.080	NA	NA	Other	0.1275	0.0741	-	0.1095	0.8905	other localisation
Phatr3_EG01485	0.367	NA	NA	Other	0.2742	0.0521	-	0.4845	0.5155	other localisation
Phatr3_EG01486	0.280	NA	NA	Other	0.1169	0.0347	-	0.5743	0.4257	mitochondrion
Phatr3_EG01487	0.031	NA	NA	Other	0.0689	0.0249	-	0.1029	0.8971	other localisation
Phatr3_EG01488	0.703	L	1.169592997	Chloroplast, low confidence	0.7293	0.0554	0.2438	-	-	signal peptide
Phatr3_EG01489	0.048	NA	NA	Other	0.1059	0.0297	-	0.1287	0.8713	other localisation
Phatr3_EG01490	0.014	NA	NA	Other	0.0588	0.0232	-	0.1779	0.8221	other localisation
Phatr3_EG01491	0.503	L	1.315260908	Chloroplast, low confidence	0.4258	0.2431	0.2713	-	-	signal peptide
Phatr3_EG01492	0.038	NA	NA	Other	0.0679	0.0246	-	0.1081	0.8919	other localisation
Phatr3_EG01494	0.694	No	1.032083402	Endomembrane	0.6850	0.1155	0.0209	-	-	signal peptide
Phatr3_EG01495	0.297	NA	NA	Other	0.3278	0.0486	-	0.2812	0.7188	other localisation
Phatr3_EG01496	0.109	NA	NA	Other	0.0545	0.0222	-	0.1259	0.8741	other localisation
Phatr3_EG01497	0.023	NA	NA	Other	0.0628	0.0240	-	0.0977	0.9023	other localisation
Phatr3_EG01498	0.027	NA	NA	Other	0.0516	0.0216	-	0.0890	0.911	other localisation
Phatr3_EG01499	0.696	F	4.000614907	Chloroplast, high confidence	0.2821	0.5565	-	-	-	signal anchor
Phatr3_EG01500	0.081	NA	NA	Other	0.1762	0.1208	-	0.1667	0.8333	other localisation
Phatr3_EG01501	0.038	NA	NA	Other	0.0695	0.0256	-	0.1183	0.8817	other localisation
Phatr3_EG01502	0.040	NA	NA	Other	0.0655	0.0240	-	0.1086	0.8914	other localisation
Phatr3_EG01503	0.236	NA	NA	Incomplete	0.3582	0.0583	-	-	-	Incomplete
Phatr3_EG01504	0.161	NA	NA	Other	0.1167	0.0336	-	0.2106	0.7894	other localisation
Phatr3_EG01505	0.056	NA	NA	Other	0.0533	0.0218	-	0.2976	0.7024	other localisation
Phatr3_EG01506	0.264	NA	NA	Other	0.1167	0.0334	-	0.1136	0.8864	other localisation
Phatr3_EG01507	0.730	F	4.401079495	Chloroplast, low confidence	0.7755	0.0517	0.1690	-	-	signal peptide
Phatr3_EG01508	0.024	NA	NA	Other	0.0515	0.0215	-	0.0955	0.9045	other localisation
Phatr3_EG01509	0.030	NA	NA	Incomplete	0.0567	0.0222	-	0.3646	0.6354	Incomplete
Phatr3_EG01510	0.082	NA	NA	Other	0.0874	0.0282	-	0.1161	0.8839	other localisation
Phatr3_EG01511	0.238	NA	NA	Other	0.2549	0.1230	-	0.1455	0.8545	other localisation
Phatr3_EG01512	0.718	F	4.689050129	Chloroplast, low confidence	0.7102	0.0603	0.3441	-	-	signal peptide
Phatr3_EG01513	0.052	NA	NA	Other	0.0934	0.0298	-	0.3808	0.6192	other localisation
Phatr3_EG01514	0.182	NA	NA	Other	0.1398	0.0337	-	0.1414	0.8586	other localisation
Phatr3_EG01515	0.151	NA	NA	Other	0.1106	0.0324	-	0.1302	0.8698	other localisation
Phatr3_EG01516	0.123	NA	NA	Other	0.1123	0.0319	-	0.1944	0.8056	other localisation
Phatr3_EG01517	0.034	NA	NA	Other	0.0494	0.0213	-	0.0975	0.9025	other localisation
Phatr3_EG01518	0.198	NA	NA	Other	0.0880	0.0293	-	0.1154	0.8846	other localisation
Phatr3_EG01519	0.553	No	0.827453311	Endomembrane	0.5778	0.0637	0.0407	-	-	signal peptide
Phatr3_EG01520	0.200	NA	NA	Other	0.1514	0.0350	-	0.6879	0.3121	mitochondrion
Phatr3_EG01521	0.053	NA	NA	Other	0.0918	0.0293	-	0.1169	0.8831	other localisation
Phatr3_EG01522	0.171	NA	NA	Other	0.0972	0.0302	-	0.1100	0.89	other localisation
Phatr3_EG01523	0.086	NA	NA	Other	0.1005	0.2569	-	0.7676	0.2324	mitochondrion
Phatr3_EG01524	0.793	No	0.976638745	Endomembrane	0.7699	0.0584	0.2084	-	-	signal peptide
Phatr3_EG01525	0.465	W	1.546459019	Chloroplast, low confidence	0.2026	0.3869	-	0.2896	0.7104	other localisation
Phatr3_EG01526	0.076	NA	NA	Other	0.0639	0.0242	-	0.1167	0.8833	other localisation
Phatr3_EG01527	0.609	F	4.265999268	Incomplete	0.7535	0.0881	0.4170	-	-	Incomplete
Phatr3_EG01528	0.013	NA	NA	Other	0.0525	0.0218	-	0.1484	0.8516	other localisation
Phatr3_EG01529	0.902	F	4.647317771	Chloroplast, high confidence	0.8448	0.0736	0.4820	-	-	signal peptide
Phatr3_EG01530	0.013	NA	NA	Other	0.0510	0.0213	-	0.2525	0.7475	other localisation
Phatr3_EG01531	0.039	NA	NA	Other	0.1019	0.0650	-	0.1660	0.834	other localisation
Phatr3_EG01532	0.418	NA	NA	Other	0.4097	0.0543	-	0.1313	0.8687	other localisation
Phatr3_EG01533	0.198	NA	NA	Other	0.2424	0.1332	-	0.6173	0.3827	mitochondrion
Phatr3_EG01534	0.114	NA	NA	Other	0.0739	0.0261	-	0.3493	0.6507	other localisation
Phatr3_EG01535	0.099	NA	NA	Other	0.1025	0.0311	-	0.0989	0.9011	other localisation
Phatr3_EG01536	0.017	NA	NA	Other	0.0553	0.0220	-	0.1061	0.8939	other localisation
Phatr3_EG01537	0.402	NA	NA	Other	0.4589	0.0591	-	0.2432	0.7568	other localisation
Phatr3_EG01538	0.040	NA	NA	Other	0.0590	0.0227	-	0.0939	0.9061	other localisation
Phatr3_EG01539	0.042	NA	NA	Other	0.0661	0.0246	-	0.1197	0.8803	other localisation
Phatr3_EG01540	0.023	NA	NA	Other	0.0890	0.0269	-	0.1106	0.8894	other localisation
Phatr3_EG01541	0.027	NA	NA	Other	0.1844	0.0503	-	0.1248	0.8752	other localisation
Phatr3_EG01542	0.031	NA	NA	Other	0.0691	0.0255	-	0.0955	0.9045	other localisation
Phatr3_EG01543	0.710	F	5.255897132	Incomplete	0.6951	0.1285	0.1711	-	-	Incomplete
Phatr3_EG01544	0.033	NA	NA	Other	0.0550	0.0222	-	0.0994	0.9006	other localisation
Phatr3_EG01545	0.235	NA	NA	Other	0.0910	0.0297	-	0.1423	0.8577	other localisation
Phatr3_EG01546	0.216	NA	NA	Other	0.0920	0.0298	-	-	-	no signal peptide or anchor
Phatr3_EG01547	0.322	NA	NA	Other	0.1343	0.0370	-	0.3767	0.6233	other localisation
Phatr3_EG01548	0.458	No	0.625404375	Incomplete	0.2021	0.5308	-	-	-	Incomplete
Phatr3_EG01549	0.137	NA	NA	Other	0.0725	0.0249	-	0.1059	0.8941	other localisation
Phatr3_EG01550	0.025	NA	NA	Other	0.0571	0.0223	-	0.0908	0.9092	other localisation
Phatr3_EG01551	0.181	NA	NA	Other	0.0965	0.0299	-	0.1076	0.8924	other localisation
Phatr3_EG01552	0.015	NA	NA	Other	0.0519	0.0215	-	0.1011	0.8989	other localisation
Phatr3_EG01553	0.138	NA	NA	Other	0.1139	0.0330	-	0.2964	0.7036	other localisation
Phatr3_EG01554	0.548	F	4.15364792	Chloroplast, low confidence	0.6767	0.0856	0.0414	-	-	signal peptide
Phatr3_EG01555	0.057	NA	NA	Other	0.0641	0.0236	-	0.3362	0.6638	other localisation
Phatr3_EG01556	0.290	NA	NA	Other	0.1896	0.0386	-	0.1986	0.8014	other localisation
Phatr3_EG01557	0.086	NA	NA	Other	0.0804	0.0280	-	0.1281	0.8719	other localisation
Phatr3_EG01558	0.196	NA	NA	Other	0.2725	0.4202	-	-	-	signal anchor
Phatr3_EG01559	0.183	NA	NA	Other	0.0853	0.0291	-	0.6207	0.3793	mitochondrion
Phatr3_EG01560	0.056	NA	NA	Other	0.1626	0.0486	-	0.1710	0.829	other localisation
Phatr3_EG01561	0.361	NA	NA	Other	0.1867	0.0399	-	0.2213	0.7787	other localisation
Phatr3_EG01562	0.081	NA	NA	Other	0.0663	0.0244	-	0.1873	0.8127	other localisation
Phatr3_EG01563	0.108	NA	NA	Other	0.1397	0.0449	-	0.8151	0.1849	mitochondrion
Phatr3_EG01564	0.013	NA	NA	Other	0.0540	0.0217	-	0.0871	0.9129	other localisation
Phatr3_EG01565	0.253	NA	NA	Other	0.1078	0.5517	-	-	-	signal anchor
Phatr3_EG01566	0.295	NA	NA	Incomplete	0.1977	0.0414	-	0.7301	0.2699	Incomplete
Phatr3_EG01567	0.040	NA	NA	Incomplete	0.0633	0.0238	-	0.0926	0.9074	Incomplete
Phatr3_EG01568	0.179	NA	NA	Other	0.1015	0.6214	-	-	-	signal anchor
Phatr3_EG01569	0.501	No	1.251235505	Endomembrane	0.3462	0.0534	-	0.2582	0.7418	other localisation
Phatr3_EG01570	0.036	NA	NA	Other	0.0533	0.0219	-	0.1019	0.8981	other localisation
Phatr3_EG01571	0.186	NA	NA	Other	0.1117	0.0321	-	0.5411	0.4589	mitochondrion
Phatr3_EG01572	0.221	NA	NA	Other	0.1850	0.0389	-	0.1978	0.8022	other localisation
Phatr3_EG01573	0.153	NA	NA	Other	0.0836	0.0283	-	0.4588	0.5412	other localisation
Phatr3_EG01574	0.043	NA	NA	Other	0.0639	0.0235	-	0.0996	0.9004	other localisation
Phatr3_EG01575	0.159	NA	NA	Other	0.0787	0.0271	-	0.1237	0.8763	other localisation
Phatr3_EG01576	0.087	NA	NA	Other	0.0625	0.0242	-	0.1244	0.8756	other localisation
Phatr3_EG01577	0.095	NA	NA	Other	0.0782	0.0269	-	0.4224	0.5776	other localisation
Phatr3_EG01578	0.435	No	0.861582548	Endomembrane	0.1944	0.0444	-	0.2843	0.7157	other localisation
Phatr3_EG01579	0.469	L	0.920285962	Chloroplast, low confidence	0.3185	0.0621	-	0.2040	0.796	other localisation
Phatr3_EG01580	0.372	NA	NA	Other	0.2019	0.0434	-	0.5447	0.4553	mitochondrion
Phatr3_EG01581	0.012	NA	NA	Other	0.0536	0.0216	-	0.1082	0.8918	other localisation
Phatr3_EG01582	0.174	NA	NA	Other	0.1555	0.3701	-	0.1510	0.849	other localisation
Phatr3_EG01583	0.164	NA	NA	Other	0.2164	0.0757	-	0.1673	0.8327	other localisation
Phatr3_EG01584	0.585	No	1.322451699	Endomembrane	0.3360	0.4214	-	-	-	signal anchor
Phatr3_EG01585	0.085	NA	NA	Other	0.0571	0.0228	-	0.1049	0.8951	other localisation
Phatr3_EG01586	0.032	NA	NA	Other	0.0535	0.0219	-	0.1100	0.89	other localisation
Phatr3_EG01587	0.051	NA	NA	Other	0.0600	0.0228	-	0.0970	0.903	other localisation
Phatr3_EG01588	0.188	NA	NA	Other	0.1581	0.2333	-	0.1940	0.806	other localisation
Phatr3_EG01589	0.201	NA	NA	Other	0.1177	0.6093	-	-	-	signal anchor
Phatr3_EG01590	0.236	NA	NA	Other	0.1670	0.0373	-	0.2096	0.7904	other localisation
Phatr3_EG01591	0.132	NA	NA	Other	0.3290	0.1814	-	0.6474	0.3526	mitochondrion
Phatr3_EG01592	0.045	NA	NA	Other	0.0640	0.0236	-	0.0971	0.9029	other localisation
Phatr3_EG01593	0.213	NA	NA	Other	0.2243	0.1252	-	0.2163	0.7837	other localisation
Phatr3_EG01594	0.021	NA	NA	Other	0.0510	0.0214	-	0.1025	0.8975	other localisation
Phatr3_EG01595	0.667	No	1.216381135	Endomembrane	0.6889	0.0595	0.0335	-	-	signal peptide
Phatr3_EG01596	0.219	NA	NA	Other	0.3104	0.0529	-	0.5812	0.4188	mitochondrion
Phatr3_EG01597	0.109	NA	NA	Other	0.0817	0.0266	-	0.0957	0.9043	other localisation
Phatr3_EG01598	0.851	No	0.901145844	Endomembrane	0.8512	0.0469	0.1794	-	-	signal peptide
Phatr3_EG01599	0.130	NA	NA	Other	0.0850	0.0276	-	0.1030	0.897	other localisation
Phatr3_EG01600	0.075	NA	NA	Other	0.0543	0.0220	-	0.1900	0.81	other localisation
Phatr3_EG01601	0.118	NA	NA	Other	0.0972	0.0297	-	0.1118	0.8882	other localisation
Phatr3_EG01602	0.108	NA	NA	Other	0.0978	0.0293	-	0.1082	0.8918	other localisation
Phatr3_EG01603	0.185	NA	NA	Other	0.0978	0.0301	-	0.1434	0.8566	other localisation
Phatr3_EG01604	0.348	NA	NA	Other	0.3642	0.1859	-	0.3048	0.6952	other localisation
Phatr3_EG01605	0.095	NA	NA	Other	0.0578	0.0257	-	0.1699	0.8301	other localisation
Phatr3_EG01606	0.095	NA	NA	Other	0.0640	0.0244	-	0.1155	0.8845	other localisation
Phatr3_EG01607	0.052	NA	NA	Other	0.0570	0.0227	-	0.1017	0.8983	other localisation
Phatr3_EG01608	0.066	NA	NA	Other	0.0594	0.0232	-	0.1103	0.8897	other localisation
Phatr3_EG01609	0.089	NA	NA	Other	0.0860	0.0274	-	0.1190	0.881	other localisation
Phatr3_EG01610	0.191	NA	NA	Other	0.0979	0.0304	-	0.1621	0.8379	other localisation
Phatr3_EG01611	0.093	NA	NA	Other	0.0672	0.0247	-	0.1273	0.8727	other localisation
Phatr3_EG01612	0.574	No	1.271351498	Endomembrane	0.4974	0.2281	0.0490	-	-	signal peptide
Phatr3_EG01613	0.074	NA	NA	Other	0.0733	0.0257	-	0.1034	0.8966	other localisation
Phatr3_EG01614	0.044	NA	NA	Other	0.0619	0.0231	-	0.1048	0.8952	other localisation
Phatr3_EG01616	0.359	NA	NA	Other	0.3553	0.0523	-	0.1601	0.8399	other localisation
Phatr3_EG01617	0.039	NA	NA	Other	0.0608	0.0235	-	0.2174	0.7826	other localisation
Phatr3_EG01618	0.627	F	4.460323504	Chloroplast, high confidence	0.7049	0.0572	0.3650	-	-	signal peptide
Phatr3_EG01619	0.515	L	0.566526839	Chloroplast, low confidence	0.2801	0.0883	-	0.2834	0.7166	other localisation
Phatr3_EG01620	0.059	NA	NA	Other	0.0941	0.0272	-	0.1101	0.8899	other localisation
Phatr3_EG01621	0.154	NA	NA	Other	0.0890	0.0285	-	0.1197	0.8803	other localisation
Phatr3_EG01622	0.049	NA	NA	Other	0.0551	0.0223	-	0.2434	0.7566	other localisation
Phatr3_EG01623	0.154	NA	NA	Other	0.1068	0.0308	-	0.1104	0.8896	other localisation
Phatr3_EG01624	0.157	NA	NA	Other	0.0912	0.0294	-	0.1391	0.8609	other localisation
Phatr3_EG01625	0.023	NA	NA	Other	0.0628	0.0235	-	0.0963	0.9037	other localisation
Phatr3_EG01626	0.143	NA	NA	Other	0.0919	0.0292	-	0.1114	0.8886	other localisation
Phatr3_EG01627	0.131	NA	NA	Other	0.1303	0.0396	-	0.1622	0.8378	other localisation
Phatr3_EG01628	0.325	NA	NA	Other	0.1577	0.0386	-	0.5259	0.4741	mitochondrion
Phatr3_EG01629	0.296	NA	NA	Other	0.1448	0.0380	-	0.2886	0.7114	other localisation
Phatr3_EG01630	0.033	NA	NA	Other	0.0604	0.0234	-	0.0991	0.9009	other localisation
Phatr3_EG01631	0.054	NA	NA	Other	0.0630	0.0235	-	0.0922	0.9078	other localisation
Phatr3_EG01632	0.146	NA	NA	Other	0.0819	0.0274	-	0.1019	0.8981	other localisation
Phatr3_EG01633	0.099	NA	NA	Other	0.0651	0.0250	-	0.1039	0.8961	other localisation
Phatr3_EG01634	0.085	NA	NA	Other	0.0473	0.0220	-	0.1030	0.897	other localisation
Phatr3_EG01635	0.302	NA	NA	Other	0.2745	0.3491	-	0.3377	0.6623	other localisation
Phatr3_EG01636	0.280	NA	NA	Other	0.2113	0.0607	-	0.4233	0.5767	other localisation
Phatr3_EG01637	0.239	NA	NA	Other	0.1105	0.0316	-	0.1538	0.8462	other localisation
Phatr3_EG01638	0.060	NA	NA	Other	0.0637	0.0237	-	0.0983	0.9017	other localisation
Phatr3_EG01639	0.018	NA	NA	Other	0.0569	0.0228	-	0.0922	0.9078	other localisation
Phatr3_EG01640	0.017	NA	NA	Other	0.1085	0.1552	-	0.1558	0.8442	other localisation
Phatr3_EG01641	0.644	No	1.752252232	Endomembrane	0.7052	0.0573	0.1112	-	-	signal peptide
Phatr3_EG01642	0.030	NA	NA	Other	0.0573	0.0224	-	0.0913	0.9087	other localisation
Phatr3_EG01643	0.033	NA	NA	Other	0.0572	0.0223	-	0.0906	0.9094	other localisation
Phatr3_EG01644	0.192	NA	NA	Other	0.0856	0.0292	-	0.1290	0.871	other localisation
Phatr3_EG01645	0.090	NA	NA	Other	0.0852	0.0283	-	0.1766	0.8234	other localisation
Phatr3_EG01646	0.175	NA	NA	Other	0.0836	0.0281	-	0.5550	0.445	mitochondrion
Phatr3_EG01647	0.228	NA	NA	Incomplete	0.0973	0.6271	-	-	-	Incomplete
Phatr3_EG01648	0.043	NA	NA	Other	0.0632	0.0233	-	0.1014	0.8986	other localisation
Phatr3_EG01649	0.154	NA	NA	Other	0.1333	0.0422	-	0.1288	0.8712	other localisation
Phatr3_EG01650	0.201	NA	NA	Other	0.1044	0.0318	-	0.1236	0.8764	other localisation
Phatr3_EG01651	0.059	NA	NA	Other	0.0630	0.0234	-	0.0983	0.9017	other localisation
Phatr3_EG01652	0.123	NA	NA	Other	0.0716	0.0248	-	0.0944	0.9056	other localisation
Phatr3_EG01653	0.166	NA	NA	Other	0.2224	0.1094	-	0.4558	0.5442	other localisation
Phatr3_EG01654	0.087	NA	NA	Other	0.0767	0.0341	-	0.1676	0.8324	other localisation
Phatr3_EG01655	0.120	NA	NA	Incomplete	0.1393	0.3200	-	0.3376	0.6624	Incomplete
Phatr3_EG01656	0.042	NA	NA	Other	0.0560	0.0226	-	0.1592	0.8408	other localisation
Phatr3_EG01657	0.121	NA	NA	Other	0.0705	0.0255	-	0.1897	0.8103	other localisation
Phatr3_EG01658	0.231	NA	NA	Other	0.1315	0.0347	-	0.3280	0.672	other localisation
Phatr3_EG01659	0.022	NA	NA	Other	0.0473	0.0207	-	0.1024	0.8976	other localisation
Phatr3_EG01660	0.148	NA	NA	Other	0.0737	0.0252	-	0.1514	0.8486	other localisation
Phatr3_EG01661	0.121	NA	NA	Other	0.0783	0.0269	-	0.1307	0.8693	other localisation
Phatr3_EG01662	0.193	NA	NA	Other	0.1972	0.0389	-	0.1394	0.8606	other localisation
Phatr3_EG01663	0.105	NA	NA	Other	0.0824	0.0266	-	0.1178	0.8822	other localisation
Phatr3_EG01664	0.789	No	1.264395928	Endomembrane	0.8223	0.0495	0.0232	-	-	signal peptide
Phatr3_EG01665	0.205	NA	NA	Other	0.2275	0.0631	-	0.1360	0.864	other localisation
Phatr3_EG01666	0.234	NA	NA	Other	0.1061	0.0311	-	0.1006	0.8994	other localisation
Phatr3_EG01667	0.107	NA	NA	Other	0.0842	0.0277	-	0.1373	0.8627	other localisation
Phatr3_EG01668	0.400	NA	NA	Other	0.5097	0.1151	0.2442	-	-	signal peptide
Phatr3_EG01669	0.047	NA	NA	Other	0.0550	0.0223	-	0.0975	0.9025	other localisation
Phatr3_EG01670	0.782	F	4.837993052	Chloroplast, high confidence	0.7810	0.0907	0.4542	-	-	signal peptide
Phatr3_EG01671	0.168	NA	NA	Other	0.0907	0.0299	-	0.6425	0.3575	mitochondrion
Phatr3_EG01672	0.158	NA	NA	Other	0.0872	0.0283	-	0.1058	0.8942	other localisation
Phatr3_EG01673	0.030	NA	NA	Other	0.0567	0.0223	-	0.0918	0.9082	other localisation
Phatr3_EG01674	0.022	NA	NA	Other	0.0511	0.0214	-	0.0900	0.91	other localisation
Phatr3_EG01675	0.233	NA	NA	Incomplete	0.1155	0.0340	-	0.3759	0.6241	Incomplete
Phatr3_EG01676	0.817	F	4.438655028	Chloroplast, high confidence	0.8271	0.0752	0.2282	-	-	signal peptide
Phatr3_EG01677	0.229	NA	NA	Other	0.1447	0.0372	-	0.7320	0.268	mitochondrion
Phatr3_EG01678	0.089	NA	NA	Other	0.0922	0.0289	-	0.1130	0.887	other localisation
Phatr3_EG01679	0.222	NA	NA	Other	0.2070	0.1174	-	0.3976	0.6024	other localisation
Phatr3_EG01680	0.234	NA	NA	Other	0.1393	0.0498	-	0.1866	0.8134	other localisation
Phatr3_EG01681	0.099	NA	NA	Other	0.0699	0.0249	-	0.0938	0.9062	other localisation
Phatr3_EG01682	0.028	NA	NA	Other	0.0614	0.0238	-	0.1014	0.8986	other localisation
Phatr3_EG01683	0.067	NA	NA	Other	0.0787	0.0274	-	0.0910	0.909	other localisation
Phatr3_EG01684	0.081	NA	NA	Other	0.0619	0.0243	-	0.1161	0.8839	other localisation
Phatr3_EG01685	0.511	No	1.15492291	Endomembrane	0.3321	0.0521	-	0.3428	0.6572	other localisation
Phatr3_EG01686	0.048	NA	NA	Other	0.0523	0.0219	-	0.1246	0.8754	other localisation
Phatr3_EG01687	0.134	NA	NA	Other	0.0854	0.0283	-	0.1053	0.8947	other localisation
Phatr3_EG01688	0.224	NA	NA	Other	0.1286	0.3549	-	0.7997	0.2003	mitochondrion
Phatr3_EG01689	0.171	NA	NA	Other	0.1978	0.1408	-	0.1306	0.8694	other localisation
Phatr3_EG01690	0.097	NA	NA	Other	0.1022	0.2512	-	0.2498	0.7502	other localisation
Phatr3_EG01691	0.292	NA	NA	Other	0.3363	0.1603	-	0.2204	0.7796	other localisation
Phatr3_EG01692	0.033	NA	NA	Other	0.0606	0.0232	-	0.0996	0.9004	other localisation
Phatr3_EG01693	0.314	NA	NA	Other	0.1214	0.0357	-	0.1614	0.8386	other localisation
Phatr3_EG01694	0.038	NA	NA	Other	0.0571	0.0224	-	0.1000	0.9	other localisation
Phatr3_EG01695	0.798	No	0.792119992	Endomembrane	0.8071	0.0505	0.0293	-	-	signal peptide
Phatr3_EG01696	0.189	NA	NA	Other	0.1350	0.0362	-	0.1120	0.888	other localisation
Phatr3_EG01697	0.130	NA	NA	Other	0.0738	0.0257	-	0.0931	0.9069	other localisation
Phatr3_EG01698	0.204	NA	NA	Other	0.0994	0.0304	-	0.1109	0.8891	other localisation
Phatr3_EG01699	0.103	NA	NA	Other	0.0855	0.0283	-	0.1232	0.8768	other localisation
Phatr3_EG01700	0.108	NA	NA	Other	0.0777	0.0263	-	0.2970	0.703	other localisation
Phatr3_EG01701	0.196	NA	NA	Other	0.1016	0.6315	-	-	-	signal anchor
Phatr3_EG01702	0.741	No	1.112978998	Endomembrane	0.7173	0.0590	0.0236	-	-	signal peptide
Phatr3_EG01703	0.263	NA	NA	Other	0.1633	0.0391	-	0.4396	0.5604	other localisation
Phatr3_EG01704	0.098	NA	NA	Other	0.0670	0.0248	-	0.0924	0.9076	other localisation
Phatr3_EG01705	0.014	NA	NA	Other	0.0561	0.0226	-	0.0938	0.9062	other localisation
Phatr3_EG01706	0.039	NA	NA	Other	0.0457	0.0201	-	0.1125	0.8875	other localisation
Phatr3_EG01707	0.251	NA	NA	Other	0.1289	0.0351	-	0.1337	0.8663	other localisation
Phatr3_EG01708	0.185	NA	NA	Other	0.0511	0.0214	-	0.1787	0.8213	other localisation
Phatr3_EG01709	0.445	No	0.875502725	Endomembrane	0.4925	0.1150	0.0126	-	-	signal peptide
Phatr3_EG01710	0.670	No	0.801784746	Endomembrane	0.5952	0.0595	0.0441	-	-	signal peptide
Phatr3_EG01711	0.017	NA	NA	Other	0.0502	0.0213	-	0.0989	0.9011	other localisation
Phatr3_EG01712	0.108	NA	NA	Other	0.1842	0.1030	-	0.1597	0.8403	other localisation
Phatr3_EG01713	0.065	NA	NA	Other	0.0557	0.0221	-	0.1264	0.8736	other localisation
Phatr3_EG01714	0.071	NA	NA	Other	0.0773	0.0271	-	0.1252	0.8748	other localisation
Phatr3_EG01715	0.458	L	1.046385669	Chloroplast, low confidence	0.3829	0.1703	-	0.2523	0.7477	other localisation
Phatr3_EG01716	0.208	NA	NA	Other	0.1158	0.0328	-	0.1225	0.8775	other localisation
Phatr3_EG01717	0.166	NA	NA	Other	0.1879	0.0410	-	0.2157	0.7843	other localisation
Phatr3_EG01718	0.039	NA	NA	Other	0.0602	0.0229	-	0.1800	0.82	other localisation
Phatr3_EG01719	0.116	NA	NA	Other	0.0801	0.0269	-	0.1066	0.8934	other localisation
Phatr3_EG01720	0.194	NA	NA	Other	0.1079	0.0320	-	0.1016	0.8984	other localisation
Phatr3_EG01721	0.055	NA	NA	Other	0.1214	0.1267	-	0.1023	0.8977	other localisation
[truncated: 10,179 more rows]

## Sheet: Phatr2-JGI
Description				ASAFind											HECTAR
Identifier	ID	Category	SignalP	SignalP D score	SignalP cleavage position	SignalP 25aa cleavage score	SignalP 25aa sequence	ASAFind cleavage position	ASAFind 25aa cleavage score	ASAFind 25aa sequence	ASAFind cleavage has [FWYL] at +1 position	ASAFind/SignalP cleavage site offset	ASAFind 20aa transit score	ASAFind Prediction	signal peptide score	type II signal anchor score	chloroplast score	mitochondrion score	other score	HECTAR prediction
jgi_Phatr2_31420_fgenesh1_pg.C_chr_1000021	Phatr2_31420	filtered	N	0.150	NA	NA	NA	NA	NA	NA	NA	NA	NA	Other	0.0626	0.0276	-	0.5046	0.4954	mitochondrion
jgi_Phatr2_31436_fgenesh1_pg.C_chr_1000037	Phatr2_31436	filtered	Y	0.872	19	8.737411923	TVAWAFTPSSPTRQRIGRASKSTSF	19	8.737411923	TVAWAFTPSSPTRQRIGRASKSTSF	F	0	5.701788225	Plastid_high	0.8301	0.0504	0.7364	-	-	chloroplast
jgi_Phatr2_31492_fgenesh1_pg.C_chr_1000093	Phatr2_31492	filtered	N	0.050	NA	NA	NA	NA	NA	NA	NA	NA	NA	Other	0.1463	0.0602	-	0.1741	0.8259	other localisation
jgi_Phatr2_31508_fgenesh1_pg.C_chr_1000109	Phatr2_31508	filtered	N	0.238	NA	NA	NA	NA	NA	NA	NA	NA	NA	Other	0.0787	0.0290	-	0.1554	0.8446	other localisation
jgi_Phatr2_31529_fgenesh1_pg.C_chr_1000130	Phatr2_31529	filtered	N	0.022	NA	NA	NA	NA	NA	NA	NA	NA	NA	Other	0.0712	0.0263	-	0.1201	0.8799	other localisation
jgi_Phatr2_31537_fgenesh1_pg.C_chr_1000138	Phatr2_31537	filtered	N	0.010	NA	NA	NA	NA	NA	NA	NA	NA	NA	Other	0.0555	0.0219	-	0.1430	0.857	other localisation
jgi_Phatr2_31556_fgenesh1_pg.C_chr_1000157	Phatr2_31556	filtered	Y	0.693	23	3.978031346	GTGNALSVPSRFDEERGHVVLETRT	23	3.978031346	GTGNALSVPSRFDEERGHVVLETRT	L	0	1.246614516	Plastid_low	0.7638	0.0529	0.1964	-	-	signal peptide
jgi_Phatr2_31605_fgenesh1_pg.C_chr_1000206	Phatr2_31605	filtered	N	0.043	NA	NA	NA	NA	NA	NA	NA	NA	NA	Other	0.0640	0.0237	-	0.1155	0.8845	other localisation
jgi_Phatr2_31617_fgenesh1_pg.C_chr_1000218	Phatr2_31617	filtered	N	0.077	NA	NA	NA	NA	NA	NA	NA	NA	NA	Other	0.1059	0.0311	-	0.1553	0.8447	other localisation
jgi_Phatr2_31620_fgenesh1_pg.C_chr_1000221	Phatr2_31620	filtered	N	0.053	NA	NA	NA	NA	NA	NA	NA	NA	NA	Other	0.0523	0.0216	-	0.1417	0.8583	other localisation
jgi_Phatr2_31625_fgenesh1_pg.C_chr_1000226	Phatr2_31625	filtered	N	0.034	NA	NA	NA	NA	NA	NA	NA	NA	NA	Other	0.0543	0.0220	-	0.1063	0.8937	other localisation
jgi_Phatr2_31636_fgenesh1_pg.C_chr_1000237	Phatr2_31636	filtered	N	0.007	NA	NA	NA	NA	NA	NA	NA	NA	NA	Other	0.0596	0.0229	-	0.1298	0.8702	other localisation
jgi_Phatr2_31649_fgenesh1_pg.C_chr_1000250	Phatr2_31649	filtered	N	0.156	NA	NA	NA	NA	NA	NA	NA	NA	NA	Other	0.1464	0.0523	-	0.2436	0.7564	other localisation
jgi_Phatr2_31652_fgenesh1_pg.C_chr_1000253	Phatr2_31652	filtered	N	0.264	NA	NA	NA	NA	NA	NA	NA	NA	NA	Other	0.2709	0.0474	-	0.1338	0.8662	other localisation
jgi_Phatr2_31657_fgenesh1_pg.C_chr_1000258	Phatr2_31657	filtered	N	0.380	NA	NA	NA	NA	NA	NA	NA	NA	NA	Other	0.1498	0.6267	-	-	-	signal anchor
jgi_Phatr2_31663_fgenesh1_pg.C_chr_1000264	Phatr2_31663	filtered	N	0.050	NA	NA	NA	NA	NA	NA	NA	NA	NA	Other	0.0631	0.0241	-	0.1011	0.8989	other localisation
jgi_Phatr2_31665_fgenesh1_pg.C_chr_1000266	Phatr2_31665	filtered	N	0.177	NA	NA	NA	NA	NA	NA	NA	NA	NA	Other	0.0875	0.0286	-	0.1327	0.8673	other localisation
jgi_Phatr2_31684_fgenesh1_pg.C_chr_1000285	Phatr2_31684	filtered	Y	0.879	21	7.252560233	SFAMAFHLSTPTFYGHQQRPRIRPR	21	7.252560233	SFAMAFHLSTPTFYGHQQRPRIRPR	F	0	4.195056921	Plastid_high	0.8431	0.0772	0.9089	-	-	chloroplast
jgi_Phatr2_31693_fgenesh1_pg.C_chr_1000294	Phatr2_31693	filtered	N	0.291	NA	NA	NA	NA	NA	NA	NA	NA	NA	Other	0.3571	0.1759	-	0.2332	0.7668	other localisation
jgi_Phatr2_31713_fgenesh1_pg.C_chr_1000314	Phatr2_31713	filtered	Y	0.734	23	3.634846501	ASSFASWLRCYIDLDDSEIIMNYQV	21	5.361681380	VRASSFASWLRCYIDLDDSEIIMNY	F	-2	4.152884629	Plastid_low	0.7442	0.0545	0.0611	-	-	signal peptide
jgi_Phatr2_31722_fgenesh1_pg.C_chr_1000323	Phatr2_31722	filtered	N	0.325	NA	NA	NA	NA	NA	NA	NA	NA	NA	Other	0.2358	0.0508	-	0.1245	0.8755	other localisation
jgi_Phatr2_31725_fgenesh1_pg.C_chr_1000326	Phatr2_31725	filtered	N	0.029	NA	NA	NA	NA	NA	NA	NA	NA	NA	Other	0.0645	0.0245	-	0.0990	0.901	other localisation
jgi_Phatr2_31740_fgenesh1_pg.C_chr_1000341	Phatr2_31740	filtered	N	0.021	NA	NA	NA	NA	NA	NA	NA	NA	NA	Other	0.0572	0.0224	-	0.1187	0.8813	other localisation
jgi_Phatr2_31741_fgenesh1_pg.C_chr_1000342	Phatr2_31741	filtered	Y	0.871	22	7.039340016	GRTFAFSKGLASNQQIPRSTFQRTP	22	7.039340016	GRTFAFSKGLASNQQIPRSTFQRTP	F	0	4.273251563	Plastid_high	0.8318	0.0477	0.2711	-	-	signal peptide
jgi_Phatr2_31748_fgenesh1_pg.C_chr_1000349	Phatr2_31748	filtered	Y	0.721	29	2.273815046	LGSLSSTTTASAFLFSQAGQLSHSH	30	2.599026536	GSLSSTTTASAFLFSQAGQLSHSHR	No	1	1.571915883	ER	0.7181	0.1007	0.9018	-	-	chloroplast
jgi_Phatr2_31753_fgenesh1_pg.C_chr_1000354	Phatr2_31753	filtered	N	0.102	NA	NA	NA	NA	NA	NA	NA	NA	NA	Other	0.0521	0.0229	-	0.1203	0.8797	other localisation
jgi_Phatr2_31764_fgenesh1_pg.C_chr_1000365	Phatr2_31764	filtered	N	0.226	NA	NA	NA	NA	NA	NA	NA	NA	NA	Other	0.1301	0.0349	-	0.1018	0.8982	other localisation
jgi_Phatr2_31768_fgenesh1_pg.C_chr_1000369	Phatr2_31768	filtered	N	0.050	NA	NA	NA	NA	NA	NA	NA	NA	NA	Other	0.0564	0.0224	-	0.0997	0.9003	other localisation
jgi_Phatr2_31772_fgenesh1_pg.C_chr_1000373	Phatr2_31772	filtered	N	0.423	NA	NA	NA	NA	NA	NA	NA	NA	NA	Other	0.5072	0.0623	0.0227	-	-	signal peptide
jgi_Phatr2_31778_fgenesh1_pg.C_chr_1000379	Phatr2_31778	filtered	N	0.037	NA	NA	NA	NA	NA	NA	NA	NA	NA	Other	0.0557	0.0225	-	0.1543	0.8457	other localisation
jgi_Phatr2_31781_fgenesh1_pg.C_chr_1000382	Phatr2_31781	filtered	N	0.032	NA	NA	NA	NA	NA	NA	NA	NA	NA	Other	0.0598	0.0232	-	0.1334	0.8666	other localisation
jgi_Phatr2_31810_fgenesh1_pg.C_chr_1000411	Phatr2_31810	filtered	N	0.040	NA	NA	NA	NA	NA	NA	NA	NA	NA	Other	0.0604	0.0230	-	0.0882	0.9118	other localisation
jgi_Phatr2_31815_fgenesh1_pg.C_chr_1000416	Phatr2_31815	filtered	N	0.082	NA	NA	NA	NA	NA	NA	NA	NA	NA	Other	0.0573	0.0228	-	0.1105	0.8895	other localisation
jgi_Phatr2_31816_fgenesh1_pg.C_chr_1000417	Phatr2_31816	filtered	N	0.077	NA	NA	NA	NA	NA	NA	NA	NA	NA	Other	0.0828	0.0275	-	0.1214	0.8786	other localisation
jgi_Phatr2_31827_fgenesh1_pg.C_chr_1000428	Phatr2_31827	filtered	N	0.065	NA	NA	NA	NA	NA	NA	NA	NA	NA	Other	0.0498	0.0211	-	0.1615	0.8385	other localisation
jgi_Phatr2_31831_fgenesh1_pg.C_chr_1000432	Phatr2_31831	filtered	N	0.104	NA	NA	NA	NA	NA	NA	NA	NA	NA	Other	0.1062	0.0320	-	0.1450	0.855	other localisation
jgi_Phatr2_31834_fgenesh1_pg.C_chr_1000435	Phatr2_31834	filtered	N	0.155	NA	NA	NA	NA	NA	NA	NA	NA	NA	Other	0.0565	0.0222	-	0.1811	0.8189	other localisation
jgi_Phatr2_31835_fgenesh1_pg.C_chr_1000436	Phatr2_31835	filtered	Y	0.718	26	7.378793743	QLSDAFAMAPVTRGNMCRLVSSSRT	26	7.378793743	QLSDAFAMAPVTRGNMCRLVSSSRT	F	0	4.679026166	Plastid_high	0.7654	0.0541	0.4361	-	-	signal peptide
jgi_Phatr2_31840_fgenesh1_pg.C_chr_1000441	Phatr2_31840	filtered	N	0.253	NA	NA	NA	NA	NA	NA	NA	NA	NA	Other	0.1067	0.0339	-	0.8188	0.1812	mitochondrion
jgi_Phatr2_31841_fgenesh1_pg.C_chr_1000442	Phatr2_31841	filtered	N	0.041	NA	NA	NA	NA	NA	NA	NA	NA	NA	Other	0.0561	0.0225	-	0.1204	0.8796	other localisation
jgi_Phatr2_31861_fgenesh1_pg.C_chr_1000462	Phatr2_31861	filtered	N	0.141	NA	NA	NA	NA	NA	NA	NA	NA	NA	Other	0.0773	0.0281	-	0.1673	0.8327	other localisation
jgi_Phatr2_31866_fgenesh1_pg.C_chr_1000467	Phatr2_31866	filtered	N	0.362	NA	NA	NA	NA	NA	NA	NA	NA	NA	Other	0.4202	0.0564	-	0.7963	0.2037	mitochondrion
jgi_Phatr2_31870_fgenesh1_pg.C_chr_1000471	Phatr2_31870	filtered	N	0.040	NA	NA	NA	NA	NA	NA	NA	NA	NA	Other	0.0631	0.0236	-	0.2129	0.7871	other localisation
jgi_Phatr2_31874_fgenesh1_pg.C_chr_1000475	Phatr2_31874	filtered	N	0.100	NA	NA	NA	NA	NA	NA	NA	NA	NA	Other	0.1124	0.0316	-	0.1203	0.8797	other localisation
jgi_Phatr2_31875_fgenesh1_pg.C_chr_1000476	Phatr2_31875	filtered	N	0.161	NA	NA	NA	NA	NA	NA	NA	NA	NA	Other	0.1019	0.0307	-	0.1185	0.8815	other localisation
jgi_Phatr2_31876_fgenesh1_pg.C_chr_1000477	Phatr2_31876	filtered	N	0.176	NA	NA	NA	NA	NA	NA	NA	NA	NA	Other	0.1073	0.0314	-	0.2965	0.7035	other localisation
jgi_Phatr2_31877_fgenesh1_pg.C_chr_1000478	Phatr2_31877	filtered	N	0.241	NA	NA	NA	NA	NA	NA	NA	NA	NA	Other	0.2807	0.0630	-	0.1144	0.8856	other localisation
jgi_Phatr2_31878_fgenesh1_pg.C_chr_1000479	Phatr2_31878	filtered	N	0.084	NA	NA	NA	NA	NA	NA	NA	NA	NA	Other	0.0685	0.0246	-	0.0988	0.9012	other localisation
jgi_Phatr2_31879_fgenesh1_pg.C_chr_1000480	Phatr2_31879	filtered	N	0.041	NA	NA	NA	NA	NA	NA	NA	NA	NA	Other	0.0545	0.0218	-	0.1081	0.8919	other localisation
jgi_Phatr2_31881_fgenesh1_pg.C_chr_1000482	Phatr2_31881	filtered	N	0.042	NA	NA	NA	NA	NA	NA	NA	NA	NA	Other	0.0656	0.0239	-	0.0973	0.9027	other localisation
jgi_Phatr2_31888_fgenesh1_pg.C_chr_1000489	Phatr2_31888	filtered	N	0.091	NA	NA	NA	NA	NA	NA	NA	NA	NA	Other	0.0620	0.0236	-	0.0898	0.9102	other localisation
jgi_Phatr2_31898_fgenesh1_pg.C_chr_1000499	Phatr2_31898	filtered	N	0.093	NA	NA	NA	NA	NA	NA	NA	NA	NA	Other	0.0671	0.0245	-	0.1463	0.8537	other localisation
jgi_Phatr2_31900_fgenesh1_pg.C_chr_1000501	Phatr2_31900	filtered	Y	0.587	30	3.430862767	NEVTALLVDHNNVTPQWQDGAFPLF	30	3.430862767	NEVTALLVDHNNVTPQWQDGAFPLF	L	0	0.773487661	Plastid_low	0.6172	0.0637	0.1636	-	-	signal peptide
jgi_Phatr2_31906_fgenesh1_pg.C_chr_1000507	Phatr2_31906	filtered	N	0.141	NA	NA	NA	NA	NA	NA	NA	NA	NA	Other	0.0641	0.0236	-	0.6560	0.344	mitochondrion
jgi_Phatr2_31912_fgenesh1_pg.C_chr_1000513	Phatr2_31912	filtered	N	0.109	NA	NA	NA	NA	NA	NA	NA	NA	NA	Other	0.0584	0.0229	-	0.1851	0.8149	other localisation
jgi_Phatr2_31918_fgenesh1_pg.C_chr_1000519	Phatr2_31918	filtered	N	0.067	NA	NA	NA	NA	NA	NA	NA	NA	NA	Other	0.0594	0.0231	-	0.1779	0.8221	other localisation
jgi_Phatr2_31919_fgenesh1_pg.C_chr_1000520	Phatr2_31919	filtered	N	0.042	NA	NA	NA	NA	NA	NA	NA	NA	NA	Other	0.0475	0.0219	-	0.2262	0.7738	other localisation
jgi_Phatr2_31925_fgenesh1_pg.C_chr_1000526	Phatr2_31925	filtered	Y	0.616	24	1.234012207	TLIDLANKPAEFETKYATVSDERSK	25	4.028515144	LIDLANKPAEFETKYATVSDERSKV	No	1	1.649709134	ER	0.5959	0.0656	0.0432	-	-	signal peptide
jgi_Phatr2_31927_fgenesh1_pg.C_chr_1000528	Phatr2_31927	filtered	N	0.051	NA	NA	NA	NA	NA	NA	NA	NA	NA	Other	0.0567	0.0225	-	0.1127	0.8873	other localisation
jgi_Phatr2_31939_fgenesh1_pg.C_chr_1000540	Phatr2_31939	filtered	N	0.271	NA	NA	NA	NA	NA	NA	NA	NA	NA	Other	0.2478	0.0530	-	0.1462	0.8538	other localisation
jgi_Phatr2_31942_fgenesh1_pg.C_chr_1000543	Phatr2_31942	filtered	N	0.128	NA	NA	NA	NA	NA	NA	NA	NA	NA	Other	0.0711	0.0250	-	0.1159	0.8841	other localisation
jgi_Phatr2_31948_fgenesh1_pg.C_chr_1000549	Phatr2_31948	filtered	N	0.042	NA	NA	NA	NA	NA	NA	NA	NA	NA	Other	0.0527	0.0218	-	0.1474	0.8526	other localisation
jgi_Phatr2_31963_fgenesh1_pg.C_chr_1000564	Phatr2_31963	filtered	N	0.034	NA	NA	NA	NA	NA	NA	NA	NA	NA	Other	0.0634	0.0236	-	0.1515	0.8485	other localisation
jgi_Phatr2_31968_fgenesh1_pg.C_chr_1000569	Phatr2_31968	filtered	N	0.028	NA	NA	NA	NA	NA	NA	NA	NA	NA	Other	0.0674	0.0246	-	0.1015	0.8985	other localisation
jgi_Phatr2_31973_fgenesh1_pg.C_chr_1000574	Phatr2_31973	filtered	N	0.015	NA	NA	NA	NA	NA	NA	NA	NA	NA	Other	0.0546	0.0218	-	0.1122	0.8878	other localisation
jgi_Phatr2_31975_fgenesh1_pg.C_chr_1000576	Phatr2_31975	filtered	N	0.056	NA	NA	NA	NA	NA	NA	NA	NA	NA	Other	0.0890	0.0284	-	0.1034	0.8966	other localisation
jgi_Phatr2_31979_fgenesh1_pg.C_chr_1000580	Phatr2_31979	filtered	N	0.095	NA	NA	NA	NA	NA	NA	NA	NA	NA	Other	0.0784	0.0277	-	0.1282	0.8718	other localisation
jgi_Phatr2_31980_fgenesh1_pg.C_chr_1000581	Phatr2_31980	filtered	N	0.061	NA	NA	NA	NA	NA	NA	NA	NA	NA	Other	0.0700	0.0252	-	0.0998	0.9002	other localisation
jgi_Phatr2_31981_fgenesh1_pg.C_chr_1000582	Phatr2_31981	filtered	Y	0.625	20	2.721585732	RSSHGLVLVPLPLRPSYSSSHRYQD	20	2.721585732	RSSHGLVLVPLPLRPSYSSSHRYQD	L	0	1.709421527	Plastid_low	0.6396	0.0624	0.0135	-	-	signal peptide
jgi_Phatr2_31982_fgenesh1_pg.C_chr_1000583	Phatr2_31982	filtered	N	0.239	NA	NA	NA	NA	NA	NA	NA	NA	NA	Other	0.1261	0.0340	-	0.1135	0.8865	other localisation
jgi_Phatr2_31984_fgenesh1_pg.C_chr_1000585	Phatr2_31984	filtered	Y	0.520	22	1.460626640	TIRDGGIVHGLLKPISANRRCCTLS	23	1.487282830	IRDGGIVHGLLKPISANRRCCTLST	No	1	1.128007727	ER	0.5569	0.0634	0.0840	-	-	signal peptide
jgi_Phatr2_31986_fgenesh1_pg.C_chr_1000587	Phatr2_31986	filtered	N	0.050	NA	NA	NA	NA	NA	NA	NA	NA	NA	Other	0.0737	0.0253	-	0.1055	0.8945	other localisation
jgi_Phatr2_31987_fgenesh1_pg.C_chr_1000588	Phatr2_31987	filtered	N	0.046	NA	NA	NA	NA	NA	NA	NA	NA	NA	Other	0.0612	0.0230	-	0.0945	0.9055	other localisation
jgi_Phatr2_31991_fgenesh1_pg.C_chr_1000592	Phatr2_31991	filtered	N	0.064	NA	NA	NA	NA	NA	NA	NA	NA	NA	Other	0.0462	0.0220	-	0.1460	0.854	other localisation
jgi_Phatr2_31994_fgenesh1_pg.C_chr_1000595	Phatr2_31994	filtered	N	0.043	NA	NA	NA	NA	NA	NA	NA	NA	NA	Other	0.0623	0.0233	-	0.1580	0.842	other localisation
jgi_Phatr2_31997_fgenesh1_pg.C_chr_1000598	Phatr2_31997	filtered	N	0.092	NA	NA	NA	NA	NA	NA	NA	NA	NA	Other	0.0645	0.0240	-	0.1068	0.8932	other localisation
jgi_Phatr2_31999_fgenesh1_pg.C_chr_1000600	Phatr2_31999	filtered	N	0.033	NA	NA	NA	NA	NA	NA	NA	NA	NA	Other	0.0601	0.0227	-	0.1221	0.8779	other localisation
jgi_Phatr2_32014_fgenesh1_pg.C_chr_1000615	Phatr2_32014	filtered	N	0.233	NA	NA	NA	NA	NA	NA	NA	NA	NA	Other	0.2250	0.1944	-	0.1944	0.8056	other localisation
jgi_Phatr2_32027_fgenesh1_pg.C_chr_1000628	Phatr2_32027	filtered	N	0.021	NA	NA	NA	NA	NA	NA	NA	NA	NA	Other	0.0574	0.0235	-	0.1033	0.8967	other localisation
jgi_Phatr2_32031_fgenesh1_pg.C_chr_1000632	Phatr2_32031	filtered	N	0.184	NA	NA	NA	NA	NA	NA	NA	NA	NA	Other	0.1200	0.0338	-	0.5262	0.4738	mitochondrion
jgi_Phatr2_32036_fgenesh1_pg.C_chr_1000637	Phatr2_32036	filtered	N	0.046	NA	NA	NA	NA	NA	NA	NA	NA	NA	Other	0.0514	0.0214	-	0.1126	0.8874	other localisation
jgi_Phatr2_32038_fgenesh1_pg.C_chr_1000639	Phatr2_32038	filtered	N	0.118	NA	NA	NA	NA	NA	NA	NA	NA	NA	Other	0.0661	0.0246	-	0.2667	0.7333	other localisation
jgi_Phatr2_32041_fgenesh1_pg.C_chr_1000642	Phatr2_32041	filtered	N	0.077	NA	NA	NA	NA	NA	NA	NA	NA	NA	Other	0.0531	0.0255	-	0.7208	0.2792	mitochondrion
jgi_Phatr2_32057_fgenesh1_pg.C_chr_1000658	Phatr2_32057	filtered	Y	0.759	20	1.582626269	VPTESQERSRDVQLDPRPFWLIDQM	20	1.582626269	VPTESQERSRDVQLDPRPFWLIDQM	No	0	0.699980994	ER	0.7726	0.0559	0.0430	-	-	signal peptide
jgi_Phatr2_32065_fgenesh1_pg.C_chr_1000666	Phatr2_32065	filtered	N	0.177	NA	NA	NA	NA	NA	NA	NA	NA	NA	Other	0.2101	0.0426	-	0.1941	0.8059	other localisation
jgi_Phatr2_32071_fgenesh1_pg.C_chr_1000672	Phatr2_32071	filtered	N	0.234	NA	NA	NA	NA	NA	NA	NA	NA	NA	Other	0.1409	0.3810	-	0.3407	0.6593	other localisation
jgi_Phatr2_32083_fgenesh1_pg.C_chr_1000684	Phatr2_32083	filtered	Y	0.833	35	5.096559611	PTVVGFQLFPPEPKLTQTRKPGVVP	35	5.096559611	PTVVGFQLFPPEPKLTQTRKPGVVP	F	0	4.193171016	Plastid_high	0.6069	0.2449	0.7184	-	-	chloroplast
jgi_Phatr2_32087_fgenesh1_pg.C_chr_1000688	Phatr2_32087	filtered	N	0.035	NA	NA	NA	NA	NA	NA	NA	NA	NA	Other	0.0553	0.0220	-	0.1338	0.8662	other localisation
jgi_Phatr2_32094_fgenesh1_pg.C_chr_1000695	Phatr2_32094	filtered	N	0.232	NA	NA	NA	NA	NA	NA	NA	NA	NA	Other	0.1199	0.0330	-	0.6199	0.3801	mitochondrion
jgi_Phatr2_32095_fgenesh1_pg.C_chr_1000696	Phatr2_32095	filtered	N	0.185	NA	NA	NA	NA	NA	NA	NA	NA	NA	Other	0.1292	0.0366	-	0.4042	0.5958	other localisation
jgi_Phatr2_32097_fgenesh1_pg.C_chr_1000698	Phatr2_32097	filtered	N	0.101	NA	NA	NA	NA	NA	NA	NA	NA	NA	Other	0.1237	0.0337	-	0.1292	0.8708	other localisation
jgi_Phatr2_32099_fgenesh1_pg.C_chr_1000700	Phatr2_32099	filtered	N	0.028	NA	NA	NA	NA	NA	NA	NA	NA	NA	Other	0.0531	0.0217	-	0.1050	0.895	other localisation
jgi_Phatr2_32113_fgenesh1_pg.C_chr_1000714	Phatr2_32113	filtered	N	0.046	NA	NA	NA	NA	NA	NA	NA	NA	NA	Other	0.0600	0.0229	-	0.0934	0.9066	other localisation
jgi_Phatr2_32118_fgenesh1_pg.C_chr_1000719	Phatr2_32118	filtered	N	0.049	NA	NA	NA	NA	NA	NA	NA	NA	NA	Other	0.1465	0.0700	-	0.2005	0.7995	other localisation
jgi_Phatr2_32119_fgenesh1_pg.C_chr_1000720	Phatr2_32119	filtered	N	0.278	NA	NA	NA	NA	NA	NA	NA	NA	NA	Other	0.1610	0.0401	-	0.1178	0.8822	other localisation
jgi_Phatr2_32120_fgenesh1_pg.C_chr_1000721	Phatr2_32120	filtered	Y	0.623	28	4.149302913	VSSNADDTGLAGERHAAYQALASAA	28	4.149302913	VSSNADDTGLAGERHAAYQALASAA	No	0	1.124129399	ER	0.7109	0.0687	0.0245	-	-	signal peptide
jgi_Phatr2_32129_fgenesh1_pg.C_chr_1000730	Phatr2_32129	filtered	N	0.038	NA	NA	NA	NA	NA	NA	NA	NA	NA	Other	0.0714	0.0252	-	0.0998	0.9002	other localisation
jgi_Phatr2_32132_fgenesh1_pg.C_chr_1000733	Phatr2_32132	filtered	N	0.137	NA	NA	NA	NA	NA	NA	NA	NA	NA	Other	0.0711	0.0260	-	0.5447	0.4553	mitochondrion
jgi_Phatr2_32139_fgenesh1_pg.C_chr_1000740	Phatr2_32139	filtered	N	0.020	NA	NA	NA	NA	NA	NA	NA	NA	NA	Other	0.0518	0.0215	-	0.1007	0.8993	other localisation
jgi_Phatr2_32144_fgenesh1_pg.C_chr_1000745	Phatr2_32144	filtered	N	0.051	NA	NA	NA	NA	NA	NA	NA	NA	NA	Other	0.0711	0.0248	-	0.1084	0.8916	other localisation
jgi_Phatr2_32160_fgenesh1_pg.C_chr_1000761	Phatr2_32160	filtered	Y	0.779	20	7.986840269	SKANAFTAVSRSQTLASLAQGGVLA	20	7.986840269	SKANAFTAVSRSQTLASLAQGGVLA	F	0	4.862787067	Plastid_high	0.8176	0.0487	0.4020	-	-	signal peptide
jgi_Phatr2_32173_fgenesh1_pg.C_chr_1000774	Phatr2_32173	filtered	N	0.095	NA	NA	NA	NA	NA	NA	NA	NA	NA	Other	0.0874	0.0286	-	0.1213	0.8787	other localisation
jgi_Phatr2_32176_fgenesh1_pg.C_chr_1000777	Phatr2_32176	filtered	N	0.330	NA	NA	NA	NA	NA	NA	NA	NA	NA	Other	0.2609	0.0506	-	0.5345	0.4655	mitochondrion
jgi_Phatr2_32178_fgenesh1_pg.C_chr_1000779	Phatr2_32178	filtered	N	0.120	NA	NA	NA	NA	NA	NA	NA	NA	NA	Other	0.1694	0.0890	-	0.1803	0.8197	other localisation
jgi_Phatr2_32183_fgenesh1_pg.C_chr_1000784	Phatr2_32183	filtered	N	0.021	NA	NA	NA	NA	NA	NA	NA	NA	NA	Other	0.0569	0.0232	-	0.0893	0.9107	other localisation
jgi_Phatr2_32191_fgenesh1_pg.C_chr_1000792	Phatr2_32191	filtered	N	0.080	NA	NA	NA	NA	NA	NA	NA	NA	NA	Other	0.0739	0.0264	-	0.1970	0.803	other localisation
jgi_Phatr2_32195_fgenesh1_pg.C_chr_1000796	Phatr2_32195	filtered	Y	0.623	27	7.419703445	KGSYAFVRDLQQKTPTRSARLRSSS	27	7.419703445	KGSYAFVRDLQQKTPTRSARLRSSS	F	0	4.758608025	Plastid_high	0.6633	0.0598	0.2636	-	-	signal peptide
jgi_Phatr2_32198_fgenesh1_pg.C_chr_1000799	Phatr2_32198	filtered	Y	0.873	29	1.744433168	NFVTGKSLDLETTVRDDRYATDFPH	29	1.744433168	NFVTGKSLDLETTVRDDRYATDFPH	No	0	1.040279446	ER	0.8269	0.0780	0.0347	-	-	signal peptide
jgi_Phatr2_32202_fgenesh1_pg.C_chr_1000803	Phatr2_32202	filtered	N	0.036	NA	NA	NA	NA	NA	NA	NA	NA	NA	Other	0.0610	0.0230	-	0.0982	0.9018	other localisation
jgi_Phatr2_32218_fgenesh1_pg.C_chr_1000819	Phatr2_32218	filtered	N	0.104	NA	NA	NA	NA	NA	NA	NA	NA	NA	Other	0.0780	0.0261	-	0.1634	0.8366	other localisation
jgi_Phatr2_32219_fgenesh1_pg.C_chr_1000820	Phatr2_32219	filtered	Y	0.632	23	7.526651447	TTVSAFGIVPSASRDRLATTSTHFE	23	7.526651447	TTVSAFGIVPSASRDRLATTSTHFE	F	0	4.413542848	Plastid_high	0.7028	0.0559	0.8912	-	-	chloroplast
jgi_Phatr2_32237_fgenesh1_pg.C_chr_1000838	Phatr2_32237	filtered	N	0.175	NA	NA	NA	NA	NA	NA	NA	NA	NA	Other	0.0583	0.0225	-	0.1508	0.8492	other localisation
jgi_Phatr2_32247_fgenesh1_pg.C_chr_1000848	Phatr2_32247	filtered	N	0.400	NA	NA	NA	NA	NA	NA	NA	NA	NA	Other	0.1403	0.6193	-	-	-	signal anchor
jgi_Phatr2_32251_fgenesh1_pg.C_chr_1000852	Phatr2_32251	filtered	N	0.048	NA	NA	NA	NA	NA	NA	NA	NA	NA	Other	0.0605	0.0231	-	0.1234	0.8766	other localisation
jgi_Phatr2_32253_fgenesh1_pg.C_chr_1000854	Phatr2_32253	filtered	N	0.323	NA	NA	NA	NA	NA	NA	NA	NA	NA	Other	0.2194	0.0430	-	0.1004	0.8996	other localisation
jgi_Phatr2_32255_fgenesh1_pg.C_chr_1000856	Phatr2_32255	filtered	N	0.076	NA	NA	NA	NA	NA	NA	NA	NA	NA	Other	0.0631	0.0239	-	0.0975	0.9025	other localisation
jgi_Phatr2_32260_fgenesh1_pg.C_chr_1000861	Phatr2_32260	filtered	Y	0.650	25	8.102172098	TESDAFTPRAFGVTSPRQGLARFES	25	8.102172098	TESDAFTPRAFGVTSPRQGLARFES	F	0	5.389745113	Plastid_high	0.6398	0.0625	0.4354	-	-	signal peptide
jgi_Phatr2_32261_fgenesh1_pg.C_chr_1000862	Phatr2_32261	filtered	Y	0.512	22	3.239548203	IAFDARLLTHAFSGGDPGGIGARGS	22	3.239548203	IAFDARLLTHAFSGGDPGGIGARGS	No	0	0.845550958	ER	0.4573	0.0636	-	0.2310	0.769	other localisation
jgi_Phatr2_32272_fgenesh1_pg.C_chr_1000873	Phatr2_32272	filtered	N	0.015	NA	NA	NA	NA	NA	NA	NA	NA	NA	Other	0.0551	0.0229	-	0.1048	0.8952	other localisation
jgi_Phatr2_32274_fgenesh1_pg.C_chr_1000875	Phatr2_32274	filtered	N	0.073	NA	NA	NA	NA	NA	NA	NA	NA	NA	Other	0.0569	0.0231	-	0.1238	0.8762	other localisation
jgi_Phatr2_32285_fgenesh1_pg.C_chr_1000886	Phatr2_32285	filtered	N	0.188	NA	NA	NA	NA	NA	NA	NA	NA	NA	Other	0.0906	0.0296	-	0.6379	0.3621	mitochondrion
jgi_Phatr2_32286_fgenesh1_pg.C_chr_1000887	Phatr2_32286	filtered	N	0.081	NA	NA	NA	NA	NA	NA	NA	NA	NA	Other	0.0639	0.0247	-	0.1067	0.8933	other localisation
jgi_Phatr2_32290_fgenesh1_pg.C_chr_1000891	Phatr2_32290	filtered	N	0.341	NA	NA	NA	NA	NA	NA	NA	NA	NA	Other	0.1949	0.0452	-	0.5471	0.4529	mitochondrion
jgi_Phatr2_32292_fgenesh1_pg.C_chr_1000893	Phatr2_32292	filtered	N	0.367	NA	NA	NA	NA	NA	NA	NA	NA	NA	Other	0.5000	0.1459	0.0536	-	-	signal peptide
jgi_Phatr2_32294_fgenesh1_pg.C_chr_1000895	Phatr2_32294	filtered	Y	0.700	17	9.034548747	ASASAFAPSPQNSQNSRTQTSLNND	17	9.034548747	ASASAFAPSPQNSQNSRTQTSLNND	F	0	5.470096818	Plastid_high	0.6847	0.0606	0.9313	-	-	chloroplast
jgi_Phatr2_32311_fgenesh1_pg.C_chr_1000912	Phatr2_32311	filtered	N	0.239	NA	NA	NA	NA	NA	NA	NA	NA	NA	Other	0.3472	0.1380	-	0.4430	0.557	other localisation
jgi_Phatr2_32314_fgenesh1_pg.C_chr_1000915	Phatr2_32314	filtered	Y	0.733	23	3.325343153	AMLMAKSGPELDWEDDILPKARQKY	23	3.325343153	AMLMAKSGPELDWEDDILPKARQKY	No	0	0.854877877	ER	0.6644	0.1233	0.0124	-	-	signal peptide
jgi_Phatr2_32315_fgenesh1_pg.C_chr_1000916	Phatr2_32315	filtered	Y	0.898	19	3.649440638	FGGSAQYDEHESAQLFALAVTSTVS	19	3.649440638	FGGSAQYDEHESAQLFALAVTSTVS	No	0	1.025770061	ER	0.8497	0.0452	0.0464	-	-	signal peptide
jgi_Phatr2_32316_fgenesh1_pg.C_chr_1000917	Phatr2_32316	filtered	Y	0.649	23	6.184039498	CLSESFAPTHRYPVSFPTQSTARRL	23	6.184039498	CLSESFAPTHRYPVSFPTQSTARRL	F	0	5.379587356	Plastid_high	0.7232	0.0568	0.1048	-	-	signal peptide
jgi_Phatr2_32326_fgenesh1_pg.C_chr_1000927	Phatr2_32326	filtered	N	0.176	NA	NA	NA	NA	NA	NA	NA	NA	NA	Other	0.1257	0.0345	-	0.1122	0.8878	other localisation
jgi_Phatr2_32327_fgenesh1_pg.C_chr_1000928	Phatr2_32327	filtered	N	0.042	NA	NA	NA	NA	NA	NA	NA	NA	NA	Other	0.0566	0.0226	-	0.0885	0.9115	other localisation
jgi_Phatr2_32339_fgenesh1_pg.C_chr_1000940	Phatr2_32339	filtered	N	0.059	NA	NA	NA	NA	NA	NA	NA	NA	NA	Other	0.0666	0.0239	-	0.1201	0.8799	other localisation
jgi_Phatr2_32340_fgenesh1_pg.C_chr_1000941	Phatr2_32340	filtered	N	0.091	NA	NA	NA	NA	NA	NA	NA	NA	NA	Other	0.0885	0.0296	-	0.2403	0.7597	other localisation
jgi_Phatr2_32342_fgenesh1_pg.C_chr_1000943	Phatr2_32342	filtered	N	0.249	NA	NA	NA	NA	NA	NA	NA	NA	NA	Other	0.1410	0.5919	-	-	-	signal anchor
jgi_Phatr2_32345_fgenesh1_pg.C_chr_1000946	Phatr2_32345	filtered	N	0.145	NA	NA	NA	NA	NA	NA	NA	NA	NA	Other	0.0807	0.0272	-	0.3165	0.6835	other localisation
jgi_Phatr2_32365_fgenesh1_pg.C_chr_1000966	Phatr2_32365	filtered	N	0.072	NA	NA	NA	NA	NA	NA	NA	NA	NA	Other	0.0675	0.0248	-	0.1899	0.8101	other localisation
jgi_Phatr2_32379_fgenesh1_pg.C_chr_1000980	Phatr2_32379	filtered	N	0.024	NA	NA	NA	NA	NA	NA	NA	NA	NA	Other	0.0601	0.0230	-	0.1008	0.8992	other localisation
jgi_Phatr2_32390_fgenesh1_pg.C_chr_1000991	Phatr2_32390	filtered	N	0.023	NA	NA	NA	NA	NA	NA	NA	NA	NA	Other	0.0641	0.0238	-	0.0966	0.9034	other localisation
jgi_Phatr2_32401_fgenesh1_pg.C_chr_1001002	Phatr2_32401	filtered	N	0.223	NA	NA	NA	NA	NA	NA	NA	NA	NA	Other	0.1994	0.3894	-	0.2045	0.7955	other localisation
jgi_Phatr2_32411_fgenesh1_pg.C_chr_1001012	Phatr2_32411	filtered	Y	0.837	29	3.958180103	GLTSAYRVGEAVDTDILIGSVSTDA	29	3.958180103	GLTSAYRVGEAVDTDILIGSVSTDA	Y	0	0.925201914	Plastid_low	0.8131	0.0501	0.0264	-	-	signal peptide
jgi_Phatr2_32412_fgenesh1_pg.C_chr_1001013	Phatr2_32412	filtered	Y	0.529	23	1.026069461	LHCEPQNLLVDAALDVSEKTALQNE	22	1.264908769	ALHCEPQNLLVDAALDVSEKTALQN	No	-1	1.025854021	ER	0.5848	0.0630	0.0259	-	-	signal peptide
jgi_Phatr2_32434_fgenesh1_pg.C_chr_1001035	Phatr2_32434	filtered	Y	0.473	25	4.157650299	APAAAIVVFLAPWPTIANIRRDRTV	25	4.157650299	APAAAIVVFLAPWPTIANIRRDRTV	No	0	1.006556856	ER	0.6066	0.1091	0.0381	-	-	signal peptide
jgi_Phatr2_32441_fgenesh1_pg.C_chr_1001042	Phatr2_32441	filtered	N	0.080	NA	NA	NA	NA	NA	NA	NA	NA	NA	Other	0.0654	0.0245	-	0.1157	0.8843	other localisation
jgi_Phatr2_32443_fgenesh1_pg.C_chr_1001044	Phatr2_32443	filtered	N	0.212	NA	NA	NA	NA	NA	NA	NA	NA	NA	Other	0.0836	0.0279	-	0.6482	0.3518	mitochondrion
jgi_Phatr2_32453_fgenesh1_pg.C_chr_1001054	Phatr2_32453	filtered	N	0.236	NA	NA	NA	NA	NA	NA	NA	NA	NA	Other	0.1013	0.0303	-	0.1155	0.8845	other localisation
jgi_Phatr2_32454_fgenesh1_pg.C_chr_1001055	Phatr2_32454	filtered	N	0.070	NA	NA	NA	NA	NA	NA	NA	NA	NA	Other	0.0639	0.0244	-	0.1176	0.8824	other localisation
jgi_Phatr2_32455_fgenesh1_pg.C_chr_1001056	Phatr2_32455	filtered	N	0.365	NA	NA	NA	NA	NA	NA	NA	NA	NA	Other	0.1583	0.0378	-	0.1238	0.8762	other localisation
jgi_Phatr2_32459_fgenesh1_pg.C_chr_1001060	Phatr2_32459	filtered	N	0.345	NA	NA	NA	NA	NA	NA	NA	NA	NA	Other	0.2559	0.0461	-	0.2038	0.7962	other localisation
jgi_Phatr2_32462_fgenesh1_pg.C_chr_2000003	Phatr2_32462	filtered	N	0.047	NA	NA	NA	NA	NA	NA	NA	NA	NA	Other	0.0673	0.0240	-	0.0980	0.902	other localisation
jgi_Phatr2_32471_fgenesh1_pg.C_chr_2000012	Phatr2_32471	filtered	Y	0.812	18	7.883058097	PLATAFTGSSSFAGASIGISTAREE	18	7.883058097	PLATAFTGSSSFAGASIGISTAREE	F	0	4.837113087	Plastid_high	0.7626	0.0942	0.6913	-	-	chloroplast
jgi_Phatr2_32487_fgenesh1_pg.C_chr_2000028	Phatr2_32487	filtered	Y	0.566	20	3.625672304	VPTEATFERHVASRVRNNPNVRYRQ	21	4.406389117	PTEATFERHVASRVRNNPNVRYRQH	F	1	4.033348179	Plastid_low	0.5308	0.0609	0.0334	-	-	signal peptide
jgi_Phatr2_32491_fgenesh1_pg.C_chr_2000032	Phatr2_32491	filtered	Y	0.464	35	4.526171071	GSAFALNLFKCNVASVGFLILAVST	33	7.051081236	WQGSAFALNLFKCNVASVGFLILAV	F	-2	4.464004583	Plastid_low	0.6077	0.1054	0.3635	-	-	signal peptide
jgi_Phatr2_32507_fgenesh1_pg.C_chr_2000048	Phatr2_32507	filtered	N	0.038	NA	NA	NA	NA	NA	NA	NA	NA	NA	Other	0.0673	0.0244	-	0.0884	0.9116	other localisation
jgi_Phatr2_32511_fgenesh1_pg.C_chr_2000052	Phatr2_32511	filtered	N	0.169	NA	NA	NA	NA	NA	NA	NA	NA	NA	Other	0.1203	0.0342	-	0.1641	0.8359	other localisation
jgi_Phatr2_32513_fgenesh1_pg.C_chr_2000054	Phatr2_32513	filtered	N	0.137	NA	NA	NA	NA	NA	NA	NA	NA	NA	Other	0.2399	0.1335	-	0.2757	0.7243	other localisation
jgi_Phatr2_32524_fgenesh1_pg.C_chr_2000065	Phatr2_32524	filtered	N	0.083	NA	NA	NA	NA	NA	NA	NA	NA	NA	Other	0.1127	0.0343	-	0.2028	0.7972	other localisation
jgi_Phatr2_32528_fgenesh1_pg.C_chr_2000069	Phatr2_32528	filtered	N	0.045	NA	NA	NA	NA	NA	NA	NA	NA	NA	Other	0.0653	0.0238	-	0.0921	0.9079	other localisation
jgi_Phatr2_32531_fgenesh1_pg.C_chr_2000072	Phatr2_32531	filtered	N	0.072	NA	NA	NA	NA	NA	NA	NA	NA	NA	Other	0.0692	0.0254	-	0.1053	0.8947	other localisation
jgi_Phatr2_32532_fgenesh1_pg.C_chr_2000073	Phatr2_32532	filtered	Y	0.499	26	3.640091555	ATVTALGVGTIYLPFIADKDRIRGL	26	3.640091555	ATVTALGVGTIYLPFIADKDRIRGL	L	0	0.637892951	Plastid_low	0.4871	0.2000	0.0291	-	-	signal peptide
jgi_Phatr2_32535_fgenesh1_pg.C_chr_2000076	Phatr2_32535	filtered	Y	0.534	25	1.715598222	PVAWGTFEPAVRYLYTIDPPIPGFV	26	4.851484015	VAWGTFEPAVRYLYTIDPPIPGFVF	F	1	4.671567283	Plastid_low	0.6253	0.1433	0.0577	-	-	signal peptide
jgi_Phatr2_32539_fgenesh1_pg.C_chr_2000080	Phatr2_32539	filtered	N	0.090	NA	NA	NA	NA	NA	NA	NA	NA	NA	Other	0.0829	0.0271	-	0.1296	0.8704	other localisation
jgi_Phatr2_32550_fgenesh1_pg.C_chr_2000091	Phatr2_32550	filtered	N	0.061	NA	NA	NA	NA	NA	NA	NA	NA	NA	Other	0.1745	0.0756	-	0.1431	0.8569	other localisation
jgi_Phatr2_32553_fgenesh1_pg.C_chr_2000094	Phatr2_32553	filtered	N	0.050	NA	NA	NA	NA	NA	NA	NA	NA	NA	Other	0.0773	0.0264	-	0.1141	0.8859	other localisation
jgi_Phatr2_32554_fgenesh1_pg.C_chr_2000095	Phatr2_32554	filtered	N	0.059	NA	NA	NA	NA	NA	NA	NA	NA	NA	Other	0.0636	0.0236	-	0.1029	0.8971	other localisation
jgi_Phatr2_32557_fgenesh1_pg.C_chr_2000098	Phatr2_32557	filtered	N	0.172	NA	NA	NA	NA	NA	NA	NA	NA	NA	Other	0.0940	0.0289	-	0.1439	0.8561	other localisation
jgi_Phatr2_32559_fgenesh1_pg.C_chr_2000100	Phatr2_32559	filtered	N	0.067	NA	NA	NA	NA	NA	NA	NA	NA	NA	Other	0.0795	0.0267	-	0.1284	0.8716	other localisation
jgi_Phatr2_32572_fgenesh1_pg.C_chr_2000113	Phatr2_32572	filtered	N	0.198	NA	NA	NA	NA	NA	NA	NA	NA	NA	Other	0.1022	0.0322	-	0.1865	0.8135	other localisation
jgi_Phatr2_32585_fgenesh1_pg.C_chr_2000126	Phatr2_32585	filtered	N	0.166	NA	NA	NA	NA	NA	NA	NA	NA	NA	Other	0.1011	0.0308	-	0.2116	0.7884	other localisation
jgi_Phatr2_32588_fgenesh1_pg.C_chr_2000129	Phatr2_32588	filtered	N	0.035	NA	NA	NA	NA	NA	NA	NA	NA	NA	Other	0.0617	0.0269	-	0.0982	0.9018	other localisation
jgi_Phatr2_32597_fgenesh1_pg.C_chr_2000138	Phatr2_32597	filtered	Y	0.804	19	4.112701133	TVLNASAFIAPARTRNPLSSVTVNA	21	7.811346314	LNASAFIAPARTRNPLSSVTVNAGY	F	2	4.680814259	Plastid_low	0.8105	0.0785	0.4331	-	-	signal peptide
jgi_Phatr2_32604_fgenesh1_pg.C_chr_2000145	Phatr2_32604	filtered	N	0.079	NA	NA	NA	NA	NA	NA	NA	NA	NA	Other	0.0603	0.0234	-	0.1654	0.8346	other localisation
jgi_Phatr2_32629_fgenesh1_pg.C_chr_2000170	Phatr2_32629	filtered	N	0.277	NA	NA	NA	NA	NA	NA	NA	NA	NA	Other	0.1410	0.0367	-	0.1668	0.8332	other localisation
jgi_Phatr2_32634_fgenesh1_pg.C_chr_2000175	Phatr2_32634	filtered	Y	0.873	22	4.566462700	TPAGAWTITPPTQQLPDPVRTSAIA	22	4.566462700	TPAGAWTITPPTQQLPDPVRTSAIA	W	0	1.523123187	Plastid_low	0.8169	0.0791	0.7648	-	-	chloroplast
jgi_Phatr2_32645_fgenesh1_pg.C_chr_2000186	Phatr2_32645	filtered	N	0.131	NA	NA	NA	NA	NA	NA	NA	NA	NA	Other	0.0590	0.0239	-	0.1076	0.8924	other localisation
jgi_Phatr2_32646_fgenesh1_pg.C_chr_2000187	Phatr2_32646	filtered	N	0.028	NA	NA	NA	NA	NA	NA	NA	NA	NA	Other	0.0668	0.0254	-	0.1102	0.8898	other localisation
jgi_Phatr2_32656_fgenesh1_pg.C_chr_2000197	Phatr2_32656	filtered	N	0.190	NA	NA	NA	NA	NA	NA	NA	NA	NA	Other	0.1027	0.0303	-	0.2234	0.7766	other localisation
jgi_Phatr2_32661_fgenesh1_pg.C_chr_2000202	Phatr2_32661	filtered	N	0.394	NA	NA	NA	NA	NA	NA	NA	NA	NA	Other	0.4558	0.1491	0.0362	-	-	signal peptide
jgi_Phatr2_32665_fgenesh1_pg.C_chr_2000206	Phatr2_32665	filtered	N	0.299	NA	NA	NA	NA	NA	NA	NA	NA	NA	Other	0.1839	0.4881	-	-	-	signal anchor
jgi_Phatr2_32681_fgenesh1_pg.C_chr_2000222	Phatr2_32681	filtered	Y	0.858	21	4.317695648	ALVEALTSDGIHHSETLSRHAFFKK	21	4.317695648	ALVEALTSDGIHHSETLSRHAFFKK	L	0	1.454730741	Plastid_low	0.8143	0.0503	0.2583	-	-	signal peptide
jgi_Phatr2_32684_fgenesh1_pg.C_chr_2000225	Phatr2_32684	filtered	Y	0.905	18	7.684811923	PVVRAFVPPGTNAFFQNAQHRELAV	18	7.684811923	PVVRAFVPPGTNAFFQNAQHRELAV	F	0	5.009667145	Plastid_high	0.7919	0.0522	0.4178	-	-	signal peptide
jgi_Phatr2_32688_fgenesh1_pg.C_chr_2000229	Phatr2_32688	filtered	N	0.068	NA	NA	NA	NA	NA	NA	NA	NA	NA	Other	0.0620	0.0238	-	0.2112	0.7888	other localisation
jgi_Phatr2_32692_fgenesh1_pg.C_chr_2000233	Phatr2_32692	filtered	N	0.116	NA	NA	NA	NA	NA	NA	NA	NA	NA	Other	0.0764	0.0255	-	0.1141	0.8859	other localisation
jgi_Phatr2_32708_fgenesh1_pg.C_chr_2000249	Phatr2_32708	filtered	N	0.047	NA	NA	NA	NA	NA	NA	NA	NA	NA	Other	0.0718	0.0251	-	0.1167	0.8833	other localisation
jgi_Phatr2_32710_fgenesh1_pg.C_chr_2000251	Phatr2_32710	filtered	N	0.427	NA	NA	NA	NA	NA	NA	NA	NA	NA	Other	0.2401	0.0461	-	0.2429	0.7571	other localisation
jgi_Phatr2_32726_fgenesh1_pg.C_chr_2000267	Phatr2_32726	filtered	N	0.032	NA	NA	NA	NA	NA	NA	NA	NA	NA	Other	0.0525	0.0229	-	0.1967	0.8033	other localisation
jgi_Phatr2_32733_fgenesh1_pg.C_chr_2000274	Phatr2_32733	filtered	Y	0.589	20	3.876345322	LLVEACTDILVTPGASVDGSAIIAY	20	3.876345322	LLVEACTDILVTPGASVDGSAIIAY	No	0	1.133146265	ER	0.6622	0.0570	0.0318	-	-	signal peptide
jgi_Phatr2_32738_fgenesh1_pg.C_chr_2000279	Phatr2_32738	filtered	N	0.058	NA	NA	NA	NA	NA	NA	NA	NA	NA	Other	0.0656	0.0241	-	0.0895	0.9105	other localisation
jgi_Phatr2_32745_fgenesh1_pg.C_chr_2000286	Phatr2_32745	filtered	N	0.281	NA	NA	NA	NA	NA	NA	NA	NA	NA	Other	0.1249	0.0678	-	0.3599	0.6401	other localisation
jgi_Phatr2_32747_fgenesh1_pg.C_chr_2000288	Phatr2_32747	filtered	N	0.110	NA	NA	NA	NA	NA	NA	NA	NA	NA	Other	0.0758	0.0260	-	0.1853	0.8147	other localisation
jgi_Phatr2_32758_fgenesh1_pg.C_chr_2000299	Phatr2_32758	filtered	N	0.053	NA	NA	NA	NA	NA	NA	NA	NA	NA	Other	0.0443	0.0210	-	0.0945	0.9055	other localisation
jgi_Phatr2_32759_fgenesh1_pg.C_chr_2000300	Phatr2_32759	filtered	N	0.033	NA	NA	NA	NA	NA	NA	NA	NA	NA	Other	0.0536	0.0219	-	0.1007	0.8993	other localisation
jgi_Phatr2_32765_fgenesh1_pg.C_chr_2000306	Phatr2_32765	filtered	N	0.041	NA	NA	NA	NA	NA	NA	NA	NA	NA	Other	0.0619	0.0239	-	0.0994	0.9006	other localisation
jgi_Phatr2_32772_fgenesh1_pg.C_chr_2000313	Phatr2_32772	filtered	N	0.107	NA	NA	NA	NA	NA	NA	NA	NA	NA	Other	0.0799	0.0271	-	0.2607	0.7393	other localisation
jgi_Phatr2_32775_fgenesh1_pg.C_chr_2000316	Phatr2_32775	filtered	Y	0.488	34	1.470036461	KFSQIQWTQLSAESLRETLAFVENI	35	1.947527798	FSQIQWTQLSAESLRETLAFVENIT	W	1	1.582065512	Plastid_low	0.4331	0.0970	-	0.2485	0.7515	other localisation
jgi_Phatr2_32784_fgenesh1_pg.C_chr_2000325	Phatr2_32784	filtered	Y	0.596	27	4.981494079	GPRESFSFLGAKQFATQLRQISSHR	27	4.981494079	GPRESFSFLGAKQFATQLRQISSHR	F	0	4.412730094	Plastid_high	0.6506	0.0594	0.0825	-	-	signal peptide
jgi_Phatr2_32786_fgenesh1_pg.C_chr_2000327	Phatr2_32786	filtered	N	0.358	NA	NA	NA	NA	NA	NA	NA	NA	NA	Other	0.2528	0.0488	-	0.2096	0.7904	other localisation
jgi_Phatr2_32791_fgenesh1_pg.C_chr_2000332	Phatr2_32791	filtered	N	0.047	NA	NA	NA	NA	NA	NA	NA	NA	NA	Other	0.0580	0.0232	-	0.1219	0.8781	other localisation
jgi_Phatr2_32792_fgenesh1_pg.C_chr_2000333	Phatr2_32792	filtered	N	0.010	NA	NA	NA	NA	NA	NA	NA	NA	NA	Other	0.0578	0.0225	-	0.1108	0.8892	other localisation
jgi_Phatr2_32797_fgenesh1_pg.C_chr_2000338	Phatr2_32797	filtered	N	0.043	NA	NA	NA	NA	NA	NA	NA	NA	NA	Other	0.0739	0.0255	-	0.1014	0.8986	other localisation
jgi_Phatr2_32803_fgenesh1_pg.C_chr_2000344	Phatr2_32803	filtered	Y	0.884	28	8.113677842	CYVSAFQPNPIHSNRRATSRGPSTS	28	8.113677842	CYVSAFQPNPIHSNRRATSRGPSTS	F	0	5.286775757	Plastid_high	0.8180	0.0490	0.8972	-	-	chloroplast
jgi_Phatr2_32809_fgenesh1_pg.C_chr_2000350	Phatr2_32809	filtered	N	0.125	NA	NA	NA	NA	NA	NA	NA	NA	NA	Other	0.0843	0.0275	-	0.0993	0.9007	other localisation
jgi_Phatr2_32813_fgenesh1_pg.C_chr_2000354	Phatr2_32813	filtered	N	0.076	NA	NA	NA	NA	NA	NA	NA	NA	NA	Other	0.0677	0.0243	-	0.1170	0.883	other localisation
jgi_Phatr2_32815_fgenesh1_pg.C_chr_2000356	Phatr2_32815	filtered	N	0.300	NA	NA	NA	NA	NA	NA	NA	NA	NA	Other	0.0867	0.0289	-	0.2136	0.7864	other localisation
jgi_Phatr2_32822_fgenesh1_pg.C_chr_2000363	Phatr2_32822	filtered	N	0.127	NA	NA	NA	NA	NA	NA	NA	NA	NA	Other	0.0823	0.0268	-	0.1303	0.8697	other localisation
jgi_Phatr2_32823_fgenesh1_pg.C_chr_2000364	Phatr2_32823	filtered	N	0.040	NA	NA	NA	NA	NA	NA	NA	NA	NA	Other	0.0652	0.0244	-	0.1248	0.8752	other localisation
jgi_Phatr2_32830_fgenesh1_pg.C_chr_2000371	Phatr2_32830	filtered	N	0.125	NA	NA	NA	NA	NA	NA	NA	NA	NA	Other	0.0838	0.0278	-	0.1486	0.8514	other localisation
jgi_Phatr2_32833_fgenesh1_pg.C_chr_2000374	Phatr2_32833	filtered	Y	0.496	36	3.666529140	SHGFALSHNTLKRFAPNKALCSPPT	34	5.649367682	VTSHGFALSHNTLKRFAPNKALCSP	F	-2	4.702939127	Plastid_low	0.5803	0.0678	0.0640	-	-	signal peptide
jgi_Phatr2_32836_fgenesh1_pg.C_chr_2000377	Phatr2_32836	filtered	N	0.132	NA	NA	NA	NA	NA	NA	NA	NA	NA	Other	0.0604	0.0236	-	0.2721	0.7279	other localisation
jgi_Phatr2_32841_fgenesh1_pg.C_chr_2000382	Phatr2_32841	filtered	N	0.058	NA	NA	NA	NA	NA	NA	NA	NA	NA	Other	0.0633	0.0234	-	0.1109	0.8891	other localisation
jgi_Phatr2_32845_fgenesh1_pg.C_chr_2000386	Phatr2_32845	filtered	N	0.033	NA	NA	NA	NA	NA	NA	NA	NA	NA	Other	0.0596	0.0226	-	0.1095	0.8905	other localisation
jgi_Phatr2_32846_fgenesh1_pg.C_chr_2000387	Phatr2_32846	filtered	Y	0.778	25	3.998713893	RASRAWVGTLRPQGYRKFSVHLSTV	25	3.998713893	RASRAWVGTLRPQGYRKFSVHLSTV	W	0	1.337905395	Plastid_low	0.7763	0.0551	0.0291	-	-	signal peptide
jgi_Phatr2_32847_fgenesh1_pg.C_chr_2000388	Phatr2_32847	filtered	N	0.149	NA	NA	NA	NA	NA	NA	NA	NA	NA	Other	0.1163	0.0308	-	0.8328	0.1672	mitochondrion
jgi_Phatr2_32848_fgenesh1_pg.C_chr_2000389	Phatr2_32848	filtered	N	0.046	NA	NA	NA	NA	NA	NA	NA	NA	NA	Other	0.0559	0.0224	-	0.1326	0.8674	other localisation
jgi_Phatr2_32849_fgenesh1_pg.C_chr_2000390	Phatr2_32849	filtered	N	0.026	NA	NA	NA	NA	NA	NA	NA	NA	NA	Other	0.0576	0.0223	-	0.1247	0.8753	other localisation
jgi_Phatr2_32850_fgenesh1_pg.C_chr_2000391	Phatr2_32850	filtered	N	0.190	NA	NA	NA	NA	NA	NA	NA	NA	NA	Other	0.1367	0.0397	-	0.5137	0.4863	mitochondrion
jgi_Phatr2_32851_fgenesh1_pg.C_chr_2000392	Phatr2_32851	filtered	N	0.108	NA	NA	NA	NA	NA	NA	NA	NA	NA	Other	0.0943	0.6084	-	-	-	signal anchor
jgi_Phatr2_32852_fgenesh1_pg.C_chr_2000393	Phatr2_32852	filtered	N	0.313	NA	NA	NA	NA	NA	NA	NA	NA	NA	Other	0.1748	0.0413	-	0.4405	0.5595	other localisation
jgi_Phatr2_32860_fgenesh1_pg.C_chr_2000401	Phatr2_32860	filtered	N	0.038	NA	NA	NA	NA	NA	NA	NA	NA	NA	Other	0.0626	0.0288	-	0.1557	0.8443	other localisation
jgi_Phatr2_32866_fgenesh1_pg.C_chr_2000407	Phatr2_32866	filtered	N	0.132	NA	NA	NA	NA	NA	NA	NA	NA	NA	Other	0.1706	0.2247	-	0.1916	0.8084	other localisation
jgi_Phatr2_32869_fgenesh1_pg.C_chr_2000410	Phatr2_32869	filtered	N	0.218	NA	NA	NA	NA	NA	NA	NA	NA	NA	Other	0.1582	0.0367	-	0.1023	0.8977	other localisation
jgi_Phatr2_32874_fgenesh1_pg.C_chr_2000415	Phatr2_32874	filtered	N	0.120	NA	NA	NA	NA	NA	NA	NA	NA	NA	Other	0.1393	0.3885	-	0.1910	0.809	other localisation
jgi_Phatr2_32875_fgenesh1_pg.C_chr_2000416	Phatr2_32875	filtered	N	0.017	NA	NA	NA	NA	NA	NA	NA	NA	NA	Other	0.0500	0.0212	-	0.1134	0.8866	other localisation
jgi_Phatr2_32877_fgenesh1_pg.C_chr_2000418	Phatr2_32877	filtered	N	0.058	NA	NA	NA	NA	NA	NA	NA	NA	NA	Other	0.0780	0.0266	-	0.1072	0.8928	other localisation
jgi_Phatr2_32883_fgenesh1_pg.C_chr_2000424	Phatr2_32883	filtered	N	0.019	NA	NA	NA	NA	NA	NA	NA	NA	NA	Other	0.0586	0.0232	-	0.1139	0.8861	other localisation
jgi_Phatr2_32886_fgenesh1_pg.C_chr_2000427	Phatr2_32886	filtered	N	0.362	NA	NA	NA	NA	NA	NA	NA	NA	NA	Other	0.1475	0.0378	-	0.4924	0.5076	other localisation
jgi_Phatr2_32893_fgenesh1_pg.C_chr_2000434	Phatr2_32893	filtered	N	0.161	NA	NA	NA	NA	NA	NA	NA	NA	NA	Other	0.2268	0.0625	-	0.1358	0.8642	other localisation
jgi_Phatr2_32902_fgenesh1_pg.C_chr_2000443	Phatr2_32902	filtered	Y	0.647	21	7.086657394	QLADAFGAKEHRKLRNLTCISTKTI	21	7.086657394	QLADAFGAKEHRKLRNLTCISTKTI	F	0	4.079194540	Plastid_high	0.6624	0.0567	0.2555	-	-	signal peptide
jgi_Phatr2_32906_fgenesh1_pg.C_chr_2000447	Phatr2_32906	filtered	N	0.049	NA	NA	NA	NA	NA	NA	NA	NA	NA	Other	0.0599	0.0236	-	0.0991	0.9009	other localisation
jgi_Phatr2_32914_fgenesh1_pg.C_chr_2000455	Phatr2_32914	filtered	N	0.062	NA	NA	NA	NA	NA	NA	NA	NA	NA	Other	0.0624	0.0234	-	0.0950	0.905	other localisation
jgi_Phatr2_32916_fgenesh1_pg.C_chr_2000457	Phatr2_32916	filtered	N	0.076	NA	NA	NA	NA	NA	NA	NA	NA	NA	Other	0.1057	0.0309	-	0.1088	0.8912	other localisation
jgi_Phatr2_32923_fgenesh1_pg.C_chr_2000464	Phatr2_32923	filtered	N	0.058	NA	NA	NA	NA	NA	NA	NA	NA	NA	Other	0.0733	0.0251	-	0.0973	0.9027	other localisation
jgi_Phatr2_32929_fgenesh1_pg.C_chr_2000470	Phatr2_32929	filtered	N	0.158	NA	NA	NA	NA	NA	NA	NA	NA	NA	Other	0.1421	0.1382	-	0.2139	0.7861	other localisation
jgi_Phatr2_32937_fgenesh1_pg.C_chr_2000478	Phatr2_32937	filtered	N	0.071	NA	NA	NA	NA	NA	NA	NA	NA	NA	Other	0.1007	0.0285	-	0.1458	0.8542	other localisation
jgi_Phatr2_32938_fgenesh1_pg.C_chr_2000479	Phatr2_32938	filtered	Y	0.476	37	6.549242212	MGTFAFLRIPGLMVDNAKGDPLVNA	37	6.549242212	MGTFAFLRIPGLMVDNAKGDPLVNA	F	0	3.817979675	Plastid_high	0.2377	0.5093	-	-	-	signal anchor
jgi_Phatr2_32940_fgenesh1_pg.C_chr_2000481	Phatr2_32940	filtered	N	0.030	NA	NA	NA	NA	NA	NA	NA	NA	NA	Other	0.0586	0.0227	-	0.1165	0.8835	other localisation
jgi_Phatr2_32949_fgenesh1_pg.C_chr_2000490	Phatr2_32949	filtered	N	0.147	NA	NA	NA	NA	NA	NA	NA	NA	NA	Other	0.1207	0.0346	-	0.1154	0.8846	other localisation
jgi_Phatr2_32960_fgenesh1_pg.C_chr_2000501	Phatr2_32960	filtered	Y	0.615	21	5.158216309	VYSEGFTGILSRDAVAQCRLPLFAT	21	5.158216309	VYSEGFTGILSRDAVAQCRLPLFAT	F	0	4.405171767	Plastid_high	0.6812	0.0560	0.0656	-	-	signal peptide
jgi_Phatr2_32962_fgenesh1_pg.C_chr_2000503	Phatr2_32962	filtered	N	0.022	NA	NA	NA	NA	NA	NA	NA	NA	NA	Other	0.0562	0.0221	-	0.1074	0.8926	other localisation
jgi_Phatr2_32970_fgenesh1_pg.C_chr_2000511	Phatr2_32970	filtered	N	0.097	NA	NA	NA	NA	NA	NA	NA	NA	NA	Other	0.0805	0.0342	-	0.1178	0.8822	other localisation
jgi_Phatr2_32976_fgenesh1_pg.C_chr_2000517	Phatr2_32976	filtered	N	0.033	NA	NA	NA	NA	NA	NA	NA	NA	NA	Other	0.0538	0.0221	-	0.1093	0.8907	other localisation
jgi_Phatr2_32984_fgenesh1_pg.C_chr_2000525	Phatr2_32984	filtered	N	0.082	NA	NA	NA	NA	NA	NA	NA	NA	NA	Other	0.0597	0.0233	-	0.1311	0.8689	other localisation
jgi_Phatr2_32992_fgenesh1_pg.C_chr_2000533	Phatr2_32992	filtered	N	0.043	NA	NA	NA	NA	NA	NA	NA	NA	NA	Other	0.0608	0.0232	-	0.1011	0.8989	other localisation
jgi_Phatr2_33005_fgenesh1_pg.C_chr_2000546	Phatr2_33005	filtered	N	0.079	NA	NA	NA	NA	NA	NA	NA	NA	NA	Other	0.0633	0.0237	-	0.1061	0.8939	other localisation
jgi_Phatr2_33006_fgenesh1_pg.C_chr_2000547	Phatr2_33006	filtered	N	0.026	NA	NA	NA	NA	NA	NA	NA	NA	NA	Other	0.0538	0.0219	-	0.1154	0.8846	other localisation
jgi_Phatr2_33007_fgenesh1_pg.C_chr_2000548	Phatr2_33007	filtered	N	0.089	NA	NA	NA	NA	NA	NA	NA	NA	NA	Other	0.1093	0.5751	-	-	-	signal anchor
jgi_Phatr2_33013_fgenesh1_pg.C_chr_2000554	Phatr2_33013	filtered	N	0.146	NA	NA	NA	NA	NA	NA	NA	NA	NA	Other	0.0748	0.0269	-	0.2297	0.7703	other localisation
jgi_Phatr2_33014_fgenesh1_pg.C_chr_2000555	Phatr2_33014	filtered	N	0.243	NA	NA	NA	NA	NA	NA	NA	NA	NA	Other	0.1481	0.0390	-	0.1331	0.8669	other localisation
jgi_Phatr2_33016_fgenesh1_pg.C_chr_2000557	Phatr2_33016	filtered	Y	0.564	19	4.108944419	RVAWARNTATRQFSTANGPDTTIVQ	19	4.108944419	RVAWARNTATRQFSTANGPDTTIVQ	No	0	1.182672149	ER	0.2318	0.0457	-	0.7789	0.2211	mitochondrion
jgi_Phatr2_33017_fgenesh1_pg.C_chr_2000558	Phatr2_33017	filtered	N	0.107	NA	NA	NA	NA	NA	NA	NA	NA	NA	Other	0.0766	0.0267	-	0.1080	0.892	other localisation
jgi_Phatr2_33025_fgenesh1_pg.C_chr_2000566	Phatr2_33025	filtered	N	0.311	NA	NA	NA	NA	NA	NA	NA	NA	NA	Other	0.1315	0.3712	-	0.2762	0.7238	other localisation
jgi_Phatr2_33028_fgenesh1_pg.C_chr_2000569	Phatr2_33028	filtered	N	0.094	NA	NA	NA	NA	NA	NA	NA	NA	NA	Other	0.0691	0.0252	-	0.2058	0.7942	other localisation
jgi_Phatr2_33032_fgenesh1_pg.C_chr_2000573	Phatr2_33032	filtered	N	0.019	NA	NA	NA	NA	NA	NA	NA	NA	NA	Other	0.0735	0.0253	-	0.1105	0.8895	other localisation
jgi_Phatr2_33037_fgenesh1_pg.C_chr_2000578	Phatr2_33037	filtered	N	0.085	NA	NA	NA	NA	NA	NA	NA	NA	NA	Other	0.1111	0.0363	-	0.2133	0.7867	other localisation
jgi_Phatr2_33045_fgenesh1_pg.C_chr_2000586	Phatr2_33045	filtered	Y	0.866	25	7.601028884	HTTYAFVSRPASKGSRISNIQCFEQ	25	7.601028884	HTTYAFVSRPASKGSRISNIQCFEQ	F	0	4.687560576	Plastid_high	0.8220	0.0764	0.2312	-	-	signal peptide
jgi_Phatr2_33046_fgenesh1_pg.C_chr_2000587	Phatr2_33046	filtered	N	0.066	NA	NA	NA	NA	NA	NA	NA	NA	NA	Other	0.0694	0.0255	-	0.1666	0.8334	other localisation
jgi_Phatr2_33054_fgenesh1_pg.C_chr_2000595	Phatr2_33054	filtered	N	0.025	NA	NA	NA	NA	NA	NA	NA	NA	NA	Other	0.0629	0.0240	-	0.0968	0.9032	other localisation
jgi_Phatr2_33060_fgenesh1_pg.C_chr_2000601	Phatr2_33060	filtered	N	0.087	NA	NA	NA	NA	NA	NA	NA	NA	NA	Other	0.1181	0.1633	-	0.1621	0.8379	other localisation
jgi_Phatr2_33072_fgenesh1_pg.C_chr_2000613	Phatr2_33072	filtered	N	0.106	NA	NA	NA	NA	NA	NA	NA	NA	NA	Other	0.0752	0.0257	-	0.1298	0.8702	other localisation
jgi_Phatr2_33075_fgenesh1_pg.C_chr_2000616	Phatr2_33075	filtered	N	0.014	NA	NA	NA	NA	NA	NA	NA	NA	NA	Other	0.0495	0.0211	-	0.1137	0.8863	other localisation
jgi_Phatr2_33077_fgenesh1_pg.C_chr_2000618	Phatr2_33077	filtered	N	0.042	NA	NA	NA	NA	NA	NA	NA	NA	NA	Other	0.0632	0.0237	-	0.0961	0.9039	other localisation
jgi_Phatr2_33082_fgenesh1_pg.C_chr_3000001	Phatr2_33082	filtered	N	0.030	NA	NA	NA	NA	NA	NA	NA	NA	NA	Other	0.0568	0.0223	-	0.1296	0.8704	other localisation
jgi_Phatr2_33087_fgenesh1_pg.C_chr_3000006	Phatr2_33087	filtered	Y	0.763	27	4.335405972	PLAEAKSTKGRNRKRKKGGRNSSSD	27	4.335405972	PLAEAKSTKGRNRKRKKGGRNSSSD	No	0	1.284707398	ER	0.7681	0.0871	0.0315	-	-	signal peptide
jgi_Phatr2_33088_fgenesh1_pg.C_chr_3000007	Phatr2_33088	filtered	Y	0.910	20	4.175550056	PYTSAGSTAFRYNDDLSCDRGLSAS	20	4.175550056	PYTSAGSTAFRYNDDLSCDRGLSAS	No	0	1.263962276	ER	0.8609	0.0449	0.2341	-	-	signal peptide
jgi_Phatr2_33099_fgenesh1_pg.C_chr_3000018	Phatr2_33099	filtered	N	0.131	NA	NA	NA	NA	NA	NA	NA	NA	NA	Other	0.0814	0.0278	-	0.8056	0.1944	mitochondrion
jgi_Phatr2_33106_fgenesh1_pg.C_chr_3000025	Phatr2_33106	filtered	Y	0.848	23	2.145087733	GTVMSVQSWLGSSAQESTDSIVCRI	23	2.145087733	GTVMSVQSWLGSSAQESTDSIVCRI	No	0	1.174933522	ER	0.8063	0.0515	0.0333	-	-	signal peptide
jgi_Phatr2_33107_fgenesh1_pg.C_chr_3000026	Phatr2_33107	filtered	Y	0.521	16	4.131617551	SSLFASNSNIIAYASSVRGALASSE	14	5.690341973	VASSLFASNSNIIAYASSVRGALAS	F	-2	5.062957742	Plastid_low	0.5365	0.0625	0.2449	-	-	signal peptide
jgi_Phatr2_33110_fgenesh1_pg.C_chr_3000029	Phatr2_33110	filtered	N	0.120	NA	NA	NA	NA	NA	NA	NA	NA	NA	Other	0.0722	0.0257	-	0.1531	0.8469	other localisation
jgi_Phatr2_33111_fgenesh1_pg.C_chr_3000030	Phatr2_33111	filtered	Y	0.552	39	3.783909915	AVCVATLLAFSQERLWISLLHNPSE	39	3.783909915	AVCVATLLAFSQERLWISLLHNPSE	No	0	1.217473968	ER	0.5803	0.1607	0.2960	-	-	signal peptide
jgi_Phatr2_33116_fgenesh1_pg.C_chr_3000035	Phatr2_33116	filtered	N	0.127	NA	NA	NA	NA	NA	NA	NA	NA	NA	Other	0.0497	0.0212	-	0.1275	0.8725	other localisation
jgi_Phatr2_33118_fgenesh1_pg.C_chr_3000037	Phatr2_33118	filtered	N	0.081	NA	NA	NA	NA	NA	NA	NA	NA	NA	Other	0.0800	0.0271	-	0.1146	0.8854	other localisation
jgi_Phatr2_33120_fgenesh1_pg.C_chr_3000039	Phatr2_33120	filtered	Y	0.755	25	3.709860407	RLAYAAPGLLIANTRGDNAIVQYTL	23	3.860646343	DTRLAYAAPGLLIANTRGDNAIVQY	Y	-2	1.304985247	Plastid_low	0.7931	0.0496	0.0496	-	-	signal peptide
jgi_Phatr2_33124_fgenesh1_pg.C_chr_3000043	Phatr2_33124	filtered	N	0.166	NA	NA	NA	NA	NA	NA	NA	NA	NA	Other	0.1044	0.0311	-	0.1228	0.8772	other localisation
jgi_Phatr2_33128_fgenesh1_pg.C_chr_3000047	Phatr2_33128	filtered	Y	0.498	34	1.680221947	HYVRSTPAVVSEFQTREGKTRISSN	33	2.093074493	FHYVRSTPAVVSEFQTREGKTRISS	No	-1	2.028193797	ER	0.5514	0.1381	0.0370	-	-	signal peptide
jgi_Phatr2_33131_fgenesh1_pg.C_chr_3000050	Phatr2_33131	filtered	N	0.115	NA	NA	NA	NA	NA	NA	NA	NA	NA	Other	0.1469	0.0394	-	0.2390	0.761	other localisation
jgi_Phatr2_33141_fgenesh1_pg.C_chr_3000060	Phatr2_33141	filtered	N	0.139	NA	NA	NA	NA	NA	NA	NA	NA	NA	Other	0.0936	0.0297	-	0.1067	0.8933	other localisation
jgi_Phatr2_33147_fgenesh1_pg.C_chr_3000066	Phatr2_33147	filtered	N	0.140	NA	NA	NA	NA	NA	NA	NA	NA	NA	Other	0.0874	0.0280	-	0.1181	0.8819	other localisation
jgi_Phatr2_33150_fgenesh1_pg.C_chr_3000069	Phatr2_33150	filtered	Y	0.504	31	2.246743275	FTAQGTVQNIQGTTAQLKDSLMNMD	29	3.600301728	GIFTAQGTVQNIQGTTAQLKDSLMN	No	-2	1.134334076	ER	0.6077	0.1164	0.3886	-	-	signal peptide
jgi_Phatr2_33153_fgenesh1_pg.C_chr_3000072	Phatr2_33153	filtered	Y	0.654	25	3.759353958	CFVRALTSLGTVQNLQVFDTELKDI	25	3.759353958	CFVRALTSLGTVQNLQVFDTELKDI	L	0	1.140437730	Plastid_low	0.7434	0.0546	0.0450	-	-	signal peptide
jgi_Phatr2_33159_fgenesh1_pg.C_chr_3000078	Phatr2_33159	filtered	N	0.011	NA	NA	NA	NA	NA	NA	NA	NA	NA	Other	0.0493	0.0211	-	0.1166	0.8834	other localisation
jgi_Phatr2_33163_fgenesh1_pg.C_chr_3000082	Phatr2_33163	filtered	N	0.121	NA	NA	NA	NA	NA	NA	NA	NA	NA	Other	0.1020	0.0301	-	0.1815	0.8185	other localisation
jgi_Phatr2_33164_fgenesh1_pg.C_chr_3000083	Phatr2_33164	filtered	N	0.038	NA	NA	NA	NA	NA	NA	NA	NA	NA	Other	0.0792	0.0272	-	0.0937	0.9063	other localisation
jgi_Phatr2_33184_fgenesh1_pg.C_chr_3000103	Phatr2_33184	filtered	N	0.039	NA	NA	NA	NA	NA	NA	NA	NA	NA	Other	0.0616	0.0233	-	0.0854	0.9146	other localisation
jgi_Phatr2_33186_fgenesh1_pg.C_chr_3000105	Phatr2_33186	filtered	N	0.128	NA	NA	NA	NA	NA	NA	NA	NA	NA	Other	0.0794	0.0274	-	0.1137	0.8863	other localisation
jgi_Phatr2_33189_fgenesh1_pg.C_chr_3000108	Phatr2_33189	filtered	N	0.082	NA	NA	NA	NA	NA	NA	NA	NA	NA	Other	0.0895	0.0284	-	0.4848	0.5152	other localisation
jgi_Phatr2_33194_fgenesh1_pg.C_chr_3000113	Phatr2_33194	filtered	N	0.379	NA	NA	NA	NA	NA	NA	NA	NA	NA	Other	0.4461	0.1503	0.0553	-	-	signal peptide
jgi_Phatr2_33195_fgenesh1_pg.C_chr_3000114	Phatr2_33195	filtered	N	0.023	NA	NA	NA	NA	NA	NA	NA	NA	NA	Other	0.0656	0.0242	-	0.1037	0.8963	other localisation
jgi_Phatr2_33198_fgenesh1_pg.C_chr_3000117	Phatr2_33198	filtered	N	0.166	NA	NA	NA	NA	NA	NA	NA	NA	NA	Other	0.1103	0.0317	-	0.3724	0.6276	other localisation
jgi_Phatr2_33199_fgenesh1_pg.C_chr_3000118	Phatr2_33199	filtered	N	0.239	NA	NA	NA	NA	NA	NA	NA	NA	NA	Other	0.2882	0.0492	-	0.2112	0.7888	other localisation
jgi_Phatr2_33206_fgenesh1_pg.C_chr_3000125	Phatr2_33206	filtered	N	0.077	NA	NA	NA	NA	NA	NA	NA	NA	NA	Other	0.0774	0.0331	-	0.4352	0.5648	other localisation
jgi_Phatr2_33208_fgenesh1_pg.C_chr_3000127	Phatr2_33208	filtered	N	0.015	NA	NA	NA	NA	NA	NA	NA	NA	NA	Other	0.0499	0.0212	-	0.0993	0.9007	other localisation
jgi_Phatr2_33214_fgenesh1_pg.C_chr_3000133	Phatr2_33214	filtered	N	0.211	NA	NA	NA	NA	NA	NA	NA	NA	NA	Other	0.1349	0.0356	-	0.6895	0.3105	mitochondrion
jgi_Phatr2_33217_fgenesh1_pg.C_chr_3000136	Phatr2_33217	filtered	N	0.080	NA	NA	NA	NA	NA	NA	NA	NA	NA	Other	0.0651	0.0246	-	0.1318	0.8682	other localisation
jgi_Phatr2_33218_fgenesh1_pg.C_chr_3000137	Phatr2_33218	filtered	N	0.240	NA	NA	NA	NA	NA	NA	NA	NA	NA	Other	0.2407	0.1359	-	0.2095	0.7905	other localisation
jgi_Phatr2_33231_fgenesh1_pg.C_chr_3000150	Phatr2_33231	filtered	N	0.059	NA	NA	NA	NA	NA	NA	NA	NA	NA	Other	0.0422	0.0214	-	0.2797	0.7203	other localisation
jgi_Phatr2_33251_fgenesh1_pg.C_chr_3000170	Phatr2_33251	filtered	Y	0.834	20	4.083465427	ASADATNIRGVDLGRGLKSGNGKSN	18	4.417280167	LGASADATNIRGVDLGRGLKSGNGK	No	-2	1.247478859	ER	0.7500	0.0563	0.0322	-	-	signal peptide
jgi_Phatr2_33254_fgenesh1_pg.C_chr_3000173	Phatr2_33254	filtered	N	0.192	NA	NA	NA	NA	NA	NA	NA	NA	NA	Other	0.0867	0.0281	-	0.3204	0.6796	other localisation
jgi_Phatr2_33257_fgenesh1_pg.C_chr_3000176	Phatr2_33257	filtered	N	0.033	NA	NA	NA	NA	NA	NA	NA	NA	NA	Other	0.0705	0.0258	-	0.1045	0.8955	other localisation
jgi_Phatr2_33260_fgenesh1_pg.C_chr_3000179	Phatr2_33260	filtered	Y	0.727	20	7.991667211	IDGHAFAPLPSVSSRRVVALREGTL	20	7.991667211	IDGHAFAPLPSVSSRRVVALREGTL	F	0	5.601181056	Plastid_high	0.7156	0.0589	0.3836	-	-	signal peptide
jgi_Phatr2_33266_fgenesh1_pg.C_chr_3000185	Phatr2_33266	filtered	N	0.183	NA	NA	NA	NA	NA	NA	NA	NA	NA	Other	0.1216	0.3158	-	0.2296	0.7704	other localisation
jgi_Phatr2_33267_fgenesh1_pg.C_chr_3000186	Phatr2_33267	filtered	Y	0.685	18	6.615365430	RVASGFQPTSTAPTRRHTTSSRPHL	18	6.615365430	RVASGFQPTSTAPTRRHTTSSRPHL	F	0	5.431366436	Plastid_high	0.6530	0.0599	0.5200	-	-	chloroplast
jgi_Phatr2_33277_fgenesh1_pg.C_chr_3000196	Phatr2_33277	filtered	Y	0.652	29	6.915431055	CCCEAFPVLPRVLFRPGSPPSQSIP	29	6.915431055	CCCEAFPVLPRVLFRPGSPPSQSIP	F	0	4.447404824	Plastid_high	0.7711	0.0532	0.3152	-	-	signal peptide
jgi_Phatr2_33278_fgenesh1_pg.C_chr_3000197	Phatr2_33278	filtered	Y	0.473	18	3.640111348	CCLNASMLLVSKWERKRSHKKSKST	18	3.640111348	CCLNASMLLVSKWERKRSHKKSKST	No	0	1.209772281	ER	0.3761	0.1768	-	0.5809	0.4191	mitochondrion
jgi_Phatr2_33295_fgenesh1_pg.C_chr_3000214	Phatr2_33295	filtered	N	0.040	NA	NA	NA	NA	NA	NA	NA	NA	NA	Other	0.0918	0.0300	-	0.1401	0.8599	other localisation
jgi_Phatr2_33304_fgenesh1_pg.C_chr_3000223	Phatr2_33304	filtered	N	0.064	NA	NA	NA	NA	NA	NA	NA	NA	NA	Other	0.0668	0.0239	-	0.1060	0.894	other localisation
jgi_Phatr2_33313_fgenesh1_pg.C_chr_3000232	Phatr2_33313	filtered	N	0.070	NA	NA	NA	NA	NA	NA	NA	NA	NA	Other	0.0653	0.0240	-	0.1208	0.8792	other localisation
jgi_Phatr2_33318_fgenesh1_pg.C_chr_3000237	Phatr2_33318	filtered	N	0.144	NA	NA	NA	NA	NA	NA	NA	NA	NA	Other	0.0986	0.0298	-	0.3635	0.6365	other localisation
jgi_Phatr2_33325_fgenesh1_pg.C_chr_3000244	Phatr2_33325	filtered	N	0.118	NA	NA	NA	NA	NA	NA	NA	NA	NA	Other	0.0845	0.0274	-	0.0969	0.9031	other localisation
jgi_Phatr2_33327_fgenesh1_pg.C_chr_3000246	Phatr2_33327	filtered	N	0.135	NA	NA	NA	NA	NA	NA	NA	NA	NA	Other	0.0652	0.0250	-	0.1160	0.884	other localisation
jgi_Phatr2_33329_fgenesh1_pg.C_chr_3000248	Phatr2_33329	filtered	Y	0.743	18	3.567506312	LSLSASYKQVLVRGQALDTRPQTCA	18	3.567506312	LSLSASYKQVLVRGQALDTRPQTCA	No	0	0.685159878	ER	0.7423	0.0586	0.0159	-	-	signal peptide
jgi_Phatr2_33339_fgenesh1_pg.C_chr_3000258	Phatr2_33339	filtered	N	0.158	NA	NA	NA	NA	NA	NA	NA	NA	NA	Other	0.1313	0.2311	-	0.2131	0.7869	other localisation
jgi_Phatr2_33342_fgenesh1_pg.C_chr_3000261	Phatr2_33342	filtered	N	0.125	NA	NA	NA	NA	NA	NA	NA	NA	NA	Other	0.0952	0.0290	-	0.1128	0.8872	other localisation
jgi_Phatr2_33351_fgenesh1_pg.C_chr_3000270	Phatr2_33351	filtered	N	0.112	NA	NA	NA	NA	NA	NA	NA	NA	NA	Other	0.0883	0.0285	-	0.4019	0.5981	other localisation
jgi_Phatr2_33356_fgenesh1_pg.C_chr_3000275	Phatr2_33356	filtered	Y	0.798	18	7.729240960	TAAEAFVHCKQNSRTLGLRSVAFFR	18	7.729240960	TAAEAFVHCKQNSRTLGLRSVAFFR	F	0	4.599096558	Plastid_high	0.7938	0.0530	0.2998	-	-	signal peptide
jgi_Phatr2_33360_fgenesh1_pg.C_chr_3000279	Phatr2_33360	filtered	N	0.104	NA	NA	NA	NA	NA	NA	NA	NA	NA	Other	0.1319	0.1036	-	0.1720	0.828	other localisation
jgi_Phatr2_33369_fgenesh1_pg.C_chr_3000288	Phatr2_33369	filtered	N	0.129	NA	NA	NA	NA	NA	NA	NA	NA	NA	Other	0.0781	0.0270	-	0.2294	0.7706	other localisation
jgi_Phatr2_33371_fgenesh1_pg.C_chr_3000290	Phatr2_33371	filtered	Y	0.511	34	4.139394600	LAALAQVKVFLLAGQSNMVGMASVQ	34	4.139394600	LAALAQVKVFLLAGQSNMVGMASVQ	No	0	1.111579826	ER	0.5064	0.1359	0.0485	-	-	signal peptide
jgi_Phatr2_33380_fgenesh1_pg.C_chr_3000299	Phatr2_33380	filtered	N	0.115	NA	NA	NA	NA	NA	NA	NA	NA	NA	Other	0.1903	0.0411	-	0.1312	0.8688	other localisation
jgi_Phatr2_33383_fgenesh1_pg.C_chr_3000302	Phatr2_33383	filtered	N	0.034	NA	NA	NA	NA	NA	NA	NA	NA	NA	Other	0.0711	0.0253	-	0.1472	0.8528	other localisation
jgi_Phatr2_33394_fgenesh1_pg.C_chr_3000313	Phatr2_33394	filtered	N	0.154	NA	NA	NA	NA	NA	NA	NA	NA	NA	Other	0.1227	0.3884	-	0.3614	0.6386	other localisation
jgi_Phatr2_33400_fgenesh1_pg.C_chr_3000319	Phatr2_33400	filtered	N	0.013	NA	NA	NA	NA	NA	NA	NA	NA	NA	Other	0.0515	0.0215	-	0.1031	0.8969	other localisation
jgi_Phatr2_33402_fgenesh1_pg.C_chr_3000321	Phatr2_33402	filtered	N	0.413	NA	NA	NA	NA	NA	NA	NA	NA	NA	Other	0.3929	0.0606	-	0.2917	0.7083	other localisation
jgi_Phatr2_33412_fgenesh1_pg.C_chr_3000331	Phatr2_33412	filtered	N	0.027	NA	NA	NA	NA	NA	NA	NA	NA	NA	Other	0.0878	0.0271	-	0.1022	0.8978	other localisation
jgi_Phatr2_33421_fgenesh1_pg.C_chr_3000340	Phatr2_33421	filtered	N	0.209	NA	NA	NA	NA	NA	NA	NA	NA	NA	Other	0.1000	0.0309	-	0.0971	0.9029	other localisation
jgi_Phatr2_33427_fgenesh1_pg.C_chr_3000346	Phatr2_33427	filtered	N	0.059	NA	NA	NA	NA	NA	NA	NA	NA	NA	Other	0.0698	0.0249	-	0.6082	0.3918	mitochondrion
jgi_Phatr2_33435_fgenesh1_pg.C_chr_3000354	Phatr2_33435	filtered	N	0.090	NA	NA	NA	NA	NA	NA	NA	NA	NA	Other	0.0761	0.0273	-	0.2088	0.7912	other localisation
jgi_Phatr2_33436_fgenesh1_pg.C_chr_3000355	Phatr2_33436	filtered	N	0.025	NA	NA	NA	NA	NA	NA	NA	NA	NA	Other	0.0665	0.0248	-	0.0919	0.9081	other localisation
jgi_Phatr2_33450_fgenesh1_pg.C_chr_3000369	Phatr2_33450	filtered	N	0.102	NA	NA	NA	NA	NA	NA	NA	NA	NA	Other	0.0682	0.0247	-	0.1522	0.8478	other localisation
jgi_Phatr2_33457_fgenesh1_pg.C_chr_3000376	Phatr2_33457	filtered	N	0.140	NA	NA	NA	NA	NA	NA	NA	NA	NA	Other	0.0775	0.0271	-	0.5577	0.4423	mitochondrion
jgi_Phatr2_33458_fgenesh1_pg.C_chr_3000377	Phatr2_33458	filtered	N	0.016	NA	NA	NA	NA	NA	NA	NA	NA	NA	Other	0.0563	0.0221	-	0.1134	0.8866	other localisation
jgi_Phatr2_33459_fgenesh1_pg.C_chr_3000378	Phatr2_33459	filtered	N	0.112	NA	NA	NA	NA	NA	NA	NA	NA	NA	Other	0.0769	0.0264	-	0.1471	0.8529	other localisation
jgi_Phatr2_33462_fgenesh1_pg.C_chr_3000381	Phatr2_33462	filtered	N	0.095	NA	NA	NA	NA	NA	NA	NA	NA	NA	Other	0.0741	0.0263	-	0.1381	0.8619	other localisation
jgi_Phatr2_33463_fgenesh1_pg.C_chr_3000382	Phatr2_33463	filtered	N	0.022	NA	NA	NA	NA	NA	NA	NA	NA	NA	Other	0.0627	0.0238	-	0.1002	0.8998	other localisation
jgi_Phatr2_33473_fgenesh1_pg.C_chr_3000392	Phatr2_33473	filtered	N	0.015	NA	NA	NA	NA	NA	NA	NA	NA	NA	Other	0.0570	0.0229	-	0.1455	0.8545	other localisation
jgi_Phatr2_33478_fgenesh1_pg.C_chr_3000397	Phatr2_33478	filtered	N	0.036	NA	NA	NA	NA	NA	NA	NA	NA	NA	Other	0.0770	0.0260	-	0.1089	0.8911	other localisation
jgi_Phatr2_33480_fgenesh1_pg.C_chr_3000399	Phatr2_33480	filtered	Y	0.720	30	2.268453118	KPAASLTMSKKRLAQLGTARICKVL	28	3.727193675	AAKPAASLTMSKKRLAQLGTARICK	No	-2	1.210708696	ER	0.7713	0.0519	0.0460	-	-	signal peptide
jgi_Phatr2_33484_fgenesh1_pg.C_chr_3000403	Phatr2_33484	filtered	N	0.115	NA	NA	NA	NA	NA	NA	NA	NA	NA	Other	0.1012	0.0328	-	0.1363	0.8637	other localisation
jgi_Phatr2_33493_fgenesh1_pg.C_chr_3000412	Phatr2_33493	filtered	Y	0.443	18	7.947583320	RRAAAFIPGRSRSAAITKVFGGLPL	18	7.947583320	RRAAAFIPGRSRSAAITKVFGGLPL	F	0	4.981561034	Plastid_high	0.4619	0.0604	-	0.6732	0.3268	mitochondrion
jgi_Phatr2_33498_fgenesh1_pg.C_chr_3000417	Phatr2_33498	filtered	N	0.050	NA	NA	NA	NA	NA	NA	NA	NA	NA	Other	0.1196	0.0419	-	0.1117	0.8883	other localisation
jgi_Phatr2_33499_fgenesh1_pg.C_chr_3000418	Phatr2_33499	filtered	Y	0.666	27	1.936960189	SRSFGLVQNSYRIVGIPGAGTQLLP	25	4.958570159	CVSRSFGLVQNSYRIVGIPGAGTQL	F	-2	4.232586718	Plastid_low	0.6850	0.0587	0.0357	-	-	signal peptide
jgi_Phatr2_33500_fgenesh1_pg.C_chr_3000419	Phatr2_33500	filtered	N	0.271	NA	NA	NA	NA	NA	NA	NA	NA	NA	Other	0.1168	0.0328	-	0.2396	0.7604	other localisation
jgi_Phatr2_33502_fgenesh1_pg.C_chr_3000421	Phatr2_33502	filtered	N	0.070	NA	NA	NA	NA	NA	NA	NA	NA	NA	Other	0.0864	0.0275	-	0.1091	0.8909	other localisation
jgi_Phatr2_33504_fgenesh1_pg.C_chr_3000423	Phatr2_33504	filtered	N	0.059	NA	NA	NA	NA	NA	NA	NA	NA	NA	Other	0.0599	0.0232	-	0.1007	0.8993	other localisation
jgi_Phatr2_33511_fgenesh1_pg.C_chr_3000430	Phatr2_33511	filtered	N	0.082	NA	NA	NA	NA	NA	NA	NA	NA	NA	Other	0.0520	0.0214	-	0.1143	0.8857	other localisation
jgi_Phatr2_33512_fgenesh1_pg.C_chr_3000431	Phatr2_33512	filtered	N	0.028	NA	NA	NA	NA	NA	NA	NA	NA	NA	Other	0.0527	0.0218	-	0.0960	0.904	other localisation
jgi_Phatr2_33523_fgenesh1_pg.C_chr_3000442	Phatr2_33523	filtered	N	0.130	NA	NA	NA	NA	NA	NA	NA	NA	NA	Other	0.0659	0.0248	-	0.1166	0.8834	other localisation
jgi_Phatr2_33524_fgenesh1_pg.C_chr_3000443	Phatr2_33524	filtered	N	0.049	NA	NA	NA	NA	NA	NA	NA	NA	NA	Other	0.0518	0.0220	-	0.1752	0.8248	other localisation
jgi_Phatr2_33525_fgenesh1_pg.C_chr_3000444	Phatr2_33525	filtered	Y	0.433	18	7.425380493	PGAGAFRSVFPNTARARRSRSLRWE	18	7.425380493	PGAGAFRSVFPNTARARRSRSLRWE	F	0	4.435307306	Plastid_high	0.4259	0.0595	-	0.7919	0.2081	mitochondrion
jgi_Phatr2_33530_fgenesh1_pg.C_chr_3000449	Phatr2_33530	filtered	Y	0.841	25	8.625339231	TPTQAFVPRSSPTRHGATTSSSSSN	25	8.625339231	TPTQAFVPRSSPTRHGATTSSSSSN	F	0	5.785799285	Plastid_high	0.8176	0.0808	0.8853	-	-	chloroplast
jgi_Phatr2_33535_fgenesh1_pg.C_chr_3000454	Phatr2_33535	filtered	Y	0.772	16	4.831096138	SVVLAVTPNSSFLVTAAREQECDAI	16	4.831096138	SVVLAVTPNSSFLVTAAREQECDAI	No	0	1.982081721	ER	0.6964	0.1027	0.0318	-	-	signal peptide
jgi_Phatr2_33540_fgenesh1_pg.C_chr_3000459	Phatr2_33540	filtered	N	0.024	NA	NA	NA	NA	NA	NA	NA	NA	NA	Other	0.0556	0.0220	-	0.1197	0.8803	other localisation
jgi_Phatr2_33543_fgenesh1_pg.C_chr_3000462	Phatr2_33543	filtered	Y	0.779	24	5.524189190	VTVKSFRVSVSSGRLASATKICVSE	24	5.524189190	VTVKSFRVSVSSGRLASATKICVSE	F	0	4.605653440	Plastid_high	0.7905	0.0542	0.2322	-	-	signal peptide
jgi_Phatr2_33555_fgenesh1_pg.C_chr_3000474	Phatr2_33555	filtered	N	0.046	NA	NA	NA	NA	NA	NA	NA	NA	NA	Other	0.0738	0.0261	-	0.1254	0.8746	other localisation
jgi_Phatr2_33568_fgenesh1_pg.C_chr_3000487	Phatr2_33568	filtered	N	0.026	NA	NA	NA	NA	NA	NA	NA	NA	NA	Other	0.0617	0.0232	-	0.1165	0.8835	other localisation
jgi_Phatr2_33569_fgenesh1_pg.C_chr_3000488	Phatr2_33569	filtered	N	0.042	NA	NA	NA	NA	NA	NA	NA	NA	NA	Other	0.0701	0.0250	-	0.0932	0.9068	other localisation
jgi_Phatr2_33571_fgenesh1_pg.C_chr_3000490	Phatr2_33571	filtered	N	0.225	NA	NA	NA	NA	NA	NA	NA	NA	NA	Other	0.1916	0.2755	-	0.2367	0.7633	other localisation
jgi_Phatr2_33579_fgenesh1_pg.C_chr_3000498	Phatr2_33579	filtered	N	0.030	NA	NA	NA	NA	NA	NA	NA	NA	NA	Other	0.0459	0.0215	-	0.0957	0.9043	other localisation
jgi_Phatr2_33580_fgenesh1_pg.C_chr_3000499	Phatr2_33580	filtered	Y	0.536	22	3.318758059	EYLAATNTNERRYDSNWQLRLVQPR	21	3.478825967	TEYLAATNTNERRYDSNWQLRLVQP	No	-1	1.012639277	ER	0.4809	0.1282	0.0688	-	-	signal peptide
jgi_Phatr2_33584_fgenesh1_pg.C_chr_3000503	Phatr2_33584	filtered	N	0.028	NA	NA	NA	NA	NA	NA	NA	NA	NA	Other	0.0646	0.0244	-	0.1489	0.8511	other localisation
jgi_Phatr2_33588_fgenesh1_pg.C_chr_3000507	Phatr2_33588	filtered	N	0.226	NA	NA	NA	NA	NA	NA	NA	NA	NA	Other	0.0934	0.0299	-	0.2104	0.7896	other localisation
jgi_Phatr2_33589_fgenesh1_pg.C_chr_3000508	Phatr2_33589	filtered	N	0.231	NA	NA	NA	NA	NA	NA	NA	NA	NA	Other	0.2077	0.0473	-	0.1951	0.8049	other localisation
jgi_Phatr2_33590_fgenesh1_pg.C_chr_3000509	Phatr2_33590	filtered	N	0.139	NA	NA	NA	NA	NA	NA	NA	NA	NA	Other	0.0591	0.0228	-	0.1775	0.8225	other localisation
jgi_Phatr2_33598_fgenesh1_pg.C_chr_3000517	Phatr2_33598	filtered	N	0.145	NA	NA	NA	NA	NA	NA	NA	NA	NA	Other	0.0956	0.0299	-	0.1104	0.8896	other localisation
jgi_Phatr2_33610_fgenesh1_pg.C_chr_3000529	Phatr2_33610	filtered	N	0.139	NA	NA	NA	NA	NA	NA	NA	NA	NA	Other	0.2015	0.0476	-	0.1246	0.8754	other localisation
jgi_Phatr2_33611_fgenesh1_pg.C_chr_3000530	Phatr2_33611	filtered	N	0.176	NA	NA	NA	NA	NA	NA	NA	NA	NA	Other	0.2644	0.1450	-	0.2172	0.7828	other localisation
jgi_Phatr2_33616_fgenesh1_pg.C_chr_3000535	Phatr2_33616	filtered	Y	0.713	21	2.547491299	VAVLGTTLSSVGRNTAPLVGLPESS	21	2.547491299	VAVLGTTLSSVGRNTAPLVGLPESS	No	0	1.737402074	ER	0.7380	0.1010	0.1498	-	-	signal peptide
jgi_Phatr2_33622_fgenesh1_pg.C_chr_3000541	Phatr2_33622	filtered	N	0.039	NA	NA	NA	NA	NA	NA	NA	NA	NA	Other	0.0845	0.0281	-	0.1151	0.8849	other localisation
jgi_Phatr2_33623_fgenesh1_pg.C_chr_3000542	Phatr2_33623	filtered	N	0.164	NA	NA	NA	NA	NA	NA	NA	NA	NA	Other	0.0715	0.0255	-	0.1086	0.8914	other localisation
jgi_Phatr2_33624_fgenesh1_pg.C_chr_3000543	Phatr2_33624	filtered	N	0.157	NA	NA	NA	NA	NA	NA	NA	NA	NA	Other	0.1803	0.0521	-	0.2310	0.769	other localisation
jgi_Phatr2_33631_fgenesh1_pg.C_chr_3000550	Phatr2_33631	filtered	N	0.068	NA	NA	NA	NA	NA	NA	NA	NA	NA	Other	0.0586	0.0248	-	0.1161	0.8839	other localisation
jgi_Phatr2_33633_fgenesh1_pg.C_chr_3000552	Phatr2_33633	filtered	N	0.117	NA	NA	NA	NA	NA	NA	NA	NA	NA	Other	0.0824	0.0274	-	0.1423	0.8577	other localisation
jgi_Phatr2_33637_fgenesh1_pg.C_chr_3000556	Phatr2_33637	filtered	N	0.136	NA	NA	NA	NA	NA	NA	NA	NA	NA	Other	0.1196	0.0341	-	0.1129	0.8871	other localisation
jgi_Phatr2_33638_fgenesh1_pg.C_chr_3000557	Phatr2_33638	filtered	N	0.208	NA	NA	NA	NA	NA	NA	NA	NA	NA	Other	0.1654	0.0388	-	0.1710	0.829	other localisation
jgi_Phatr2_33639_fgenesh1_pg.C_chr_3000558	Phatr2_33639	filtered	N	0.085	NA	NA	NA	NA	NA	NA	NA	NA	NA	Other	0.0735	0.0257	-	0.1204	0.8796	other localisation
jgi_Phatr2_33640_fgenesh1_pg.C_chr_3000559	Phatr2_33640	filtered	N	0.116	NA	NA	NA	NA	NA	NA	NA	NA	NA	Other	0.0834	0.0287	-	0.1095	0.8905	other localisation
jgi_Phatr2_33641_fgenesh1_pg.C_chr_3000560	Phatr2_33641	filtered	N	0.193	NA	NA	NA	NA	NA	NA	NA	NA	NA	Other	0.1252	0.0340	-	0.5569	0.4431	mitochondrion
jgi_Phatr2_33645_fgenesh1_pg.C_chr_3000564	Phatr2_33645	filtered	N	0.312	NA	NA	NA	NA	NA	NA	NA	NA	NA	Other	0.2392	0.0445	-	0.1504	0.8496	other localisation
jgi_Phatr2_33646_fgenesh1_pg.C_chr_4000001	Phatr2_33646	filtered	N	0.169	NA	NA	NA	NA	NA	NA	NA	NA	NA	Other	0.1204	0.0342	-	0.1617	0.8383	other localisation
jgi_Phatr2_33648_fgenesh1_pg.C_chr_4000003	Phatr2_33648	filtered	Y	0.529	35	1.578545394	LIAVGLNIGRVRQLIIYEDLNVLAY	33	3.189651021	LLLIAVGLNIGRVRQLIIYEDLNVL	No	-2	0.768749277	ER	0.3198	0.3904	-	-	-	signal anchor
jgi_Phatr2_33651_fgenesh1_pg.C_chr_4000006	Phatr2_33651	filtered	N	0.103	NA	NA	NA	NA	NA	NA	NA	NA	NA	Other	0.0653	0.0245	-	0.2741	0.7259	other localisation
jgi_Phatr2_33658_fgenesh1_pg.C_chr_4000013	Phatr2_33658	filtered	Y	0.715	28	4.812273352	TTVGAWLPTVHHSILPFSRFAESFP	28	4.812273352	TTVGAWLPTVHHSILPFSRFAESFP	W	0	1.889307296	Plastid_low	0.7198	0.0950	0.4814	-	-	signal peptide
jgi_Phatr2_33660_fgenesh1_pg.C_chr_4000015	Phatr2_33660	filtered	N	0.164	NA	NA	NA	NA	NA	NA	NA	NA	NA	Other	0.0761	0.0259	-	0.1086	0.8914	other localisation
jgi_Phatr2_33661_fgenesh1_pg.C_chr_4000016	Phatr2_33661	filtered	N	0.282	NA	NA	NA	NA	NA	NA	NA	NA	NA	Other	0.1159	0.0321	-	0.3497	0.6503	other localisation
jgi_Phatr2_33664_fgenesh1_pg.C_chr_4000019	Phatr2_33664	filtered	N	0.105	NA	NA	NA	NA	NA	NA	NA	NA	NA	Other	0.0972	0.0293	-	0.1686	0.8314	other localisation
jgi_Phatr2_33675_fgenesh1_pg.C_chr_4000030	Phatr2_33675	filtered	Y	0.613	29	3.756537058	TFVGALDYPRSLTIPFARSALDNDA	29	3.756537058	TFVGALDYPRSLTIPFARSALDNDA	L	0	1.049551893	Plastid_low	0.5603	0.0640	0.0461	-	-	signal peptide
jgi_Phatr2_33677_fgenesh1_pg.C_chr_4000032	Phatr2_33677	filtered	N	0.284	NA	NA	NA	NA	NA	NA	NA	NA	NA	Other	0.1532	0.5386	-	-	-	signal anchor
jgi_Phatr2_33692_fgenesh1_pg.C_chr_4000047	Phatr2_33692	filtered	N	0.109	NA	NA	NA	NA	NA	NA	NA	NA	NA	Other	0.0781	0.0268	-	0.1074	0.8926	other localisation
jgi_Phatr2_33704_fgenesh1_pg.C_chr_4000059	Phatr2_33704	filtered	Y	0.615	39	3.580931751	TFVFASTCALMGTGEILDNDHVILG	37	4.912103336	SITFVFASTCALMGTGEILDNDHVI	F	-2	4.335209450	Plastid_low	0.2929	0.5019	-	-	-	signal anchor
jgi_Phatr2_33705_fgenesh1_pg.C_chr_4000060	Phatr2_33705	filtered	N	0.075	NA	NA	NA	NA	NA	NA	NA	NA	NA	Other	0.1402	0.0537	-	0.2311	0.7689	other localisation
jgi_Phatr2_33720_fgenesh1_pg.C_chr_4000075	Phatr2_33720	filtered	N	0.078	NA	NA	NA	NA	NA	NA	NA	NA	NA	Other	0.1007	0.0285	-	0.1053	0.8947	other localisation
jgi_Phatr2_33725_fgenesh1_pg.C_chr_4000080	Phatr2_33725	filtered	N	0.205	NA	NA	NA	NA	NA	NA	NA	NA	NA	Other	0.1079	0.0313	-	0.6659	0.3341	mitochondrion
jgi_Phatr2_33726_fgenesh1_pg.C_chr_4000081	Phatr2_33726	filtered	Y	0.686	34	6.825489880	LPGQAFLSPSIIANRFVTGKTPVRN	34	6.825489880	LPGQAFLSPSIIANRFVTGKTPVRN	F	0	4.376960585	Plastid_high	0.7014	0.1160	0.5031	-	-	chloroplast
jgi_Phatr2_33729_fgenesh1_pg.C_chr_4000084	Phatr2_33729	filtered	N	0.090	NA	NA	NA	NA	NA	NA	NA	NA	NA	Other	0.0598	0.0249	-	0.2019	0.7981	other localisation
jgi_Phatr2_33730_fgenesh1_pg.C_chr_4000085	Phatr2_33730	filtered	N	0.123	NA	NA	NA	NA	NA	NA	NA	NA	NA	Other	0.0870	0.0276	-	0.1010	0.899	other localisation
jgi_Phatr2_33731_fgenesh1_pg.C_chr_4000086	Phatr2_33731	filtered	Y	0.821	16	4.431229690	SGATALVVRTPATRLSFQEFRKTLP	16	4.431229690	SGATALVVRTPATRLSFQEFRKTLP	L	0	1.257779737	Plastid_low	0.7684	0.0541	0.1211	-	-	signal peptide
jgi_Phatr2_33738_fgenesh1_pg.C_chr_4000093	Phatr2_33738	filtered	N	0.218	NA	NA	NA	NA	NA	NA	NA	NA	NA	Other	0.1829	0.0463	-	0.1925	0.8075	other localisation
jgi_Phatr2_33755_fgenesh1_pg.C_chr_4000110	Phatr2_33755	filtered	Y	0.742	30	3.378251043	MLCVALEAPKAITERLENSSIGEKL	30	3.378251043	MLCVALEAPKAITERLENSSIGEKL	L	0	0.926230287	Plastid_low	0.2588	0.5278	-	-	-	signal anchor
jgi_Phatr2_33756_fgenesh1_pg.C_chr_4000111	Phatr2_33756	filtered	N	0.063	NA	NA	NA	NA	NA	NA	NA	NA	NA	Other	0.0640	0.0247	-	0.1108	0.8892	other localisation
jgi_Phatr2_33757_fgenesh1_pg.C_chr_4000112	Phatr2_33757	filtered	N	0.386	NA	NA	NA	NA	NA	NA	NA	NA	NA	Other	0.4720	0.1270	0.0304	-	-	signal peptide
jgi_Phatr2_33763_fgenesh1_pg.C_chr_4000118	Phatr2_33763	filtered	Y	0.567	30	4.907333792	TWVATFDCSFFRISNVSDRGESISI	30	4.907333792	TWVATFDCSFFRISNVSDRGESISI	F	0	4.397442755	Plastid_high	0.6131	0.1525	0.1841	-	-	signal peptide
jgi_Phatr2_33765_fgenesh1_pg.C_chr_4000120	Phatr2_33765	filtered	N	0.038	NA	NA	NA	NA	NA	NA	NA	NA	NA	Other	0.0592	0.0232	-	0.1185	0.8815	other localisation
jgi_Phatr2_33767_fgenesh1_pg.C_chr_4000122	Phatr2_33767	filtered	N	0.311	NA	NA	NA	NA	NA	NA	NA	NA	NA	Other	0.3730	0.0599	-	0.1790	0.821	other localisation
jgi_Phatr2_33768_fgenesh1_pg.C_chr_4000123	Phatr2_33768	filtered	Y	0.809	22	3.352612065	YRGLAAPQTIQASRRAFTKTGKTLR	23	3.749734220	RGLAAPQTIQASRRAFTKTGKTLRA	No	1	1.287147700	ER	0.8051	0.0493	0.3285	-	-	signal peptide
jgi_Phatr2_33770_fgenesh1_pg.C_chr_4000125	Phatr2_33770	filtered	N	0.073	NA	NA	NA	NA	NA	NA	NA	NA	NA	Other	0.0637	0.0236	-	0.1514	0.8486	other localisation
jgi_Phatr2_33773_fgenesh1_pg.C_chr_4000128	Phatr2_33773	filtered	N	0.325	NA	NA	NA	NA	NA	NA	NA	NA	NA	Other	0.3158	0.2995	-	0.3597	0.6403	other localisation
jgi_Phatr2_33774_fgenesh1_pg.C_chr_4000129	Phatr2_33774	filtered	N	0.051	NA	NA	NA	NA	NA	NA	NA	NA	NA	Other	0.0623	0.0239	-	0.1104	0.8896	other localisation
jgi_Phatr2_33775_fgenesh1_pg.C_chr_4000130	Phatr2_33775	filtered	Y	0.453	31	2.116035217	PVCFGIAVSDPYLSSASAIADVERI	29	4.721220816	KTPVCFGIAVSDPYLSSASAIADVE	F	-2	4.389900057	Plastid_low	0.2309	0.0465	-	0.2448	0.7552	other localisation
jgi_Phatr2_33776_fgenesh1_pg.C_chr_4000131	Phatr2_33776	filtered	N	0.066	NA	NA	NA	NA	NA	NA	NA	NA	NA	Other	0.0554	0.0219	-	0.1526	0.8474	other localisation
jgi_Phatr2_33783_fgenesh1_pg.C_chr_4000138	Phatr2_33783	filtered	N	0.036	NA	NA	NA	NA	NA	NA	NA	NA	NA	Other	0.0524	0.0217	-	0.1052	0.8948	other localisation
jgi_Phatr2_33814_fgenesh1_pg.C_chr_4000169	Phatr2_33814	filtered	N	0.027	NA	NA	NA	NA	NA	NA	NA	NA	NA	Other	0.0516	0.0215	-	0.0880	0.912	other localisation
jgi_Phatr2_33827_fgenesh1_pg.C_chr_4000182	Phatr2_33827	filtered	N	0.054	NA	NA	NA	NA	NA	NA	NA	NA	NA	Other	0.1492	0.1390	-	0.1352	0.8648	other localisation
jgi_Phatr2_33833_fgenesh1_pg.C_chr_4000188	Phatr2_33833	filtered	N	0.040	NA	NA	NA	NA	NA	NA	NA	NA	NA	Other	0.0617	0.0233	-	0.1094	0.8906	other localisation
jgi_Phatr2_33839_fgenesh1_pg.C_chr_4000194	Phatr2_33839	filtered	Y	0.449	27	3.686065631	AAVQAADKHTLVLVRHGESTWNLEN	27	3.686065631	AAVQAADKHTLVLVRHGESTWNLEN	No	0	0.845077229	ER	0.2473	0.0468	-	0.7929	0.2071	mitochondrion
jgi_Phatr2_33840_fgenesh1_pg.C_chr_4000195	Phatr2_33840	filtered	N	0.062	NA	NA	NA	NA	NA	NA	NA	NA	NA	Other	0.0780	0.0269	-	0.1055	0.8945	other localisation
jgi_Phatr2_33842_fgenesh1_pg.C_chr_4000197	Phatr2_33842	filtered	N	0.016	NA	NA	NA	NA	NA	NA	NA	NA	NA	Other	0.0541	0.0217	-	0.0903	0.9097	other localisation
jgi_Phatr2_33844_fgenesh1_pg.C_chr_4000199	Phatr2_33844	filtered	Y	0.788	24	4.275169727	VCSYALSLQSPPLDRRAWLATCASA	24	4.275169727	VCSYALSLQSPPLDRRAWLATCASA	L	0	1.611685873	Plastid_low	0.7665	0.0859	0.2458	-	-	signal peptide
jgi_Phatr2_33845_fgenesh1_pg.C_chr_4000200	Phatr2_33845	filtered	Y	0.807	24	1.853308357	RTTSFAPRPRPRLLLQPASPTGAAP	23	6.179979192	VRTTSFAPRPRPRLLLQPASPTGAA	F	-1	5.341356734	Plastid_low	0.7028	0.0616	0.1024	-	-	signal peptide
jgi_Phatr2_33853_fgenesh1_pg.C_chr_4000208	Phatr2_33853	filtered	N	0.045	NA	NA	NA	NA	NA	NA	NA	NA	NA	Other	0.0609	0.0230	-	0.1348	0.8652	other localisation
jgi_Phatr2_33857_fgenesh1_pg.C_chr_4000212	Phatr2_33857	filtered	Y	0.846	23	3.406889115	LNGRAAVLRNAKTKEHLLRAEFLQA	23	3.406889115	LNGRAAVLRNAKTKEHLLRAEFLQA	No	0	1.001762265	ER	0.7174	0.0581	0.0246	-	-	signal peptide
jgi_Phatr2_33858_fgenesh1_pg.C_chr_4000213	Phatr2_33858	filtered	Y	0.667	22	3.719804574	DSIEAGIFSLELKRAAEEAIQHSHK	24	4.850752296	IEAGIFSLELKRAAEEAIQHSHKLH	F	2	4.235088282	Plastid_low	0.7054	0.0607	0.1938	-	-	signal peptide
jgi_Phatr2_33864_fgenesh1_pg.C_chr_4000219	Phatr2_33864	filtered	N	0.331	NA	NA	NA	NA	NA	NA	NA	NA	NA	Other	0.2396	0.0676	-	0.2501	0.7499	other localisation
jgi_Phatr2_33867_fgenesh1_pg.C_chr_4000222	Phatr2_33867	filtered	N	0.044	NA	NA	NA	NA	NA	NA	NA	NA	NA	Other	0.1508	0.0634	-	0.1613	0.8387	other localisation
jgi_Phatr2_33873_fgenesh1_pg.C_chr_4000228	Phatr2_33873	filtered	Y	0.690	26	1.704759989	SLCFSSQQMLGQAQRRVTKDATAAA	24	5.130555660	NTSLCFSSQQMLGQAQRRVTKDATA	F	-2	4.494848787	Plastid_low	0.7378	0.0528	0.0479	-	-	signal peptide
jgi_Phatr2_33874_fgenesh1_pg.C_chr_4000229	Phatr2_33874	filtered	N	0.022	NA	NA	NA	NA	NA	NA	NA	NA	NA	Other	0.0556	0.0220	-	0.1134	0.8866	other localisation
jgi_Phatr2_33876_fgenesh1_pg.C_chr_4000231	Phatr2_33876	filtered	Y	0.744	20	4.251682901	SLLRASTSTGSPATACLSANRSLVN	20	4.251682901	SLLRASTSTGSPATACLSANRSLVN	No	0	1.675018477	ER	0.7069	0.0610	0.2721	-	-	signal peptide
jgi_Phatr2_33881_fgenesh1_pg.C_chr_4000236	Phatr2_33881	filtered	N	0.104	NA	NA	NA	NA	NA	NA	NA	NA	NA	Other	0.0496	0.0211	-	0.1019	0.8981	other localisation
jgi_Phatr2_33885_fgenesh1_pg.C_chr_4000240	Phatr2_33885	filtered	N	0.204	NA	NA	NA	NA	NA	NA	NA	NA	NA	Other	0.0860	0.0290	-	0.3278	0.6722	other localisation
jgi_Phatr2_33888_fgenesh1_pg.C_chr_4000243	Phatr2_33888	filtered	N	0.034	NA	NA	NA	NA	NA	NA	NA	NA	NA	Other	0.0508	0.0214	-	0.0944	0.9056	other localisation
jgi_Phatr2_33892_fgenesh1_pg.C_chr_4000247	Phatr2_33892	filtered	N	0.026	NA	NA	NA	NA	NA	NA	NA	NA	NA	Other	0.0552	0.0227	-	0.1412	0.8588	other localisation
jgi_Phatr2_33893_fgenesh1_pg.C_chr_4000248	Phatr2_33893	filtered	N	0.147	NA	NA	NA	NA	NA	NA	NA	NA	NA	Other	0.0646	0.0255	-	0.1651	0.8349	other localisation
jgi_Phatr2_33896_fgenesh1_pg.C_chr_4000251	Phatr2_33896	filtered	N	0.035	NA	NA	NA	NA	NA	NA	NA	NA	NA	Other	0.0682	0.0245	-	0.1245	0.8755	other localisation
jgi_Phatr2_33901_fgenesh1_pg.C_chr_4000256	Phatr2_33901	filtered	N	0.198	NA	NA	NA	NA	NA	NA	NA	NA	NA	Other	0.1356	0.3789	-	0.1651	0.8349	other localisation
jgi_Phatr2_33907_fgenesh1_pg.C_chr_4000262	Phatr2_33907	filtered	Y	0.872	23	4.902771968	QHITSFCSRPVHNDCRKTSPSSPVE	23	4.902771968	QHITSFCSRPVHNDCRKTSPSSPVE	F	0	4.337143152	Plastid_high	0.7795	0.0543	0.3199	-	-	signal peptide
jgi_Phatr2_33914_fgenesh1_pg.C_chr_4000269	Phatr2_33914	filtered	N	0.058	NA	NA	NA	NA	NA	NA	NA	NA	NA	Other	0.0879	0.0284	-	0.1261	0.8739	other localisation
jgi_Phatr2_33915_fgenesh1_pg.C_chr_4000270	Phatr2_33915	filtered	N	0.172	NA	NA	NA	NA	NA	NA	NA	NA	NA	Other	0.1126	0.0319	-	0.1087	0.8913	other localisation
jgi_Phatr2_33916_fgenesh1_pg.C_chr_4000271	Phatr2_33916	filtered	Y	0.621	33	6.958112045	MTVLAFIVALIFTFAGVQEGDSYSN	33	6.958112045	MTVLAFIVALIFTFAGVQEGDSYSN	F	0	4.110768824	Plastid_high	0.1912	0.6350	-	-	-	signal anchor
jgi_Phatr2_33920_fgenesh1_pg.C_chr_4000275	Phatr2_33920	filtered	N	0.108	NA	NA	NA	NA	NA	NA	NA	NA	NA	Other	0.0709	0.0250	-	0.5006	0.4994	mitochondrion
jgi_Phatr2_33921_fgenesh1_pg.C_chr_4000276	Phatr2_33921	filtered	Y	0.884	22	7.539760037	HTVSAFQVSGVTDTWFHSRKFSSVW	22	7.539760037	HTVSAFQVSGVTDTWFHSRKFSSVW	F	0	4.515174023	Plastid_high	0.8425	0.0471	0.3924	-	-	signal peptide
jgi_Phatr2_33928_fgenesh1_pg.C_chr_4000283	Phatr2_33928	filtered	Y	0.648	19	9.028239588	GSATAFAPSQKAFVASSTSLAAENT	19	9.028239588	GSATAFAPSQKAFVASSTSLAAENT	F	0	5.658013028	Plastid_high	0.7360	0.0538	0.9210	-	-	chloroplast
jgi_Phatr2_33932_fgenesh1_pg.C_chr_4000287	Phatr2_33932	filtered	Y	0.673	17	3.857645722	TLVWATEISTATAYAIIVGATSSRK	17	3.857645722	TLVWATEISTATAYAIIVGATSSRK	No	0	1.092927617	ER	0.6907	0.0975	0.6216	-	-	chloroplast
jgi_Phatr2_33947_fgenesh1_pg.C_chr_4000302	Phatr2_33947	filtered	N	0.146	NA	NA	NA	NA	NA	NA	NA	NA	NA	Other	0.1488	0.0377	-	0.1277	0.8723	other localisation
jgi_Phatr2_33952_fgenesh1_pg.C_chr_4000307	Phatr2_33952	filtered	Y	0.804	23	8.028846806	LSAEAFTISRYSSEATRPALNTFPS	23	8.028846806	LSAEAFTISRYSSEATRPALNTFPS	F	0	4.726767634	Plastid_high	0.8153	0.0480	0.7966	-	-	chloroplast
jgi_Phatr2_33955_fgenesh1_pg.C_chr_4000310	Phatr2_33955	filtered	Y	0.661	22	4.019427395	FDVSAIEDFFRIQSRRPRTLLAAQT	22	4.019427395	FDVSAIEDFFRIQSRRPRTLLAAQT	No	0	1.227781569	ER	0.6141	0.0594	0.0241	-	-	signal peptide
jgi_Phatr2_33969_fgenesh1_pg.C_chr_4000324	Phatr2_33969	filtered	N	0.014	NA	NA	NA	NA	NA	NA	NA	NA	NA	Other	0.0628	0.0236	-	0.1220	0.878	other localisation
jgi_Phatr2_33977_fgenesh1_pg.C_chr_4000332	Phatr2_33977	filtered	N	0.123	NA	NA	NA	NA	NA	NA	NA	NA	NA	Other	0.0714	0.0258	-	0.2229	0.7771	other localisation
jgi_Phatr2_34003_fgenesh1_pg.C_chr_4000358	Phatr2_34003	filtered	N	0.055	NA	NA	NA	NA	NA	NA	NA	NA	NA	Other	0.0548	0.0222	-	0.2307	0.7693	other localisation
jgi_Phatr2_34004_fgenesh1_pg.C_chr_4000359	Phatr2_34004	filtered	N	0.042	NA	NA	NA	NA	NA	NA	NA	NA	NA	Other	0.0664	0.0245	-	0.4120	0.588	other localisation
jgi_Phatr2_34010_fgenesh1_pg.C_chr_4000365	Phatr2_34010	filtered	N	0.086	NA	NA	NA	NA	NA	NA	NA	NA	NA	Other	0.0899	0.0291	-	0.1754	0.8246	other localisation
jgi_Phatr2_34011_fgenesh1_pg.C_chr_4000366	Phatr2_34011	filtered	N	0.404	NA	NA	NA	NA	NA	NA	NA	NA	NA	Other	0.3484	0.3054	0.2368	-	-	signal peptide
jgi_Phatr2_34014_fgenesh1_pg.C_chr_4000369	Phatr2_34014	filtered	N	0.146	NA	NA	NA	NA	NA	NA	NA	NA	NA	Other	0.0907	0.0285	-	0.1036	0.8964	other localisation
jgi_Phatr2_34026_fgenesh1_pg.C_chr_4000381	Phatr2_34026	filtered	N	0.142	NA	NA	NA	NA	NA	NA	NA	NA	NA	Other	0.0897	0.0286	-	0.1128	0.8872	other localisation
jgi_Phatr2_34027_fgenesh1_pg.C_chr_4000382	Phatr2_34027	filtered	N	0.089	NA	NA	NA	NA	NA	NA	NA	NA	NA	Other	0.1238	0.0332	-	0.1150	0.885	other localisation
jgi_Phatr2_34028_fgenesh1_pg.C_chr_4000383	Phatr2_34028	filtered	N	0.133	NA	NA	NA	NA	NA	NA	NA	NA	NA	Other	0.0926	0.0283	-	0.1181	0.8819	other localisation
jgi_Phatr2_34031_fgenesh1_pg.C_chr_4000386	Phatr2_34031	filtered	N	0.136	NA	NA	NA	NA	NA	NA	NA	NA	NA	Other	0.0738	0.0253	-	0.0917	0.9083	other localisation
jgi_Phatr2_34050_fgenesh1_pg.C_chr_4000405	Phatr2_34050	filtered	N	0.037	NA	NA	NA	NA	NA	NA	NA	NA	NA	Other	0.0508	0.0213	-	0.1062	0.8938	other localisation
jgi_Phatr2_34059_fgenesh1_pg.C_chr_4000414	Phatr2_34059	filtered	N	0.035	NA	NA	NA	NA	NA	NA	NA	NA	NA	Other	0.0526	0.0217	-	0.1019	0.8981	other localisation
jgi_Phatr2_34060_fgenesh1_pg.C_chr_4000415	Phatr2_34060	filtered	N	0.016	NA	NA	NA	NA	NA	NA	NA	NA	NA	Other	0.0540	0.0217	-	0.1050	0.895	other localisation
jgi_Phatr2_34061_fgenesh1_pg.C_chr_4000416	Phatr2_34061	filtered	N	0.015	NA	NA	NA	NA	NA	NA	NA	NA	NA	Other	0.0516	0.0215	-	0.1032	0.8968	other localisation
jgi_Phatr2_34071_fgenesh1_pg.C_chr_4000426	Phatr2_34071	filtered	N	0.032	NA	NA	NA	NA	NA	NA	NA	NA	NA	Other	0.0501	0.0215	-	0.1239	0.8761	other localisation
jgi_Phatr2_34078_fgenesh1_pg.C_chr_4000433	Phatr2_34078	filtered	Y	0.487	21	3.682974022	GGVYATAVYLTYHYLRMNKEQNLVS	23	3.895164123	VYATAVYLTYHYLRMNKEQNLVSAD	No	2	0.892501359	ER	0.4260	0.2178	0.0179	-	-	signal peptide
jgi_Phatr2_34079_fgenesh1_pg.C_chr_4000434	Phatr2_34079	filtered	N	0.021	NA	NA	NA	NA	NA	NA	NA	NA	NA	Other	0.0592	0.0227	-	0.1165	0.8835	other localisation
jgi_Phatr2_34085_fgenesh1_pg.C_chr_4000440	Phatr2_34085	filtered	N	0.016	NA	NA	NA	NA	NA	NA	NA	NA	NA	Other	0.0497	0.0211	-	0.1139	0.8861	other localisation
jgi_Phatr2_34088_fgenesh1_pg.C_chr_4000443	Phatr2_34088	filtered	Y	0.859	25	6.760480662	VPCFAFSVRYRSANANDVLVARKIL	25	6.760480662	VPCFAFSVRYRSANANDVLVARKIL	F	0	4.299072948	Plastid_high	0.8108	0.0846	0.2187	-	-	signal peptide
jgi_Phatr2_34091_fgenesh1_pg.C_chr_4000446	Phatr2_34091	filtered	N	0.030	NA	NA	NA	NA	NA	NA	NA	NA	NA	Other	0.0652	0.0239	-	0.1055	0.8945	other localisation
jgi_Phatr2_34093_fgenesh1_pg.C_chr_4000448	Phatr2_34093	filtered	Y	0.655	23	1.814625776	SEAFCTRSKRDHRVLTTRTFAVIKP	21	7.275894630	LTSEAFCTRSKRDHRVLTTRTFAVI	F	-2	4.399318494	Plastid_low	0.6807	0.0600	0.2143	-	-	signal peptide
jgi_Phatr2_34096_fgenesh1_pg.C_chr_4000451	Phatr2_34096	filtered	N	0.090	NA	NA	NA	NA	NA	NA	NA	NA	NA	Other	0.0932	0.0297	-	0.1278	0.8722	other localisation
jgi_Phatr2_34098_fgenesh1_pg.C_chr_4000453	Phatr2_34098	filtered	N	0.102	NA	NA	NA	NA	NA	NA	NA	NA	NA	Other	0.0723	0.0255	-	0.0973	0.9027	other localisation
jgi_Phatr2_34116_fgenesh1_pg.C_chr_4000471	Phatr2_34116	filtered	N	0.225	NA	NA	NA	NA	NA	NA	NA	NA	NA	Other	0.0508	0.0214	-	0.0924	0.9076	other localisation
jgi_Phatr2_34119_fgenesh1_pg.C_chr_4000474	Phatr2_34119	filtered	N	0.093	NA	NA	NA	NA	NA	NA	NA	NA	NA	Other	0.0722	0.0255	-	0.1094	0.8906	other localisation
jgi_Phatr2_34120_fgenesh1_pg.C_chr_4000475	Phatr2_34120	filtered	Y	0.536	19	3.893468912	RVSHARLFSSAASSGLDRVQTVENY	21	5.348536385	SHARLFSSAASSGLDRVQTVENYEH	F	2	4.548828677	Plastid_low	0.5370	0.0603	0.0350	-	-	signal peptide
jgi_Phatr2_34124_fgenesh1_pg.C_chr_4000479	Phatr2_34124	filtered	N	0.171	NA	NA	NA	NA	NA	NA	NA	NA	NA	Other	0.1705	0.1711	-	0.1675	0.8325	other localisation
jgi_Phatr2_34125_fgenesh1_pg.C_chr_4000480	Phatr2_34125	filtered	N	0.063	NA	NA	NA	NA	NA	NA	NA	NA	NA	Other	0.0634	0.0240	-	0.0941	0.9059	other localisation
jgi_Phatr2_34132_fgenesh1_pg.C_chr_4000487	Phatr2_34132	filtered	N	0.030	NA	NA	NA	NA	NA	NA	NA	NA	NA	Other	0.0644	0.0235	-	0.1089	0.8911	other localisation
jgi_Phatr2_34138_fgenesh1_pg.C_chr_4000493	Phatr2_34138	filtered	N	0.048	NA	NA	NA	NA	NA	NA	NA	NA	NA	Other	0.0480	0.0228	-	0.1624	0.8376	other localisation
jgi_Phatr2_34146_fgenesh1_pg.C_chr_4000501	Phatr2_34146	filtered	N	0.342	NA	NA	NA	NA	NA	NA	NA	NA	NA	Other	0.2955	0.0532	-	0.2181	0.7819	other localisation
jgi_Phatr2_34147_fgenesh1_pg.C_chr_4000502	Phatr2_34147	filtered	N	0.245	NA	NA	NA	NA	NA	NA	NA	NA	NA	Other	0.1197	0.0335	-	0.1775	0.8225	other localisation
jgi_Phatr2_34157_fgenesh1_pg.C_chr_4000512	Phatr2_34157	filtered	Y	0.800	28	5.173876815	SDAWALVPTTTPRRWARRTRTTRGH	28	5.173876815	SDAWALVPTTTPRRWARRTRTTRGH	L	0	2.122918379	Plastid_high	0.7813	0.0957	0.0841	-	-	signal peptide
jgi_Phatr2_34164_fgenesh1_pg.C_chr_4000519	Phatr2_34164	filtered	N	0.121	NA	NA	NA	NA	NA	NA	NA	NA	NA	Other	0.0948	0.0290	-	0.1864	0.8136	other localisation
jgi_Phatr2_34165_fgenesh1_pg.C_chr_4000520	Phatr2_34165	filtered	N	0.053	NA	NA	NA	NA	NA	NA	NA	NA	NA	Other	0.0678	0.0242	-	0.1147	0.8853	other localisation
jgi_Phatr2_34168_fgenesh1_pg.C_chr_4000523	Phatr2_34168	filtered	Y	0.438	32	5.725673377	VAAQGFSTSSVRAWLPRCLTVKCPF	32	5.725673377	VAAQGFSTSSVRAWLPRCLTVKCPF	F	0	4.628006184	Plastid_high	0.5891	0.0592	0.1079	-	-	signal peptide
jgi_Phatr2_34177_fgenesh1_pg.C_chr_4000532	Phatr2_34177	filtered	Y	0.850	28	6.146237903	SLIRGFVPITIPSTAAVRSGPSSTQ	28	6.146237903	SLIRGFVPITIPSTAAVRSGPSSTQ	F	0	5.441978714	Plastid_high	0.8066	0.0888	0.2913	-	-	signal peptide
jgi_Phatr2_34180_fgenesh1_pg.C_chr_4000535	Phatr2_34180	filtered	N	0.214	NA	NA	NA	NA	NA	NA	NA	NA	NA	Other	0.1472	0.0362	-	0.1064	0.8936	other localisation
jgi_Phatr2_34192_fgenesh1_pg.C_chr_4000547	Phatr2_34192	filtered	N	0.263	NA	NA	NA	NA	NA	NA	NA	NA	NA	Other	0.1554	0.0382	-	0.1133	0.8867	other localisation
jgi_Phatr2_34196_fgenesh1_pg.C_chr_4000551	Phatr2_34196	filtered	N	0.081	NA	NA	NA	NA	NA	NA	NA	NA	NA	Other	0.0618	0.0236	-	0.1662	0.8338	other localisation
jgi_Phatr2_34199_fgenesh1_pg.C_chr_4000554	Phatr2_34199	filtered	N	0.028	NA	NA	NA	NA	NA	NA	NA	NA	NA	Other	0.0568	0.0226	-	0.1134	0.8866	other localisation
jgi_Phatr2_34205_fgenesh1_pg.C_chr_5000005	Phatr2_34205	filtered	N	0.316	NA	NA	NA	NA	NA	NA	NA	NA	NA	Other	0.1404	0.0357	-	0.3374	0.6626	other localisation
jgi_Phatr2_34208_fgenesh1_pg.C_chr_5000008	Phatr2_34208	filtered	N	0.430	NA	NA	NA	NA	NA	NA	NA	NA	NA	Other	0.1585	0.6313	-	-	-	signal anchor
jgi_Phatr2_34209_fgenesh1_pg.C_chr_5000009	Phatr2_34209	filtered	N	0.327	NA	NA	NA	NA	NA	NA	NA	NA	NA	Other	0.2791	0.0525	-	0.3162	0.6838	other localisation
jgi_Phatr2_34216_fgenesh1_pg.C_chr_5000016	Phatr2_34216	filtered	N	0.019	NA	NA	NA	NA	NA	NA	NA	NA	NA	Other	0.0545	0.0218	-	0.1043	0.8957	other localisation
jgi_Phatr2_34217_fgenesh1_pg.C_chr_5000017	Phatr2_34217	filtered	N	0.049	NA	NA	NA	NA	NA	NA	NA	NA	NA	Other	0.0650	0.0242	-	0.1055	0.8945	other localisation
jgi_Phatr2_34225_fgenesh1_pg.C_chr_5000025	Phatr2_34225	filtered	N	0.094	NA	NA	NA	NA	NA	NA	NA	NA	NA	Other	0.0650	0.0244	-	0.1371	0.8629	other localisation
jgi_Phatr2_34229_fgenesh1_pg.C_chr_5000029	Phatr2_34229	filtered	Y	0.883	20	7.210333960	VTVQAFSGNPTPSTVPPPREWQFHV	20	7.210333960	VTVQAFSGNPTPSTVPPPREWQFHV	F	0	4.325632968	Plastid_high	0.8451	0.0470	0.3034	-	-	signal peptide
jgi_Phatr2_34230_fgenesh1_pg.C_chr_5000030	Phatr2_34230	filtered	N	0.028	NA	NA	NA	NA	NA	NA	NA	NA	NA	Other	0.0682	0.0241	-	0.1060	0.894	other localisation
jgi_Phatr2_34233_fgenesh1_pg.C_chr_5000033	Phatr2_34233	filtered	N	0.213	NA	NA	NA	NA	NA	NA	NA	NA	NA	Other	0.0993	0.0300	-	0.1662	0.8338	other localisation
jgi_Phatr2_34241_fgenesh1_pg.C_chr_5000041	Phatr2_34241	filtered	N	0.017	NA	NA	NA	NA	NA	NA	NA	NA	NA	Other	0.0674	0.0244	-	0.1311	0.8689	other localisation
jgi_Phatr2_34244_fgenesh1_pg.C_chr_5000044	Phatr2_34244	filtered	N	0.136	NA	NA	NA	NA	NA	NA	NA	NA	NA	Other	0.0872	0.0284	-	0.2265	0.7735	other localisation
jgi_Phatr2_34245_fgenesh1_pg.C_chr_5000045	Phatr2_34245	filtered	Y	0.886	22	3.920455206	PLTGAEVLALDGVEVGGTTGIAEVG	22	3.920455206	PLTGAEVLALDGVEVGGTTGIAEVG	No	0	1.140106090	ER	0.8402	0.0469	0.0250	-	-	signal peptide
jgi_Phatr2_34247_fgenesh1_pg.C_chr_5000047	Phatr2_34247	filtered	Y	0.834	19	5.759987243	GSTHALAPSSSLSRSKTALALGIPK	19	5.759987243	GSTHALAPSSSLSRSKTALALGIPK	L	0	2.617328068	Plastid_high	0.7834	0.0534	0.6270	-	-	chloroplast
jgi_Phatr2_34252_fgenesh1_pg.C_chr_5000052	Phatr2_34252	filtered	N	0.102	NA	NA	NA	NA	NA	NA	NA	NA	NA	Other	0.0668	0.0245	-	0.3950	0.605	other localisation
jgi_Phatr2_34261_fgenesh1_pg.C_chr_5000061	Phatr2_34261	filtered	N	0.057	NA	NA	NA	NA	NA	NA	NA	NA	NA	Other	0.0656	0.0239	-	0.1072	0.8928	other localisation
jgi_Phatr2_34270_fgenesh1_pg.C_chr_5000070	Phatr2_34270	filtered	Y	0.767	20	5.556100159	TIGLSFSSTRPSSASWSRPRRATRT	20	5.556100159	TIGLSFSSTRPSSASWSRPRRATRT	F	0	4.969064598	Plastid_high	0.7871	0.0537	0.4223	-	-	signal peptide
jgi_Phatr2_34273_fgenesh1_pg.C_chr_5000073	Phatr2_34273	filtered	N	0.020	NA	NA	NA	NA	NA	NA	NA	NA	NA	Other	0.0729	0.0260	-	0.1040	0.896	other localisation
jgi_Phatr2_34275_fgenesh1_pg.C_chr_5000075	Phatr2_34275	filtered	N	0.097	NA	NA	NA	NA	NA	NA	NA	NA	NA	Other	0.1043	0.0308	-	0.1009	0.8991	other localisation
jgi_Phatr2_34280_fgenesh1_pg.C_chr_5000080	Phatr2_34280	filtered	N	0.103	NA	NA	NA	NA	NA	NA	NA	NA	NA	Other	0.0751	0.0256	-	0.2974	0.7026	other localisation
jgi_Phatr2_34287_fgenesh1_pg.C_chr_5000087	Phatr2_34287	filtered	N	0.399	NA	NA	NA	NA	NA	NA	NA	NA	NA	Other	0.2293	0.2844	-	0.3924	0.6076	other localisation
jgi_Phatr2_34295_fgenesh1_pg.C_chr_5000095	Phatr2_34295	filtered	N	0.147	NA	NA	NA	NA	NA	NA	NA	NA	NA	Other	0.1051	0.0317	-	0.1057	0.8943	other localisation
jgi_Phatr2_34301_fgenesh1_pg.C_chr_5000101	Phatr2_34301	filtered	N	0.038	NA	NA	NA	NA	NA	NA	NA	NA	NA	Other	0.0690	0.0244	-	0.1010	0.899	other localisation
jgi_Phatr2_34302_fgenesh1_pg.C_chr_5000102	Phatr2_34302	filtered	N	0.176	NA	NA	NA	NA	NA	NA	NA	NA	NA	Other	0.1090	0.6168	-	-	-	signal anchor
jgi_Phatr2_34303_fgenesh1_pg.C_chr_5000103	Phatr2_34303	filtered	N	0.130	NA	NA	NA	NA	NA	NA	NA	NA	NA	Other	0.0745	0.0257	-	0.3440	0.656	other localisation
jgi_Phatr2_34307_fgenesh1_pg.C_chr_5000107	Phatr2_34307	filtered	N	0.098	NA	NA	NA	NA	NA	NA	NA	NA	NA	Other	0.0649	0.0247	-	0.1305	0.8695	other localisation
jgi_Phatr2_34317_fgenesh1_pg.C_chr_5000117	Phatr2_34317	filtered	N	0.044	NA	NA	NA	NA	NA	NA	NA	NA	NA	Other	0.0630	0.0235	-	0.1258	0.8742	other localisation
jgi_Phatr2_34321_fgenesh1_pg.C_chr_5000121	Phatr2_34321	filtered	N	0.121	NA	NA	NA	NA	NA	NA	NA	NA	NA	Other	0.0704	0.0253	-	0.1965	0.8035	other localisation
jgi_Phatr2_34324_fgenesh1_pg.C_chr_5000124	Phatr2_34324	filtered	N	0.075	NA	NA	NA	NA	NA	NA	NA	NA	NA	Other	0.0679	0.0256	-	0.1165	0.8835	other localisation
jgi_Phatr2_34337_fgenesh1_pg.C_chr_5000137	Phatr2_34337	filtered	N	0.048	NA	NA	NA	NA	NA	NA	NA	NA	NA	Other	0.0698	0.0252	-	0.1040	0.896	other localisation
jgi_Phatr2_34340_fgenesh1_pg.C_chr_5000140	Phatr2_34340	filtered	Y	0.837	20	4.020726790	AFVSASVEVATDGYGRRLIEVESMR	20	4.020726790	AFVSASVEVATDGYGRRLIEVESMR	No	0	1.087148606	ER	0.8242	0.0470	0.2841	-	-	signal peptide
jgi_Phatr2_34343_fgenesh1_pg.C_chr_5000143	Phatr2_34343	filtered	Y	0.651	21	2.194963995	GSSSSVNRPVEAFQNQRIFRTTSVT	22	2.614625765	SSSSVNRPVEAFQNQRIFRTTSVTR	No	1	1.607018329	ER	0.7519	0.0527	0.5287	-	-	chloroplast
jgi_Phatr2_34355_fgenesh1_pg.C_chr_5000155	Phatr2_34355	filtered	Y	0.910	26	3.738747417	VGVTAVDRSKFRTCQQTSFCRRHRG	26	3.738747417	VGVTAVDRSKFRTCQQTSFCRRHRG	No	0	0.987355620	ER	0.8448	0.0726	0.0349	-	-	signal peptide
jgi_Phatr2_34358_fgenesh1_pg.C_chr_5000158	Phatr2_34358	filtered	Y	0.486	19	1.945868812	ECTHGSSTMGKQNGRKRSHEDRDDA	19	1.945868812	ECTHGSSTMGKQNGRKRSHEDRDDA	No	0	1.152562754	ER	0.5314	0.0595	0.0379	-	-	signal peptide
jgi_Phatr2_34362_fgenesh1_pg.C_chr_5000162	Phatr2_34362	filtered	N	0.057	NA	NA	NA	NA	NA	NA	NA	NA	NA	Other	0.0559	0.0230	-	0.1283	0.8717	other localisation
jgi_Phatr2_34363_fgenesh1_pg.C_chr_5000163	Phatr2_34363	filtered	Y	0.485	19	1.945868812	ECTHGSSTMGKQNGRKRSHEDRDDA	19	1.945868812	ECTHGSSTMGKQNGRKRSHEDRDDA	No	0	1.152562754	ER	0.5314	0.0595	0.0379	-	-	signal peptide
jgi_Phatr2_34367_fgenesh1_pg.C_chr_5000167	Phatr2_34367	filtered	N	0.057	NA	NA	NA	NA	NA	NA	NA	NA	NA	Other	0.0559	0.0230	-	0.1341	0.8659	other localisation
jgi_Phatr2_34371_fgenesh1_pg.C_chr_5000171	Phatr2_34371	filtered	N	0.344	NA	NA	NA	NA	NA	NA	NA	NA	NA	Other	0.2555	0.1904	-	0.1834	0.8166	other localisation
jgi_Phatr2_34373_fgenesh1_pg.C_chr_5000173	Phatr2_34373	filtered	N	0.088	NA	NA	NA	NA	NA	NA	NA	NA	NA	Other	0.1723	0.1270	-	0.1401	0.8599	other localisation
jgi_Phatr2_34382_fgenesh1_pg.C_chr_5000182	Phatr2_34382	filtered	N	0.413	NA	NA	NA	NA	NA	NA	NA	NA	NA	Other	0.4748	0.0610	0.0287	-	-	signal peptide
jgi_Phatr2_34384_fgenesh1_pg.C_chr_5000184	Phatr2_34384	filtered	N	0.070	NA	NA	NA	NA	NA	NA	NA	NA	NA	Other	0.1418	0.0366	-	0.1196	0.8804	other localisation
jgi_Phatr2_34385_fgenesh1_pg.C_chr_5000185	Phatr2_34385	filtered	N	0.056	NA	NA	NA	NA	NA	NA	NA	NA	NA	Other	0.0711	0.0249	-	0.1048	0.8952	other localisation
jgi_Phatr2_34391_fgenesh1_pg.C_chr_5000191	Phatr2_34391	filtered	N	0.030	NA	NA	NA	NA	NA	NA	NA	NA	NA	Other	0.0598	0.0230	-	0.1147	0.8853	other localisation
jgi_Phatr2_34392_fgenesh1_pg.C_chr_5000192	Phatr2_34392	filtered	N	0.027	NA	NA	NA	NA	NA	NA	NA	NA	NA	Other	0.0644	0.0235	-	0.0938	0.9062	other localisation
jgi_Phatr2_34403_fgenesh1_pg.C_chr_5000203	Phatr2_34403	filtered	N	0.062	NA	NA	NA	NA	NA	NA	NA	NA	NA	Other	0.0632	0.0238	-	0.1048	0.8952	other localisation
jgi_Phatr2_34413_fgenesh1_pg.C_chr_5000213	Phatr2_34413	filtered	N	0.154	NA	NA	NA	NA	NA	NA	NA	NA	NA	Other	0.1625	0.0400	-	0.1525	0.8475	other localisation
jgi_Phatr2_34415_fgenesh1_pg.C_chr_5000215	Phatr2_34415	filtered	N	0.021	NA	NA	NA	NA	NA	NA	NA	NA	NA	Other	0.0558	0.0221	-	0.0937	0.9063	other localisation
jgi_Phatr2_34418_fgenesh1_pg.C_chr_5000218	Phatr2_34418	filtered	N	0.092	NA	NA	NA	NA	NA	NA	NA	NA	NA	Other	0.0832	0.0280	-	0.1173	0.8827	other localisation
jgi_Phatr2_34419_fgenesh1_pg.C_chr_5000219	Phatr2_34419	filtered	N	0.123	NA	NA	NA	NA	NA	NA	NA	NA	NA	Other	0.1077	0.0304	-	0.5869	0.4131	mitochondrion
jgi_Phatr2_34422_fgenesh1_pg.C_chr_5000222	Phatr2_34422	filtered	N	0.072	NA	NA	NA	NA	NA	NA	NA	NA	NA	Other	0.0740	0.0261	-	0.0982	0.9018	other localisation
jgi_Phatr2_34423_fgenesh1_pg.C_chr_5000223	Phatr2_34423	filtered	N	0.031	NA	NA	NA	NA	NA	NA	NA	NA	NA	Other	0.0648	0.0239	-	0.1042	0.8958	other localisation
jgi_Phatr2_34425_fgenesh1_pg.C_chr_5000225	Phatr2_34425	filtered	Y	0.585	27	3.689476532	FGMSATVDVSALRAQLQNVKAIGTG	27	3.689476532	FGMSATVDVSALRAQLQNVKAIGTG	No	0	1.118856865	ER	0.6292	0.1295	0.0459	-	-	signal peptide
jgi_Phatr2_34431_fgenesh1_pg.C_chr_5000231	Phatr2_34431	filtered	N	0.073	NA	NA	NA	NA	NA	NA	NA	NA	NA	Other	0.0778	0.0264	-	0.1360	0.864	other localisation
jgi_Phatr2_34433_fgenesh1_pg.C_chr_5000233	Phatr2_34433	filtered	Y	0.942	18	3.630547263	VAAQAQEVQIRLLGKNENKNVCDSD	18	3.630547263	VAAQAQEVQIRLLGKNENKNVCDSD	No	0	0.586203561	ER	0.8541	0.0481	0.0260	-	-	signal peptide
jgi_Phatr2_34440_fgenesh1_pg.C_chr_5000240	Phatr2_34440	filtered	N	0.099	NA	NA	NA	NA	NA	NA	NA	NA	NA	Other	0.1005	0.2230	-	0.5527	0.4473	mitochondrion
jgi_Phatr2_34441_fgenesh1_pg.C_chr_5000241	Phatr2_34441	filtered	Y	0.613	28	1.289873406	LVTITALLGYLPGPQALEGTVLPYA	29	3.554721614	VTITALLGYLPGPQALEGTVLPYAF	L	1	0.837236081	Plastid_low	0.5837	0.1737	0.3030	-	-	signal peptide
jgi_Phatr2_34457_fgenesh1_pg.C_chr_5000257	Phatr2_34457	filtered	N	0.037	NA	NA	NA	NA	NA	NA	NA	NA	NA	Other	0.0622	0.0234	-	0.1254	0.8746	other localisation
jgi_Phatr2_34460_fgenesh1_pg.C_chr_5000260	Phatr2_34460	filtered	N	0.022	NA	NA	NA	NA	NA	NA	NA	NA	NA	Other	0.0562	0.0223	-	0.1039	0.8961	other localisation
jgi_Phatr2_34469_fgenesh1_pg.C_chr_5000269	Phatr2_34469	filtered	N	0.044	NA	NA	NA	NA	NA	NA	NA	NA	NA	Other	0.0552	0.0222	-	0.1193	0.8807	other localisation
jgi_Phatr2_34479_fgenesh1_pg.C_chr_5000279	Phatr2_34479	filtered	N	0.029	NA	NA	NA	NA	NA	NA	NA	NA	NA	Other	0.0647	0.0240	-	0.1043	0.8957	other localisation
jgi_Phatr2_34484_fgenesh1_pg.C_chr_5000284	Phatr2_34484	filtered	N	0.239	NA	NA	NA	NA	NA	NA	NA	NA	NA	Other	0.1141	0.0328	-	0.4319	0.5681	other localisation
jgi_Phatr2_34485_fgenesh1_pg.C_chr_5000285	Phatr2_34485	filtered	N	0.294	NA	NA	NA	NA	NA	NA	NA	NA	NA	Other	0.2266	0.0770	-	0.2449	0.7551	other localisation
jgi_Phatr2_34488_fgenesh1_pg.C_chr_5000288	Phatr2_34488	filtered	N	0.151	NA	NA	NA	NA	NA	NA	NA	NA	NA	Other	0.0822	0.0276	-	0.1056	0.8944	other localisation
jgi_Phatr2_34489_fgenesh1_pg.C_chr_5000289	Phatr2_34489	filtered	N	0.291	NA	NA	NA	NA	NA	NA	NA	NA	NA	Other	0.1202	0.0334	-	0.5779	0.4221	mitochondrion
jgi_Phatr2_34493_fgenesh1_pg.C_chr_5000293	Phatr2_34493	filtered	N	0.087	NA	NA	NA	NA	NA	NA	NA	NA	NA	Other	0.0910	0.0282	-	0.1164	0.8836	other localisation
jgi_Phatr2_34505_fgenesh1_pg.C_chr_5000305	Phatr2_34505	filtered	N	0.043	NA	NA	NA	NA	NA	NA	NA	NA	NA	Other	0.0591	0.0236	-	0.1117	0.8883	other localisation
jgi_Phatr2_34514_fgenesh1_pg.C_chr_5000314	Phatr2_34514	filtered	N	0.013	NA	NA	NA	NA	NA	NA	NA	NA	NA	Other	0.0493	0.0211	-	0.1124	0.8876	other localisation
jgi_Phatr2_34516_fgenesh1_pg.C_chr_5000316	Phatr2_34516	filtered	N	0.071	NA	NA	NA	NA	NA	NA	NA	NA	NA	Other	0.0661	0.0240	-	0.1646	0.8354	other localisation
jgi_Phatr2_34520_fgenesh1_pg.C_chr_5000320	Phatr2_34520	filtered	Y	0.741	24	4.072155727	GGSAAEATRRSWTQRQPFRWIVNNP	24	4.072155727	GGSAAEATRRSWTQRQPFRWIVNNP	No	0	1.255987833	ER	0.7741	0.0512	0.3026	-	-	signal peptide
jgi_Phatr2_34521_fgenesh1_pg.C_chr_5000321	Phatr2_34521	filtered	Y	0.826	23	2.205877062	PLAVGSSSSSTGWWGWHGGAIIPVN	21	3.714941003	ALPLAVGSSSSSTGWWGWHGGAIIP	No	-2	1.157465264	ER	0.7819	0.0887	0.1061	-	-	signal peptide
jgi_Phatr2_34522_fgenesh1_pg.C_chr_5000322	Phatr2_34522	filtered	N	0.152	NA	NA	NA	NA	NA	NA	NA	NA	NA	Other	0.1234	0.0345	-	0.1413	0.8587	other localisation
jgi_Phatr2_34526_fgenesh1_pg.C_chr_5000326	Phatr2_34526	filtered	N	0.039	NA	NA	NA	NA	NA	NA	NA	NA	NA	Other	0.0680	0.0241	-	0.0964	0.9036	other localisation
jgi_Phatr2_34528_fgenesh1_pg.C_chr_5000328	Phatr2_34528	filtered	N	0.142	NA	NA	NA	NA	NA	NA	NA	NA	NA	Other	0.1174	0.5450	-	-	-	signal anchor
jgi_Phatr2_34529_fgenesh1_pg.C_chr_5000329	Phatr2_34529	filtered	N	0.033	NA	NA	NA	NA	NA	NA	NA	NA	NA	Other	0.0559	0.0224	-	0.0978	0.9022	other localisation
jgi_Phatr2_34531_fgenesh1_pg.C_chr_5000331	Phatr2_34531	filtered	N	0.224	NA	NA	NA	NA	NA	NA	NA	NA	NA	Other	0.3487	0.0554	-	0.5291	0.4709	mitochondrion
jgi_Phatr2_34534_fgenesh1_pg.C_chr_5000334	Phatr2_34534	filtered	N	0.123	NA	NA	NA	NA	NA	NA	NA	NA	NA	Other	0.0997	0.0300	-	0.1040	0.896	other localisation
jgi_Phatr2_34536_fgenesh1_pg.C_chr_5000336	Phatr2_34536	filtered	Y	0.638	17	9.136484255	STAAAFAPSSKSKAPTTVTRVALDD	17	9.136484255	STAAAFAPSSKSKAPTTVTRVALDD	F	0	5.777435908	Plastid_high	0.6211	0.0600	0.9184	-	-	chloroplast
jgi_Phatr2_34538_fgenesh1_pg.C_chr_5000338	Phatr2_34538	filtered	N	0.083	NA	NA	NA	NA	NA	NA	NA	NA	NA	Other	0.1037	0.0281	-	0.1144	0.8856	other localisation
jgi_Phatr2_34543_fgenesh1_pg.C_chr_5000343	Phatr2_34543	filtered	N	0.235	NA	NA	NA	NA	NA	NA	NA	NA	NA	Other	0.1067	0.0311	-	0.1131	0.8869	other localisation
jgi_Phatr2_34549_fgenesh1_pg.C_chr_5000349	Phatr2_34549	filtered	N	0.353	NA	NA	NA	NA	NA	NA	NA	NA	NA	Other	0.3897	0.0577	-	0.2361	0.7639	other localisation
jgi_Phatr2_34551_fgenesh1_pg.C_chr_5000351	Phatr2_34551	filtered	Y	0.722	28	1.818916421	AFVSSDLDRIQAYSAVDWEVFSAPV	28	1.818916421	AFVSSDLDRIQAYSAVDWEVFSAPV	No	0	0.813474970	ER	0.7146	0.1024	0.2605	-	-	signal peptide
jgi_Phatr2_34555_fgenesh1_pg.C_chr_5000355	Phatr2_34555	filtered	N	0.102	NA	NA	NA	NA	NA	NA	NA	NA	NA	Other	0.0633	0.0234	-	0.1798	0.8202	other localisation
jgi_Phatr2_34556_fgenesh1_pg.C_chr_5000356	Phatr2_34556	filtered	Y	0.740	18	2.135724166	GITAGAYVWGFSLSPTARKYWTSSY	19	4.452883037	ITAGAYVWGFSLSPTARKYWTSSYR	Y	1	1.347390525	Plastid_low	0.7099	0.1113	0.2286	-	-	signal peptide
jgi_Phatr2_34564_fgenesh1_pg.C_chr_5000364	Phatr2_34564	filtered	Y	0.776	21	7.322596108	MGSNAFTIAPGATTRGVCTPTLSMA	21	7.322596108	MGSNAFTIAPGATTRGVCTPTLSMA	F	0	4.619172263	Plastid_high	0.7503	0.0922	0.4497	-	-	signal peptide
jgi_Phatr2_34566_fgenesh1_pg.C_chr_5000366	Phatr2_34566	filtered	Y	0.776	21	7.322596108	MGSNAFTIAPGATTRGVCTPTLSMA	21	7.322596108	MGSNAFTIAPGATTRGVCTPTLSMA	F	0	4.619172263	Plastid_high	0.7503	0.0922	0.4497	-	-	signal peptide
jgi_Phatr2_34576_fgenesh1_pg.C_chr_5000376	Phatr2_34576	filtered	N	0.141	NA	NA	NA	NA	NA	NA	NA	NA	NA	Other	0.0875	0.0280	-	0.1323	0.8677	other localisation
jgi_Phatr2_34582_fgenesh1_pg.C_chr_5000382	Phatr2_34582	filtered	Y	0.788	21	8.674968210	SSASAFSVRPLSSTASTSLRRTTLE	21	8.674968210	SSASAFSVRPLSSTASTSLRRTTLE	F	0	5.079273015	Plastid_high	0.8366	0.0471	0.9232	-	-	chloroplast
jgi_Phatr2_34584_fgenesh1_pg.C_chr_5000384	Phatr2_34584	filtered	Y	0.592	25	3.648935425	SRLAARNSPIPERVTLQVCLSPGCV	24	3.952046569	SSRLAARNSPIPERVTLQVCLSPGC	No	-1	1.101532544	ER	0.6304	0.0604	0.0300	-	-	signal peptide
jgi_Phatr2_34586_fgenesh1_pg.C_chr_5000386	Phatr2_34586	filtered	N	0.037	NA	NA	NA	NA	NA	NA	NA	NA	NA	Other	0.0653	0.0237	-	0.0929	0.9071	other localisation
jgi_Phatr2_34587_fgenesh1_pg.C_chr_5000387	Phatr2_34587	filtered	N	0.038	NA	NA	NA	NA	NA	NA	NA	NA	NA	Other	0.0587	0.0227	-	0.1325	0.8675	other localisation
jgi_Phatr2_34588_fgenesh1_pg.C_chr_5000388	Phatr2_34588	filtered	N	0.387	NA	NA	NA	NA	NA	NA	NA	NA	NA	Other	0.2001	0.0436	-	0.1176	0.8824	other localisation
jgi_Phatr2_34590_fgenesh1_pg.C_chr_5000390	Phatr2_34590	filtered	Y	0.811	23	4.802516418	ALATAKKPNRNAPHAHSGLLKAHQP	23	4.802516418	ALATAKKPNRNAPHAHSGLLKAHQP	No	0	1.647219980	ER	0.7923	0.0540	0.0387	-	-	signal peptide
jgi_Phatr2_34592_fgenesh1_pg.C_chr_5000392	Phatr2_34592	filtered	Y	0.698	28	3.038030514	TFAAGAATAMRGASVSTVTKATSRA	29	4.505929481	FAAGAATAMRGASVSTVTKATSRAS	No	1	1.522257721	ER	0.6705	0.1236	0.5060	-	-	chloroplast
jgi_Phatr2_34600_fgenesh1_pg.C_chr_5000400	Phatr2_34600	filtered	N	0.103	NA	NA	NA	NA	NA	NA	NA	NA	NA	Other	0.0964	0.0312	-	0.1515	0.8485	other localisation
jgi_Phatr2_34603_fgenesh1_pg.C_chr_5000403	Phatr2_34603	filtered	N	0.183	NA	NA	NA	NA	NA	NA	NA	NA	NA	Other	0.1320	0.0353	-	0.1369	0.8631	other localisation
jgi_Phatr2_34610_fgenesh1_pg.C_chr_5000410	Phatr2_34610	filtered	N	0.110	NA	NA	NA	NA	NA	NA	NA	NA	NA	Other	0.1153	0.0324	-	0.1249	0.8751	other localisation
jgi_Phatr2_34611_fgenesh1_pg.C_chr_5000411	Phatr2_34611	filtered	N	0.040	NA	NA	NA	NA	NA	NA	NA	NA	NA	Other	0.0574	0.0232	-	0.1449	0.8551	other localisation
jgi_Phatr2_34622_fgenesh1_pg.C_chr_5000422	Phatr2_34622	filtered	Y	0.658	34	3.287437597	ATAFSALPPTTNLSPASDAFVARRW	32	7.692862085	TAATAFSALPPTTNLSPASDAFVAR	F	-2	4.567471247	Plastid_low	0.6882	0.1084	0.9478	-	-	chloroplast
jgi_Phatr2_34625_fgenesh1_pg.C_chr_5000425	Phatr2_34625	filtered	N	0.108	NA	NA	NA	NA	NA	NA	NA	NA	NA	Other	0.0737	0.0292	-	0.2880	0.712	other localisation
jgi_Phatr2_34626_fgenesh1_pg.C_chr_5000426	Phatr2_34626	filtered	N	0.074	NA	NA	NA	NA	NA	NA	NA	NA	NA	Other	0.0955	0.0267	-	0.1066	0.8934	other localisation
jgi_Phatr2_34628_fgenesh1_pg.C_chr_6000001	Phatr2_34628	filtered	N	0.139	NA	NA	NA	NA	NA	NA	NA	NA	NA	Other	0.1166	0.0338	-	0.1583	0.8417	other localisation
jgi_Phatr2_34630_fgenesh1_pg.C_chr_6000003	Phatr2_34630	filtered	N	0.015	NA	NA	NA	NA	NA	NA	NA	NA	NA	Other	0.0534	0.0224	-	0.0894	0.9106	other localisation
jgi_Phatr2_34631_fgenesh1_pg.C_chr_6000004	Phatr2_34631	filtered	N	0.148	NA	NA	NA	NA	NA	NA	NA	NA	NA	Other	0.1092	0.4925	-	-	-	signal anchor
jgi_Phatr2_34632_fgenesh1_pg.C_chr_6000005	Phatr2_34632	filtered	N	0.019	NA	NA	NA	NA	NA	NA	NA	NA	NA	Other	0.0509	0.0214	-	0.0972	0.9028	other localisation
jgi_Phatr2_34633_fgenesh1_pg.C_chr_6000006	Phatr2_34633	filtered	N	0.063	NA	NA	NA	NA	NA	NA	NA	NA	NA	Other	0.0792	0.0261	-	0.1027	0.8973	other localisation
jgi_Phatr2_34636_fgenesh1_pg.C_chr_6000009	Phatr2_34636	filtered	N	0.073	NA	NA	NA	NA	NA	NA	NA	NA	NA	Other	0.1132	0.2443	-	0.1797	0.8203	other localisation
jgi_Phatr2_34638_fgenesh1_pg.C_chr_6000011	Phatr2_34638	filtered	N	0.390	NA	NA	NA	NA	NA	NA	NA	NA	NA	Other	0.2619	0.0484	-	0.3273	0.6727	other localisation
jgi_Phatr2_34639_fgenesh1_pg.C_chr_6000012	Phatr2_34639	filtered	N	0.025	NA	NA	NA	NA	NA	NA	NA	NA	NA	Other	0.0627	0.0240	-	0.0913	0.9087	other localisation
jgi_Phatr2_34640_fgenesh1_pg.C_chr_6000013	Phatr2_34640	filtered	Y	0.746	19	3.528537947	IIALAKKRGKPVKVFILAGEANVEG	17	3.663494661	HTIIALAKKRGKPVKVFILAGEANV	L	-2	1.029541593	Plastid_low	0.7157	0.0581	0.0333	-	-	signal peptide
jgi_Phatr2_34642_fgenesh1_pg.C_chr_6000015	Phatr2_34642	filtered	N	0.011	NA	NA	NA	NA	NA	NA	NA	NA	NA	Other	0.0586	0.0227	-	0.1227	0.8773	other localisation
jgi_Phatr2_34647_fgenesh1_pg.C_chr_6000020	Phatr2_34647	filtered	Y	0.688	37	4.017743442	TCSSATETVTETSQATTVEDGTTGI	37	4.017743442	TCSSATETVTETSQATTVEDGTTGI	No	0	1.111591290	ER	0.7859	0.0564	0.2341	-	-	signal peptide
jgi_Phatr2_34650_fgenesh1_pg.C_chr_6000023	Phatr2_34650	filtered	N	0.135	NA	NA	NA	NA	NA	NA	NA	NA	NA	Other	0.0887	0.0281	-	0.2752	0.7248	other localisation
jgi_Phatr2_34656_fgenesh1_pg.C_chr_6000029	Phatr2_34656	filtered	N	0.308	NA	NA	NA	NA	NA	NA	NA	NA	NA	Other	0.1844	0.0681	-	0.2186	0.7814	other localisation
jgi_Phatr2_34672_fgenesh1_pg.C_chr_6000045	Phatr2_34672	filtered	N	0.098	NA	NA	NA	NA	NA	NA	NA	NA	NA	Other	0.0754	0.0259	-	0.2318	0.7682	other localisation
jgi_Phatr2_34675_fgenesh1_pg.C_chr_6000048	Phatr2_34675	filtered	N	0.179	NA	NA	NA	NA	NA	NA	NA	NA	NA	Other	0.1405	0.0355	-	0.1083	0.8917	other localisation
jgi_Phatr2_34681_fgenesh1_pg.C_chr_6000054	Phatr2_34681	filtered	Y	0.476	16	5.421881675	RLVVSFRSVPRRVVRDTRTTRALSS	16	5.421881675	RLVVSFRSVPRRVVRDTRTTRALSS	F	0	4.680391041	Plastid_high	0.2010	0.0527	-	0.6314	0.3686	mitochondrion
jgi_Phatr2_34683_fgenesh1_pg.C_chr_6000056	Phatr2_34683	filtered	N	0.093	NA	NA	NA	NA	NA	NA	NA	NA	NA	Other	0.0638	0.0242	-	0.1546	0.8454	other localisation
jgi_Phatr2_34685_fgenesh1_pg.C_chr_6000058	Phatr2_34685	filtered	N	0.120	NA	NA	NA	NA	NA	NA	NA	NA	NA	Other	0.0519	0.0216	-	0.1007	0.8993	other localisation
jgi_Phatr2_34694_fgenesh1_pg.C_chr_6000067	Phatr2_34694	filtered	N	0.024	NA	NA	NA	NA	NA	NA	NA	NA	NA	Other	0.0526	0.0217	-	0.1217	0.8783	other localisation
jgi_Phatr2_34698_fgenesh1_pg.C_chr_6000071	Phatr2_34698	filtered	N	0.047	NA	NA	NA	NA	NA	NA	NA	NA	NA	Other	0.0581	0.0228	-	0.1323	0.8677	other localisation
jgi_Phatr2_34708_fgenesh1_pg.C_chr_6000081	Phatr2_34708	filtered	N	0.248	NA	NA	NA	NA	NA	NA	NA	NA	NA	Other	0.1472	0.0371	-	0.1956	0.8044	other localisation
jgi_Phatr2_34710_fgenesh1_pg.C_chr_6000083	Phatr2_34710	filtered	N	0.020	NA	NA	NA	NA	NA	NA	NA	NA	NA	Other	0.0593	0.0234	-	0.1226	0.8774	other localisation
jgi_Phatr2_34712_fgenesh1_pg.C_chr_6000085	Phatr2_34712	filtered	N	0.009	NA	NA	NA	NA	NA	NA	NA	NA	NA	Other	0.0623	0.0236	-	0.0909	0.9091	other localisation
jgi_Phatr2_34715_fgenesh1_pg.C_chr_6000088	Phatr2_34715	filtered	N	0.188	NA	NA	NA	NA	NA	NA	NA	NA	NA	Other	0.0971	0.0301	-	0.1042	0.8958	other localisation
jgi_Phatr2_34716_fgenesh1_pg.C_chr_6000089	Phatr2_34716	filtered	N	0.017	NA	NA	NA	NA	NA	NA	NA	NA	NA	Other	0.0668	0.0244	-	0.1082	0.8918	other localisation
jgi_Phatr2_34724_fgenesh1_pg.C_chr_6000097	Phatr2_34724	filtered	N	0.041	NA	NA	NA	NA	NA	NA	NA	NA	NA	Other	0.0597	0.0228	-	0.0998	0.9002	other localisation
jgi_Phatr2_34728_fgenesh1_pg.C_chr_6000101	Phatr2_34728	filtered	N	0.083	NA	NA	NA	NA	NA	NA	NA	NA	NA	Other	0.0709	0.0253	-	0.1084	0.8916	other localisation
jgi_Phatr2_34732_fgenesh1_pg.C_chr_6000105	Phatr2_34732	filtered	N	0.044	NA	NA	NA	NA	NA	NA	NA	NA	NA	Other	0.0646	0.0239	-	0.1100	0.89	other localisation
jgi_Phatr2_34741_fgenesh1_pg.C_chr_6000114	Phatr2_34741	filtered	N	0.029	NA	NA	NA	NA	NA	NA	NA	NA	NA	Other	0.0660	0.0241	-	0.1133	0.8867	other localisation
jgi_Phatr2_34746_fgenesh1_pg.C_chr_6000119	Phatr2_34746	filtered	Y	0.673	25	2.354486757	LRARSDAFLIQSLGQVKVSALCSFS	27	7.255061568	ARSDAFLIQSLGQVKVSALCSFSSC	F	2	4.512728982	Plastid_low	0.6283	0.0615	0.2600	-	-	signal peptide
jgi_Phatr2_34747_fgenesh1_pg.C_chr_6000120	Phatr2_34747	filtered	N	0.118	NA	NA	NA	NA	NA	NA	NA	NA	NA	Other	0.1321	0.0323	-	0.1391	0.8609	other localisation
jgi_Phatr2_34751_fgenesh1_pg.C_chr_6000124	Phatr2_34751	filtered	N	0.022	NA	NA	NA	NA	NA	NA	NA	NA	NA	Other	0.0586	0.0226	-	0.0904	0.9096	other localisation
jgi_Phatr2_34752_fgenesh1_pg.C_chr_6000125	Phatr2_34752	filtered	Y	0.702	19	1.662534572	AGLSGQQHLVTAGLFGPSQPRCDAP	19	1.662534572	AGLSGQQHLVTAGLFGPSQPRCDAP	No	0	0.881983568	ER	0.6961	0.0601	0.0559	-	-	signal peptide
jgi_Phatr2_34754_fgenesh1_pg.C_chr_6000127	Phatr2_34754	filtered	N	0.035	NA	NA	NA	NA	NA	NA	NA	NA	NA	Other	0.0602	0.0233	-	0.1006	0.8994	other localisation
jgi_Phatr2_34756_fgenesh1_pg.C_chr_6000129	Phatr2_34756	filtered	N	0.135	NA	NA	NA	NA	NA	NA	NA	NA	NA	Other	0.0872	0.0288	-	0.1205	0.8795	other localisation
jgi_Phatr2_34775_fgenesh1_pg.C_chr_6000148	Phatr2_34775	filtered	N	0.110	NA	NA	NA	NA	NA	NA	NA	NA	NA	Other	0.0627	0.0240	-	0.1688	0.8312	other localisation
jgi_Phatr2_34782_fgenesh1_pg.C_chr_6000155	Phatr2_34782	filtered	N	0.427	NA	NA	NA	NA	NA	NA	NA	NA	NA	Other	0.1705	0.0416	-	0.1485	0.8515	other localisation
jgi_Phatr2_34790_fgenesh1_pg.C_chr_6000163	Phatr2_34790	filtered	N	0.283	NA	NA	NA	NA	NA	NA	NA	NA	NA	Other	0.1561	0.0383	-	0.2735	0.7265	other localisation
jgi_Phatr2_34794_fgenesh1_pg.C_chr_6000167	Phatr2_34794	filtered	Y	0.462	39	3.928770210	HAVSAAMTVAVLTAAWNQPSRQAAM	40	4.289682974	AVSAAMTVAVLTAAWNQPSRQAAMA	No	1	1.439739933	ER	0.4186	0.1747	0.0308	-	-	signal peptide
jgi_Phatr2_34798_fgenesh1_pg.C_chr_6000171	Phatr2_34798	filtered	N	0.027	NA	NA	NA	NA	NA	NA	NA	NA	NA	Other	0.0480	0.0215	-	0.1307	0.8693	other localisation
jgi_Phatr2_34799_fgenesh1_pg.C_chr_6000172	Phatr2_34799	filtered	Y	0.476	35	5.525211757	KQTSGFVILQPPATFARISSVQLFS	35	5.525211757	KQTSGFVILQPPATFARISSVQLFS	F	0	4.566701914	Plastid_high	0.3964	0.1287	-	0.1301	0.8699	other localisation
jgi_Phatr2_34800_fgenesh1_pg.C_chr_6000173	Phatr2_34800	filtered	N	0.055	NA	NA	NA	NA	NA	NA	NA	NA	NA	Other	0.0563	0.0246	-	0.1343	0.8657	other localisation
jgi_Phatr2_34805_fgenesh1_pg.C_chr_6000178	Phatr2_34805	filtered	N	0.078	NA	NA	NA	NA	NA	NA	NA	NA	NA	Other	0.0637	0.0297	-	0.1183	0.8817	other localisation
jgi_Phatr2_34807_fgenesh1_pg.C_chr_6000180	Phatr2_34807	filtered	N	0.139	NA	NA	NA	NA	NA	NA	NA	NA	NA	Other	0.1230	0.4404	-	-	-	signal anchor
jgi_Phatr2_34810_fgenesh1_pg.C_chr_6000183	Phatr2_34810	filtered	N	0.192	NA	NA	NA	NA	NA	NA	NA	NA	NA	Other	0.1018	0.5994	-	-	-	signal anchor
jgi_Phatr2_34815_fgenesh1_pg.C_chr_6000188	Phatr2_34815	filtered	Y	0.829	20	7.437826506	TCTGAFVTPANAAKSTALPMGLFDD	20	7.437826506	TCTGAFVTPANAAKSTALPMGLFDD	F	0	4.636935442	Plastid_high	0.7946	0.0849	0.3442	-	-	signal peptide
jgi_Phatr2_34822_fgenesh1_pg.C_chr_6000195	Phatr2_34822	filtered	N	0.071	NA	NA	NA	NA	NA	NA	NA	NA	NA	Other	0.0523	0.0223	-	0.1126	0.8874	other localisation
jgi_Phatr2_34832_fgenesh1_pg.C_chr_6000205	Phatr2_34832	filtered	N	0.022	NA	NA	NA	NA	NA	NA	NA	NA	NA	Other	0.0614	0.0232	-	0.0899	0.9101	other localisation
jgi_Phatr2_34844_fgenesh1_pg.C_chr_6000217	Phatr2_34844	filtered	N	0.137	NA	NA	NA	NA	NA	NA	NA	NA	NA	Other	0.0710	0.0256	-	0.3428	0.6572	other localisation
jgi_Phatr2_34846_fgenesh1_pg.C_chr_6000219	Phatr2_34846	filtered	Y	0.870	20	5.519150915	QPADSFTLKPTERYPCSPLKDLKGD	20	5.519150915	QPADSFTLKPTERYPCSPLKDLKGD	F	0	4.472549171	Plastid_high	0.8517	0.0451	0.0549	-	-	signal peptide
jgi_Phatr2_34848_fgenesh1_pg.C_chr_6000221	Phatr2_34848	filtered	N	0.162	NA	NA	NA	NA	NA	NA	NA	NA	NA	Other	0.1025	0.0316	-	0.1034	0.8966	other localisation
jgi_Phatr2_34853_fgenesh1_pg.C_chr_6000226	Phatr2_34853	filtered	N	0.106	NA	NA	NA	NA	NA	NA	NA	NA	NA	Other	0.0870	0.0279	-	0.1197	0.8803	other localisation
jgi_Phatr2_34859_fgenesh1_pg.C_chr_6000232	Phatr2_34859	filtered	N	0.130	NA	NA	NA	NA	NA	NA	NA	NA	NA	Other	0.0962	0.0310	-	0.1003	0.8997	other localisation
jgi_Phatr2_34868_fgenesh1_pg.C_chr_6000241	Phatr2_34868	filtered	N	0.093	NA	NA	NA	NA	NA	NA	NA	NA	NA	Other	0.0764	0.0263	-	0.1820	0.818	other localisation
jgi_Phatr2_34876_fgenesh1_pg.C_chr_6000249	Phatr2_34876	filtered	Y	0.776	18	4.390471362	AGTYAQQKSYSRSLSLSTDTSTPTS	18	4.390471362	AGTYAQQKSYSRSLSLSTDTSTPTS	No	0	1.509107005	ER	0.7505	0.0549	0.2034	-	-	signal peptide
jgi_Phatr2_34884_fgenesh1_pg.C_chr_6000257	Phatr2_34884	filtered	Y	0.482	20	1.889695841	SLVVSKRTPVARICKPSIWDSRVGF	21	2.454012050	LVVSKRTPVARICKPSIWDSRVGFC	No	1	1.874778070	ER	0.4057	0.0603	-	0.5321	0.4679	mitochondrion
jgi_Phatr2_34885_fgenesh1_pg.C_chr_6000258	Phatr2_34885	filtered	N	0.196	NA	NA	NA	NA	NA	NA	NA	NA	NA	Other	0.0964	0.0303	-	0.5138	0.4862	mitochondrion
jgi_Phatr2_34889_fgenesh1_pg.C_chr_6000262	Phatr2_34889	filtered	Y	0.836	22	1.559400912	INVLGKNRVAAFWSLSVCRVELQHV	22	1.559400912	INVLGKNRVAAFWSLSVCRVELQHV	No	0	0.865494887	ER	0.8633	0.0435	0.2432	-	-	signal peptide
jgi_Phatr2_34891_fgenesh1_pg.C_chr_6000264	Phatr2_34891	filtered	N	0.016	NA	NA	NA	NA	NA	NA	NA	NA	NA	Other	0.0566	0.0222	-	0.1047	0.8953	other localisation
jgi_Phatr2_34894_fgenesh1_pg.C_chr_6000267	Phatr2_34894	filtered	N	0.233	NA	NA	NA	NA	NA	NA	NA	NA	NA	Other	0.2654	0.0520	-	0.2928	0.7072	other localisation
jgi_Phatr2_34896_fgenesh1_pg.C_chr_6000269	Phatr2_34896	filtered	N	0.226	NA	NA	NA	NA	NA	NA	NA	NA	NA	Other	0.0994	0.0302	-	0.1130	0.887	other localisation
jgi_Phatr2_34898_fgenesh1_pg.C_chr_6000271	Phatr2_34898	filtered	N	0.045	NA	NA	NA	NA	NA	NA	NA	NA	NA	Other	0.0586	0.0229	-	0.1166	0.8834	other localisation
jgi_Phatr2_34899_fgenesh1_pg.C_chr_6000272	Phatr2_34899	filtered	N	0.038	NA	NA	NA	NA	NA	NA	NA	NA	NA	Other	0.0535	0.0220	-	0.0972	0.9028	other localisation
jgi_Phatr2_34902_fgenesh1_pg.C_chr_6000275	Phatr2_34902	filtered	Y	0.635	34	3.714855185	TLTVAVLTFLVFSEVQTQFEPLGTH	34	3.714855185	TLTVAVLTFLVFSEVQTQFEPLGTH	No	0	0.861605117	ER	0.2101	0.6065	-	-	-	signal anchor
jgi_Phatr2_34905_fgenesh1_pg.C_chr_6000278	Phatr2_34905	filtered	N	0.033	NA	NA	NA	NA	NA	NA	NA	NA	NA	Other	0.0583	0.0233	-	0.1156	0.8844	other localisation
jgi_Phatr2_34908_fgenesh1_pg.C_chr_6000281	Phatr2_34908	filtered	Y	0.891	19	5.773118979	STVSSFTIPVRHSDQRAVLVFAGTK	19	5.773118979	STVSSFTIPVRHSDQRAVLVFAGTK	F	0	4.520453371	Plastid_high	0.8642	0.0436	0.1924	-	-	signal peptide
jgi_Phatr2_34919_fgenesh1_pg.C_chr_6000292	Phatr2_34919	filtered	Y	0.797	21	1.481780781	SVIDSIGNADTPEGYITVDANGTYT	23	1.769471382	IDSIGNADTPEGYITVDANGTYTFF	No	2	1.150383550	ER	0.7960	0.0511	0.0273	-	-	signal peptide
jgi_Phatr2_34920_fgenesh1_pg.C_chr_6000293	Phatr2_34920	filtered	N	0.032	NA	NA	NA	NA	NA	NA	NA	NA	NA	Other	0.0495	0.0211	-	0.1165	0.8835	other localisation
jgi_Phatr2_34923_fgenesh1_pg.C_chr_6000296	Phatr2_34923	filtered	N	0.041	NA	NA	NA	NA	NA	NA	NA	NA	NA	Other	0.0702	0.0247	-	0.1146	0.8854	other localisation
jgi_Phatr2_34924_fgenesh1_pg.C_chr_6000297	Phatr2_34924	filtered	N	0.094	NA	NA	NA	NA	NA	NA	NA	NA	NA	Other	0.1516	0.3958	-	0.1797	0.8203	other localisation
jgi_Phatr2_34931_fgenesh1_pg.C_chr_6000304	Phatr2_34931	filtered	N	0.160	NA	NA	NA	NA	NA	NA	NA	NA	NA	Other	0.1033	0.0353	-	0.1119	0.8881	other localisation
jgi_Phatr2_34932_fgenesh1_pg.C_chr_6000305	Phatr2_34932	filtered	Y	0.663	24	3.997276311	GFAPAVPDHNTAVRLSAKADASRSG	22	4.413877800	SSGFAPAVPDHNTAVRLSAKADASR	No	-2	1.543587810	ER	0.7365	0.0538	0.7503	-	-	chloroplast
jgi_Phatr2_34933_fgenesh1_pg.C_chr_6000306	Phatr2_34933	filtered	N	0.065	NA	NA	NA	NA	NA	NA	NA	NA	NA	Other	0.0624	0.0234	-	0.1030	0.897	other localisation
jgi_Phatr2_34936_fgenesh1_pg.C_chr_6000309	Phatr2_34936	filtered	N	0.099	NA	NA	NA	NA	NA	NA	NA	NA	NA	Other	0.2010	0.0485	-	0.2194	0.7806	other localisation
jgi_Phatr2_34938_fgenesh1_pg.C_chr_6000311	Phatr2_34938	filtered	N	0.035	NA	NA	NA	NA	NA	NA	NA	NA	NA	Other	0.0669	0.0244	-	0.1176	0.8824	other localisation
jgi_Phatr2_34943_fgenesh1_pg.C_chr_6000316	Phatr2_34943	filtered	N	0.035	NA	NA	NA	NA	NA	NA	NA	NA	NA	Other	0.0671	0.0249	-	0.1197	0.8803	other localisation
jgi_Phatr2_34944_fgenesh1_pg.C_chr_6000317	Phatr2_34944	filtered	N	0.152	NA	NA	NA	NA	NA	NA	NA	NA	NA	Other	0.0973	0.0294	-	0.1171	0.8829	other localisation
jgi_Phatr2_34949_fgenesh1_pg.C_chr_6000322	Phatr2_34949	filtered	N	0.058	NA	NA	NA	NA	NA	NA	NA	NA	NA	Other	0.0632	0.0237	-	0.1117	0.8883	other localisation
jgi_Phatr2_34956_fgenesh1_pg.C_chr_6000329	Phatr2_34956	filtered	N	0.043	NA	NA	NA	NA	NA	NA	NA	NA	NA	Other	0.0614	0.0236	-	0.1187	0.8813	other localisation
jgi_Phatr2_34957_fgenesh1_pg.C_chr_6000330	Phatr2_34957	filtered	Y	0.666	19	5.758970461	GSTTSFSAIGSFPVKSDSRFQVSHF	19	5.758970461	GSTTSFSAIGSFPVKSDSRFQVSHF	F	0	4.539694456	Plastid_high	0.6834	0.0576	0.4431	-	-	signal peptide
jgi_Phatr2_34964_fgenesh1_pg.C_chr_6000337	Phatr2_34964	filtered	Y	0.697	21	5.153972440	RMGDSFSSQCTKLPRRTALPSRRTN	21	5.153972440	RMGDSFSSQCTKLPRRTALPSRRTN	F	0	4.701847438	Plastid_high	0.6655	0.0590	0.0410	-	-	signal peptide
jgi_Phatr2_34965_fgenesh1_pg.C_chr_6000338	Phatr2_34965	filtered	N	0.048	NA	NA	NA	NA	NA	NA	NA	NA	NA	Other	0.0614	0.0233	-	0.1023	0.8977	other localisation
jgi_Phatr2_34966_fgenesh1_pg.C_chr_6000339	Phatr2_34966	filtered	N	0.119	NA	NA	NA	NA	NA	NA	NA	NA	NA	Other	0.1152	0.2368	-	0.4478	0.5522	other localisation
jgi_Phatr2_34971_fgenesh1_pg.C_chr_6000344	Phatr2_34971	filtered	N	0.060	NA	NA	NA	NA	NA	NA	NA	NA	NA	Other	0.0565	0.0226	-	0.1071	0.8929	other localisation
jgi_Phatr2_34974_fgenesh1_pg.C_chr_6000347	Phatr2_34974	filtered	N	0.340	NA	NA	NA	NA	NA	NA	NA	NA	NA	Other	0.2687	0.0473	-	0.1202	0.8798	other localisation
jgi_Phatr2_34975_fgenesh1_pg.C_chr_6000348	Phatr2_34975	filtered	N	0.026	NA	NA	NA	NA	NA	NA	NA	NA	NA	Other	0.0670	0.0245	-	0.1038	0.8962	other localisation
jgi_Phatr2_34976_fgenesh1_pg.C_chr_6000349	Phatr2_34976	filtered	N	0.204	NA	NA	NA	NA	NA	NA	NA	NA	NA	Other	0.1212	0.0335	-	0.0967	0.9033	other localisation
jgi_Phatr2_34978_fgenesh1_pg.C_chr_6000351	Phatr2_34978	filtered	Y	0.694	18	7.660130296	VMASAFSSSGRSPWAASEWCIQVNI	18	7.660130296	VMASAFSSSGRSPWAASEWCIQVNI	F	0	4.516651937	Plastid_high	0.6658	0.0614	0.4110	-	-	signal peptide
jgi_Phatr2_34984_fgenesh1_pg.C_chr_6000357	Phatr2_34984	filtered	N	0.080	NA	NA	NA	NA	NA	NA	NA	NA	NA	Other	0.0604	0.0233	-	0.1250	0.875	other localisation
jgi_Phatr2_34985_fgenesh1_pg.C_chr_6000358	Phatr2_34985	filtered	N	0.117	NA	NA	NA	NA	NA	NA	NA	NA	NA	Other	0.0773	0.0260	-	0.1019	0.8981	other localisation
jgi_Phatr2_34990_fgenesh1_pg.C_chr_6000363	Phatr2_34990	filtered	N	0.024	NA	NA	NA	NA	NA	NA	NA	NA	NA	Other	0.0570	0.0222	-	0.0920	0.908	other localisation
jgi_Phatr2_34991_fgenesh1_pg.C_chr_6000364	Phatr2_34991	filtered	N	0.253	NA	NA	NA	NA	NA	NA	NA	NA	NA	Other	0.1501	0.0384	-	0.7932	0.2068	mitochondrion
jgi_Phatr2_34994_fgenesh1_pg.C_chr_6000367	Phatr2_34994	filtered	Y	0.888	20	5.567194134	SAVAGFVVRPCTVCPSRNPSALAAT	20	5.567194134	SAVAGFVVRPCTVCPSRNPSALAAT	F	0	4.589349776	Plastid_high	0.8621	0.0438	0.4796	-	-	signal peptide
jgi_Phatr2_34995_fgenesh1_pg.C_chr_6000368	Phatr2_34995	filtered	Y	0.820	21	3.933198773	SRVSALSSKAPKAKFYGGAGIGRLV	21	3.933198773	SRVSALSSKAPKAKFYGGAGIGRLV	L	0	0.968377323	Plastid_low	0.7843	0.0566	0.0312	-	-	signal peptide
jgi_Phatr2_35002_fgenesh1_pg.C_chr_6000375	Phatr2_35002	filtered	N	0.040	NA	NA	NA	NA	NA	NA	NA	NA	NA	Other	0.0802	0.0272	-	0.1259	0.8741	other localisation
jgi_Phatr2_35009_fgenesh1_pg.C_chr_6000382	Phatr2_35009	filtered	Y	0.664	24	1.262292745	SVWRGHKHLFLQYDEKSFESAWFPP	23	1.497608903	VSVWRGHKHLFLQYDEKSFESAWFP	No	-1	0.808767579	ER	0.6600	0.0603	0.0458	-	-	signal peptide
jgi_Phatr2_35018_fgenesh1_pg.C_chr_6000391	Phatr2_35018	filtered	Y	0.676	22	3.337898353	FGIVAVNQLQNRQVLLLLWDSLWLP	22	3.337898353	FGIVAVNQLQNRQVLLLLWDSLWLP	No	0	0.861929591	ER	0.7526	0.0592	0.0335	-	-	signal peptide
jgi_Phatr2_35020_fgenesh1_pg.C_chr_6000393	Phatr2_35020	filtered	N	0.065	NA	NA	NA	NA	NA	NA	NA	NA	NA	Other	0.0633	0.0238	-	0.1129	0.8871	other localisation
jgi_Phatr2_35030_fgenesh1_pg.C_chr_6000403	Phatr2_35030	filtered	Y	0.465	23	1.848302509	NRAMCNVLYNRSYVQESYELDAMVE	21	3.221296471	MANRAMCNVLYNRSYVQESYELDAM	No	-2	0.820535312	ER	0.5196	0.0614	0.0370	-	-	signal peptide
jgi_Phatr2_35036_fgenesh1_pg.C_chr_6000409	Phatr2_35036	filtered	N	0.425	NA	NA	NA	NA	NA	NA	NA	NA	NA	Other	0.3394	0.3168	-	0.3239	0.6761	other localisation
jgi_Phatr2_35042_fgenesh1_pg.C_chr_6000415	Phatr2_35042	filtered	N	0.103	NA	NA	NA	NA	NA	NA	NA	NA	NA	Other	0.0798	0.0271	-	0.1010	0.899	other localisation
jgi_Phatr2_35048_fgenesh1_pg.C_chr_6000421	Phatr2_35048	filtered	N	0.016	NA	NA	NA	NA	NA	NA	NA	NA	NA	Other	0.0525	0.0222	-	0.0981	0.9019	other localisation
jgi_Phatr2_35050_fgenesh1_pg.C_chr_6000423	Phatr2_35050	filtered	N	0.192	NA	NA	NA	NA	NA	NA	NA	NA	NA	Other	0.3088	0.1234	-	0.1900	0.81	other localisation
jgi_Phatr2_35054_fgenesh1_pg.C_chr_6000427	Phatr2_35054	filtered	N	0.043	NA	NA	NA	NA	NA	NA	NA	NA	NA	Other	0.0788	0.0266	-	0.2076	0.7924	other localisation
jgi_Phatr2_35055_fgenesh1_pg.C_chr_6000428	Phatr2_35055	filtered	N	0.115	NA	NA	NA	NA	NA	NA	NA	NA	NA	Other	0.3053	0.0547	-	0.2779	0.7221	other localisation
jgi_Phatr2_35057_fgenesh1_pg.C_chr_6000430	Phatr2_35057	filtered	N	0.020	NA	NA	NA	NA	NA	NA	NA	NA	NA	Other	0.0677	0.0242	-	0.1201	0.8799	other localisation
jgi_Phatr2_35058_fgenesh1_pg.C_chr_6000431	Phatr2_35058	filtered	N	0.209	NA	NA	NA	NA	NA	NA	NA	NA	NA	Other	0.1594	0.0412	-	0.1342	0.8658	other localisation
jgi_Phatr2_35061_fgenesh1_pg.C_chr_6000434	Phatr2_35061	filtered	N	0.117	NA	NA	NA	NA	NA	NA	NA	NA	NA	Other	0.0774	0.0266	-	0.1274	0.8726	other localisation
jgi_Phatr2_35063_fgenesh1_pg.C_chr_6000436	Phatr2_35063	filtered	N	0.079	NA	NA	NA	NA	NA	NA	NA	NA	NA	Other	0.0597	0.0233	-	0.3003	0.6997	other localisation
jgi_Phatr2_35064_fgenesh1_pg.C_chr_6000437	Phatr2_35064	filtered	N	0.083	NA	NA	NA	NA	NA	NA	NA	NA	NA	Other	0.0809	0.0279	-	0.1598	0.8402	other localisation
jgi_Phatr2_35065_fgenesh1_pg.C_chr_6000438	Phatr2_35065	filtered	N	0.032	NA	NA	NA	NA	NA	NA	NA	NA	NA	Other	0.0835	0.0278	-	0.1222	0.8778	other localisation
jgi_Phatr2_35067_fgenesh1_pg.C_chr_6000440	Phatr2_35067	filtered	N	0.040	NA	NA	NA	NA	NA	NA	NA	NA	NA	Other	0.0647	0.0239	-	0.1518	0.8482	other localisation
jgi_Phatr2_35081_fgenesh1_pg.C_chr_7000002	Phatr2_35081	filtered	N	0.182	NA	NA	NA	NA	NA	NA	NA	NA	NA	Other	0.0890	0.0286	-	0.1131	0.8869	other localisation
jgi_Phatr2_35089_fgenesh1_pg.C_chr_7000010	Phatr2_35089	filtered	Y	0.851	27	5.241856879	TGVQAWAPPPSSFRAPPDTVDPLQS	27	5.241856879	TGVQAWAPPPSSFRAPPDTVDPLQS	W	0	2.456953580	Plastid_high	0.8003	0.0884	0.0671	-	-	signal peptide
jgi_Phatr2_35090_fgenesh1_pg.C_chr_7000011	Phatr2_35090	filtered	Y	0.824	28	8.042065455	GTSNAFVPPVYSHAFERPEKHKAAF	28	8.042065455	GTSNAFVPPVYSHAFERPEKHKAAF	F	0	5.087834803	Plastid_high	0.7895	0.0944	0.4613	-	-	signal peptide
jgi_Phatr2_35092_fgenesh1_pg.C_chr_7000013	Phatr2_35092	filtered	N	0.172	NA	NA	NA	NA	NA	NA	NA	NA	NA	Other	0.1517	0.0364	-	0.1416	0.8584	other localisation
jgi_Phatr2_35095_fgenesh1_pg.C_chr_7000016	Phatr2_35095	filtered	N	0.049	NA	NA	NA	NA	NA	NA	NA	NA	NA	Other	0.0706	0.0249	-	0.0907	0.9093	other localisation
jgi_Phatr2_35098_fgenesh1_pg.C_chr_7000019	Phatr2_35098	filtered	N	0.038	NA	NA	NA	NA	NA	NA	NA	NA	NA	Other	0.0593	0.0235	-	0.1177	0.8823	other localisation
jgi_Phatr2_35099_fgenesh1_pg.C_chr_7000020	Phatr2_35099	filtered	N	0.228	NA	NA	NA	NA	NA	NA	NA	NA	NA	Other	0.0860	0.0284	-	0.2190	0.781	other localisation
jgi_Phatr2_35101_fgenesh1_pg.C_chr_7000022	Phatr2_35101	filtered	Y	0.726	23	3.647243994	YYVLADDNPVTGAIRSESKEYIGCP	23	3.647243994	YYVLADDNPVTGAIRSESKEYIGCP	No	0	1.013206335	ER	0.7146	0.0896	0.0251	-	-	signal peptide
jgi_Phatr2_35102_fgenesh1_pg.C_chr_7000023	Phatr2_35102	filtered	Y	0.872	18	4.563056009	AIVQAQIPSDMPSDVPSGTPIQAPV	18	4.563056009	AIVQAQIPSDMPSDVPSGTPIQAPV	No	0	1.787516362	ER	0.8023	0.0517	0.0467	-	-	signal peptide
jgi_Phatr2_35118_fgenesh1_pg.C_chr_7000039	Phatr2_35118	filtered	N	0.330	NA	NA	NA	NA	NA	NA	NA	NA	NA	Other	0.1819	0.0403	-	0.6339	0.3661	mitochondrion
jgi_Phatr2_35126_fgenesh1_pg.C_chr_7000047	Phatr2_35126	filtered	N	0.053	NA	NA	NA	NA	NA	NA	NA	NA	NA	Other	0.0836	0.0269	-	0.0996	0.9004	other localisation
jgi_Phatr2_35135_fgenesh1_pg.C_chr_7000056	Phatr2_35135	filtered	N	0.266	NA	NA	NA	NA	NA	NA	NA	NA	NA	Other	0.1529	0.5551	-	-	-	signal anchor
jgi_Phatr2_35145_fgenesh1_pg.C_chr_7000066	Phatr2_35145	filtered	N	0.105	NA	NA	NA	NA	NA	NA	NA	NA	NA	Other	0.0913	0.0289	-	0.1027	0.8973	other localisation
jgi_Phatr2_35150_fgenesh1_pg.C_chr_7000071	Phatr2_35150	filtered	Y	0.443	24	3.871020994	PQVVAPRASKFPGSIQVSAVIFVGL	24	3.871020994	PQVVAPRASKFPGSIQVSAVIFVGL	No	0	1.204212404	ER	0.3364	0.0542	-	0.7111	0.2889	mitochondrion
jgi_Phatr2_35151_fgenesh1_pg.C_chr_7000072	Phatr2_35151	filtered	Y	0.720	19	3.916473494	PLSQAVSWLLISQRSKNLLPNLFKI	19	3.916473494	PLSQAVSWLLISQRSKNLLPNLFKI	No	0	1.201991578	ER	0.7961	0.0504	0.0352	-	-	signal peptide
jgi_Phatr2_35154_fgenesh1_pg.C_chr_7000075	Phatr2_35154	filtered	Y	0.821	20	4.907314282	TLASAWVSVGRDAPTRPPTNLAVSR	20	4.907314282	TLASAWVSVGRDAPTRPPTNLAVSR	W	0	1.641107849	Plastid_low	0.7549	0.0558	0.0381	-	-	signal peptide
jgi_Phatr2_35156_fgenesh1_pg.C_chr_7000077	Phatr2_35156	filtered	N	0.214	NA	NA	NA	NA	NA	NA	NA	NA	NA	Other	0.2389	0.1590	-	0.8197	0.1803	mitochondrion
jgi_Phatr2_35158_fgenesh1_pg.C_chr_7000079	Phatr2_35158	filtered	N	0.069	NA	NA	NA	NA	NA	NA	NA	NA	NA	Other	0.0640	0.0236	-	0.1009	0.8991	other localisation
jgi_Phatr2_35165_fgenesh1_pg.C_chr_7000086	Phatr2_35165	filtered	N	0.031	NA	NA	NA	NA	NA	NA	NA	NA	NA	Other	0.0711	0.0252	-	0.1015	0.8985	other localisation
jgi_Phatr2_35171_fgenesh1_pg.C_chr_7000092	Phatr2_35171	filtered	N	0.310	NA	NA	NA	NA	NA	NA	NA	NA	NA	Other	0.1259	0.0344	-	0.3521	0.6479	other localisation
jgi_Phatr2_35176_fgenesh1_pg.C_chr_7000097	Phatr2_35176	filtered	Y	0.922	21	3.527956368	TQVMADPDPMRTDVELELSCKNVKF	21	3.527956368	TQVMADPDPMRTDVELELSCKNVKF	No	0	0.802507516	ER	0.8433	0.0494	0.0204	-	-	signal peptide
jgi_Phatr2_35181_fgenesh1_pg.C_chr_7000102	Phatr2_35181	filtered	N	0.123	NA	NA	NA	NA	NA	NA	NA	NA	NA	Other	0.0746	0.0262	-	0.1459	0.8541	other localisation
jgi_Phatr2_35182_fgenesh1_pg.C_chr_7000103	Phatr2_35182	filtered	N	0.148	NA	NA	NA	NA	NA	NA	NA	NA	NA	Other	0.0953	0.0302	-	0.1317	0.8683	other localisation
jgi_Phatr2_35185_fgenesh1_pg.C_chr_7000106	Phatr2_35185	filtered	N	0.077	NA	NA	NA	NA	NA	NA	NA	NA	NA	Other	0.0892	0.0286	-	0.1181	0.8819	other localisation
jgi_Phatr2_35196_fgenesh1_pg.C_chr_7000117	Phatr2_35196	filtered	N	0.112	NA	NA	NA	NA	NA	NA	NA	NA	NA	Other	0.0830	0.0308	-	0.1103	0.8897	other localisation
jgi_Phatr2_35198_fgenesh1_pg.C_chr_7000119	Phatr2_35198	filtered	N	0.305	NA	NA	NA	NA	NA	NA	NA	NA	NA	Other	0.1670	0.5703	-	-	-	signal anchor
jgi_Phatr2_35200_fgenesh1_pg.C_chr_7000121	Phatr2_35200	filtered	N	0.210	NA	NA	NA	NA	NA	NA	NA	NA	NA	Other	0.0883	0.0285	-	0.4515	0.5485	other localisation
jgi_Phatr2_35217_fgenesh1_pg.C_chr_7000138	Phatr2_35217	filtered	N	0.051	NA	NA	NA	NA	NA	NA	NA	NA	NA	Other	0.0614	0.0231	-	0.0978	0.9022	other localisation
jgi_Phatr2_35224_fgenesh1_pg.C_chr_7000145	Phatr2_35224	filtered	Y	0.709	20	4.209749743	TPSLARSSAVNASAFVSSNGDTQIL	20	4.209749743	TPSLARSSAVNASAFVSSNGDTQIL	No	0	1.445584125	ER	0.6924	0.0611	0.9579	-	-	chloroplast
jgi_Phatr2_35233_fgenesh1_pg.C_chr_7000154	Phatr2_35233	filtered	N	0.055	NA	NA	NA	NA	NA	NA	NA	NA	NA	Other	0.0587	0.0231	-	0.1100	0.89	other localisation
jgi_Phatr2_35237_fgenesh1_pg.C_chr_7000158	Phatr2_35237	filtered	N	0.056	NA	NA	NA	NA	NA	NA	NA	NA	NA	Other	0.0614	0.0230	-	0.1049	0.8951	other localisation
jgi_Phatr2_35240_fgenesh1_pg.C_chr_7000161	Phatr2_35240	filtered	N	0.034	NA	NA	NA	NA	NA	NA	NA	NA	NA	Other	0.0739	0.0256	-	0.1120	0.888	other localisation
jgi_Phatr2_35250_fgenesh1_pg.C_chr_7000171	Phatr2_35250	filtered	N	0.264	NA	NA	NA	NA	NA	NA	NA	NA	NA	Other	0.2995	0.1378	-	0.3208	0.6792	other localisation
jgi_Phatr2_35252_fgenesh1_pg.C_chr_7000173	Phatr2_35252	filtered	N	0.040	NA	NA	NA	NA	NA	NA	NA	NA	NA	Other	0.0618	0.0233	-	0.1020	0.898	other localisation
jgi_Phatr2_35253_fgenesh1_pg.C_chr_7000174	Phatr2_35253	filtered	N	0.043	NA	NA	NA	NA	NA	NA	NA	NA	NA	Other	0.0619	0.0233	-	0.0923	0.9077	other localisation
jgi_Phatr2_35262_fgenesh1_pg.C_chr_7000183	Phatr2_35262	filtered	N	0.071	NA	NA	NA	NA	NA	NA	NA	NA	NA	Other	0.0766	0.0260	-	0.1459	0.8541	other localisation
jgi_Phatr2_35267_fgenesh1_pg.C_chr_7000188	Phatr2_35267	filtered	Y	0.613	33	7.369006355	STTYAFPITPSTQHRVSHRERVPVL	33	7.369006355	STTYAFPITPSTQHRVSHRERVPVL	F	0	4.299321720	Plastid_high	0.4506	0.3201	0.8282	-	-	chloroplast
jgi_Phatr2_35296_fgenesh1_pg.C_chr_7000217	Phatr2_35296	filtered	N	0.124	NA	NA	NA	NA	NA	NA	NA	NA	NA	Other	0.0672	0.0250	-	0.2364	0.7636	other localisation
jgi_Phatr2_35301_fgenesh1_pg.C_chr_7000222	Phatr2_35301	filtered	Y	0.853	23	6.331041280	STTVGFLPRLPVRHLSPSISDALSR	23	6.331041280	STTVGFLPRLPVRHLSPSISDALSR	F	0	5.212786718	Plastid_high	0.7984	0.0919	0.3418	-	-	signal peptide
jgi_Phatr2_35303_fgenesh1_pg.C_chr_7000224	Phatr2_35303	filtered	N	0.240	NA	NA	NA	NA	NA	NA	NA	NA	NA	Other	0.1010	0.0309	-	0.3009	0.6991	other localisation
jgi_Phatr2_35304_fgenesh1_pg.C_chr_7000225	Phatr2_35304	filtered	N	0.116	NA	NA	NA	NA	NA	NA	NA	NA	NA	Other	0.1318	0.0334	-	0.1400	0.86	other localisation
jgi_Phatr2_35311_fgenesh1_pg.C_chr_7000232	Phatr2_35311	filtered	N	0.023	NA	NA	NA	NA	NA	NA	NA	NA	NA	Other	0.0559	0.0224	-	0.1630	0.837	other localisation
jgi_Phatr2_35314_fgenesh1_pg.C_chr_7000235	Phatr2_35314	filtered	N	0.167	NA	NA	NA	NA	NA	NA	NA	NA	NA	Other	0.0840	0.0276	-	0.1255	0.8745	other localisation
jgi_Phatr2_35318_fgenesh1_pg.C_chr_7000239	Phatr2_35318	filtered	Y	0.664	25	4.151900322	SLTSARFRSTSAALRVQGGSLTFGG	26	5.112492623	LTSARFRSTSAALRVQGGSLTFGGE	F	1	4.492541151	Plastid_low	0.6598	0.0613	0.0362	-	-	signal peptide
jgi_Phatr2_35319_fgenesh1_pg.C_chr_7000240	Phatr2_35319	filtered	N	0.122	NA	NA	NA	NA	NA	NA	NA	NA	NA	Other	0.0869	0.0278	-	0.1309	0.8691	other localisation
jgi_Phatr2_35332_fgenesh1_pg.C_chr_7000253	Phatr2_35332	filtered	N	0.077	NA	NA	NA	NA	NA	NA	NA	NA	NA	Other	0.0592	0.0244	-	0.1319	0.8681	other localisation
jgi_Phatr2_35336_fgenesh1_pg.C_chr_7000257	Phatr2_35336	filtered	Y	0.771	20	7.450393629	VTGSAFSLLPLQLKSPNRLAAGGSS	20	7.450393629	VTGSAFSLLPLQLKSPNRLAAGGSS	F	0	4.627988353	Plastid_high	0.7272	0.0581	0.7589	-	-	chloroplast
jgi_Phatr2_35343_fgenesh1_pg.C_chr_7000264	Phatr2_35343	filtered	N	0.173	NA	NA	NA	NA	NA	NA	NA	NA	NA	Other	0.1054	0.0326	-	0.1187	0.8813	other localisation
jgi_Phatr2_35344_fgenesh1_pg.C_chr_7000265	Phatr2_35344	filtered	N	0.035	NA	NA	NA	NA	NA	NA	NA	NA	NA	Other	0.0657	0.0245	-	0.0969	0.9031	other localisation
jgi_Phatr2_35345_fgenesh1_pg.C_chr_7000266	Phatr2_35345	filtered	Y	0.706	16	5.435267919	KSSLSFPQLSRSRLMSGQSGSFRQR	16	5.435267919	KSSLSFPQLSRSRLMSGQSGSFRQR	F	0	4.403656643	Plastid_high	0.6211	0.0615	0.0339	-	-	signal peptide
jgi_Phatr2_35346_fgenesh1_pg.C_chr_7000267	Phatr2_35346	filtered	N	0.173	NA	NA	NA	NA	NA	NA	NA	NA	NA	Other	0.1054	0.0326	-	0.1188	0.8812	other localisation
jgi_Phatr2_35355_fgenesh1_pg.C_chr_7000276	Phatr2_35355	filtered	N	0.164	NA	NA	NA	NA	NA	NA	NA	NA	NA	Other	0.1290	0.0343	-	0.1133	0.8867	other localisation
jgi_Phatr2_35363_fgenesh1_pg.C_chr_7000284	Phatr2_35363	filtered	Y	0.768	20	6.998520817	QLVTAFLSSLQPATVHQAGKDQKVL	20	6.998520817	QLVTAFLSSLQPATVHQAGKDQKVL	F	0	4.254868113	Plastid_high	0.7602	0.0960	0.4740	-	-	signal peptide
jgi_Phatr2_35370_fgenesh1_pg.C_chr_7000291	Phatr2_35370	filtered	Y	0.708	19	1.437013009	CTVRCRSWRNIEPLHGWNENDTSGT	19	1.437013009	CTVRCRSWRNIEPLHGWNENDTSGT	No	0	0.808349267	ER	0.7342	0.0566	0.0112	-	-	signal peptide
jgi_Phatr2_35378_fgenesh1_pg.C_chr_7000299	Phatr2_35378	filtered	N	0.258	NA	NA	NA	NA	NA	NA	NA	NA	NA	Other	0.2024	0.0622	-	0.8343	0.1657	mitochondrion
jgi_Phatr2_35383_fgenesh1_pg.C_chr_7000304	Phatr2_35383	filtered	N	0.234	NA	NA	NA	NA	NA	NA	NA	NA	NA	Other	0.1110	0.0318	-	0.0963	0.9037	other localisation
jgi_Phatr2_35386_fgenesh1_pg.C_chr_7000307	Phatr2_35386	filtered	N	0.178	NA	NA	NA	NA	NA	NA	NA	NA	NA	Other	0.0879	0.0282	-	0.2477	0.7523	other localisation
jgi_Phatr2_35395_fgenesh1_pg.C_chr_7000316	Phatr2_35395	filtered	N	0.028	NA	NA	NA	NA	NA	NA	NA	NA	NA	Other	0.0608	0.0231	-	0.0962	0.9038	other localisation
jgi_Phatr2_35396_fgenesh1_pg.C_chr_7000317	Phatr2_35396	filtered	N	0.038	NA	NA	NA	NA	NA	NA	NA	NA	NA	Other	0.0634	0.0237	-	0.1021	0.8979	other localisation
jgi_Phatr2_35397_fgenesh1_pg.C_chr_7000318	Phatr2_35397	filtered	N	0.167	NA	NA	NA	NA	NA	NA	NA	NA	NA	Other	0.0812	0.0277	-	0.4465	0.5535	other localisation
jgi_Phatr2_35400_fgenesh1_pg.C_chr_7000321	Phatr2_35400	filtered	Y	0.875	24	1.965704478	REAHCQSFGKSGLSRNRQRQFFLRG	26	4.993451086	AHCQSFGKSGLSRNRQRQFFLRGSV	F	2	4.368861994	Plastid_low	0.8323	0.0505	0.0704	-	-	signal peptide
jgi_Phatr2_35406_fgenesh1_pg.C_chr_7000327	Phatr2_35406	filtered	N	0.350	NA	NA	NA	NA	NA	NA	NA	NA	NA	Other	0.4146	0.0545	-	0.4438	0.5562	other localisation
jgi_Phatr2_35416_fgenesh1_pg.C_chr_7000337	Phatr2_35416	filtered	Y	0.594	20	2.146605505	SYAFTGKNPISTRAGSALGNVARPS	18	7.388713288	AWSYAFTGKNPISTRAGSALGNVAR	F	-2	4.657679141	Plastid_low	0.5532	0.1444	0.3147	-	-	signal peptide
jgi_Phatr2_35419_fgenesh1_pg.C_chr_7000340	Phatr2_35419	filtered	N	0.045	NA	NA	NA	NA	NA	NA	NA	NA	NA	Other	0.0567	0.0222	-	0.1154	0.8846	other localisation
jgi_Phatr2_35424_fgenesh1_pg.C_chr_7000345	Phatr2_35424	filtered	N	0.272	NA	NA	NA	NA	NA	NA	NA	NA	NA	Other	0.2967	0.1684	-	0.1544	0.8456	other localisation
jgi_Phatr2_35442_fgenesh1_pg.C_chr_7000363	Phatr2_35442	filtered	N	0.029	NA	NA	NA	NA	NA	NA	NA	NA	NA	Other	0.0604	0.0253	-	0.3340	0.666	other localisation
jgi_Phatr2_35443_fgenesh1_pg.C_chr_7000364	Phatr2_35443	filtered	N	0.137	NA	NA	NA	NA	NA	NA	NA	NA	NA	Other	0.0901	0.0315	-	0.1059	0.8941	other localisation
jgi_Phatr2_35444_fgenesh1_pg.C_chr_7000365	Phatr2_35444	filtered	N	0.089	NA	NA	NA	NA	NA	NA	NA	NA	NA	Other	0.0841	0.0277	-	0.1357	0.8643	other localisation
jgi_Phatr2_35445_fgenesh1_pg.C_chr_7000366	Phatr2_35445	filtered	N	0.132	NA	NA	NA	NA	NA	NA	NA	NA	NA	Other	0.0791	0.0272	-	0.1281	0.8719	other localisation
jgi_Phatr2_35448_fgenesh1_pg.C_chr_7000369	Phatr2_35448	filtered	N	0.158	NA	NA	NA	NA	NA	NA	NA	NA	NA	Other	0.1495	0.1508	-	0.2113	0.7887	other localisation
jgi_Phatr2_35460_fgenesh1_pg.C_chr_7000381	Phatr2_35460	filtered	N	0.079	NA	NA	NA	NA	NA	NA	NA	NA	NA	Other	0.0656	0.0249	-	0.1959	0.8041	other localisation
jgi_Phatr2_35461_fgenesh1_pg.C_chr_7000382	Phatr2_35461	filtered	N	0.080	NA	NA	NA	NA	NA	NA	NA	NA	NA	Other	0.0628	0.0244	-	0.1251	0.8749	other localisation
jgi_Phatr2_35463_fgenesh1_pg.C_chr_7000384	Phatr2_35463	filtered	N	0.078	NA	NA	NA	NA	NA	NA	NA	NA	NA	Other	0.0631	0.0245	-	0.1055	0.8945	other localisation
jgi_Phatr2_35464_fgenesh1_pg.C_chr_7000385	Phatr2_35464	filtered	Y	0.456	23	1.250532828	EVGMGMVGKNRKTGKIPTWIKRDGK	23	1.250532828	EVGMGMVGKNRKTGKIPTWIKRDGK	No	0	0.791031744	ER	0.3213	0.0586	-	0.2299	0.7701	other localisation
jgi_Phatr2_35472_fgenesh1_pg.C_chr_7000393	Phatr2_35472	filtered	N	0.076	NA	NA	NA	NA	NA	NA	NA	NA	NA	Other	0.1309	0.1241	-	0.1691	0.8309	other localisation
jgi_Phatr2_35473_fgenesh1_pg.C_chr_7000394	Phatr2_35473	filtered	N	0.093	NA	NA	NA	NA	NA	NA	NA	NA	NA	Other	0.0971	0.4848	-	-	-	signal anchor
jgi_Phatr2_35478_fgenesh1_pg.C_chr_7000399	Phatr2_35478	filtered	N	0.016	NA	NA	NA	NA	NA	NA	NA	NA	NA	Other	0.0516	0.0216	-	0.1235	0.8765	other localisation
jgi_Phatr2_35488_fgenesh1_pg.C_chr_8000010	Phatr2_35488	filtered	N	0.020	NA	NA	NA	NA	NA	NA	NA	NA	NA	Other	0.0675	0.0241	-	0.1551	0.8449	other localisation
jgi_Phatr2_35490_fgenesh1_pg.C_chr_8000012	Phatr2_35490	filtered	N	0.083	NA	NA	NA	NA	NA	NA	NA	NA	NA	Other	0.0874	0.0298	-	0.1059	0.8941	other localisation
jgi_Phatr2_35493_fgenesh1_pg.C_chr_8000015	Phatr2_35493	filtered	N	0.195	NA	NA	NA	NA	NA	NA	NA	NA	NA	Other	0.1282	0.0359	-	0.1221	0.8779	other localisation
jgi_Phatr2_35498_fgenesh1_pg.C_chr_8000020	Phatr2_35498	filtered	N	0.083	NA	NA	NA	NA	NA	NA	NA	NA	NA	Other	0.0671	0.0242	-	0.2026	0.7974	other localisation
jgi_Phatr2_35504_fgenesh1_pg.C_chr_8000026	Phatr2_35504	filtered	N	0.032	NA	NA	NA	NA	NA	NA	NA	NA	NA	Other	0.0534	0.0219	-	0.1182	0.8818	other localisation
jgi_Phatr2_35507_fgenesh1_pg.C_chr_8000029	Phatr2_35507	filtered	Y	0.708	22	3.650369060	QESWARGFLSKDFRKKLRRHFESAS	24	5.446330299	SWARGFLSKDFRKKLRRHFESASPA	F	2	4.332541245	Plastid_low	0.8064	0.0514	0.1565	-	-	signal peptide
jgi_Phatr2_35508_fgenesh1_pg.C_chr_8000030	Phatr2_35508	filtered	N	0.305	NA	NA	NA	NA	NA	NA	NA	NA	NA	Other	0.3295	0.1303	-	0.1778	0.8222	other localisation
jgi_Phatr2_35509_fgenesh1_pg.C_chr_8000031	Phatr2_35509	filtered	N	0.145	NA	NA	NA	NA	NA	NA	NA	NA	NA	Other	0.0750	0.0292	-	0.3131	0.6869	other localisation
jgi_Phatr2_35510_fgenesh1_pg.C_chr_8000032	Phatr2_35510	filtered	Y	0.763	27	2.426062354	GSMHGKNPVGVVQAYIVAPARDSTW	27	2.426062354	GSMHGKNPVGVVQAYIVAPARDSTW	No	0	1.590825875	ER	0.6421	0.0554	0.0342	-	-	signal peptide
jgi_Phatr2_35513_fgenesh1_pg.C_chr_8000035	Phatr2_35513	filtered	N	0.074	NA	NA	NA	NA	NA	NA	NA	NA	NA	Other	0.0816	0.0279	-	0.1861	0.8139	other localisation
jgi_Phatr2_35516_fgenesh1_pg.C_chr_8000038	Phatr2_35516	filtered	N	0.220	NA	NA	NA	NA	NA	NA	NA	NA	NA	Other	0.1458	0.0379	-	0.7579	0.2421	mitochondrion
jgi_Phatr2_35518_fgenesh1_pg.C_chr_8000040	Phatr2_35518	filtered	N	0.268	NA	NA	NA	NA	NA	NA	NA	NA	NA	Other	0.2423	0.2760	-	0.3606	0.6394	other localisation
jgi_Phatr2_35519_fgenesh1_pg.C_chr_8000041	Phatr2_35519	filtered	N	0.033	NA	NA	NA	NA	NA	NA	NA	NA	NA	Other	0.0615	0.0229	-	0.1151	0.8849	other localisation
jgi_Phatr2_35520_fgenesh1_pg.C_chr_8000042	Phatr2_35520	filtered	Y	0.721	21	4.160614339	STVLALDSDTVPLRGAPRSPDETHS	21	4.160614339	STVLALDSDTVPLRGAPRSPDETHS	L	0	1.141433159	Plastid_low	0.6994	0.0598	0.2527	-	-	signal peptide
jgi_Phatr2_35525_fgenesh1_pg.C_chr_8000047	Phatr2_35525	filtered	N	0.108	NA	NA	NA	NA	NA	NA	NA	NA	NA	Other	0.1204	0.3130	-	0.1480	0.852	other localisation
jgi_Phatr2_35537_fgenesh1_pg.C_chr_8000059	Phatr2_35537	filtered	Y	0.860	20	3.434912206	IGGYAEELSRAQRVSFGEQKTRNAQ	20	3.434912206	IGGYAEELSRAQRVSFGEQKTRNAQ	No	0	1.012252241	ER	0.8035	0.0526	0.1558	-	-	signal peptide
jgi_Phatr2_35540_fgenesh1_pg.C_chr_8000062	Phatr2_35540	filtered	Y	0.864	20	3.506672458	IGVYAEEISLEPRESFGKQKTRNAQ	20	3.506672458	IGVYAEEISLEPRESFGKQKTRNAQ	No	0	0.850588489	ER	0.7929	0.0529	0.0222	-	-	signal peptide
jgi_Phatr2_35545_fgenesh1_pg.C_chr_8000067	Phatr2_35545	filtered	N	0.102	NA	NA	NA	NA	NA	NA	NA	NA	NA	Other	0.1364	0.2259	-	0.2381	0.7619	other localisation
jgi_Phatr2_35554_fgenesh1_pg.C_chr_8000076	Phatr2_35554	filtered	N	0.162	NA	NA	NA	NA	NA	NA	NA	NA	NA	Other	0.0719	0.0257	-	0.1579	0.8421	other localisation
jgi_Phatr2_35556_fgenesh1_pg.C_chr_8000078	Phatr2_35556	filtered	N	0.020	NA	NA	NA	NA	NA	NA	NA	NA	NA	Other	0.0509	0.0214	-	0.0997	0.9003	other localisation
jgi_Phatr2_35557_fgenesh1_pg.C_chr_8000079	Phatr2_35557	filtered	N	0.390	NA	NA	NA	NA	NA	NA	NA	NA	NA	Other	0.1567	0.0404	-	0.6121	0.3879	mitochondrion
jgi_Phatr2_35561_fgenesh1_pg.C_chr_8000083	Phatr2_35561	filtered	Y	0.446	16	4.429480433	ARVCAATTFLAMLSSHTSRFAVRAF	16	4.429480433	ARVCAATTFLAMLSSHTSRFAVRAF	No	0	1.695551919	ER	0.4983	0.0633	0.3360	-	-	signal peptide
jgi_Phatr2_35562_fgenesh1_pg.C_chr_8000084	Phatr2_35562	filtered	N	0.412	NA	NA	NA	NA	NA	NA	NA	NA	NA	Other	0.2477	0.3420	-	0.3046	0.6954	other localisation
jgi_Phatr2_35564_fgenesh1_pg.C_chr_8000086	Phatr2_35564	filtered	N	0.180	NA	NA	NA	NA	NA	NA	NA	NA	NA	Other	0.1647	0.0384	-	0.1295	0.8705	other localisation
jgi_Phatr2_35566_fgenesh1_pg.C_chr_8000088	Phatr2_35566	filtered	N	0.045	NA	NA	NA	NA	NA	NA	NA	NA	NA	Other	0.0662	0.0243	-	0.1070	0.893	other localisation
jgi_Phatr2_35568_fgenesh1_pg.C_chr_8000090	Phatr2_35568	filtered	N	0.287	NA	NA	NA	NA	NA	NA	NA	NA	NA	Other	0.3505	0.2025	-	0.2830	0.717	other localisation
jgi_Phatr2_35573_fgenesh1_pg.C_chr_8000095	Phatr2_35573	filtered	N	0.056	NA	NA	NA	NA	NA	NA	NA	NA	NA	Other	0.0658	0.0246	-	0.1044	0.8956	other localisation
jgi_Phatr2_35579_fgenesh1_pg.C_chr_8000101	Phatr2_35579	filtered	Y	0.750	32	4.437209857	GSTFAVPRLTTSPAPSSSWMIYSRF	30	5.411618914	FVGSTFAVPRLTTSPAPSSSWMIYS	F	-2	5.062890794	Plastid_low	0.5939	0.2401	0.3881	-	-	signal peptide
jgi_Phatr2_35580_fgenesh1_pg.C_chr_8000102	Phatr2_35580	filtered	N	0.033	NA	NA	NA	NA	NA	NA	NA	NA	NA	Other	0.0623	0.0239	-	0.1182	0.8818	other localisation
jgi_Phatr2_35582_fgenesh1_pg.C_chr_8000104	Phatr2_35582	filtered	N	0.210	NA	NA	NA	NA	NA	NA	NA	NA	NA	Other	0.1565	0.0368	-	0.3654	0.6346	other localisation
jgi_Phatr2_35587_fgenesh1_pg.C_chr_8000109	Phatr2_35587	filtered	Y	0.806	19	8.454606259	GTTNAFVPSVRSAASLHGRDSLQTQ	19	8.454606259	GTTNAFVPSVRSAASLHGRDSLQTQ	F	0	5.415494152	Plastid_high	0.8142	0.0524	0.8036	-	-	chloroplast
jgi_Phatr2_35589_fgenesh1_pg.C_chr_8000111	Phatr2_35589	filtered	Y	0.759	21	4.283764095	SIVSALFNRSSSTWRAVTEMGSTLS	22	5.047232611	IVSALFNRSSSTWRAVTEMGSTLSN	F	1	4.628691167	Plastid_low	0.7217	0.0914	0.0525	-	-	signal peptide
jgi_Phatr2_35590_fgenesh1_pg.C_chr_8000112	Phatr2_35590	filtered	N	0.024	NA	NA	NA	NA	NA	NA	NA	NA	NA	Other	0.0575	0.0223	-	0.1164	0.8836	other localisation
jgi_Phatr2_35592_fgenesh1_pg.C_chr_8000114	Phatr2_35592	filtered	N	0.053	NA	NA	NA	NA	NA	NA	NA	NA	NA	Other	0.0707	0.0253	-	0.1284	0.8716	other localisation
jgi_Phatr2_35594_fgenesh1_pg.C_chr_8000116	Phatr2_35594	filtered	N	0.153	NA	NA	NA	NA	NA	NA	NA	NA	NA	Other	0.0899	0.0286	-	0.1188	0.8812	other localisation
jgi_Phatr2_35595_fgenesh1_pg.C_chr_8000117	Phatr2_35595	filtered	Y	0.594	28	4.373987089	ASAAATVWIIRKRRRHETAEECRIT	26	4.660093811	ATASAAATVWIIRKRRRHETAEECR	No	-2	1.213449641	ER	0.6243	0.1068	0.0306	-	-	signal peptide
jgi_Phatr2_35603_fgenesh1_pg.C_chr_8000125	Phatr2_35603	filtered	Y	0.634	16	1.902533937	VGVRSGDLGKLYFGSSPLPTLRTIA	16	1.902533937	VGVRSGDLGKLYFGSSPLPTLRTIA	No	0	1.126814508	ER	0.5115	0.1635	0.0250	-	-	signal peptide
jgi_Phatr2_35605_fgenesh1_pg.C_chr_8000127	Phatr2_35605	filtered	Y	0.732	28	1.476614132	SIIMSTINTPLAIGEDFDTLSDPYL	30	2.325660436	IMSTINTPLAIGEDFDTLSDPYLSN	No	2	1.974909627	ER	0.6565	0.1702	0.1647	-	-	signal peptide
jgi_Phatr2_35616_fgenesh1_pg.C_chr_8000138	Phatr2_35616	filtered	Y	0.644	27	1.674442810	PLGSLYVLLCSLATGTFPHYQLAYQ	27	1.674442810	PLGSLYVLLCSLATGTFPHYQLAYQ	Y	0	1.292038910	Plastid_low	0.6467	0.1362	0.0368	-	-	signal peptide
jgi_Phatr2_35620_fgenesh1_pg.C_chr_8000142	Phatr2_35620	filtered	N	0.125	NA	NA	NA	NA	NA	NA	NA	NA	NA	Other	0.1719	0.0401	-	0.3064	0.6936	other localisation
jgi_Phatr2_35623_fgenesh1_pg.C_chr_8000145	Phatr2_35623	filtered	Y	0.617	20	4.308929196	GGAAAAALVMAALAYRKFDKANAGA	20	4.308929196	GGAAAAALVMAALAYRKFDKANAGA	No	0	1.185066025	ER	0.6852	0.1096	0.0317	-	-	signal peptide
jgi_Phatr2_35625_fgenesh1_pg.C_chr_8000147	Phatr2_35625	filtered	Y	0.835	22	4.138607145	AQAIASSFGGTTWAPIFAGRSHKAI	24	5.501910928	AIASSFGGTTWAPIFAGRSHKAISR	F	2	4.186294631	Plastid_low	0.8456	0.0464	0.7499	-	-	chloroplast
jgi_Phatr2_35627_fgenesh1_pg.C_chr_8000149	Phatr2_35627	filtered	N	0.021	NA	NA	NA	NA	NA	NA	NA	NA	NA	Other	0.0511	0.0214	-	0.1000	0.9	other localisation
jgi_Phatr2_35637_fgenesh1_pg.C_chr_8000159	Phatr2_35637	filtered	N	0.151	NA	NA	NA	NA	NA	NA	NA	NA	NA	Other	0.2497	0.1272	-	0.1552	0.8448	other localisation
jgi_Phatr2_35638_fgenesh1_pg.C_chr_8000160	Phatr2_35638	filtered	N	0.079	NA	NA	NA	NA	NA	NA	NA	NA	NA	Other	0.0693	0.0265	-	0.1101	0.8899	other localisation
jgi_Phatr2_35640_fgenesh1_pg.C_chr_8000162	Phatr2_35640	filtered	N	0.082	NA	NA	NA	NA	NA	NA	NA	NA	NA	Other	0.1101	0.0396	-	0.1414	0.8586	other localisation
jgi_Phatr2_35642_fgenesh1_pg.C_chr_8000164	Phatr2_35642	filtered	N	0.036	NA	NA	NA	NA	NA	NA	NA	NA	NA	Other	0.0562	0.0226	-	0.1396	0.8604	other localisation
jgi_Phatr2_35643_fgenesh1_pg.C_chr_8000165	Phatr2_35643	filtered	N	0.082	NA	NA	NA	NA	NA	NA	NA	NA	NA	Other	0.0916	0.0289	-	0.1241	0.8759	other localisation
jgi_Phatr2_35644_fgenesh1_pg.C_chr_8000166	Phatr2_35644	filtered	N	0.261	NA	NA	NA	NA	NA	NA	NA	NA	NA	Other	0.1206	0.0344	-	0.2355	0.7645	other localisation
jgi_Phatr2_35647_fgenesh1_pg.C_chr_8000169	Phatr2_35647	filtered	N	0.048	NA	NA	NA	NA	NA	NA	NA	NA	NA	Other	0.0644	0.0240	-	0.1807	0.8193	other localisation
jgi_Phatr2_35659_fgenesh1_pg.C_chr_8000181	Phatr2_35659	filtered	N	0.094	NA	NA	NA	NA	NA	NA	NA	NA	NA	Other	0.0727	0.0259	-	0.1016	0.8984	other localisation
jgi_Phatr2_35662_fgenesh1_pg.C_chr_8000184	Phatr2_35662	filtered	N	0.098	NA	NA	NA	NA	NA	NA	NA	NA	NA	Other	0.0828	0.0276	-	0.1134	0.8866	other localisation
jgi_Phatr2_35669_fgenesh1_pg.C_chr_8000191	Phatr2_35669	filtered	N	0.101	NA	NA	NA	NA	NA	NA	NA	NA	NA	Other	0.0754	0.0263	-	0.1956	0.8044	other localisation
jgi_Phatr2_35670_fgenesh1_pg.C_chr_8000192	Phatr2_35670	filtered	N	0.020	NA	NA	NA	NA	NA	NA	NA	NA	NA	Other	0.0626	0.0241	-	0.1093	0.8907	other localisation
jgi_Phatr2_35678_fgenesh1_pg.C_chr_8000200	Phatr2_35678	filtered	Y	0.598	26	4.225476451	SMADAQENSTLVCGLATSPCPAGCW	26	4.225476451	SMADAQENSTLVCGLATSPCPAGCW	No	0	1.137660447	ER	0.6748	0.0601	0.0528	-	-	signal peptide
jgi_Phatr2_35680_fgenesh1_pg.C_chr_8000202	Phatr2_35680	filtered	N	0.119	NA	NA	NA	NA	NA	NA	NA	NA	NA	Other	0.0903	0.0284	-	0.1224	0.8776	other localisation
jgi_Phatr2_35684_fgenesh1_pg.C_chr_8000206	Phatr2_35684	filtered	N	0.041	NA	NA	NA	NA	NA	NA	NA	NA	NA	Other	0.0656	0.0242	-	0.1018	0.8982	other localisation
jgi_Phatr2_35688_fgenesh1_pg.C_chr_8000210	Phatr2_35688	filtered	N	0.083	NA	NA	NA	NA	NA	NA	NA	NA	NA	Other	0.0702	0.0253	-	0.1179	0.8821	other localisation
jgi_Phatr2_35691_fgenesh1_pg.C_chr_8000213	Phatr2_35691	filtered	N	0.161	NA	NA	NA	NA	NA	NA	NA	NA	NA	Other	0.1434	0.0356	-	0.4610	0.539	other localisation
jgi_Phatr2_35692_fgenesh1_pg.C_chr_8000214	Phatr2_35692	filtered	N	0.037	NA	NA	NA	NA	NA	NA	NA	NA	NA	Other	0.0582	0.0225	-	0.1367	0.8633	other localisation
jgi_Phatr2_35694_fgenesh1_pg.C_chr_8000216	Phatr2_35694	filtered	Y	0.633	21	3.225571423	PFLCAVFVLDLRTTNRFNIWSGARL	22	4.666962086	FLCAVFVLDLRTTNRFNIWSGARLQ	F	1	4.418823147	Plastid_low	0.4191	0.3409	0.0482	-	-	signal peptide
jgi_Phatr2_35698_fgenesh1_pg.C_chr_8000220	Phatr2_35698	filtered	N	0.081	NA	NA	NA	NA	NA	NA	NA	NA	NA	Other	0.0749	0.0261	-	0.1200	0.88	other localisation
jgi_Phatr2_35702_fgenesh1_pg.C_chr_8000224	Phatr2_35702	filtered	N	0.044	NA	NA	NA	NA	NA	NA	NA	NA	NA	Other	0.0621	0.0234	-	0.1268	0.8732	other localisation
jgi_Phatr2_35713_fgenesh1_pg.C_chr_8000235	Phatr2_35713	filtered	N	0.011	NA	NA	NA	NA	NA	NA	NA	NA	NA	Other	0.0494	0.0211	-	0.1047	0.8953	other localisation
jgi_Phatr2_35714_fgenesh1_pg.C_chr_8000236	Phatr2_35714	filtered	N	0.192	NA	NA	NA	NA	NA	NA	NA	NA	NA	Other	0.0963	0.0295	-	0.0980	0.902	other localisation
jgi_Phatr2_35721_fgenesh1_pg.C_chr_8000243	Phatr2_35721	filtered	N	0.071	NA	NA	NA	NA	NA	NA	NA	NA	NA	Other	0.0661	0.0242	-	0.1054	0.8946	other localisation
jgi_Phatr2_35733_fgenesh1_pg.C_chr_8000255	Phatr2_35733	filtered	Y	0.460	22	3.443065918	FGTFAVPIKCAAVRKVDVDPLVLQT	20	4.604359444	VAFGTFAVPIKCAAVRKVDVDPLVL	F	-2	4.424442712	Plastid_low	0.5305	0.2096	0.2506	-	-	signal peptide
jgi_Phatr2_35734_fgenesh1_pg.C_chr_8000256	Phatr2_35734	filtered	N	0.066	NA	NA	NA	NA	NA	NA	NA	NA	NA	Other	0.0615	0.0234	-	0.1013	0.8987	other localisation
jgi_Phatr2_35739_fgenesh1_pg.C_chr_8000261	Phatr2_35739	filtered	N	0.189	NA	NA	NA	NA	NA	NA	NA	NA	NA	Other	0.1177	0.0545	-	0.7913	0.2087	mitochondrion
jgi_Phatr2_35741_fgenesh1_pg.C_chr_8000263	Phatr2_35741	filtered	N	0.031	NA	NA	NA	NA	NA	NA	NA	NA	NA	Other	0.0528	0.0217	-	0.1099	0.8901	other localisation
jgi_Phatr2_35746_fgenesh1_pg.C_chr_8000268	Phatr2_35746	filtered	N	0.417	NA	NA	NA	NA	NA	NA	NA	NA	NA	Other	0.4524	0.0592	-	0.2389	0.7611	other localisation
jgi_Phatr2_35749_fgenesh1_pg.C_chr_8000271	Phatr2_35749	filtered	N	0.190	NA	NA	NA	NA	NA	NA	NA	NA	NA	Other	0.1472	0.2786	-	0.2454	0.7546	other localisation
jgi_Phatr2_35753_fgenesh1_pg.C_chr_8000275	Phatr2_35753	filtered	N	0.059	NA	NA	NA	NA	NA	NA	NA	NA	NA	Other	0.0481	0.0233	-	0.1763	0.8237	other localisation
jgi_Phatr2_35756_fgenesh1_pg.C_chr_8000278	Phatr2_35756	filtered	N	0.067	NA	NA	NA	NA	NA	NA	NA	NA	NA	Other	0.0629	0.0243	-	0.2328	0.7672	other localisation
jgi_Phatr2_35763_fgenesh1_pg.C_chr_8000285	Phatr2_35763	filtered	N	0.046	NA	NA	NA	NA	NA	NA	NA	NA	NA	Other	0.0530	0.0220	-	0.0937	0.9063	other localisation
jgi_Phatr2_35766_fgenesh1_pg.C_chr_8000288	Phatr2_35766	filtered	N	0.067	NA	NA	NA	NA	NA	NA	NA	NA	NA	Other	0.0676	0.0249	-	0.1435	0.8565	other localisation
jgi_Phatr2_35771_fgenesh1_pg.C_chr_8000293	Phatr2_35771	filtered	N	0.058	NA	NA	NA	NA	NA	NA	NA	NA	NA	Other	0.0519	0.0219	-	0.1472	0.8528	other localisation
jgi_Phatr2_35781_fgenesh1_pg.C_chr_8000303	Phatr2_35781	filtered	N	0.119	NA	NA	NA	NA	NA	NA	NA	NA	NA	Other	0.0861	0.0283	-	0.1106	0.8894	other localisation
jgi_Phatr2_35784_fgenesh1_pg.C_chr_8000306	Phatr2_35784	filtered	N	0.030	NA	NA	NA	NA	NA	NA	NA	NA	NA	Other	0.0682	0.0246	-	0.1088	0.8912	other localisation
jgi_Phatr2_35785_fgenesh1_pg.C_chr_8000307	Phatr2_35785	filtered	N	0.189	NA	NA	NA	NA	NA	NA	NA	NA	NA	Other	0.1409	0.1579	-	0.2604	0.7396	other localisation
jgi_Phatr2_35799_fgenesh1_pg.C_chr_8000321	Phatr2_35799	filtered	Y	0.789	31	1.944504347	QLCFGVEPEVTSEFLDACTEGNLEV	29	4.296456366	GRQLCFGVEPEVTSEFLDACTEGNL	F	-2	4.064072532	Plastid_low	0.7790	0.0514	0.0307	-	-	signal peptide
jgi_Phatr2_35809_fgenesh1_pg.C_chr_8000331	Phatr2_35809	filtered	N	0.097	NA	NA	NA	NA	NA	NA	NA	NA	NA	Other	0.0707	0.0279	-	0.1199	0.8801	other localisation
jgi_Phatr2_35810_fgenesh1_pg.C_chr_8000332	Phatr2_35810	filtered	N	0.050	NA	NA	NA	NA	NA	NA	NA	NA	NA	Other	0.1836	0.0921	-	0.1458	0.8542	other localisation
jgi_Phatr2_35813_fgenesh1_pg.C_chr_8000335	Phatr2_35813	filtered	N	0.073	NA	NA	NA	NA	NA	NA	NA	NA	NA	Other	0.0848	0.0272	-	0.1134	0.8866	other localisation
jgi_Phatr2_35818_fgenesh1_pg.C_chr_8000340	Phatr2_35818	filtered	N	0.338	NA	NA	NA	NA	NA	NA	NA	NA	NA	Other	0.3288	0.0588	-	0.2220	0.778	other localisation
jgi_Phatr2_35819_fgenesh1_pg.C_chr_8000341	Phatr2_35819	filtered	N	0.037	NA	NA	NA	NA	NA	NA	NA	NA	NA	Other	0.0648	0.0246	-	0.1421	0.8579	other localisation
jgi_Phatr2_35830_fgenesh1_pg.C_chr_8000352	Phatr2_35830	filtered	N	0.130	NA	NA	NA	NA	NA	NA	NA	NA	NA	Other	0.0749	0.0264	-	0.1947	0.8053	other localisation
jgi_Phatr2_35832_fgenesh1_pg.C_chr_8000354	Phatr2_35832	filtered	Y	0.492	22	4.275280604	GLAAARVVHRQSGGKVRPVVLEQGD	22	4.275280604	GLAAARVVHRQSGGKVRPVVLEQGD	No	0	1.138327682	ER	0.5465	0.0614	0.0218	-	-	signal peptide
jgi_Phatr2_35839_fgenesh1_pg.C_chr_8000361	Phatr2_35839	filtered	N	0.128	NA	NA	NA	NA	NA	NA	NA	NA	NA	Other	0.1031	0.0311	-	0.1094	0.8906	other localisation
jgi_Phatr2_35852_fgenesh1_pg.C_chr_8000374	Phatr2_35852	filtered	N	0.077	NA	NA	NA	NA	NA	NA	NA	NA	NA	Other	0.0726	0.0254	-	0.1046	0.8954	other localisation
jgi_Phatr2_35853_fgenesh1_pg.C_chr_8000375	Phatr2_35853	filtered	N	0.169	NA	NA	NA	NA	NA	NA	NA	NA	NA	Other	0.1203	0.0342	-	0.1641	0.8359	other localisation
jgi_Phatr2_35854_fgenesh1_pg.C_chr_8000376	Phatr2_35854	filtered	N	0.020	NA	NA	NA	NA	NA	NA	NA	NA	NA	Other	0.0556	0.0220	-	0.0929	0.9071	other localisation
jgi_Phatr2_35855_fgenesh1_pg.C_chr_8000377	Phatr2_35855	filtered	N	0.053	NA	NA	NA	NA	NA	NA	NA	NA	NA	Other	0.0699	0.0248	-	0.1100	0.89	other localisation
jgi_Phatr2_35856_fgenesh1_pg.C_chr_8000378	Phatr2_35856	filtered	Y	0.690	24	3.540468111	ALVLATLGKFQSEYALLNVDEMLAN	24	3.540468111	ALVLATLGKFQSEYALLNVDEMLAN	No	0	0.696517458	ER	0.6992	0.1039	0.0295	-	-	signal peptide
jgi_Phatr2_35858_fgenesh1_pg.C_chr_8000380	Phatr2_35858	filtered	N	0.053	NA	NA	NA	NA	NA	NA	NA	NA	NA	Other	0.0659	0.0240	-	0.1113	0.8887	other localisation
jgi_Phatr2_35859_fgenesh1_pg.C_chr_8000381	Phatr2_35859	filtered	N	0.054	NA	NA	NA	NA	NA	NA	NA	NA	NA	Other	0.0766	0.0261	-	0.0944	0.9056	other localisation
jgi_Phatr2_35862_fgenesh1_pg.C_chr_8000384	Phatr2_35862	filtered	N	0.045	NA	NA	NA	NA	NA	NA	NA	NA	NA	Other	0.0717	0.0254	-	0.0983	0.9017	other localisation
jgi_Phatr2_35863_fgenesh1_pg.C_chr_8000385	Phatr2_35863	filtered	N	0.053	NA	NA	NA	NA	NA	NA	NA	NA	NA	Other	0.0699	0.0248	-	0.1101	0.8899	other localisation
jgi_Phatr2_35869_fgenesh1_pg.C_chr_8000391	Phatr2_35869	filtered	N	0.064	NA	NA	NA	NA	NA	NA	NA	NA	NA	Other	0.0639	0.0237	-	0.1395	0.8605	other localisation
jgi_Phatr2_35876_fgenesh1_pg.C_chr_8000398	Phatr2_35876	filtered	Y	0.851	26	8.823030030	VRADAFAPLPPSTATSSGYSSSLQA	26	8.823030030	VRADAFAPLPPSTATSSGYSSSLQA	F	0	5.866731962	Plastid_high	0.7863	0.0548	0.7860	-	-	chloroplast
jgi_Phatr2_35877_fgenesh1_pg.C_chr_8000399	Phatr2_35877	filtered	Y	0.505	37	2.034137036	NAASSGFYHATEDGPSPVAETDSHG	38	5.224677425	AASSGFYHATEDGPSPVAETDSHGQ	F	1	4.169847426	Plastid_low	0.5549	0.0589	0.2327	-	-	signal peptide
jgi_Phatr2_35895_fgenesh1_pg.C_chr_9000010	Phatr2_35895	filtered	N	0.364	NA	NA	NA	NA	NA	NA	NA	NA	NA	Other	0.2074	0.0442	-	0.3497	0.6503	other localisation
jgi_Phatr2_35903_fgenesh1_pg.C_chr_9000018	Phatr2_35903	filtered	N	0.061	NA	NA	NA	NA	NA	NA	NA	NA	NA	Other	0.1649	0.0721	-	0.2890	0.711	other localisation
jgi_Phatr2_35909_fgenesh1_pg.C_chr_9000024	Phatr2_35909	filtered	Y	0.738	27	7.627209906	QKLAAFVPNFGGVSRTERTFFRHYE	27	7.627209906	QKLAAFVPNFGGVSRTERTFFRHYE	F	0	5.192284000	Plastid_high	0.7133	0.1020	0.3186	-	-	signal peptide
jgi_Phatr2_35923_fgenesh1_pg.C_chr_9000038	Phatr2_35923	filtered	N	0.161	NA	NA	NA	NA	NA	NA	NA	NA	NA	Other	0.1019	0.0307	-	0.1185	0.8815	other localisation
jgi_Phatr2_35933_fgenesh1_pg.C_chr_9000048	Phatr2_35933	filtered	N	0.044	NA	NA	NA	NA	NA	NA	NA	NA	NA	Other	0.0592	0.0232	-	0.1004	0.8996	other localisation
jgi_Phatr2_35939_fgenesh1_pg.C_chr_9000054	Phatr2_35939	filtered	N	0.096	NA	NA	NA	NA	NA	NA	NA	NA	NA	Other	0.0762	0.0259	-	0.1231	0.8769	other localisation
jgi_Phatr2_35949_fgenesh1_pg.C_chr_9000064	Phatr2_35949	filtered	N	0.169	NA	NA	NA	NA	NA	NA	NA	NA	NA	Other	0.1629	0.0382	-	0.1727	0.8273	other localisation
jgi_Phatr2_35951_fgenesh1_pg.C_chr_9000066	Phatr2_35951	filtered	N	0.127	NA	NA	NA	NA	NA	NA	NA	NA	NA	Other	0.0953	0.0299	-	0.2494	0.7506	other localisation
jgi_Phatr2_35954_fgenesh1_pg.C_chr_9000069	Phatr2_35954	filtered	N	0.112	NA	NA	NA	NA	NA	NA	NA	NA	NA	Other	0.0865	0.0285	-	0.0999	0.9001	other localisation
jgi_Phatr2_35958_fgenesh1_pg.C_chr_9000073	Phatr2_35958	filtered	N	0.270	NA	NA	NA	NA	NA	NA	NA	NA	NA	Other	0.1144	0.0330	-	0.5020	0.498	mitochondrion
jgi_Phatr2_35959_fgenesh1_pg.C_chr_9000074	Phatr2_35959	filtered	N	0.098	NA	NA	NA	NA	NA	NA	NA	NA	NA	Other	0.0546	0.0221	-	0.1234	0.8766	other localisation
jgi_Phatr2_35960_fgenesh1_pg.C_chr_9000075	Phatr2_35960	filtered	N	0.100	NA	NA	NA	NA	NA	NA	NA	NA	NA	Other	0.0732	0.0261	-	0.1145	0.8855	other localisation
jgi_Phatr2_35961_fgenesh1_pg.C_chr_9000076	Phatr2_35961	filtered	N	0.051	NA	NA	NA	NA	NA	NA	NA	NA	NA	Other	0.0617	0.0234	-	0.0919	0.9081	other localisation
jgi_Phatr2_35966_fgenesh1_pg.C_chr_9000081	Phatr2_35966	filtered	N	0.037	NA	NA	NA	NA	NA	NA	NA	NA	NA	Other	0.0902	0.0282	-	0.1165	0.8835	other localisation
jgi_Phatr2_35971_fgenesh1_pg.C_chr_9000086	Phatr2_35971	filtered	N	0.015	NA	NA	NA	NA	NA	NA	NA	NA	NA	Other	0.0551	0.0224	-	0.1178	0.8822	other localisation
jgi_Phatr2_35973_fgenesh1_pg.C_chr_9000088	Phatr2_35973	filtered	N	0.124	NA	NA	NA	NA	NA	NA	NA	NA	NA	Other	0.0892	0.0289	-	0.1768	0.8232	other localisation
jgi_Phatr2_35974_fgenesh1_pg.C_chr_9000089	Phatr2_35974	filtered	N	0.019	NA	NA	NA	NA	NA	NA	NA	NA	NA	Other	0.0507	0.0213	-	0.1050	0.895	other localisation
jgi_Phatr2_35977_fgenesh1_pg.C_chr_9000092	Phatr2_35977	filtered	Y	0.566	37	7.422070547	TPSAAFTTTSSFPVIWRVEPNLLQG	37	7.422070547	TPSAAFTTTSSFPVIWRVEPNLLQG	F	0	4.615122857	Plastid_high	0.5681	0.1417	0.9359	-	-	chloroplast
jgi_Phatr2_35984_fgenesh1_pg.C_chr_9000099	Phatr2_35984	filtered	Y	0.736	22	4.005790249	RLSVASRSLPSARRKFLSISPLASK	22	4.005790249	RLSVASRSLPSARRKFLSISPLASK	No	0	1.346773064	ER	0.6760	0.0614	0.0335	-	-	signal peptide
jgi_Phatr2_35989_fgenesh1_pg.C_chr_9000104	Phatr2_35989	filtered	N	0.092	NA	NA	NA	NA	NA	NA	NA	NA	NA	Other	0.0777	0.0258	-	0.1314	0.8686	other localisation
jgi_Phatr2_36001_fgenesh1_pg.C_chr_9000116	Phatr2_36001	filtered	N	0.085	NA	NA	NA	NA	NA	NA	NA	NA	NA	Other	0.2129	0.1274	-	0.1385	0.8615	other localisation
jgi_Phatr2_36006_fgenesh1_pg.C_chr_9000121	Phatr2_36006	filtered	Y	0.699	26	4.048495087	TSVHATRFCKEHGALIPVTVVSATS	28	4.956092713	VHATRFCKEHGALIPVTVVSATSPD	F	2	4.233822431	Plastid_low	0.7464	0.0569	0.0366	-	-	signal peptide
jgi_Phatr2_36007_fgenesh1_pg.C_chr_9000122	Phatr2_36007	filtered	N	0.363	NA	NA	NA	NA	NA	NA	NA	NA	NA	Other	0.1583	0.0378	-	0.1238	0.8762	other localisation
jgi_Phatr2_36008_fgenesh1_pg.C_chr_9000123	Phatr2_36008	filtered	Y	0.699	26	4.048495087	TSVHATRFCKEHGALIPVTVVSATS	28	4.956092713	VHATRFCKEHGALIPVTVVSATSPD	F	2	4.233822431	Plastid_low	0.7464	0.0569	0.0366	-	-	signal peptide
jgi_Phatr2_36009_fgenesh1_pg.C_chr_9000124	Phatr2_36009	filtered	Y	0.699	26	4.048495087	TSVHATRFCKEHGALIPVTVVSATS	28	4.956092713	VHATRFCKEHGALIPVTVVSATSPD	F	2	4.233822431	Plastid_low	0.7464	0.0569	0.0366	-	-	signal peptide
jgi_Phatr2_36013_fgenesh1_pg.C_chr_9000128	Phatr2_36013	filtered	N	0.078	NA	NA	NA	NA	NA	NA	NA	NA	NA	Other	0.0654	0.0239	-	0.0931	0.9069	other localisation
jgi_Phatr2_36014_fgenesh1_pg.C_chr_9000129	Phatr2_36014	filtered	N	0.033	NA	NA	NA	NA	NA	NA	NA	NA	NA	Other	0.0569	0.0223	-	0.1006	0.8994	other localisation
jgi_Phatr2_36016_fgenesh1_pg.C_chr_9000131	Phatr2_36016	filtered	N	0.068	NA	NA	NA	NA	NA	NA	NA	NA	NA	Other	0.0686	0.0246	-	0.1032	0.8968	other localisation
jgi_Phatr2_36021_fgenesh1_pg.C_chr_9000136	Phatr2_36021	filtered	N	0.127	NA	NA	NA	NA	NA	NA	NA	NA	NA	Other	0.1116	0.0313	-	0.1624	0.8376	other localisation
jgi_Phatr2_36022_fgenesh1_pg.C_chr_9000137	Phatr2_36022	filtered	N	0.162	NA	NA	NA	NA	NA	NA	NA	NA	NA	Other	0.0855	0.0277	-	0.1549	0.8451	other localisation
jgi_Phatr2_36026_fgenesh1_pg.C_chr_9000141	Phatr2_36026	filtered	Y	0.530	36	7.252320336	RCAVAFRSPSAISKGLGRSELIIKD	36	7.252320336	RCAVAFRSPSAISKGLGRSELIIKD	F	0	4.337966878	Plastid_high	0.5919	0.1176	0.2544	-	-	signal peptide
jgi_Phatr2_36034_fgenesh1_pg.C_chr_9000149	Phatr2_36034	filtered	N	0.364	NA	NA	NA	NA	NA	NA	NA	NA	NA	Other	0.3780	0.2025	-	0.1827	0.8173	other localisation
jgi_Phatr2_36043_fgenesh1_pg.C_chr_9000158	Phatr2_36043	filtered	N	0.073	NA	NA	NA	NA	NA	NA	NA	NA	NA	Other	0.0760	0.0261	-	0.1098	0.8902	other localisation
jgi_Phatr2_36048_fgenesh1_pg.C_chr_9000163	Phatr2_36048	filtered	N	0.142	NA	NA	NA	NA	NA	NA	NA	NA	NA	Other	0.2168	0.3494	-	0.1835	0.8165	other localisation
jgi_Phatr2_36058_fgenesh1_pg.C_chr_9000173	Phatr2_36058	filtered	Y	0.852	23	2.800419316	ATTNSWTLSFTPNNRRFGTPSHHST	23	2.800419316	ATTNSWTLSFTPNNRRFGTPSHHST	W	0	1.642579044	Plastid_low	0.8071	0.0841	0.5169	-	-	chloroplast
jgi_Phatr2_36060_fgenesh1_pg.C_chr_9000175	Phatr2_36060	filtered	Y	0.559	32	2.184142826	ALGLGVVFSVDSVGTVALSASLQQQ	34	4.933690879	GLGVVFSVDSVGTVALSASLQQQLG	F	2	4.678942992	Plastid_low	0.4267	0.3320	0.0680	-	-	signal peptide
jgi_Phatr2_36063_fgenesh1_pg.C_chr_9000178	Phatr2_36063	filtered	N	0.048	NA	NA	NA	NA	NA	NA	NA	NA	NA	Other	0.0611	0.0231	-	0.1486	0.8514	other localisation
jgi_Phatr2_36077_fgenesh1_pg.C_chr_9000192	Phatr2_36077	filtered	N	0.068	NA	NA	NA	NA	NA	NA	NA	NA	NA	Other	0.0697	0.0248	-	0.1074	0.8926	other localisation
jgi_Phatr2_36079_fgenesh1_pg.C_chr_9000194	Phatr2_36079	filtered	N	0.171	NA	NA	NA	NA	NA	NA	NA	NA	NA	Other	0.0812	0.0283	-	0.3393	0.6607	other localisation
jgi_Phatr2_36080_fgenesh1_pg.C_chr_9000195	Phatr2_36080	filtered	Y	0.860	22	4.348757094	AQVVAWVLPIEPRTKKTALSTLKNG	22	4.348757094	AQVVAWVLPIEPRTKKTALSTLKNG	W	0	1.572597076	Plastid_low	0.8291	0.0470	0.1332	-	-	signal peptide
jgi_Phatr2_36081_fgenesh1_pg.C_chr_9000196	Phatr2_36081	filtered	N	0.058	NA	NA	NA	NA	NA	NA	NA	NA	NA	Other	0.0655	0.0248	-	0.1576	0.8424	other localisation
jgi_Phatr2_36084_fgenesh1_pg.C_chr_9000199	Phatr2_36084	filtered	N	0.087	NA	NA	NA	NA	NA	NA	NA	NA	NA	Other	0.0800	0.0265	-	0.0979	0.9021	other localisation
jgi_Phatr2_36086_fgenesh1_pg.C_chr_9000201	Phatr2_36086	filtered	Y	0.513	40	3.125322988	APCVAVRFGNKKTREVIYDDGTKML	42	4.431169396	CVAVRFGNKKTREVIYDDGTKMLFQ	F	2	3.744992864	Plastid_low	0.3449	0.4175	-	-	-	signal anchor
jgi_Phatr2_36093_fgenesh1_pg.C_chr_9000208	Phatr2_36093	filtered	N	0.237	NA	NA	NA	NA	NA	NA	NA	NA	NA	Other	0.1122	0.0326	-	0.2772	0.7228	other localisation
jgi_Phatr2_36095_fgenesh1_pg.C_chr_9000210	Phatr2_36095	filtered	Y	0.447	30	4.108353419	SSSEALFTPKDRRQLEVCLVNVLRV	31	5.628470674	SSEALFTPKDRRQLEVCLVNVLRVV	F	1	5.015567059	Plastid_low	0.5104	0.0635	0.0568	-	-	signal peptide
jgi_Phatr2_36098_fgenesh1_pg.C_chr_9000213	Phatr2_36098	filtered	N	0.084	NA	NA	NA	NA	NA	NA	NA	NA	NA	Other	0.0687	0.0246	-	0.1024	0.8976	other localisation
jgi_Phatr2_36102_fgenesh1_pg.C_chr_9000217	Phatr2_36102	filtered	N	0.046	NA	NA	NA	NA	NA	NA	NA	NA	NA	Other	0.0560	0.0225	-	0.1108	0.8892	other localisation
jgi_Phatr2_36103_fgenesh1_pg.C_chr_9000218	Phatr2_36103	filtered	Y	0.659	18	5.198278661	TFSHGFQIVPSRSLHSPLSYRRTER	18	5.198278661	TFSHGFQIVPSRSLHSPLSYRRTER	F	0	4.410551678	Plastid_high	0.5825	0.0611	0.2512	-	-	signal peptide
jgi_Phatr2_36104_fgenesh1_pg.C_chr_9000219	Phatr2_36104	filtered	N	0.187	NA	NA	NA	NA	NA	NA	NA	NA	NA	Other	0.1115	0.6100	-	-	-	signal anchor
jgi_Phatr2_36105_fgenesh1_pg.C_chr_9000220	Phatr2_36105	filtered	Y	0.550	37	3.945468365	TALSAISIVSSILTHFSDPVNFISA	37	3.945468365	TALSAISIVSSILTHFSDPVNFISA	No	0	1.235056701	ER	0.2573	0.4977	-	-	-	signal anchor
jgi_Phatr2_36106_fgenesh1_pg.C_chr_9000221	Phatr2_36106	filtered	Y	0.651	29	3.108145859	ANMLALRSFFCLPMPGDGYDEYPGR	29	3.108145859	ANMLALRSFFCLPMPGDGYDEYPGR	L	0	0.603029124	Plastid_low	0.6530	0.1076	0.0283	-	-	signal peptide
jgi_Phatr2_36107_fgenesh1_pg.C_chr_9000222	Phatr2_36107	filtered	N	0.124	NA	NA	NA	NA	NA	NA	NA	NA	NA	Other	0.1527	0.0408	-	0.1742	0.8258	other localisation
jgi_Phatr2_36109_fgenesh1_pg.C_chr_9000224	Phatr2_36109	filtered	N	0.043	NA	NA	NA	NA	NA	NA	NA	NA	NA	Other	0.0614	0.0230	-	0.1103	0.8897	other localisation
jgi_Phatr2_36115_fgenesh1_pg.C_chr_9000230	Phatr2_36115	filtered	N	0.073	NA	NA	NA	NA	NA	NA	NA	NA	NA	Other	0.0675	0.0244	-	0.1054	0.8946	other localisation
jgi_Phatr2_36118_fgenesh1_pg.C_chr_9000233	Phatr2_36118	filtered	N	0.057	NA	NA	NA	NA	NA	NA	NA	NA	NA	Other	0.0953	0.5314	-	-	-	signal anchor
jgi_Phatr2_36120_fgenesh1_pg.C_chr_9000235	Phatr2_36120	filtered	N	0.042	NA	NA	NA	NA	NA	NA	NA	NA	NA	Other	0.0567	0.0222	-	0.1078	0.8922	other localisation
jgi_Phatr2_36125_fgenesh1_pg.C_chr_9000240	Phatr2_36125	filtered	N	0.157	NA	NA	NA	NA	NA	NA	NA	NA	NA	Other	0.2399	0.0828	-	0.2207	0.7793	other localisation
jgi_Phatr2_36133_fgenesh1_pg.C_chr_9000248	Phatr2_36133	filtered	N	0.036	NA	NA	NA	NA	NA	NA	NA	NA	NA	Other	0.0514	0.0217	-	0.1094	0.8906	other localisation
jgi_Phatr2_36139_fgenesh1_pg.C_chr_9000254	Phatr2_36139	filtered	N	0.132	NA	NA	NA	NA	NA	NA	NA	NA	NA	Other	0.0915	0.0291	-	0.1114	0.8886	other localisation
jgi_Phatr2_36142_fgenesh1_pg.C_chr_9000257	Phatr2_36142	filtered	N	0.113	NA	NA	NA	NA	NA	NA	NA	NA	NA	Other	0.0752	0.0257	-	0.0904	0.9096	other localisation
jgi_Phatr2_36143_fgenesh1_pg.C_chr_9000258	Phatr2_36143	filtered	N	0.016	NA	NA	NA	NA	NA	NA	NA	NA	NA	Other	0.0498	0.0212	-	0.1131	0.8869	other localisation
jgi_Phatr2_36149_fgenesh1_pg.C_chr_9000264	Phatr2_36149	filtered	N	0.058	NA	NA	NA	NA	NA	NA	NA	NA	NA	Other	0.0645	0.0238	-	0.1332	0.8668	other localisation
jgi_Phatr2_36161_fgenesh1_pg.C_chr_9000276	Phatr2_36161	filtered	N	0.055	NA	NA	NA	NA	NA	NA	NA	NA	NA	Other	0.0706	0.0252	-	0.1089	0.8911	other localisation
jgi_Phatr2_36162_fgenesh1_pg.C_chr_9000277	Phatr2_36162	filtered	N	0.053	NA	NA	NA	NA	NA	NA	NA	NA	NA	Other	0.0714	0.0250	-	0.0998	0.9002	other localisation
jgi_Phatr2_36165_fgenesh1_pg.C_chr_9000280	Phatr2_36165	filtered	N	0.117	NA	NA	NA	NA	NA	NA	NA	NA	NA	Other	0.0884	0.0291	-	0.3105	0.6895	other localisation
jgi_Phatr2_36168_fgenesh1_pg.C_chr_9000283	Phatr2_36168	filtered	N	0.363	NA	NA	NA	NA	NA	NA	NA	NA	NA	Other	0.2600	0.0469	-	0.2135	0.7865	other localisation
jgi_Phatr2_36175_fgenesh1_pg.C_chr_9000290	Phatr2_36175	filtered	Y	0.865	22	5.176827217	PVALALVPSSGWKLPDARPSLQSRN	22	5.176827217	PVALALVPSSGWKLPDARPSLQSRN	L	0	2.171322399	Plastid_high	0.8218	0.0767	0.1439	-	-	signal peptide
jgi_Phatr2_36180_fgenesh1_pg.C_chr_9000295	Phatr2_36180	filtered	N	0.091	NA	NA	NA	NA	NA	NA	NA	NA	NA	Other	0.1650	0.0605	-	0.2094	0.7906	other localisation
jgi_Phatr2_36184_fgenesh1_pg.C_chr_9000299	Phatr2_36184	filtered	Y	0.736	20	4.077789909	VVTDAAITFSDLEAGTTNGSSEPSD	21	4.121481975	VTDAAITFSDLEAGTTNGSSEPSDE	No	1	1.470966698	ER	0.6914	0.0614	0.0337	-	-	signal peptide
jgi_Phatr2_36186_fgenesh1_pg.C_chr_9000301	Phatr2_36186	filtered	N	0.209	NA	NA	NA	NA	NA	NA	NA	NA	NA	Other	0.1200	0.0360	-	0.1253	0.8747	other localisation
jgi_Phatr2_36196_fgenesh1_pg.C_chr_9000311	Phatr2_36196	filtered	N	0.116	NA	NA	NA	NA	NA	NA	NA	NA	NA	Other	0.0829	0.0272	-	0.1790	0.821	other localisation
jgi_Phatr2_36197_fgenesh1_pg.C_chr_9000312	Phatr2_36197	filtered	Y	0.611	21	5.703191893	SSALSFRIHRSALISSRNVDLTILH	21	5.703191893	SSALSFRIHRSALISSRNVDLTILH	F	0	4.197254592	Plastid_high	0.7178	0.0543	0.3820	-	-	signal peptide
jgi_Phatr2_36198_fgenesh1_pg.C_chr_9000313	Phatr2_36198	filtered	N	0.072	NA	NA	NA	NA	NA	NA	NA	NA	NA	Other	0.0577	0.0220	-	0.1470	0.853	other localisation
jgi_Phatr2_36211_fgenesh1_pg.C_chr_9000326	Phatr2_36211	filtered	Y	0.613	37	2.199731527	ARGCTGPPPAVAAAAHSMPSSRVAP	35	2.486379791	FWARGCTGPPPAVAAAAHSMPSSRV	No	-2	1.539221485	ER	0.5897	0.0655	0.1986	-	-	signal peptide
jgi_Phatr2_36221_fgenesh1_pg.C_chr_9000336	Phatr2_36221	filtered	N	0.287	NA	NA	NA	NA	NA	NA	NA	NA	NA	Other	0.1677	0.5534	-	-	-	signal anchor
jgi_Phatr2_36226_fgenesh1_pg.C_chr_9000341	Phatr2_36226	filtered	N	0.054	NA	NA	NA	NA	NA	NA	NA	NA	NA	Other	0.0655	0.0239	-	0.1271	0.8729	other localisation
jgi_Phatr2_36252_fgenesh1_pg.C_chr_9000367	Phatr2_36252	filtered	N	0.249	NA	NA	NA	NA	NA	NA	NA	NA	NA	Other	0.1707	0.4551	-	-	-	signal anchor
jgi_Phatr2_36253_fgenesh1_pg.C_chr_9000368	Phatr2_36253	filtered	N	0.220	NA	NA	NA	NA	NA	NA	NA	NA	NA	Other	0.2768	0.1737	-	0.3037	0.6963	other localisation
jgi_Phatr2_36256_fgenesh1_pg.C_chr_9000371	Phatr2_36256	filtered	N	0.193	NA	NA	NA	NA	NA	NA	NA	NA	NA	Other	0.0967	0.0302	-	0.1242	0.8758	other localisation
jgi_Phatr2_36257_fgenesh1_pg.C_chr_9000372	Phatr2_36257	filtered	N	0.144	NA	NA	NA	NA	NA	NA	NA	NA	NA	Other	0.0699	0.0249	-	0.1048	0.8952	other localisation
jgi_Phatr2_36259_fgenesh1_pg.C_chr_9000374	Phatr2_36259	filtered	N	0.210	NA	NA	NA	NA	NA	NA	NA	NA	NA	Other	0.2492	0.1910	-	0.6302	0.3698	mitochondrion
jgi_Phatr2_36269_fgenesh1_pg.C_chr_10000001	Phatr2_36269	filtered	Y	0.633	24	3.764250793	LSCTAAIFRNNQAGAPQANSASLQK	26	5.112329079	CTAAIFRNNQAGAPQANSASLQKQH	F	2	4.184682330	Plastid_low	0.7408	0.0559	0.0388	-	-	signal peptide
jgi_Phatr2_36270_fgenesh1_pg.C_chr_10000002	Phatr2_36270	filtered	N	0.121	NA	NA	NA	NA	NA	NA	NA	NA	NA	Other	0.1086	0.3521	-	0.2082	0.7918	other localisation
jgi_Phatr2_36276_fgenesh1_pg.C_chr_10000008	Phatr2_36276	filtered	Y	0.559	32	1.887836509	WKTVGLSVIPGFDAIWGSSQYPQRG	34	2.130770029	TVGLSVIPGFDAIWGSSQYPQRGDR	No	2	1.511010091	ER	0.5007	0.2086	0.0368	-	-	signal peptide
jgi_Phatr2_36284_fgenesh1_pg.C_chr_10000016	Phatr2_36284	filtered	N	0.225	NA	NA	NA	NA	NA	NA	NA	NA	NA	Other	0.0870	0.0288	-	0.2017	0.7983	other localisation
jgi_Phatr2_36287_fgenesh1_pg.C_chr_10000019	Phatr2_36287	filtered	Y	0.840	34	1.979656545	SVVLGDPSYQEQFSFVSHRLLQTTI	33	2.539507769	VSVVLGDPSYQEQFSFVSHRLLQTT	No	-1	1.836405755	ER	0.7882	0.0957	0.0343	-	-	signal peptide
jgi_Phatr2_36289_fgenesh1_pg.C_chr_10000021	Phatr2_36289	filtered	Y	0.536	36	1.859007408	YLVRSGVDLRPEYPSRSHFQCQGDS	36	1.859007408	YLVRSGVDLRPEYPSRSHFQCQGDS	No	0	1.127477548	ER	0.5100	0.1686	0.0358	-	-	signal peptide
jgi_Phatr2_36293_fgenesh1_pg.C_chr_10000025	Phatr2_36293	filtered	N	0.113	NA	NA	NA	NA	NA	NA	NA	NA	NA	Other	0.0673	0.0254	-	0.2390	0.761	other localisation
jgi_Phatr2_36301_fgenesh1_pg.C_chr_10000033	Phatr2_36301	filtered	N	0.101	NA	NA	NA	NA	NA	NA	NA	NA	NA	Other	0.1011	0.0356	-	0.1710	0.829	other localisation
jgi_Phatr2_36309_fgenesh1_pg.C_chr_10000041	Phatr2_36309	filtered	N	0.206	NA	NA	NA	NA	NA	NA	NA	NA	NA	Other	0.1019	0.6478	-	-	-	signal anchor
jgi_Phatr2_36310_fgenesh1_pg.C_chr_10000042	Phatr2_36310	filtered	N	0.110	NA	NA	NA	NA	NA	NA	NA	NA	NA	Other	0.1142	0.5214	-	-	-	signal anchor
jgi_Phatr2_36311_fgenesh1_pg.C_chr_10000043	Phatr2_36311	filtered	Y	0.762	38	4.215664042	KAASAVPLMVPLIVTTILFSTYINQ	38	4.215664042	KAASAVPLMVPLIVTTILFSTYINQ	No	0	1.041849739	ER	0.7879	0.0988	0.1920	-	-	signal peptide
jgi_Phatr2_36312_fgenesh1_pg.C_chr_10000044	Phatr2_36312	filtered	N	0.095	NA	NA	NA	NA	NA	NA	NA	NA	NA	Other	0.1453	0.1655	-	0.1764	0.8236	other localisation
jgi_Phatr2_36322_fgenesh1_pg.C_chr_10000054	Phatr2_36322	filtered	N	0.092	NA	NA	NA	NA	NA	NA	NA	NA	NA	Other	0.0768	0.0262	-	0.1215	0.8785	other localisation
jgi_Phatr2_36323_fgenesh1_pg.C_chr_10000055	Phatr2_36323	filtered	N	0.093	NA	NA	NA	NA	NA	NA	NA	NA	NA	Other	0.0728	0.0258	-	0.2134	0.7866	other localisation
jgi_Phatr2_36337_fgenesh1_pg.C_chr_10000069	Phatr2_36337	filtered	N	0.019	NA	NA	NA	NA	NA	NA	NA	NA	NA	Other	0.0534	0.0218	-	0.1022	0.8978	other localisation
jgi_Phatr2_36347_fgenesh1_pg.C_chr_10000079	Phatr2_36347	filtered	N	0.106	NA	NA	NA	NA	NA	NA	NA	NA	NA	Other	0.1025	0.0304	-	0.1420	0.858	other localisation
jgi_Phatr2_36356_fgenesh1_pg.C_chr_10000088	Phatr2_36356	filtered	N	0.144	NA	NA	NA	NA	NA	NA	NA	NA	NA	Other	0.0826	0.0283	-	0.1047	0.8953	other localisation
jgi_Phatr2_36358_fgenesh1_pg.C_chr_10000090	Phatr2_36358	filtered	N	0.019	NA	NA	NA	NA	NA	NA	NA	NA	NA	Other	0.0529	0.0223	-	0.0973	0.9027	other localisation
jgi_Phatr2_36359_fgenesh1_pg.C_chr_10000091	Phatr2_36359	filtered	N	0.047	NA	NA	NA	NA	NA	NA	NA	NA	NA	Other	0.0707	0.0256	-	0.1238	0.8762	other localisation
jgi_Phatr2_36362_fgenesh1_pg.C_chr_10000094	Phatr2_36362	filtered	Y	0.876	30	5.456687436	SLTHGFHSPIPTTQSPIHRYWQSRS	30	5.456687436	SLTHGFHSPIPTTQSPIHRYWQSRS	F	0	4.444391626	Plastid_high	0.8154	0.0852	0.1355	-	-	signal peptide
jgi_Phatr2_36377_fgenesh1_pg.C_chr_10000109	Phatr2_36377	filtered	Y	0.662	16	4.670746551	STAAALSTIPVVTKKPSRFLLLGGA	16	4.670746551	STAAALSTIPVVTKKPSRFLLLGGA	L	0	1.311698204	Plastid_low	0.6862	0.0554	0.4759	-	-	signal peptide
jgi_Phatr2_36381_fgenesh1_pg.C_chr_10000113	Phatr2_36381	filtered	N	0.141	NA	NA	NA	NA	NA	NA	NA	NA	NA	Other	0.0991	0.6025	-	-	-	signal anchor
jgi_Phatr2_36383_fgenesh1_pg.C_chr_10000115	Phatr2_36383	filtered	N	0.028	NA	NA	NA	NA	NA	NA	NA	NA	NA	Other	0.0571	0.0223	-	0.1048	0.8952	other localisation
jgi_Phatr2_36386_fgenesh1_pg.C_chr_10000118	Phatr2_36386	filtered	N	0.028	NA	NA	NA	NA	NA	NA	NA	NA	NA	Other	0.1188	0.0322	-	0.1231	0.8769	other localisation
jgi_Phatr2_36390_fgenesh1_pg.C_chr_10000122	Phatr2_36390	filtered	N	0.214	NA	NA	NA	NA	NA	NA	NA	NA	NA	Other	0.1008	0.0307	-	0.1316	0.8684	other localisation
jgi_Phatr2_36392_fgenesh1_pg.C_chr_10000124	Phatr2_36392	filtered	N	0.037	NA	NA	NA	NA	NA	NA	NA	NA	NA	Other	0.0504	0.0213	-	0.0914	0.9086	other localisation
jgi_Phatr2_36394_fgenesh1_pg.C_chr_10000126	Phatr2_36394	filtered	Y	0.843	22	1.659841366	VRVNGQQCTLCADGSASNPNGTIGA	22	1.659841366	VRVNGQQCTLCADGSASNPNGTIGA	No	0	0.904522829	ER	0.7965	0.0537	0.0349	-	-	signal peptide
jgi_Phatr2_36397_fgenesh1_pg.C_chr_10000129	Phatr2_36397	filtered	N	0.033	NA	NA	NA	NA	NA	NA	NA	NA	NA	Other	0.0529	0.0217	-	0.1156	0.8844	other localisation
jgi_Phatr2_36398_fgenesh1_pg.C_chr_10000130	Phatr2_36398	filtered	N	0.314	NA	NA	NA	NA	NA	NA	NA	NA	NA	Other	0.3261	0.0536	-	0.3024	0.6976	other localisation
jgi_Phatr2_36402_fgenesh1_pg.C_chr_10000134	Phatr2_36402	filtered	Y	0.604	23	2.359163736	LTTRSEPPDQKFLTMKEDQDPSDDS	23	2.359163736	LTTRSEPPDQKFLTMKEDQDPSDDS	No	0	1.378132077	ER	0.5976	0.0614	0.0216	-	-	signal peptide
jgi_Phatr2_36403_fgenesh1_pg.C_chr_10000135	Phatr2_36403	filtered	Y	0.811	23	6.795291803	EASQAFLGQMATRHGAMGRSISHMS	23	6.795291803	EASQAFLGQMATRHGAMGRSISHMS	F	0	4.100301065	Plastid_high	0.7522	0.0586	0.2726	-	-	signal peptide
jgi_Phatr2_36405_fgenesh1_pg.C_chr_10000137	Phatr2_36405	filtered	N	0.326	NA	NA	NA	NA	NA	NA	NA	NA	NA	Other	0.2462	0.0476	-	0.2320	0.768	other localisation
jgi_Phatr2_36420_fgenesh1_pg.C_chr_10000152	Phatr2_36420	filtered	Y	0.568	18	1.827406065	PPVTGLLLRKQATRSMGHTVRVIVT	18	1.827406065	PPVTGLLLRKQATRSMGHTVRVIVT	L	0	1.057947036	Plastid_low	0.5837	0.0610	0.0148	-	-	signal peptide
jgi_Phatr2_36423_fgenesh1_pg.C_chr_10000155	Phatr2_36423	filtered	N	0.361	NA	NA	NA	NA	NA	NA	NA	NA	NA	Other	0.1426	0.6303	-	-	-	signal anchor
jgi_Phatr2_36424_fgenesh1_pg.C_chr_10000156	Phatr2_36424	filtered	N	0.032	NA	NA	NA	NA	NA	NA	NA	NA	NA	Other	0.0538	0.0219	-	0.0904	0.9096	other localisation
jgi_Phatr2_36425_fgenesh1_pg.C_chr_10000157	Phatr2_36425	filtered	N	0.092	NA	NA	NA	NA	NA	NA	NA	NA	NA	Other	0.1447	0.1427	-	0.1428	0.8572	other localisation
jgi_Phatr2_36426_fgenesh1_pg.C_chr_10000158	Phatr2_36426	filtered	N	0.024	NA	NA	NA	NA	NA	NA	NA	NA	NA	Other	0.0508	0.0214	-	0.1049	0.8951	other localisation
jgi_Phatr2_36434_fgenesh1_pg.C_chr_10000166	Phatr2_36434	filtered	Y	0.790	22	7.840936166	VGSFAFIPSTRSPQLPGRALQFLSM	22	7.840936166	VGSFAFIPSTRSPQLPGRALQFLSM	F	0	5.147690186	Plastid_high	0.7800	0.0934	0.5923	-	-	chloroplast
jgi_Phatr2_36435_fgenesh1_pg.C_chr_10000167	Phatr2_36435	filtered	N	0.186	NA	NA	NA	NA	NA	NA	NA	NA	NA	Other	0.1065	0.0315	-	0.1481	0.8519	other localisation
jgi_Phatr2_36443_fgenesh1_pg.C_chr_10000175	Phatr2_36443	filtered	N	0.044	NA	NA	NA	NA	NA	NA	NA	NA	NA	Other	0.0698	0.0244	-	0.1168	0.8832	other localisation
jgi_Phatr2_36444_fgenesh1_pg.C_chr_10000176	Phatr2_36444	filtered	N	0.135	NA	NA	NA	NA	NA	NA	NA	NA	NA	Other	0.1031	0.0309	-	0.1186	0.8814	other localisation
jgi_Phatr2_36446_fgenesh1_pg.C_chr_10000178	Phatr2_36446	filtered	N	0.065	NA	NA	NA	NA	NA	NA	NA	NA	NA	Other	0.0596	0.0233	-	0.1039	0.8961	other localisation
jgi_Phatr2_36449_fgenesh1_pg.C_chr_10000181	Phatr2_36449	filtered	N	0.261	NA	NA	NA	NA	NA	NA	NA	NA	NA	Other	0.1425	0.0353	-	0.2110	0.789	other localisation
jgi_Phatr2_36468_fgenesh1_pg.C_chr_10000200	Phatr2_36468	filtered	N	0.020	NA	NA	NA	NA	NA	NA	NA	NA	NA	Other	0.0682	0.0248	-	0.0939	0.9061	other localisation
jgi_Phatr2_36473_fgenesh1_pg.C_chr_10000205	Phatr2_36473	filtered	N	0.039	NA	NA	NA	NA	NA	NA	NA	NA	NA	Other	0.0597	0.0229	-	0.0937	0.9063	other localisation
jgi_Phatr2_36476_fgenesh1_pg.C_chr_10000208	Phatr2_36476	filtered	N	0.126	NA	NA	NA	NA	NA	NA	NA	NA	NA	Other	0.0731	0.0260	-	0.1022	0.8978	other localisation
jgi_Phatr2_36485_fgenesh1_pg.C_chr_10000217	Phatr2_36485	filtered	N	0.020	NA	NA	NA	NA	NA	NA	NA	NA	NA	Other	0.0524	0.0216	-	0.0995	0.9005	other localisation
jgi_Phatr2_36491_fgenesh1_pg.C_chr_10000223	Phatr2_36491	filtered	N	0.208	NA	NA	NA	NA	NA	NA	NA	NA	NA	Other	0.2290	0.0814	-	0.4739	0.5261	other localisation
jgi_Phatr2_36499_fgenesh1_pg.C_chr_10000231	Phatr2_36499	filtered	N	0.303	NA	NA	NA	NA	NA	NA	NA	NA	NA	Other	0.1817	0.0404	-	0.1382	0.8618	other localisation
jgi_Phatr2_36501_fgenesh1_pg.C_chr_10000233	Phatr2_36501	filtered	N	0.352	NA	NA	NA	NA	NA	NA	NA	NA	NA	Other	0.2159	0.0419	-	0.1485	0.8515	other localisation
jgi_Phatr2_36502_fgenesh1_pg.C_chr_10000234	Phatr2_36502	filtered	N	0.040	NA	NA	NA	NA	NA	NA	NA	NA	NA	Other	0.0487	0.0215	-	0.1594	0.8406	other localisation
jgi_Phatr2_36508_fgenesh1_pg.C_chr_10000240	Phatr2_36508	filtered	N	0.062	NA	NA	NA	NA	NA	NA	NA	NA	NA	Other	0.0725	0.0253	-	0.1001	0.8999	other localisation
jgi_Phatr2_36514_fgenesh1_pg.C_chr_10000246	Phatr2_36514	filtered	N	0.139	NA	NA	NA	NA	NA	NA	NA	NA	NA	Other	0.0892	0.0286	-	0.0983	0.9017	other localisation
jgi_Phatr2_36517_fgenesh1_pg.C_chr_10000249	Phatr2_36517	filtered	N	0.040	NA	NA	NA	NA	NA	NA	NA	NA	NA	Other	0.0723	0.0253	-	0.1031	0.8969	other localisation
jgi_Phatr2_36520_fgenesh1_pg.C_chr_10000252	Phatr2_36520	filtered	N	0.023	NA	NA	NA	NA	NA	NA	NA	NA	NA	Other	0.0646	0.0240	-	0.0933	0.9067	other localisation
jgi_Phatr2_36525_fgenesh1_pg.C_chr_10000257	Phatr2_36525	filtered	Y	0.757	21	2.133137618	LNVFSLSVNPVLSRRRIVGLSGTAF	19	4.863418739	LFLNVFSLSVNPVLSRRRIVGLSGT	F	-2	4.733106780	Plastid_low	0.7380	0.0932	0.2731	-	-	signal peptide
jgi_Phatr2_36528_fgenesh1_pg.C_chr_10000260	Phatr2_36528	filtered	N	0.104	NA	NA	NA	NA	NA	NA	NA	NA	NA	Other	0.0703	0.0249	-	0.0994	0.9006	other localisation
jgi_Phatr2_36529_fgenesh1_pg.C_chr_10000261	Phatr2_36529	filtered	Y	0.842	20	8.455560141	GIAAAFQPLLISSRSRPQVSSRKHT	20	8.455560141	GIAAAFQPLLISSRSRPQVSSRKHT	F	0	5.377511098	Plastid_high	0.7991	0.0810	0.9176	-	-	chloroplast
jgi_Phatr2_36531_fgenesh1_pg.C_chr_10000263	Phatr2_36531	filtered	N	0.078	NA	NA	NA	NA	NA	NA	NA	NA	NA	Other	0.0624	0.0237	-	0.1169	0.8831	other localisation
jgi_Phatr2_36534_fgenesh1_pg.C_chr_10000266	Phatr2_36534	filtered	N	0.159	NA	NA	NA	NA	NA	NA	NA	NA	NA	Other	0.2140	0.0784	-	0.2274	0.7726	other localisation
jgi_Phatr2_36547_fgenesh1_pg.C_chr_10000279	Phatr2_36547	filtered	N	0.062	NA	NA	NA	NA	NA	NA	NA	NA	NA	Other	0.0633	0.0246	-	0.1093	0.8907	other localisation
jgi_Phatr2_36555_fgenesh1_pg.C_chr_10000287	Phatr2_36555	filtered	Y	0.653	28	1.572328563	VRIRGNEDLFVAVRADDSSAIAQAI	28	1.572328563	VRIRGNEDLFVAVRADDSSAIAQAI	No	0	1.065036065	ER	0.7279	0.0624	0.0293	-	-	signal peptide
jgi_Phatr2_36566_fgenesh1_pg.C_chr_10000298	Phatr2_36566	filtered	N	0.328	NA	NA	NA	NA	NA	NA	NA	NA	NA	Other	0.2550	0.0505	-	0.2186	0.7814	other localisation
jgi_Phatr2_36568_fgenesh1_pg.C_chr_10000300	Phatr2_36568	filtered	N	0.047	NA	NA	NA	NA	NA	NA	NA	NA	NA	Other	0.0647	0.0238	-	0.0930	0.907	other localisation
jgi_Phatr2_36569_fgenesh1_pg.C_chr_10000301	Phatr2_36569	filtered	N	0.040	NA	NA	NA	NA	NA	NA	NA	NA	NA	Other	0.0577	0.0229	-	0.0950	0.905	other localisation
jgi_Phatr2_36570_fgenesh1_pg.C_chr_10000302	Phatr2_36570	filtered	Y	0.891	25	1.335417691	PVVVCVDSEKQQDPTETLQEFQARM	24	1.485187224	SPVVVCVDSEKQQDPTETLQEFQAR	No	-1	0.951631546	ER	0.8242	0.0494	0.0300	-	-	signal peptide
jgi_Phatr2_36572_fgenesh1_pg.C_chr_10000304	Phatr2_36572	filtered	N	0.151	NA	NA	NA	NA	NA	NA	NA	NA	NA	Other	0.0607	0.0232	-	0.1866	0.8134	other localisation
jgi_Phatr2_36575_fgenesh1_pg.C_chr_10000307	Phatr2_36575	filtered	Y	0.501	17	3.395399749	QQGLAVPFSSYSFDPEELGELWKPM	19	5.064493139	GLAVPFSSYSFDPEELGELWKPMKV	F	2	4.260696377	Plastid_low	0.2253	0.0458	-	0.1105	0.8895	other localisation
jgi_Phatr2_36578_fgenesh1_pg.C_chr_10000310	Phatr2_36578	filtered	N	0.131	NA	NA	NA	NA	NA	NA	NA	NA	NA	Other	0.1783	0.0383	-	0.1040	0.896	other localisation
jgi_Phatr2_36581_fgenesh1_pg.C_chr_10000313	Phatr2_36581	filtered	N	0.178	NA	NA	NA	NA	NA	NA	NA	NA	NA	Other	0.1645	0.1256	-	0.2191	0.7809	other localisation
jgi_Phatr2_36582_fgenesh1_pg.C_chr_10000314	Phatr2_36582	filtered	N	0.052	NA	NA	NA	NA	NA	NA	NA	NA	NA	Other	0.0721	0.0250	-	0.0975	0.9025	other localisation
jgi_Phatr2_36586_fgenesh1_pg.C_chr_10000318	Phatr2_36586	filtered	N	0.316	NA	NA	NA	NA	NA	NA	NA	NA	NA	Other	0.0565	0.0223	-	0.1928	0.8072	other localisation
jgi_Phatr2_36589_fgenesh1_pg.C_chr_10000321	Phatr2_36589	filtered	Y	0.714	26	3.933695023	DLSLAVTDPIQRYVLGTCDDSSLLR	26	3.933695023	DLSLAVTDPIQRYVLGTCDDSSLLR	No	0	1.246156456	ER	0.7753	0.0526	0.1979	-	-	signal peptide
jgi_Phatr2_36590_fgenesh1_pg.C_chr_10000322	Phatr2_36590	filtered	N	0.031	NA	NA	NA	NA	NA	NA	NA	NA	NA	Other	0.0575	0.0229	-	0.1254	0.8746	other localisation
jgi_Phatr2_36595_fgenesh1_pg.C_chr_10000327	Phatr2_36595	filtered	N	0.074	NA	NA	NA	NA	NA	NA	NA	NA	NA	Other	0.0895	0.0283	-	0.7747	0.2253	mitochondrion
jgi_Phatr2_36597_fgenesh1_pg.C_chr_10000329	Phatr2_36597	filtered	N	0.025	NA	NA	NA	NA	NA	NA	NA	NA	NA	Other	0.0613	0.0237	-	0.1191	0.8809	other localisation
jgi_Phatr2_36598_fgenesh1_pg.C_chr_10000330	Phatr2_36598	filtered	N	0.129	NA	NA	NA	NA	NA	NA	NA	NA	NA	Other	0.1009	0.0299	-	0.1265	0.8735	other localisation
jgi_Phatr2_36600_fgenesh1_pg.C_chr_10000332	Phatr2_36600	filtered	N	0.336	NA	NA	NA	NA	NA	NA	NA	NA	NA	Other	0.1278	0.3575	-	0.8056	0.1944	mitochondrion
jgi_Phatr2_36606_fgenesh1_pg.C_chr_10000338	Phatr2_36606	filtered	N	0.145	NA	NA	NA	NA	NA	NA	NA	NA	NA	Other	0.0825	0.0276	-	0.2879	0.7121	other localisation
jgi_Phatr2_36608_fgenesh1_pg.C_chr_10000340	Phatr2_36608	filtered	N	0.169	NA	NA	NA	NA	NA	NA	NA	NA	NA	Other	0.0772	0.0264	-	0.3535	0.6465	other localisation
jgi_Phatr2_36611_fgenesh1_pg.C_chr_10000343	Phatr2_36611	filtered	Y	0.628	29	1.271427646	FYVSTIRRLHINLLQPEAASGIDGS	31	1.726028067	VSTIRRLHINLLQPEAASGIDGSLT	No	2	0.958161907	ER	0.3459	0.3751	-	-	-	signal anchor
jgi_Phatr2_36620_fgenesh1_pg.C_chr_10000352	Phatr2_36620	filtered	Y	0.438	39	1.417145918	ATLFPTPLRNLLAWYTATLKDPLMS	37	4.911111137	LPATLFPTPLRNLLAWYTATLKDPL	F	-2	4.188697408	Plastid_low	0.5049	0.1547	0.1880	-	-	signal peptide
jgi_Phatr2_36628_fgenesh1_pg.C_chr_10000360	Phatr2_36628	filtered	Y	0.655	24	1.545689150	GTVSLIFEIYWTTHAIIEGNASTPE	25	4.419220251	TVSLIFEIYWTTHAIIEGNASTPEK	F	1	3.928902240	Plastid_low	0.5472	0.2048	0.0342	-	-	signal peptide
jgi_Phatr2_36629_fgenesh1_pg.C_chr_10000361	Phatr2_36629	filtered	N	0.076	NA	NA	NA	NA	NA	NA	NA	NA	NA	Other	0.0775	0.0260	-	0.1662	0.8338	other localisation
jgi_Phatr2_36633_fgenesh1_pg.C_chr_10000365	Phatr2_36633	filtered	N	0.035	NA	NA	NA	NA	NA	NA	NA	NA	NA	Other	0.0541	0.0221	-	0.1116	0.8884	other localisation
jgi_Phatr2_36634_fgenesh1_pg.C_chr_10000366	Phatr2_36634	filtered	N	0.029	NA	NA	NA	NA	NA	NA	NA	NA	NA	Other	0.0535	0.0219	-	0.0931	0.9069	other localisation
jgi_Phatr2_36635_fgenesh1_pg.C_chr_10000367	Phatr2_36635	filtered	N	0.133	NA	NA	NA	NA	NA	NA	NA	NA	NA	Other	0.1080	0.6172	-	-	-	signal anchor
jgi_Phatr2_36641_fgenesh1_pg.C_chr_10000373	Phatr2_36641	filtered	N	0.318	NA	NA	NA	NA	NA	NA	NA	NA	NA	Other	0.2871	0.0514	-	0.3123	0.6877	other localisation
jgi_Phatr2_36647_fgenesh1_pg.C_chr_10000379	Phatr2_36647	filtered	N	0.137	NA	NA	NA	NA	NA	NA	NA	NA	NA	Other	0.1031	0.0300	-	0.2819	0.7181	other localisation
jgi_Phatr2_36648_fgenesh1_pg.C_chr_11000001	Phatr2_36648	filtered	N	0.126	NA	NA	NA	NA	NA	NA	NA	NA	NA	Other	0.0824	0.0271	-	0.0963	0.9037	other localisation
jgi_Phatr2_36649_fgenesh1_pg.C_chr_11000002	Phatr2_36649	filtered	N	0.061	NA	NA	NA	NA	NA	NA	NA	NA	NA	Other	0.0545	0.0222	-	0.1774	0.8226	other localisation
jgi_Phatr2_36662_fgenesh1_pg.C_chr_11000015	Phatr2_36662	filtered	N	0.073	NA	NA	NA	NA	NA	NA	NA	NA	NA	Other	0.0733	0.0260	-	0.1801	0.8199	other localisation
jgi_Phatr2_36666_fgenesh1_pg.C_chr_11000019	Phatr2_36666	filtered	Y	0.717	22	3.720298491	PGMFALSTLKPLNLSQPQGAAAKPF	20	5.046597339	ALPGMFALSTLKPLNLSQPQGAAAK	F	-2	4.798035464	Plastid_low	0.7679	0.0856	0.0677	-	-	signal peptide
jgi_Phatr2_36668_fgenesh1_pg.C_chr_11000021	Phatr2_36668	filtered	Y	0.471	30	4.312430122	VRASARPVPTRTHTGLTARKRNATH	28	4.377186857	ATVRASARPVPTRTHTGLTARKRNA	No	-2	1.422523888	ER	0.4748	0.0619	0.0232	-	-	signal peptide
jgi_Phatr2_36690_fgenesh1_pg.C_chr_11000043	Phatr2_36690	filtered	N	0.427	NA	NA	NA	NA	NA	NA	NA	NA	NA	Other	0.3682	0.1226	-	0.1977	0.8023	other localisation
jgi_Phatr2_36699_fgenesh1_pg.C_chr_11000052	Phatr2_36699	filtered	N	0.047	NA	NA	NA	NA	NA	NA	NA	NA	NA	Other	0.0600	0.0234	-	0.1003	0.8997	other localisation
jgi_Phatr2_36711_fgenesh1_pg.C_chr_11000064	Phatr2_36711	filtered	N	0.064	NA	NA	NA	NA	NA	NA	NA	NA	NA	Other	0.0740	0.0257	-	0.1584	0.8416	other localisation
jgi_Phatr2_36719_fgenesh1_pg.C_chr_11000072	Phatr2_36719	filtered	Y	0.489	33	3.938693003	HPTAAAQLLRFTTAVSLAADPNEQM	34	4.240206537	PTAAAQLLRFTTAVSLAADPNEQMP	No	1	1.021752884	ER	0.5058	0.0617	0.4950	-	-	signal peptide
jgi_Phatr2_36720_fgenesh1_pg.C_chr_11000073	Phatr2_36720	filtered	N	0.376	NA	NA	NA	NA	NA	NA	NA	NA	NA	Other	0.3706	0.0565	-	0.1239	0.8761	other localisation
jgi_Phatr2_36721_fgenesh1_pg.C_chr_11000074	Phatr2_36721	filtered	N	0.013	NA	NA	NA	NA	NA	NA	NA	NA	NA	Other	0.0576	0.0230	-	0.1214	0.8786	other localisation
jgi_Phatr2_36724_fgenesh1_pg.C_chr_11000077	Phatr2_36724	filtered	Y	0.535	23	7.391865807	DVAIAFSQATAPLVSKNGNAHAAED	23	7.391865807	DVAIAFSQATAPLVSKNGNAHAAED	F	0	4.460839974	Plastid_high	0.5992	0.0627	0.9206	-	-	chloroplast
jgi_Phatr2_36726_fgenesh1_pg.C_chr_11000079	Phatr2_36726	filtered	Y	0.707	22	4.769274226	SHAEASAAAAATGNSFRKTYSAAAS	24	4.827106413	AEASAAAAATGNSFRKTYSAAASRR	No	2	1.589898259	ER	0.6594	0.0621	0.6405	-	-	chloroplast
jgi_Phatr2_36728_fgenesh1_pg.C_chr_11000081	Phatr2_36728	filtered	N	0.010	NA	NA	NA	NA	NA	NA	NA	NA	NA	Other	0.0490	0.0210	-	0.1356	0.8644	other localisation
jgi_Phatr2_36733_fgenesh1_pg.C_chr_11000086	Phatr2_36733	filtered	N	0.045	NA	NA	NA	NA	NA	NA	NA	NA	NA	Other	0.0573	0.0228	-	0.1036	0.8964	other localisation
jgi_Phatr2_36742_fgenesh1_pg.C_chr_11000095	Phatr2_36742	filtered	N	0.244	NA	NA	NA	NA	NA	NA	NA	NA	NA	Other	0.1197	0.0323	-	0.5111	0.4889	mitochondrion
jgi_Phatr2_36743_fgenesh1_pg.C_chr_11000096	Phatr2_36743	filtered	N	0.014	NA	NA	NA	NA	NA	NA	NA	NA	NA	Other	0.0502	0.0212	-	0.1067	0.8933	other localisation
jgi_Phatr2_36744_fgenesh1_pg.C_chr_11000097	Phatr2_36744	filtered	Y	0.879	26	3.844180694	HSCCAWTSRHAHRAKIWEELREIGP	26	3.844180694	HSCCAWTSRHAHRAKIWEELREIGP	W	0	1.124250413	Plastid_low	0.8141	0.0515	0.0214	-	-	signal peptide
jgi_Phatr2_36769_fgenesh1_pg.C_chr_11000122	Phatr2_36769	filtered	Y	0.780	27	7.240370431	ATVQAFFVTPILQQSRLILKNSEKV	27	7.240370431	ATVQAFFVTPILQQSRLILKNSEKV	F	0	4.261939644	Plastid_high	0.7826	0.0890	0.3223	-	-	signal peptide
jgi_Phatr2_36770_fgenesh1_pg.C_chr_11000123	Phatr2_36770	filtered	Y	0.439	31	3.886208189	LVGKAVHVKSLAQRHQYSSTESSIS	31	3.886208189	LVGKAVHVKSLAQRHQYSSTESSIS	No	0	1.469162528	ER	0.4893	0.0757	0.1899	-	-	signal peptide
jgi_Phatr2_36771_fgenesh1_pg.C_chr_11000124	Phatr2_36771	filtered	N	0.105	NA	NA	NA	NA	NA	NA	NA	NA	NA	Other	0.0892	0.0298	-	0.2646	0.7354	other localisation
jgi_Phatr2_36776_fgenesh1_pg.C_chr_11000129	Phatr2_36776	filtered	N	0.042	NA	NA	NA	NA	NA	NA	NA	NA	NA	Other	0.0555	0.0222	-	0.0980	0.902	other localisation
jgi_Phatr2_36789_fgenesh1_pg.C_chr_11000142	Phatr2_36789	filtered	N	0.073	NA	NA	NA	NA	NA	NA	NA	NA	NA	Other	0.1227	0.0357	-	0.1650	0.835	other localisation
jgi_Phatr2_36794_fgenesh1_pg.C_chr_11000147	Phatr2_36794	filtered	N	0.066	NA	NA	NA	NA	NA	NA	NA	NA	NA	Other	0.0530	0.0218	-	0.1235	0.8765	other localisation
jgi_Phatr2_36801_fgenesh1_pg.C_chr_11000154	Phatr2_36801	filtered	Y	0.776	24	3.001463077	RYMEANEWDLMLMIRGFYLNPYVLF	24	3.001463077	RYMEANEWDLMLMIRGFYLNPYVLF	No	0	0.629678867	ER	0.7491	0.1030	0.0272	-	-	signal peptide
jgi_Phatr2_36808_fgenesh1_pg.C_chr_11000161	Phatr2_36808	filtered	N	0.122	NA	NA	NA	NA	NA	NA	NA	NA	NA	Other	0.0771	0.0262	-	0.1279	0.8721	other localisation
jgi_Phatr2_36821_fgenesh1_pg.C_chr_11000174	Phatr2_36821	filtered	N	0.050	NA	NA	NA	NA	NA	NA	NA	NA	NA	Other	0.0873	0.0276	-	0.1236	0.8764	other localisation
jgi_Phatr2_36828_fgenesh1_pg.C_chr_11000181	Phatr2_36828	filtered	N	0.096	NA	NA	NA	NA	NA	NA	NA	NA	NA	Other	0.1503	0.1121	-	0.1511	0.8489	other localisation
jgi_Phatr2_36830_fgenesh1_pg.C_chr_11000183	Phatr2_36830	filtered	N	0.025	NA	NA	NA	NA	NA	NA	NA	NA	NA	Other	0.0577	0.0225	-	0.1015	0.8985	other localisation
jgi_Phatr2_36840_fgenesh1_pg.C_chr_11000193	Phatr2_36840	filtered	Y	0.843	17	4.451469066	QMSQAWTMFYPRTSSFLSKTAVKSS	17	4.451469066	QMSQAWTMFYPRTSSFLSKTAVKSS	W	0	1.807643116	Plastid_low	0.7769	0.0539	0.2864	-	-	signal peptide
jgi_Phatr2_36842_fgenesh1_pg.C_chr_11000195	Phatr2_36842	filtered	N	0.183	NA	NA	NA	NA	NA	NA	NA	NA	NA	Other	0.0850	0.0273	-	0.1222	0.8778	other localisation
jgi_Phatr2_36843_fgenesh1_pg.C_chr_11000196	Phatr2_36843	filtered	N	0.013	NA	NA	NA	NA	NA	NA	NA	NA	NA	Other	0.0546	0.0219	-	0.0874	0.9126	other localisation
jgi_Phatr2_36844_fgenesh1_pg.C_chr_11000197	Phatr2_36844	filtered	N	0.143	NA	NA	NA	NA	NA	NA	NA	NA	NA	Other	0.0932	0.0289	-	0.1796	0.8204	other localisation
jgi_Phatr2_36846_fgenesh1_pg.C_chr_11000199	Phatr2_36846	filtered	N	0.085	NA	NA	NA	NA	NA	NA	NA	NA	NA	Other	0.0690	0.0253	-	0.1081	0.8919	other localisation
jgi_Phatr2_36847_fgenesh1_pg.C_chr_11000200	Phatr2_36847	filtered	N	0.033	NA	NA	NA	NA	NA	NA	NA	NA	NA	Other	0.0551	0.0228	-	0.1757	0.8243	other localisation
jgi_Phatr2_36848_fgenesh1_pg.C_chr_11000201	Phatr2_36848	filtered	Y	0.735	25	1.860428669	SLGWGMVGLSLDPYGIISILGFTAL	25	1.860428669	SLGWGMVGLSLDPYGIISILGFTAL	No	0	1.208117335	ER	0.6491	0.1872	0.0457	-	-	signal peptide
jgi_Phatr2_36877_fgenesh1_pg.C_chr_11000230	Phatr2_36877	filtered	N	0.042	NA	NA	NA	NA	NA	NA	NA	NA	NA	Other	0.0673	0.0248	-	0.1129	0.8871	other localisation
jgi_Phatr2_36880_fgenesh1_pg.C_chr_11000233	Phatr2_36880	filtered	N	0.147	NA	NA	NA	NA	NA	NA	NA	NA	NA	Other	0.0765	0.0275	-	0.2467	0.7533	other localisation
jgi_Phatr2_36881_fgenesh1_pg.C_chr_11000234	Phatr2_36881	filtered	N	0.035	NA	NA	NA	NA	NA	NA	NA	NA	NA	Other	0.0625	0.0251	-	0.1343	0.8657	other localisation
jgi_Phatr2_36891_fgenesh1_pg.C_chr_11000244	Phatr2_36891	filtered	N	0.116	NA	NA	NA	NA	NA	NA	NA	NA	NA	Other	0.0857	0.0280	-	0.1858	0.8142	other localisation
jgi_Phatr2_36892_fgenesh1_pg.C_chr_11000245	Phatr2_36892	filtered	N	0.253	NA	NA	NA	NA	NA	NA	NA	NA	NA	Other	0.1431	0.0715	-	0.1379	0.8621	other localisation
jgi_Phatr2_36897_fgenesh1_pg.C_chr_11000250	Phatr2_36897	filtered	N	0.036	NA	NA	NA	NA	NA	NA	NA	NA	NA	Other	0.0565	0.0231	-	0.1872	0.8128	other localisation
jgi_Phatr2_36899_fgenesh1_pg.C_chr_11000252	Phatr2_36899	filtered	N	0.049	NA	NA	NA	NA	NA	NA	NA	NA	NA	Other	0.1485	0.0506	-	0.1293	0.8707	other localisation
jgi_Phatr2_36903_fgenesh1_pg.C_chr_11000256	Phatr2_36903	filtered	Y	0.852	24	3.619434592	AVVAAERRTIKLSLGAEAQSAFTGR	23	3.657520743	WAVVAAERRTIKLSLGAEAQSAFTG	No	-1	0.981348500	ER	0.8145	0.0714	0.3271	-	-	signal peptide
jgi_Phatr2_36906_fgenesh1_pg.C_chr_11000259	Phatr2_36906	filtered	N	0.134	NA	NA	NA	NA	NA	NA	NA	NA	NA	Other	0.0718	0.0281	-	0.5775	0.4225	mitochondrion
jgi_Phatr2_36907_fgenesh1_pg.C_chr_11000260	Phatr2_36907	filtered	N	0.050	NA	NA	NA	NA	NA	NA	NA	NA	NA	Other	0.1757	0.1495	-	0.1483	0.8517	other localisation
jgi_Phatr2_36913_fgenesh1_pg.C_chr_11000266	Phatr2_36913	filtered	Y	0.862	20	7.898784440	GSTTAFVQKPTSQLFRASSSLWAKK	20	7.898784440	GSTTAFVQKPTSQLFRASSSLWAKK	F	0	4.751371702	Plastid_high	0.8470	0.0462	0.8258	-	-	chloroplast
jgi_Phatr2_36915_fgenesh1_pg.C_chr_11000268	Phatr2_36915	filtered	N	0.038	NA	NA	NA	NA	NA	NA	NA	NA	NA	Other	0.0514	0.0236	-	0.2159	0.7841	other localisation
jgi_Phatr2_36922_fgenesh1_pg.C_chr_11000275	Phatr2_36922	filtered	Y	0.770	26	2.394140663	SLVSGQTLFNQPTEYFSNSTDPVST	26	2.394140663	SLVSGQTLFNQPTEYFSNSTDPVST	No	0	1.304002092	ER	0.7950	0.0512	0.0504	-	-	signal peptide
jgi_Phatr2_36927_fgenesh1_pg.C_chr_11000280	Phatr2_36927	filtered	N	0.028	NA	NA	NA	NA	NA	NA	NA	NA	NA	Other	0.0572	0.0224	-	0.1066	0.8934	other localisation
jgi_Phatr2_36928_fgenesh1_pg.C_chr_11000281	Phatr2_36928	filtered	Y	0.481	30	2.202068906	GYAFCWVQNQVLEIGVHSSTSLQEA	28	6.566376348	LFGYAFCWVQNQVLEIGVHSSTSLQ	F	-2	4.171376997	Plastid_low	0.4400	0.1668	0.3223	-	-	signal peptide
jgi_Phatr2_36932_fgenesh1_pg.C_chr_11000285	Phatr2_36932	filtered	Y	0.625	27	7.997437842	SIGHAFAPRSVLTLRRITQPSNPRQ	27	7.997437842	SIGHAFAPRSVLTLRRITQPSNPRQ	F	0	5.405064679	Plastid_high	0.6746	0.1067	0.4265	-	-	signal peptide
jgi_Phatr2_36940_fgenesh1_pg.C_chr_11000293	Phatr2_36940	filtered	N	0.024	NA	NA	NA	NA	NA	NA	NA	NA	NA	Other	0.0583	0.0226	-	0.1086	0.8914	other localisation
jgi_Phatr2_36955_fgenesh1_pg.C_chr_11000308	Phatr2_36955	filtered	N	0.136	NA	NA	NA	NA	NA	NA	NA	NA	NA	Other	0.0952	0.0310	-	0.3116	0.6884	other localisation
jgi_Phatr2_36956_fgenesh1_pg.C_chr_11000309	Phatr2_36956	filtered	N	0.018	NA	NA	NA	NA	NA	NA	NA	NA	NA	Other	0.0559	0.0220	-	0.1108	0.8892	other localisation
jgi_Phatr2_36969_fgenesh1_pg.C_chr_11000322	Phatr2_36969	filtered	N	0.252	NA	NA	NA	NA	NA	NA	NA	NA	NA	Other	0.1397	0.0376	-	0.1064	0.8936	other localisation
jgi_Phatr2_36970_fgenesh1_pg.C_chr_11000323	Phatr2_36970	filtered	N	0.111	NA	NA	NA	NA	NA	NA	NA	NA	NA	Other	0.1470	0.0342	-	0.2041	0.7959	other localisation
jgi_Phatr2_36973_fgenesh1_pg.C_chr_11000326	Phatr2_36973	filtered	N	0.103	NA	NA	NA	NA	NA	NA	NA	NA	NA	Other	0.1402	0.0475	-	0.3011	0.6989	other localisation
jgi_Phatr2_36976_fgenesh1_pg.C_chr_11000329	Phatr2_36976	filtered	N	0.112	NA	NA	NA	NA	NA	NA	NA	NA	NA	Other	0.0611	0.0234	-	0.2105	0.7895	other localisation
jgi_Phatr2_36981_fgenesh1_pg.C_chr_11000334	Phatr2_36981	filtered	N	0.132	NA	NA	NA	NA	NA	NA	NA	NA	NA	Other	0.0680	0.0245	-	0.1138	0.8862	other localisation
jgi_Phatr2_36987_fgenesh1_pg.C_chr_11000340	Phatr2_36987	filtered	N	0.085	NA	NA	NA	NA	NA	NA	NA	NA	NA	Other	0.0668	0.0268	-	0.2088	0.7912	other localisation
jgi_Phatr2_36988_fgenesh1_pg.C_chr_11000341	Phatr2_36988	filtered	N	0.067	NA	NA	NA	NA	NA	NA	NA	NA	NA	Other	0.0645	0.0235	-	0.1080	0.892	other localisation
jgi_Phatr2_36990_fgenesh1_pg.C_chr_11000343	Phatr2_36990	filtered	N	0.036	NA	NA	NA	NA	NA	NA	NA	NA	NA	Other	0.0522	0.0217	-	0.0972	0.9028	other localisation
jgi_Phatr2_36992_fgenesh1_pg.C_chr_11000345	Phatr2_36992	filtered	Y	0.665	26	1.063498047	GQVLLLCHRWAEEEQQEHYSVEILP	26	1.063498047	GQVLLLCHRWAEEEQQEHYSVEILP	L	0	0.586074027	Plastid_low	0.7037	0.1059	0.1586	-	-	signal peptide
jgi_Phatr2_36993_fgenesh1_pg.C_chr_11000346	Phatr2_36993	filtered	N	0.048	NA	NA	NA	NA	NA	NA	NA	NA	NA	Other	0.0565	0.0228	-	0.0856	0.9144	other localisation
jgi_Phatr2_36995_fgenesh1_pg.C_chr_11000348	Phatr2_36995	filtered	N	0.121	NA	NA	NA	NA	NA	NA	NA	NA	NA	Other	0.1118	0.0366	-	0.1325	0.8675	other localisation
jgi_Phatr2_37006_fgenesh1_pg.C_chr_11000359	Phatr2_37006	filtered	N	0.076	NA	NA	NA	NA	NA	NA	NA	NA	NA	Other	0.0533	0.0216	-	0.1282	0.8718	other localisation
jgi_Phatr2_37009_fgenesh1_pg.C_chr_11000362	Phatr2_37009	filtered	N	0.046	NA	NA	NA	NA	NA	NA	NA	NA	NA	Other	0.0620	0.0248	-	0.1138	0.8862	other localisation
jgi_Phatr2_37018_fgenesh1_pg.C_chr_11000371	Phatr2_37018	filtered	N	0.276	NA	NA	NA	NA	NA	NA	NA	NA	NA	Other	0.1984	0.0425	-	0.7702	0.2298	mitochondrion
jgi_Phatr2_37020_fgenesh1_pg.C_chr_11000373	Phatr2_37020	filtered	Y	0.690	26	5.304535600	PFARSFLLTQPKVHVAMQTESTATT	26	5.304535600	PFARSFLLTQPKVHVAMQTESTATT	F	0	4.306256588	Plastid_high	0.7132	0.0914	0.0332	-	-	signal peptide
jgi_Phatr2_37027_fgenesh1_pg.C_chr_11000380	Phatr2_37027	filtered	N	0.088	NA	NA	NA	NA	NA	NA	NA	NA	NA	Other	0.0651	0.0238	-	0.1101	0.8899	other localisation
jgi_Phatr2_37028_fgenesh1_pg.C_chr_11000381	Phatr2_37028	filtered	N	0.057	NA	NA	NA	NA	NA	NA	NA	NA	NA	Other	0.0737	0.0253	-	0.0925	0.9075	other localisation
jgi_Phatr2_37029_fgenesh1_pg.C_chr_11000382	Phatr2_37029	filtered	N	0.372	NA	NA	NA	NA	NA	NA	NA	NA	NA	Other	0.1589	0.0380	-	0.1222	0.8778	other localisation
jgi_Phatr2_37030_fgenesh1_pg.C_chr_11000383	Phatr2_37030	filtered	N	0.106	NA	NA	NA	NA	NA	NA	NA	NA	NA	Other	0.1198	0.1190	-	0.1887	0.8113	other localisation
jgi_Phatr2_37038_fgenesh1_pg.C_chr_12000008	Phatr2_37038	filtered	N	0.130	NA	NA	NA	NA	NA	NA	NA	NA	NA	Other	0.0757	0.0260	-	0.3204	0.6796	other localisation
jgi_Phatr2_37042_fgenesh1_pg.C_chr_12000012	Phatr2_37042	filtered	N	0.110	NA	NA	NA	NA	NA	NA	NA	NA	NA	Other	0.0840	0.0282	-	0.1058	0.8942	other localisation
jgi_Phatr2_37043_fgenesh1_pg.C_chr_12000013	Phatr2_37043	filtered	N	0.033	NA	NA	NA	NA	NA	NA	NA	NA	NA	Other	0.0766	0.0265	-	0.1202	0.8798	other localisation
jgi_Phatr2_37052_fgenesh1_pg.C_chr_12000022	Phatr2_37052	filtered	N	0.056	NA	NA	NA	NA	NA	NA	NA	NA	NA	Other	0.0614	0.0236	-	0.1003	0.8997	other localisation
jgi_Phatr2_37053_fgenesh1_pg.C_chr_12000023	Phatr2_37053	filtered	N	0.049	NA	NA	NA	NA	NA	NA	NA	NA	NA	Other	0.0686	0.0245	-	0.1014	0.8986	other localisation
jgi_Phatr2_37057_fgenesh1_pg.C_chr_12000027	Phatr2_37057	filtered	N	0.085	NA	NA	NA	NA	NA	NA	NA	NA	NA	Other	0.0598	0.0249	-	0.1999	0.8001	other localisation
jgi_Phatr2_37058_fgenesh1_pg.C_chr_12000028	Phatr2_37058	filtered	N	0.027	NA	NA	NA	NA	NA	NA	NA	NA	NA	Other	0.0558	0.0221	-	0.0988	0.9012	other localisation
jgi_Phatr2_37060_fgenesh1_pg.C_chr_12000030	Phatr2_37060	filtered	N	0.088	NA	NA	NA	NA	NA	NA	NA	NA	NA	Other	0.0851	0.0287	-	0.1031	0.8969	other localisation
jgi_Phatr2_37061_fgenesh1_pg.C_chr_12000031	Phatr2_37061	filtered	N	0.033	NA	NA	NA	NA	NA	NA	NA	NA	NA	Other	0.0588	0.0226	-	0.1058	0.8942	other localisation
jgi_Phatr2_37064_fgenesh1_pg.C_chr_12000034	Phatr2_37064	filtered	N	0.034	NA	NA	NA	NA	NA	NA	NA	NA	NA	Other	0.0619	0.0231	-	0.0995	0.9005	other localisation
jgi_Phatr2_37067_fgenesh1_pg.C_chr_12000037	Phatr2_37067	filtered	N	0.158	NA	NA	NA	NA	NA	NA	NA	NA	NA	Other	0.1296	0.0343	-	0.1468	0.8532	other localisation
jgi_Phatr2_37072_fgenesh1_pg.C_chr_12000042	Phatr2_37072	filtered	N	0.168	NA	NA	NA	NA	NA	NA	NA	NA	NA	Other	0.1060	0.0320	-	0.1287	0.8713	other localisation
jgi_Phatr2_37077_fgenesh1_pg.C_chr_12000047	Phatr2_37077	filtered	N	0.059	NA	NA	NA	NA	NA	NA	NA	NA	NA	Other	0.0638	0.0237	-	0.1722	0.8278	other localisation
jgi_Phatr2_37078_fgenesh1_pg.C_chr_12000048	Phatr2_37078	filtered	N	0.035	NA	NA	NA	NA	NA	NA	NA	NA	NA	Other	0.0543	0.0220	-	0.0963	0.9037	other localisation
jgi_Phatr2_37086_fgenesh1_pg.C_chr_12000056	Phatr2_37086	filtered	N	0.312	NA	NA	NA	NA	NA	NA	NA	NA	NA	Other	0.2169	0.2443	-	0.1634	0.8366	other localisation
jgi_Phatr2_37087_fgenesh1_pg.C_chr_12000057	Phatr2_37087	filtered	N	0.078	NA	NA	NA	NA	NA	NA	NA	NA	NA	Other	0.2083	0.2155	-	0.1591	0.8409	other localisation
jgi_Phatr2_37093_fgenesh1_pg.C_chr_12000063	Phatr2_37093	filtered	N	0.024	NA	NA	NA	NA	NA	NA	NA	NA	NA	Other	0.0673	0.0245	-	0.1067	0.8933	other localisation
jgi_Phatr2_37105_fgenesh1_pg.C_chr_12000075	Phatr2_37105	filtered	N	0.067	NA	NA	NA	NA	NA	NA	NA	NA	NA	Other	0.0692	0.0252	-	0.1116	0.8884	other localisation
jgi_Phatr2_37109_fgenesh1_pg.C_chr_12000079	Phatr2_37109	filtered	N	0.223	NA	NA	NA	NA	NA	NA	NA	NA	NA	Other	0.0869	0.0278	-	0.1889	0.8111	other localisation
jgi_Phatr2_37111_fgenesh1_pg.C_chr_12000081	Phatr2_37111	filtered	Y	0.786	25	5.146795384	DYAESFRHAAQNKMRFKLPSIKTYE	25	5.146795384	DYAESFRHAAQNKMRFKLPSIKTYE	F	0	4.119587898	Plastid_high	0.7498	0.0583	0.0303	-	-	signal peptide
jgi_Phatr2_37124_fgenesh1_pg.C_chr_12000094	Phatr2_37124	filtered	N	0.076	NA	NA	NA	NA	NA	NA	NA	NA	NA	Other	0.0744	0.0279	-	0.1280	0.872	other localisation
jgi_Phatr2_37127_fgenesh1_pg.C_chr_12000097	Phatr2_37127	filtered	N	0.144	NA	NA	NA	NA	NA	NA	NA	NA	NA	Other	0.1450	0.2381	-	0.1964	0.8036	other localisation
jgi_Phatr2_37130_fgenesh1_pg.C_chr_12000100	Phatr2_37130	filtered	N	0.055	NA	NA	NA	NA	NA	NA	NA	NA	NA	Other	0.1256	0.0601	-	0.1618	0.8382	other localisation
jgi_Phatr2_37131_fgenesh1_pg.C_chr_12000101	Phatr2_37131	filtered	N	0.057	NA	NA	NA	NA	NA	NA	NA	NA	NA	Other	0.0606	0.0232	-	0.1067	0.8933	other localisation
jgi_Phatr2_37133_fgenesh1_pg.C_chr_12000103	Phatr2_37133	filtered	Y	0.577	29	1.832763718	GGSHGRSGISHCSVQAFHIGPYPTQ	29	1.832763718	GGSHGRSGISHCSVQAFHIGPYPTQ	No	0	0.996547278	ER	0.6404	0.0594	0.3683	-	-	signal peptide
jgi_Phatr2_37136_fgenesh1_pg.C_chr_12000106	Phatr2_37136	filtered	N	0.035	NA	NA	NA	NA	NA	NA	NA	NA	NA	Other	0.0604	0.0230	-	0.1231	0.8769	other localisation
jgi_Phatr2_37144_fgenesh1_pg.C_chr_12000114	Phatr2_37144	filtered	N	0.013	NA	NA	NA	NA	NA	NA	NA	NA	NA	Other	0.0495	0.0211	-	0.1049	0.8951	other localisation
jgi_Phatr2_37164_fgenesh1_pg.C_chr_12000134	Phatr2_37164	filtered	N	0.051	NA	NA	NA	NA	NA	NA	NA	NA	NA	Other	0.0581	0.0227	-	0.1045	0.8955	other localisation
jgi_Phatr2_37171_fgenesh1_pg.C_chr_12000141	Phatr2_37171	filtered	Y	0.849	22	4.171902597	TAASAMTDKATGITFAPKKNDLEIF	22	4.171902597	TAASAMTDKATGITFAPKKNDLEIF	No	0	0.899151288	ER	0.8180	0.0488	0.1138	-	-	signal peptide
jgi_Phatr2_37176_fgenesh1_pg.C_chr_12000146	Phatr2_37176	filtered	N	0.023	NA	NA	NA	NA	NA	NA	NA	NA	NA	Other	0.0552	0.0220	-	0.0957	0.9043	other localisation
jgi_Phatr2_37181_fgenesh1_pg.C_chr_12000151	Phatr2_37181	filtered	N	0.029	NA	NA	NA	NA	NA	NA	NA	NA	NA	Other	0.0529	0.0217	-	0.0925	0.9075	other localisation
jgi_Phatr2_37185_fgenesh1_pg.C_chr_12000155	Phatr2_37185	filtered	N	0.049	NA	NA	NA	NA	NA	NA	NA	NA	NA	Other	0.0665	0.0248	-	0.1077	0.8923	other localisation
jgi_Phatr2_37198_fgenesh1_pg.C_chr_12000168	Phatr2_37198	filtered	N	0.010	NA	NA	NA	NA	NA	NA	NA	NA	NA	Other	0.0649	0.0241	-	0.1004	0.8996	other localisation
jgi_Phatr2_37201_fgenesh1_pg.C_chr_12000171	Phatr2_37201	filtered	Y	0.463	19	3.880694263	PLSAALVSQMARVMTFCDKPKEVSD	19	3.880694263	PLSAALVSQMARVMTFCDKPKEVSD	L	0	1.113923148	Plastid_low	0.3030	0.0501	-	0.4587	0.5413	other localisation
jgi_Phatr2_37202_fgenesh1_pg.C_chr_12000172	Phatr2_37202	filtered	N	0.154	NA	NA	NA	NA	NA	NA	NA	NA	NA	Other	0.0685	0.0251	-	0.5152	0.4848	mitochondrion
jgi_Phatr2_37212_fgenesh1_pg.C_chr_12000182	Phatr2_37212	filtered	N	0.145	NA	NA	NA	NA	NA	NA	NA	NA	NA	Other	0.0696	0.0250	-	0.0991	0.9009	other localisation
jgi_Phatr2_37215_fgenesh1_pg.C_chr_12000185	Phatr2_37215	filtered	N	0.086	NA	NA	NA	NA	NA	NA	NA	NA	NA	Other	0.0909	0.0290	-	0.1790	0.821	other localisation
jgi_Phatr2_37218_fgenesh1_pg.C_chr_12000188	Phatr2_37218	filtered	N	0.059	NA	NA	NA	NA	NA	NA	NA	NA	NA	Other	0.0650	0.0238	-	0.1092	0.8908	other localisation
jgi_Phatr2_37220_fgenesh1_pg.C_chr_12000190	Phatr2_37220	filtered	N	0.124	NA	NA	NA	NA	NA	NA	NA	NA	NA	Other	0.0942	0.0300	-	0.1128	0.8872	other localisation
jgi_Phatr2_37222_fgenesh1_pg.C_chr_12000192	Phatr2_37222	filtered	N	0.088	NA	NA	NA	NA	NA	NA	NA	NA	NA	Other	0.1372	0.0325	-	0.1243	0.8757	other localisation
jgi_Phatr2_37223_fgenesh1_pg.C_chr_12000193	Phatr2_37223	filtered	Y	0.828	21	8.168092982	YQTLAFHPIYAGSRRQISSSVTGSA	21	8.168092982	YQTLAFHPIYAGSRRQISSSVTGSA	F	0	5.440149424	Plastid_high	0.7856	0.0869	0.9006	-	-	chloroplast
jgi_Phatr2_37225_fgenesh1_pg.C_chr_12000195	Phatr2_37225	filtered	N	0.167	NA	NA	NA	NA	NA	NA	NA	NA	NA	Other	0.1408	0.0333	-	0.0959	0.9041	other localisation
jgi_Phatr2_37226_fgenesh1_pg.C_chr_12000196	Phatr2_37226	filtered	N	0.089	NA	NA	NA	NA	NA	NA	NA	NA	NA	Other	0.0798	0.0270	-	0.1172	0.8828	other localisation
jgi_Phatr2_37227_fgenesh1_pg.C_chr_12000197	Phatr2_37227	filtered	N	0.055	NA	NA	NA	NA	NA	NA	NA	NA	NA	Other	0.0737	0.0253	-	0.0925	0.9075	other localisation
jgi_Phatr2_37228_fgenesh1_pg.C_chr_12000198	Phatr2_37228	filtered	N	0.077	NA	NA	NA	NA	NA	NA	NA	NA	NA	Other	0.0726	0.0254	-	0.1155	0.8845	other localisation
jgi_Phatr2_37231_fgenesh1_pg.C_chr_12000201	Phatr2_37231	filtered	N	0.047	NA	NA	NA	NA	NA	NA	NA	NA	NA	Other	0.0622	0.0233	-	0.2022	0.7978	other localisation
jgi_Phatr2_37232_fgenesh1_pg.C_chr_12000202	Phatr2_37232	filtered	N	0.042	NA	NA	NA	NA	NA	NA	NA	NA	NA	Other	0.0443	0.0218	-	0.1770	0.823	other localisation
jgi_Phatr2_37234_fgenesh1_pg.C_chr_12000204	Phatr2_37234	filtered	N	0.364	NA	NA	NA	NA	NA	NA	NA	NA	NA	Other	0.1448	0.0371	-	0.7159	0.2841	mitochondrion
jgi_Phatr2_37237_fgenesh1_pg.C_chr_12000207	Phatr2_37237	filtered	N	0.022	NA	NA	NA	NA	NA	NA	NA	NA	NA	Other	0.0552	0.0220	-	0.1032	0.8968	other localisation
jgi_Phatr2_37240_fgenesh1_pg.C_chr_12000210	Phatr2_37240	filtered	N	0.036	NA	NA	NA	NA	NA	NA	NA	NA	NA	Other	0.0519	0.0220	-	0.1046	0.8954	other localisation
jgi_Phatr2_37241_fgenesh1_pg.C_chr_12000211	Phatr2_37241	filtered	N	0.109	NA	NA	NA	NA	NA	NA	NA	NA	NA	Other	0.1085	0.0286	-	0.1118	0.8882	other localisation
jgi_Phatr2_37243_fgenesh1_pg.C_chr_12000213	Phatr2_37243	filtered	Y	0.529	40	4.550255486	HLTDANTPADLIPNNFKPSDFIPNW	40	4.550255486	HLTDANTPADLIPNNFKPSDFIPNW	No	0	1.776020876	ER	0.2073	0.5706	-	-	-	signal anchor
jgi_Phatr2_37253_fgenesh1_pg.C_chr_12000223	Phatr2_37253	filtered	N	0.061	NA	NA	NA	NA	NA	NA	NA	NA	NA	Other	0.0866	0.0284	-	0.1062	0.8938	other localisation
jgi_Phatr2_37254_fgenesh1_pg.C_chr_12000224	Phatr2_37254	filtered	N	0.118	NA	NA	NA	NA	NA	NA	NA	NA	NA	Other	0.1486	0.0363	-	0.1273	0.8727	other localisation
jgi_Phatr2_37257_fgenesh1_pg.C_chr_12000227	Phatr2_37257	filtered	N	0.102	NA	NA	NA	NA	NA	NA	NA	NA	NA	Other	0.0668	0.0248	-	0.1034	0.8966	other localisation
jgi_Phatr2_37260_fgenesh1_pg.C_chr_12000230	Phatr2_37260	filtered	N	0.150	NA	NA	NA	NA	NA	NA	NA	NA	NA	Other	0.0732	0.0260	-	0.1244	0.8756	other localisation
jgi_Phatr2_37266_fgenesh1_pg.C_chr_12000236	Phatr2_37266	filtered	N	0.060	NA	NA	NA	NA	NA	NA	NA	NA	NA	Other	0.0707	0.0256	-	0.1083	0.8917	other localisation
jgi_Phatr2_37267_fgenesh1_pg.C_chr_12000237	Phatr2_37267	filtered	Y	0.589	27	3.641827889	RWVVAEPTDSSGEVGFPPLLDPDDV	27	3.641827889	RWVVAEPTDSSGEVGFPPLLDPDDV	No	0	1.050739028	ER	0.6933	0.0570	0.0456	-	-	signal peptide
jgi_Phatr2_37268_fgenesh1_pg.C_chr_12000238	Phatr2_37268	filtered	N	0.170	NA	NA	NA	NA	NA	NA	NA	NA	NA	Other	0.1148	0.0335	-	0.1498	0.8502	other localisation
jgi_Phatr2_37270_fgenesh1_pg.C_chr_12000240	Phatr2_37270	filtered	N	0.226	NA	NA	NA	NA	NA	NA	NA	NA	NA	Other	0.1254	0.0349	-	0.2076	0.7924	other localisation
jgi_Phatr2_37272_fgenesh1_pg.C_chr_12000242	Phatr2_37272	filtered	N	0.021	NA	NA	NA	NA	NA	NA	NA	NA	NA	Other	0.0511	0.0214	-	0.0976	0.9024	other localisation
jgi_Phatr2_37283_fgenesh1_pg.C_chr_12000253	Phatr2_37283	filtered	N	0.045	NA	NA	NA	NA	NA	NA	NA	NA	NA	Other	0.0704	0.0271	-	0.1123	0.8877	other localisation
jgi_Phatr2_37291_fgenesh1_pg.C_chr_12000261	Phatr2_37291	filtered	N	0.157	NA	NA	NA	NA	NA	NA	NA	NA	NA	Other	0.1127	0.0324	-	0.1334	0.8666	other localisation
jgi_Phatr2_37297_fgenesh1_pg.C_chr_12000267	Phatr2_37297	filtered	N	0.086	NA	NA	NA	NA	NA	NA	NA	NA	NA	Other	0.0598	0.0249	-	0.2014	0.7986	other localisation
jgi_Phatr2_37299_fgenesh1_pg.C_chr_12000269	Phatr2_37299	filtered	N	0.129	NA	NA	NA	NA	NA	NA	NA	NA	NA	Other	0.0583	0.0226	-	0.1172	0.8828	other localisation
jgi_Phatr2_37300_fgenesh1_pg.C_chr_12000270	Phatr2_37300	filtered	N	0.055	NA	NA	NA	NA	NA	NA	NA	NA	NA	Other	0.0596	0.0249	-	0.2573	0.7427	other localisation
jgi_Phatr2_37305_fgenesh1_pg.C_chr_12000275	Phatr2_37305	filtered	N	0.068	NA	NA	NA	NA	NA	NA	NA	NA	NA	Other	0.0631	0.0238	-	0.2923	0.7077	other localisation
jgi_Phatr2_37328_fgenesh1_pg.C_chr_12000298	Phatr2_37328	filtered	N	0.334	NA	NA	NA	NA	NA	NA	NA	NA	NA	Other	0.3091	0.0484	-	0.5812	0.4188	mitochondrion
jgi_Phatr2_37341_fgenesh1_pg.C_chr_12000311	Phatr2_37341	filtered	N	0.111	NA	NA	NA	NA	NA	NA	NA	NA	NA	Other	0.0714	0.0248	-	0.1328	0.8672	other localisation
jgi_Phatr2_37354_fgenesh1_pg.C_chr_12000324	Phatr2_37354	filtered	Y	0.748	18	4.078270618	PFSSATSVRRAKSSKQGKSPRKPAT	18	4.078270618	PFSSATSVRRAKSSKQGKSPRKPAT	No	0	1.264654044	ER	0.6973	0.0588	0.0415	-	-	signal peptide
jgi_Phatr2_37363_fgenesh1_pg.C_chr_12000333	Phatr2_37363	filtered	N	0.116	NA	NA	NA	NA	NA	NA	NA	NA	NA	Other	0.0913	0.0294	-	0.1381	0.8619	other localisation
jgi_Phatr2_37367_fgenesh1_pg.C_chr_12000337	Phatr2_37367	filtered	N	0.102	NA	NA	NA	NA	NA	NA	NA	NA	NA	Other	0.0848	0.0322	-	0.1313	0.8687	other localisation
jgi_Phatr2_37368_fgenesh1_pg.C_chr_12000338	Phatr2_37368	filtered	Y	0.523	27	1.432825203	LVVATTMFQPERNGVTAFSPRVPTH	29	5.545424393	VATTMFQPERNGVTAFSPRVPTHRF	F	2	4.980519178	Plastid_low	0.4994	0.1057	0.9279	-	-	chloroplast
jgi_Phatr2_37371_fgenesh1_pg.C_chr_12000341	Phatr2_37371	filtered	Y	0.715	36	3.641692359	FHVYAADTLTSDNATLWERLTKGPE	37	3.830323625	HVYAADTLTSDNATLWERLTKGPEA	No	1	1.370608195	ER	0.6348	0.1246	0.0294	-	-	signal peptide
jgi_Phatr2_37372_fgenesh1_pg.C_chr_12000342	Phatr2_37372	filtered	N	0.129	NA	NA	NA	NA	NA	NA	NA	NA	NA	Other	0.2214	0.1493	-	0.1510	0.849	other localisation
jgi_Phatr2_37393_fgenesh1_pg.C_chr_13000003	Phatr2_37393	filtered	N	0.077	NA	NA	NA	NA	NA	NA	NA	NA	NA	Other	0.1309	0.1241	-	0.1691	0.8309	other localisation
jgi_Phatr2_37399_fgenesh1_pg.C_chr_13000009	Phatr2_37399	filtered	N	0.016	NA	NA	NA	NA	NA	NA	NA	NA	NA	Other	0.0516	0.0216	-	0.1236	0.8764	other localisation
jgi_Phatr2_37400_fgenesh1_pg.C_chr_13000010	Phatr2_37400	filtered	N	0.084	NA	NA	NA	NA	NA	NA	NA	NA	NA	Other	0.0689	0.0256	-	0.1077	0.8923	other localisation
jgi_Phatr2_37401_fgenesh1_pg.C_chr_13000011	Phatr2_37401	filtered	N	0.101	NA	NA	NA	NA	NA	NA	NA	NA	NA	Other	0.0722	0.0250	-	0.1178	0.8822	other localisation
jgi_Phatr2_37402_fgenesh1_pg.C_chr_13000012	Phatr2_37402	filtered	N	0.131	NA	NA	NA	NA	NA	NA	NA	NA	NA	Other	0.0900	0.0289	-	0.1452	0.8548	other localisation
jgi_Phatr2_37403_fgenesh1_pg.C_chr_13000013	Phatr2_37403	filtered	N	0.042	NA	NA	NA	NA	NA	NA	NA	NA	NA	Other	0.0724	0.0255	-	0.1055	0.8945	other localisation
jgi_Phatr2_37404_fgenesh1_pg.C_chr_13000014	Phatr2_37404	filtered	N	0.155	NA	NA	NA	NA	NA	NA	NA	NA	NA	Other	0.0973	0.0294	-	0.1188	0.8812	other localisation
jgi_Phatr2_37405_fgenesh1_pg.C_chr_13000015	Phatr2_37405	filtered	N	0.136	NA	NA	NA	NA	NA	NA	NA	NA	NA	Other	0.0836	0.0276	-	0.1092	0.8908	other localisation
jgi_Phatr2_37406_fgenesh1_pg.C_chr_13000016	Phatr2_37406	filtered	N	0.120	NA	NA	NA	NA	NA	NA	NA	NA	NA	Other	0.0776	0.0266	-	0.1760	0.824	other localisation
jgi_Phatr2_37408_fgenesh1_pg.C_chr_13000018	Phatr2_37408	filtered	N	0.222	NA	NA	NA	NA	NA	NA	NA	NA	NA	Other	0.1558	0.0376	-	0.1323	0.8677	other localisation
jgi_Phatr2_37417_fgenesh1_pg.C_chr_13000027	Phatr2_37417	filtered	Y	0.576	24	4.866915043	TLTLALMPSAAFSCSRTRDYRLRST	24	4.866915043	TLTLALMPSAAFSCSRTRDYRLRST	L	0	1.985143593	Plastid_low	0.6595	0.1097	0.9035	-	-	chloroplast
jgi_Phatr2_37419_fgenesh1_pg.C_chr_13000029	Phatr2_37419	filtered	Y	0.670	18	3.641890014	LSLLAQFHIHRSGISIAVSPFFDDQ	19	4.638558566	SLLAQFHIHRSGISIAVSPFFDDQA	F	1	4.266229607	Plastid_low	0.7088	0.0889	0.4221	-	-	signal peptide
jgi_Phatr2_37425_fgenesh1_pg.C_chr_13000035	Phatr2_37425	filtered	N	0.171	NA	NA	NA	NA	NA	NA	NA	NA	NA	Other	0.1314	0.2000	-	0.2258	0.7742	other localisation
jgi_Phatr2_37436_fgenesh1_pg.C_chr_13000046	Phatr2_37436	filtered	Y	0.552	17	2.261572497	SVSLSDIILAPSNSLVQLSKDASFH	17	2.261572497	SVSLSDIILAPSNSLVQLSKDASFH	No	0	1.351304995	ER	0.3275	0.0535	-	0.2014	0.7986	other localisation
jgi_Phatr2_37440_fgenesh1_pg.C_chr_13000050	Phatr2_37440	filtered	N	0.072	NA	NA	NA	NA	NA	NA	NA	NA	NA	Other	0.0611	0.0233	-	0.1269	0.8731	other localisation
jgi_Phatr2_37441_fgenesh1_pg.C_chr_13000051	Phatr2_37441	filtered	N	0.101	NA	NA	NA	NA	NA	NA	NA	NA	NA	Other	0.1178	0.0323	-	0.1379	0.8621	other localisation
jgi_Phatr2_37443_fgenesh1_pg.C_chr_13000053	Phatr2_37443	filtered	N	0.050	NA	NA	NA	NA	NA	NA	NA	NA	NA	Other	0.0560	0.0223	-	0.1005	0.8995	other localisation
jgi_Phatr2_37452_fgenesh1_pg.C_chr_13000062	Phatr2_37452	filtered	N	0.038	NA	NA	NA	NA	NA	NA	NA	NA	NA	Other	0.0556	0.0224	-	0.0911	0.9089	other localisation
jgi_Phatr2_37456_fgenesh1_pg.C_chr_13000066	Phatr2_37456	filtered	Y	0.786	25	3.962003213	QLAFARSWLDVADVALFAVSPMDPN	23	6.958585655	LRQLAFARSWLDVADVALFAVSPMD	F	-2	4.592869396	Plastid_low	0.7658	0.0545	0.2678	-	-	signal peptide
jgi_Phatr2_37459_fgenesh1_pg.C_chr_13000069	Phatr2_37459	filtered	N	0.017	NA	NA	NA	NA	NA	NA	NA	NA	NA	Other	0.0863	0.0281	-	0.1105	0.8895	other localisation
jgi_Phatr2_37460_fgenesh1_pg.C_chr_13000070	Phatr2_37460	filtered	N	0.191	NA	NA	NA	NA	NA	NA	NA	NA	NA	Other	0.0853	0.0283	-	0.5551	0.4449	mitochondrion
jgi_Phatr2_37463_fgenesh1_pg.C_chr_13000073	Phatr2_37463	filtered	N	0.141	NA	NA	NA	NA	NA	NA	NA	NA	NA	Other	0.0730	0.0269	-	0.1278	0.8722	other localisation
jgi_Phatr2_37466_fgenesh1_pg.C_chr_13000076	Phatr2_37466	filtered	Y	0.753	27	4.530033440	GTTVALSSLSGPTNSPTASKKRVHI	27	4.530033440	GTTVALSSLSGPTNSPTASKKRVHI	L	0	1.543210533	Plastid_low	0.7168	0.1190	0.9462	-	-	chloroplast
jgi_Phatr2_37468_fgenesh1_pg.C_chr_13000078	Phatr2_37468	filtered	Y	0.559	24	7.436997352	HTTSAFLLGNTRTSLVTRNQQYAFF	24	7.436997352	HTTSAFLLGNTRTSLVTRNQQYAFF	F	0	4.338140065	Plastid_high	0.7248	0.0864	0.3457	-	-	signal peptide
jgi_Phatr2_37482_fgenesh1_pg.C_chr_13000092	Phatr2_37482	filtered	N	0.217	NA	NA	NA	NA	NA	NA	NA	NA	NA	Other	0.3737	0.1539	-	0.1930	0.807	other localisation
jgi_Phatr2_37484_fgenesh1_pg.C_chr_13000094	Phatr2_37484	filtered	N	0.065	NA	NA	NA	NA	NA	NA	NA	NA	NA	Other	0.0612	0.0233	-	0.1267	0.8733	other localisation
jgi_Phatr2_37492_fgenesh1_pg.C_chr_13000102	Phatr2_37492	filtered	N	0.069	NA	NA	NA	NA	NA	NA	NA	NA	NA	Other	0.0619	0.0235	-	0.1040	0.896	other localisation
jgi_Phatr2_37493_fgenesh1_pg.C_chr_13000103	Phatr2_37493	filtered	N	0.262	NA	NA	NA	NA	NA	NA	NA	NA	NA	Other	0.2446	0.0480	-	0.4257	0.5743	other localisation
jgi_Phatr2_37497_fgenesh1_pg.C_chr_13000107	Phatr2_37497	filtered	N	0.313	NA	NA	NA	NA	NA	NA	NA	NA	NA	Other	0.1302	0.0357	-	0.2829	0.7171	other localisation
jgi_Phatr2_37509_fgenesh1_pg.C_chr_13000119	Phatr2_37509	filtered	Y	0.734	23	3.733369042	LNTVAVSNHRSLAFAVPEHHDESAG	23	3.733369042	LNTVAVSNHRSLAFAVPEHHDESAG	No	0	1.015793352	ER	0.7554	0.0888	0.2751	-	-	signal peptide
jgi_Phatr2_37514_fgenesh1_pg.C_chr_13000124	Phatr2_37514	filtered	N	0.052	NA	NA	NA	NA	NA	NA	NA	NA	NA	Other	0.0844	0.0262	-	0.1112	0.8888	other localisation
jgi_Phatr2_37519_fgenesh1_pg.C_chr_13000129	Phatr2_37519	filtered	N	0.190	NA	NA	NA	NA	NA	NA	NA	NA	NA	Other	0.1713	0.0389	-	0.1036	0.8964	other localisation
jgi_Phatr2_37520_fgenesh1_pg.C_chr_13000130	Phatr2_37520	filtered	N	0.166	NA	NA	NA	NA	NA	NA	NA	NA	NA	Other	0.0916	0.0297	-	0.2247	0.7753	other localisation
jgi_Phatr2_37521_fgenesh1_pg.C_chr_13000131	Phatr2_37521	filtered	N	0.099	NA	NA	NA	NA	NA	NA	NA	NA	NA	Other	0.1020	0.5426	-	-	-	signal anchor
jgi_Phatr2_37523_fgenesh1_pg.C_chr_13000133	Phatr2_37523	filtered	N	0.027	NA	NA	NA	NA	NA	NA	NA	NA	NA	Other	0.0641	0.0244	-	0.1290	0.871	other localisation
jgi_Phatr2_37524_fgenesh1_pg.C_chr_13000134	Phatr2_37524	filtered	N	0.031	NA	NA	NA	NA	NA	NA	NA	NA	NA	Other	0.0578	0.0233	-	0.1328	0.8672	other localisation
jgi_Phatr2_37525_fgenesh1_pg.C_chr_13000135	Phatr2_37525	filtered	N	0.152	NA	NA	NA	NA	NA	NA	NA	NA	NA	Other	0.0784	0.0272	-	0.1141	0.8859	other localisation
jgi_Phatr2_37532_fgenesh1_pg.C_chr_13000142	Phatr2_37532	filtered	Y	0.763	28	7.554254546	FSTDAFLTGGLQSSAIRHSRLDRSA	28	7.554254546	FSTDAFLTGGLQSSAIRHSRLDRSA	F	0	4.528639337	Plastid_high	0.7427	0.1011	0.3184	-	-	signal peptide
jgi_Phatr2_37533_fgenesh1_pg.C_chr_13000143	Phatr2_37533	filtered	N	0.014	NA	NA	NA	NA	NA	NA	NA	NA	NA	Other	0.0502	0.0212	-	0.0947	0.9053	other localisation
jgi_Phatr2_37543_fgenesh1_pg.C_chr_13000153	Phatr2_37543	filtered	N	0.146	NA	NA	NA	NA	NA	NA	NA	NA	NA	Other	0.0547	0.0232	-	0.1198	0.8802	other localisation
jgi_Phatr2_37545_fgenesh1_pg.C_chr_13000155	Phatr2_37545	filtered	Y	0.581	23	7.750222619	TVAAAFSRISLVRRQQQITSNVSPR	23	7.750222619	TVAAAFSRISLVRRQQQITSNVSPR	F	0	4.629034777	Plastid_high	0.6622	0.1003	0.4951	-	-	signal peptide
jgi_Phatr2_37547_fgenesh1_pg.C_chr_13000157	Phatr2_37547	filtered	N	0.173	NA	NA	NA	NA	NA	NA	NA	NA	NA	Other	0.0913	0.0294	-	0.1013	0.8987	other localisation
jgi_Phatr2_37549_fgenesh1_pg.C_chr_13000159	Phatr2_37549	filtered	Y	0.696	26	3.439476861	SIDAADQDPGCSGVDMETCANAEDG	26	3.439476861	SIDAADQDPGCSGVDMETCANAEDG	No	0	0.866879663	ER	0.7062	0.0609	0.0344	-	-	signal peptide
jgi_Phatr2_37556_fgenesh1_pg.C_chr_13000166	Phatr2_37556	filtered	N	0.065	NA	NA	NA	NA	NA	NA	NA	NA	NA	Other	0.0693	0.0246	-	0.1456	0.8544	other localisation
jgi_Phatr2_37562_fgenesh1_pg.C_chr_13000172	Phatr2_37562	filtered	N	0.082	NA	NA	NA	NA	NA	NA	NA	NA	NA	Other	0.0621	0.0255	-	0.1743	0.8257	other localisation
jgi_Phatr2_37567_fgenesh1_pg.C_chr_13000177	Phatr2_37567	filtered	N	0.256	NA	NA	NA	NA	NA	NA	NA	NA	NA	Other	0.1816	0.0440	-	0.1315	0.8685	other localisation
jgi_Phatr2_37569_fgenesh1_pg.C_chr_13000179	Phatr2_37569	filtered	N	0.059	NA	NA	NA	NA	NA	NA	NA	NA	NA	Other	0.1239	0.0338	-	0.1144	0.8856	other localisation
jgi_Phatr2_37571_fgenesh1_pg.C_chr_13000181	Phatr2_37571	filtered	N	0.294	NA	NA	NA	NA	NA	NA	NA	NA	NA	Other	0.1876	0.0416	-	0.1372	0.8628	other localisation
jgi_Phatr2_37572_fgenesh1_pg.C_chr_13000182	Phatr2_37572	filtered	Y	0.795	24	6.838482595	PYCQAFITICPTSTCKQTLLRGTLP	24	6.838482595	PYCQAFITICPTSTCKQTLLRGTLP	F	0	4.395108198	Plastid_high	0.7675	0.0877	0.6240	-	-	chloroplast
jgi_Phatr2_37575_fgenesh1_pg.C_chr_13000185	Phatr2_37575	filtered	N	0.093	NA	NA	NA	NA	NA	NA	NA	NA	NA	Other	0.0770	0.0266	-	0.1328	0.8672	other localisation
jgi_Phatr2_37578_fgenesh1_pg.C_chr_13000188	Phatr2_37578	filtered	N	0.038	NA	NA	NA	NA	NA	NA	NA	NA	NA	Other	0.0709	0.0252	-	0.0942	0.9058	other localisation
jgi_Phatr2_37579_fgenesh1_pg.C_chr_13000189	Phatr2_37579	filtered	N	0.225	NA	NA	NA	NA	NA	NA	NA	NA	NA	Other	0.1035	0.0318	-	0.7964	0.2036	mitochondrion
jgi_Phatr2_37580_fgenesh1_pg.C_chr_13000190	Phatr2_37580	filtered	N	0.074	NA	NA	NA	NA	NA	NA	NA	NA	NA	Other	0.0701	0.0253	-	0.1101	0.8899	other localisation
jgi_Phatr2_37583_fgenesh1_pg.C_chr_13000193	Phatr2_37583	filtered	N	0.206	NA	NA	NA	NA	NA	NA	NA	NA	NA	Other	0.2348	0.1036	-	0.5903	0.4097	mitochondrion
jgi_Phatr2_37585_fgenesh1_pg.C_chr_13000195	Phatr2_37585	filtered	N	0.031	NA	NA	NA	NA	NA	NA	NA	NA	NA	Other	0.0883	0.0288	-	0.1191	0.8809	other localisation
jgi_Phatr2_37588_fgenesh1_pg.C_chr_13000198	Phatr2_37588	filtered	N	0.126	NA	NA	NA	NA	NA	NA	NA	NA	NA	Other	0.0967	0.0298	-	0.1080	0.892	other localisation
jgi_Phatr2_37590_fgenesh1_pg.C_chr_13000200	Phatr2_37590	filtered	Y	0.574	30	1.618945990	SPGLLVVANTSTSTAFVTTQRRPIY	28	2.026959373	LLSPGLLVVANTSTSTAFVTTQRRP	L	-2	1.307596897	Plastid_low	0.6181	0.1442	0.9619	-	-	chloroplast
jgi_Phatr2_37595_fgenesh1_pg.C_chr_13000205	Phatr2_37595	filtered	N	0.242	NA	NA	NA	NA	NA	NA	NA	NA	NA	Other	0.2014	0.0423	-	0.1094	0.8906	other localisation
jgi_Phatr2_37596_fgenesh1_pg.C_chr_13000206	Phatr2_37596	filtered	N	0.033	NA	NA	NA	NA	NA	NA	NA	NA	NA	Other	0.0569	0.0230	-	0.0919	0.9081	other localisation
jgi_Phatr2_37602_fgenesh1_pg.C_chr_13000212	Phatr2_37602	filtered	Y	0.797	28	4.699305196	SGAFAPHPLVAGHRQHNAVLVEKQR	26	7.814926928	GFSGAFAPHPLVAGHRQHNAVLVEK	F	-2	5.128966367	Plastid_low	0.7323	0.1054	0.4196	-	-	signal peptide
jgi_Phatr2_37608_fgenesh1_pg.C_chr_13000218	Phatr2_37608	filtered	N	0.194	NA	NA	NA	NA	NA	NA	NA	NA	NA	Other	0.1668	0.3476	-	0.2451	0.7549	other localisation
jgi_Phatr2_37615_fgenesh1_pg.C_chr_13000225	Phatr2_37615	filtered	N	0.151	NA	NA	NA	NA	NA	NA	NA	NA	NA	Other	0.0915	0.0294	-	0.2334	0.7666	other localisation
jgi_Phatr2_37632_fgenesh1_pg.C_chr_13000242	Phatr2_37632	filtered	N	0.065	NA	NA	NA	NA	NA	NA	NA	NA	NA	Other	0.1506	0.1038	-	0.1987	0.8013	other localisation
jgi_Phatr2_37636_fgenesh1_pg.C_chr_13000246	Phatr2_37636	filtered	N	0.146	NA	NA	NA	NA	NA	NA	NA	NA	NA	Other	0.0926	0.0290	-	0.1282	0.8718	other localisation
jgi_Phatr2_37648_fgenesh1_pg.C_chr_13000258	Phatr2_37648	filtered	N	0.103	NA	NA	NA	NA	NA	NA	NA	NA	NA	Other	0.0719	0.0253	-	0.2618	0.7382	other localisation
jgi_Phatr2_37652_fgenesh1_pg.C_chr_13000262	Phatr2_37652	filtered	Y	0.540	19	4.867041744	ATAFAPSFQSSIATATRARTSSRQA	17	8.704836737	GWATAFAPSFQSSIATATRARTSSR	F	-2	5.674943703	Plastid_low	0.5666	0.0637	0.6195	-	-	chloroplast
jgi_Phatr2_37655_fgenesh1_pg.C_chr_13000265	Phatr2_37655	filtered	Y	0.816	23	6.658156302	QTASSFVPQRSPVQKTFLSRIFLGS	23	6.658156302	QTASSFVPQRSPVQKTFLSRIFLGS	F	0	5.254207504	Plastid_high	0.8210	0.0481	0.5052	-	-	chloroplast
jgi_Phatr2_37658_fgenesh1_pg.C_chr_13000268	Phatr2_37658	filtered	N	0.147	NA	NA	NA	NA	NA	NA	NA	NA	NA	Other	0.0986	0.0295	-	0.1065	0.8935	other localisation
jgi_Phatr2_37659_fgenesh1_pg.C_chr_13000269	Phatr2_37659	filtered	N	0.027	NA	NA	NA	NA	NA	NA	NA	NA	NA	Other	0.0519	0.0216	-	0.1086	0.8914	other localisation
jgi_Phatr2_37667_fgenesh1_pg.C_chr_13000277	Phatr2_37667	filtered	N	0.138	NA	NA	NA	NA	NA	NA	NA	NA	NA	Other	0.0789	0.0269	-	0.0984	0.9016	other localisation
jgi_Phatr2_37671_fgenesh1_pg.C_chr_13000281	Phatr2_37671	filtered	N	0.217	NA	NA	NA	NA	NA	NA	NA	NA	NA	Other	0.1084	0.0307	-	0.1438	0.8562	other localisation
jgi_Phatr2_37674_fgenesh1_pg.C_chr_13000284	Phatr2_37674	filtered	Y	0.652	29	1.800070465	LYALCYQLQKPVEPFLVQTLAENAN	27	3.187432425	IVLYALCYQLQKPVEPFLVQTLAEN	L	-2	0.809692757	Plastid_low	0.5349	0.1924	0.0246	-	-	signal peptide
jgi_Phatr2_37681_fgenesh1_pg.C_chr_13000291	Phatr2_37681	filtered	N	0.062	NA	NA	NA	NA	NA	NA	NA	NA	NA	Other	0.0703	0.0246	-	0.1302	0.8698	other localisation
jgi_Phatr2_37687_fgenesh1_pg.C_chr_13000297	Phatr2_37687	filtered	N	0.391	NA	NA	NA	NA	NA	NA	NA	NA	NA	Other	0.3471	0.0533	-	0.1463	0.8537	other localisation
jgi_Phatr2_37689_fgenesh1_pg.C_chr_13000299	Phatr2_37689	filtered	Y	0.883	20	3.616448730	VQGDATDSSYGSETYNNTFAVCSDS	20	3.616448730	VQGDATDSSYGSETYNNTFAVCSDS	No	0	1.157935384	ER	0.8110	0.0526	0.0312	-	-	signal peptide
jgi_Phatr2_37703_fgenesh1_pg.C_chr_13000313	Phatr2_37703	filtered	N	0.068	NA	NA	NA	NA	NA	NA	NA	NA	NA	Other	0.0695	0.0249	-	0.1012	0.8988	other localisation
jgi_Phatr2_37711_fgenesh1_pg.C_chr_13000321	Phatr2_37711	filtered	N	0.022	NA	NA	NA	NA	NA	NA	NA	NA	NA	Other	0.0638	0.0237	-	0.1112	0.8888	other localisation
jgi_Phatr2_37714_fgenesh1_pg.C_chr_13000324	Phatr2_37714	filtered	N	0.050	NA	NA	NA	NA	NA	NA	NA	NA	NA	Other	0.0695	0.0244	-	0.0906	0.9094	other localisation
jgi_Phatr2_37719_fgenesh1_pg.C_chr_13000329	Phatr2_37719	filtered	Y	0.741	29	4.285116713	GLVSAQTTTLPLSAANVHWGYFSKT	29	4.285116713	GLVSAQTTTLPLSAANVHWGYFSKT	No	0	1.326409797	ER	0.7867	0.0517	0.0947	-	-	signal peptide
jgi_Phatr2_37723_fgenesh1_pg.C_chr_13000333	Phatr2_37723	filtered	N	0.180	NA	NA	NA	NA	NA	NA	NA	NA	NA	Other	0.0856	0.0280	-	0.2572	0.7428	other localisation
jgi_Phatr2_37726_fgenesh1_pg.C_chr_13000336	Phatr2_37726	filtered	N	0.071	NA	NA	NA	NA	NA	NA	NA	NA	NA	Other	0.0675	0.0243	-	0.1110	0.889	other localisation
jgi_Phatr2_37727_fgenesh1_pg.C_chr_13000337	Phatr2_37727	filtered	N	0.061	NA	NA	NA	NA	NA	NA	NA	NA	NA	Other	0.0799	0.0270	-	0.1048	0.8952	other localisation
jgi_Phatr2_37731_fgenesh1_pg.C_chr_13000341	Phatr2_37731	filtered	N	0.101	NA	NA	NA	NA	NA	NA	NA	NA	NA	Other	0.0647	0.0284	-	0.2226	0.7774	other localisation
jgi_Phatr2_37734_fgenesh1_pg.C_chr_13000344	Phatr2_37734	filtered	N	0.101	NA	NA	NA	NA	NA	NA	NA	NA	NA	Other	0.0667	0.0250	-	0.1099	0.8901	other localisation
jgi_Phatr2_37738_fgenesh1_pg.C_chr_13000348	Phatr2_37738	filtered	Y	0.713	29	5.529542020	SSSESFTFHAYAWFISAPKAADDWQ	29	5.529542020	SSSESFTFHAYAWFISAPKAADDWQ	F	0	4.312285742	Plastid_high	0.7229	0.1006	0.0442	-	-	signal peptide
jgi_Phatr2_37740_fgenesh1_pg.C_chr_13000350	Phatr2_37740	filtered	N	0.077	NA	NA	NA	NA	NA	NA	NA	NA	NA	Other	0.0976	0.0297	-	0.1150	0.885	other localisation
jgi_Phatr2_37743_fgenesh1_pg.C_chr_13000353	Phatr2_37743	filtered	N	0.066	NA	NA	NA	NA	NA	NA	NA	NA	NA	Other	0.0726	0.0254	-	0.1221	0.8779	other localisation
jgi_Phatr2_37749_fgenesh1_pg.C_chr_13000359	Phatr2_37749	filtered	Y	0.819	22	2.317747242	SNARGEHRTAWQALRSRSVRPQPVP	20	3.779757626	LLSNARGEHRTAWQALRSRSVRPQP	No	-2	1.042415187	ER	0.7650	0.0565	0.0203	-	-	signal peptide
jgi_Phatr2_37751_fgenesh1_pg.C_chr_13000361	Phatr2_37751	filtered	Y	0.539	20	3.023490852	KRLLAKNFINVENDVQLAAFVGAYH	22	4.614508916	LLAKNFINVENDVQLAAFVGAYHMI	F	2	3.921167136	Plastid_low	0.3028	0.0515	-	0.1325	0.8675	other localisation
jgi_Phatr2_37756_fgenesh1_pg.C_chr_13000366	Phatr2_37756	filtered	Y	0.667	24	2.427969444	VTSYSYSNSNVPVGKSSARNTETSP	24	2.427969444	VTSYSYSNSNVPVGKSSARNTETSP	Y	0	1.496276058	Plastid_low	0.6678	0.0637	0.5335	-	-	chloroplast
jgi_Phatr2_37758_fgenesh1_pg.C_chr_13000368	Phatr2_37758	filtered	N	0.087	NA	NA	NA	NA	NA	NA	NA	NA	NA	Other	0.0656	0.0239	-	0.1079	0.8921	other localisation
jgi_Phatr2_37761_fgenesh1_pg.C_chr_14000003	Phatr2_37761	filtered	N	0.053	NA	NA	NA	NA	NA	NA	NA	NA	NA	Other	0.0753	0.0255	-	0.1210	0.879	other localisation
jgi_Phatr2_37765_fgenesh1_pg.C_chr_14000007	Phatr2_37765	filtered	N	0.180	NA	NA	NA	NA	NA	NA	NA	NA	NA	Other	0.1448	0.2179	-	0.1651	0.8349	other localisation
jgi_Phatr2_37769_fgenesh1_pg.C_chr_14000011	Phatr2_37769	filtered	N	0.257	NA	NA	NA	NA	NA	NA	NA	NA	NA	Other	0.2627	0.1913	-	0.1509	0.8491	other localisation
jgi_Phatr2_37774_fgenesh1_pg.C_chr_14000016	Phatr2_37774	filtered	N	0.126	NA	NA	NA	NA	NA	NA	NA	NA	NA	Other	0.1068	0.1548	-	0.2132	0.7868	other localisation
jgi_Phatr2_37779_fgenesh1_pg.C_chr_14000021	Phatr2_37779	filtered	N	0.084	NA	NA	NA	NA	NA	NA	NA	NA	NA	Other	0.0708	0.0258	-	0.0997	0.9003	other localisation
jgi_Phatr2_37787_fgenesh1_pg.C_chr_14000029	Phatr2_37787	filtered	Y	0.591	37	4.564107406	VGASAAVTDGVSFGMDLQLRSSADS	37	4.564107406	VGASAAVTDGVSFGMDLQLRSSADS	No	0	1.368270043	ER	0.5727	0.0551	0.0266	-	-	signal peptide
jgi_Phatr2_37792_fgenesh1_pg.C_chr_14000034	Phatr2_37792	filtered	N	0.158	NA	NA	NA	NA	NA	NA	NA	NA	NA	Other	0.0981	0.6776	-	-	-	signal anchor
jgi_Phatr2_37793_fgenesh1_pg.C_chr_14000035	Phatr2_37793	filtered	N	0.097	NA	NA	NA	NA	NA	NA	NA	NA	NA	Other	0.0703	0.0251	-	0.1241	0.8759	other localisation
jgi_Phatr2_37808_fgenesh1_pg.C_chr_14000050	Phatr2_37808	filtered	N	0.069	NA	NA	NA	NA	NA	NA	NA	NA	NA	Other	0.0628	0.0235	-	0.1103	0.8897	other localisation
jgi_Phatr2_37811_fgenesh1_pg.C_chr_14000053	Phatr2_37811	filtered	N	0.076	NA	NA	NA	NA	NA	NA	NA	NA	NA	Other	0.0696	0.0257	-	0.1446	0.8554	other localisation
jgi_Phatr2_37827_fgenesh1_pg.C_chr_14000069	Phatr2_37827	filtered	N	0.181	NA	NA	NA	NA	NA	NA	NA	NA	NA	Other	0.1031	0.0350	-	0.1705	0.8295	other localisation
jgi_Phatr2_37835_fgenesh1_pg.C_chr_14000077	Phatr2_37835	filtered	N	0.026	NA	NA	NA	NA	NA	NA	NA	NA	NA	Other	0.0568	0.0225	-	0.1093	0.8907	other localisation
jgi_Phatr2_37837_fgenesh1_pg.C_chr_14000079	Phatr2_37837	filtered	Y	0.867	21	3.843796128	ASCEAGWFSRDTGGSVKNAANNLKD	23	4.905195432	CEAGWFSRDTGGSVKNAANNLKDDA	F	2	4.258288153	Plastid_low	0.8543	0.0453	0.0315	-	-	signal peptide
jgi_Phatr2_37840_fgenesh1_pg.C_chr_14000082	Phatr2_37840	filtered	N	0.234	NA	NA	NA	NA	NA	NA	NA	NA	NA	Other	0.1345	0.0407	-	0.2340	0.766	other localisation
jgi_Phatr2_37843_fgenesh1_pg.C_chr_14000085	Phatr2_37843	filtered	N	0.031	NA	NA	NA	NA	NA	NA	NA	NA	NA	Other	0.0561	0.0223	-	0.0977	0.9023	other localisation
jgi_Phatr2_37844_fgenesh1_pg.C_chr_14000086	Phatr2_37844	filtered	N	0.061	NA	NA	NA	NA	NA	NA	NA	NA	NA	Other	0.0563	0.0226	-	0.0975	0.9025	other localisation
jgi_Phatr2_37845_fgenesh1_pg.C_chr_14000087	Phatr2_37845	filtered	N	0.126	NA	NA	NA	NA	NA	NA	NA	NA	NA	Other	0.0878	0.0280	-	0.1249	0.8751	other localisation
jgi_Phatr2_37848_fgenesh1_pg.C_chr_14000090	Phatr2_37848	filtered	N	0.227	NA	NA	NA	NA	NA	NA	NA	NA	NA	Other	0.1197	0.0338	-	0.4194	0.5806	other localisation
jgi_Phatr2_37853_fgenesh1_pg.C_chr_14000095	Phatr2_37853	filtered	N	0.064	NA	NA	NA	NA	NA	NA	NA	NA	NA	Other	0.0661	0.0269	-	0.1204	0.8796	other localisation
jgi_Phatr2_37855_fgenesh1_pg.C_chr_14000097	Phatr2_37855	filtered	N	0.181	NA	NA	NA	NA	NA	NA	NA	NA	NA	Other	0.1258	0.0356	-	0.3734	0.6266	other localisation
jgi_Phatr2_37858_fgenesh1_pg.C_chr_14000100	Phatr2_37858	filtered	Y	0.699	25	4.008674084	SSGYALPQPRALTAWTIGSSVVPEL	25	4.008674084	SSGYALPQPRALTAWTIGSSVVPEL	L	0	1.128876967	Plastid_low	0.7498	0.0546	0.0938	-	-	signal peptide
jgi_Phatr2_37859_fgenesh1_pg.C_chr_14000101	Phatr2_37859	filtered	Y	0.570	29	7.854360578	ASTLAFTSPHPVNQFRRDKLECSST	29	7.854360578	ASTLAFTSPHPVNQFRRDKLECSST	F	0	4.674343632	Plastid_high	0.5830	0.1553	0.8933	-	-	chloroplast
jgi_Phatr2_37861_fgenesh1_pg.C_chr_14000103	Phatr2_37861	filtered	N	0.109	NA	NA	NA	NA	NA	NA	NA	NA	NA	Other	0.1550	0.0661	-	0.1187	0.8813	other localisation
jgi_Phatr2_37868_fgenesh1_pg.C_chr_14000110	Phatr2_37868	filtered	N	0.044	NA	NA	NA	NA	NA	NA	NA	NA	NA	Other	0.0642	0.0235	-	0.0965	0.9035	other localisation
jgi_Phatr2_37873_fgenesh1_pg.C_chr_14000115	Phatr2_37873	filtered	N	0.154	NA	NA	NA	NA	NA	NA	NA	NA	NA	Other	0.0636	0.0234	-	0.2037	0.7963	other localisation
jgi_Phatr2_37877_fgenesh1_pg.C_chr_14000119	Phatr2_37877	filtered	N	0.117	NA	NA	NA	NA	NA	NA	NA	NA	NA	Other	0.0762	0.0263	-	0.2301	0.7699	other localisation
jgi_Phatr2_37885_fgenesh1_pg.C_chr_14000127	Phatr2_37885	filtered	Y	0.515	19	4.209820481	GTLLAREPGCCQRENRRNFSKSLAR	19	4.209820481	GTLLAREPGCCQRENRRNFSKSLAR	No	0	1.534002015	ER	0.3294	0.1891	-	0.6519	0.3481	mitochondrion
jgi_Phatr2_37886_fgenesh1_pg.C_chr_14000128	Phatr2_37886	filtered	N	0.031	NA	NA	NA	NA	NA	NA	NA	NA	NA	Other	0.0579	0.0225	-	0.1184	0.8816	other localisation
jgi_Phatr2_37889_fgenesh1_pg.C_chr_14000131	Phatr2_37889	filtered	N	0.049	NA	NA	NA	NA	NA	NA	NA	NA	NA	Other	0.0660	0.0240	-	0.0937	0.9063	other localisation
jgi_Phatr2_37891_fgenesh1_pg.C_chr_14000133	Phatr2_37891	filtered	N	0.043	NA	NA	NA	NA	NA	NA	NA	NA	NA	Other	0.0767	0.0270	-	0.1617	0.8383	other localisation
jgi_Phatr2_37892_fgenesh1_pg.C_chr_14000134	Phatr2_37892	filtered	N	0.023	NA	NA	NA	NA	NA	NA	NA	NA	NA	Other	0.0528	0.0218	-	0.1370	0.863	other localisation
jgi_Phatr2_37898_fgenesh1_pg.C_chr_14000140	Phatr2_37898	filtered	N	0.031	NA	NA	NA	NA	NA	NA	NA	NA	NA	Other	0.0636	0.0237	-	0.1165	0.8835	other localisation
jgi_Phatr2_37902_fgenesh1_pg.C_chr_14000144	Phatr2_37902	filtered	N	0.056	NA	NA	NA	NA	NA	NA	NA	NA	NA	Other	0.0732	0.0253	-	0.1063	0.8937	other localisation
jgi_Phatr2_37903_fgenesh1_pg.C_chr_14000145	Phatr2_37903	filtered	Y	0.673	27	2.223921928	GSALTYSMLFLNDYTHSFSEVGIRG	25	3.881590708	CLGSALTYSMLFLNDYTHSFSEVGI	L	-2	1.229208748	Plastid_low	0.6856	0.1145	0.0453	-	-	signal peptide
jgi_Phatr2_37908_fgenesh1_pg.C_chr_14000150	Phatr2_37908	filtered	N	0.113	NA	NA	NA	NA	NA	NA	NA	NA	NA	Other	0.0557	0.0225	-	0.1059	0.8941	other localisation
jgi_Phatr2_37916_fgenesh1_pg.C_chr_14000158	Phatr2_37916	filtered	Y	0.481	21	1.533949379	VCLRSRLIDSFLALPSKLHSNRLVF	19	1.937879388	LSVCLRSRLIDSFLALPSKLHSNRL	No	-2	1.270320556	ER	0.3883	0.0596	-	0.6460	0.354	mitochondrion
jgi_Phatr2_37918_fgenesh1_pg.C_chr_14000160	Phatr2_37918	filtered	Y	0.787	19	8.604152974	TSSSAFTPTFSSPKQYTCLRMSDLP	19	8.604152974	TSSSAFTPTFSSPKQYTCLRMSDLP	F	0	5.383846798	Plastid_high	0.7554	0.0555	0.9716	-	-	chloroplast
jgi_Phatr2_37922_fgenesh1_pg.C_chr_14000164	Phatr2_37922	filtered	N	0.205	NA	NA	NA	NA	NA	NA	NA	NA	NA	Other	0.2223	0.0466	-	0.1600	0.84	other localisation
jgi_Phatr2_37927_fgenesh1_pg.C_chr_14000169	Phatr2_37927	filtered	N	0.063	NA	NA	NA	NA	NA	NA	NA	NA	NA	Other	0.0733	0.0416	-	0.2030	0.797	other localisation
jgi_Phatr2_37932_fgenesh1_pg.C_chr_14000174	Phatr2_37932	filtered	N	0.065	NA	NA	NA	NA	NA	NA	NA	NA	NA	Other	0.0718	0.0254	-	0.2092	0.7908	other localisation
jgi_Phatr2_37941_fgenesh1_pg.C_chr_14000183	Phatr2_37941	filtered	Y	0.639	31	1.800273300	RDVRSTLMPFYNETQKTSLLFDDSS	32	2.114983144	DVRSTLMPFYNETQKTSLLFDDSSD	L	1	1.829720356	Plastid_low	0.6782	0.1023	0.0202	-	-	signal peptide
jgi_Phatr2_37949_fgenesh1_pg.C_chr_14000191	Phatr2_37949	filtered	N	0.013	NA	NA	NA	NA	NA	NA	NA	NA	NA	Other	0.0495	0.0211	-	0.0942	0.9058	other localisation
jgi_Phatr2_37952_fgenesh1_pg.C_chr_14000194	Phatr2_37952	filtered	Y	0.590	23	4.630335018	SKSSALPPCVIASRSTLVPFDIKEL	23	4.630335018	SKSSALPPCVIASRSTLVPFDIKEL	L	0	1.676123750	Plastid_low	0.5825	0.0629	0.2348	-	-	signal peptide
jgi_Phatr2_37956_fgenesh1_pg.C_chr_14000198	Phatr2_37956	filtered	Y	0.634	25	1.987162153	PTTEFQVAHSRCIGRLFSTVHDDDT	24	4.723890720	YPTTEFQVAHSRCIGRLFSTVHDDD	F	-1	4.255534078	Plastid_low	0.6283	0.0636	0.0335	-	-	signal peptide
jgi_Phatr2_37957_fgenesh1_pg.C_chr_14000199	Phatr2_37957	filtered	N	0.047	NA	NA	NA	NA	NA	NA	NA	NA	NA	Other	0.0546	0.0222	-	0.0978	0.9022	other localisation
jgi_Phatr2_37958_fgenesh1_pg.C_chr_14000200	Phatr2_37958	filtered	N	0.085	NA	NA	NA	NA	NA	NA	NA	NA	NA	Other	0.1094	0.4943	-	-	-	signal anchor
jgi_Phatr2_37959_fgenesh1_pg.C_chr_14000201	Phatr2_37959	filtered	N	0.191	NA	NA	NA	NA	NA	NA	NA	NA	NA	Other	0.1347	0.0349	-	0.1927	0.8073	other localisation
jgi_Phatr2_37960_fgenesh1_pg.C_chr_14000202	Phatr2_37960	filtered	N	0.042	NA	NA	NA	NA	NA	NA	NA	NA	NA	Other	0.0632	0.0235	-	0.0984	0.9016	other localisation
jgi_Phatr2_37964_fgenesh1_pg.C_chr_14000206	Phatr2_37964	filtered	N	0.038	NA	NA	NA	NA	NA	NA	NA	NA	NA	Other	0.0573	0.0224	-	0.0966	0.9034	other localisation
jgi_Phatr2_37967_fgenesh1_pg.C_chr_14000209	Phatr2_37967	filtered	N	0.219	NA	NA	NA	NA	NA	NA	NA	NA	NA	Other	0.1216	0.5862	-	-	-	signal anchor
jgi_Phatr2_37978_fgenesh1_pg.C_chr_14000220	Phatr2_37978	filtered	Y	0.479	31	2.115339540	ALAVGGTIIMRKFHNSMAVGFFMGA	29	3.741226114	VCALAVGGTIIMRKFHNSMAVGFFM	No	-2	0.746279165	ER	0.4357	0.2629	0.0579	-	-	signal peptide
jgi_Phatr2_37989_fgenesh1_pg.C_chr_14000231	Phatr2_37989	filtered	N	0.091	NA	NA	NA	NA	NA	NA	NA	NA	NA	Other	0.0949	0.0302	-	0.1542	0.8458	other localisation
jgi_Phatr2_37993_fgenesh1_pg.C_chr_14000235	Phatr2_37993	filtered	Y	0.633	40	2.091318928	RSTNGKESAVRTNIRNGGIQPLLLT	40	2.091318928	RSTNGKESAVRTNIRNGGIQPLLLT	No	0	0.980012577	ER	0.5069	0.2634	0.0379	-	-	signal peptide
jgi_Phatr2_38005_fgenesh1_pg.C_chr_14000247	Phatr2_38005	filtered	Y	0.634	27	4.142672085	VYVVAVSGPSSSTTTPGYVPPDRLW	27	4.142672085	VYVVAVSGPSSSTTTPGYVPPDRLW	No	0	1.479876488	ER	0.5614	0.1368	0.0197	-	-	signal peptide
jgi_Phatr2_38008_fgenesh1_pg.C_chr_14000250	Phatr2_38008	filtered	Y	0.873	20	3.512658105	QGTTASIQNEFKLENAIPPISEFVV	20	3.512658105	QGTTASIQNEFKLENAIPPISEFVV	No	0	0.707823879	ER	0.8355	0.0455	0.0339	-	-	signal peptide
jgi_Phatr2_38009_fgenesh1_pg.C_chr_14000251	Phatr2_38009	filtered	N	0.219	NA	NA	NA	NA	NA	NA	NA	NA	NA	Other	0.1002	0.0317	-	0.8177	0.1823	mitochondrion
jgi_Phatr2_38015_fgenesh1_pg.C_chr_14000257	Phatr2_38015	filtered	N	0.078	NA	NA	NA	NA	NA	NA	NA	NA	NA	Other	0.0742	0.0258	-	0.0992	0.9008	other localisation
jgi_Phatr2_38016_fgenesh1_pg.C_chr_14000258	Phatr2_38016	filtered	N	0.177	NA	NA	NA	NA	NA	NA	NA	NA	NA	Other	0.0614	0.0239	-	0.5273	0.4727	mitochondrion
jgi_Phatr2_38018_fgenesh1_pg.C_chr_14000260	Phatr2_38018	filtered	N	0.114	NA	NA	NA	NA	NA	NA	NA	NA	NA	Other	0.0751	0.0262	-	0.1762	0.8238	other localisation
jgi_Phatr2_38020_fgenesh1_pg.C_chr_14000262	Phatr2_38020	filtered	N	0.026	NA	NA	NA	NA	NA	NA	NA	NA	NA	Other	0.0554	0.0220	-	0.0925	0.9075	other localisation
jgi_Phatr2_38038_fgenesh1_pg.C_chr_14000280	Phatr2_38038	filtered	N	0.077	NA	NA	NA	NA	NA	NA	NA	NA	NA	Other	0.0615	0.0237	-	0.1269	0.8731	other localisation
jgi_Phatr2_38045_fgenesh1_pg.C_chr_14000287	Phatr2_38045	filtered	N	0.191	NA	NA	NA	NA	NA	NA	NA	NA	NA	Other	0.1062	0.6148	-	-	-	signal anchor
jgi_Phatr2_38048_fgenesh1_pg.C_chr_14000290	Phatr2_38048	filtered	N	0.021	NA	NA	NA	NA	NA	NA	NA	NA	NA	Other	0.0512	0.0215	-	0.0972	0.9028	other localisation
jgi_Phatr2_38049_fgenesh1_pg.C_chr_14000291	Phatr2_38049	filtered	N	0.022	NA	NA	NA	NA	NA	NA	NA	NA	NA	Other	0.0531	0.0219	-	0.1258	0.8742	other localisation
jgi_Phatr2_38057_fgenesh1_pg.C_chr_14000299	Phatr2_38057	filtered	Y	0.817	20	4.189397371	GGARAVNLRAATPREAAVEGTQSSF	20	4.189397371	GGARAVNLRAATPREAAVEGTQSSF	No	0	1.141591217	ER	0.7830	0.0565	0.0365	-	-	signal peptide
[truncated: 9,054 more rows]
