# Supplementary material for: Integrative analysis of large scale transcriptome data draws a comprehensive landscape of Phaeodactylum tricornutum genome and evolutionary origin of diatoms
Source: Sci Rep. 2018 Mar 19;8:4834. doi: 10.1038/s41598-018-23106-x (PMC5859163; doi:10.1038/s41598-018-23106-x)
Supplement: Supplementary file 10 — Table S7 [file 41598_2018_23106_MOESM10_ESM.xlsx]

## Sheet: Overview
Table S7: The file describe all the biological processes which are significantly enriched within specific set (reflected by number of sheets) compared to all processes Phatr3 annotations.

## Sheet: IR-AllTimePoints
GO_Id	Significant ChiSquare Value	GO:Term (BP)	Phatr3 ID associated with the BP
GO:0045039	15.68	protein import into mitochondrial inner membrane	Phatr3_J8363,
GO:0035444	15.68	nickel cation transmembrane transport	Phatr3_J47092,
GO:0009813	15.68	flavonoid biosynthetic process	Phatr3_EG02490,
GO:0071897	10.33	DNA biosynthetic process	Phatr3_EG02362,Phatr3_J10585,Phatr3_J37723,Phatr3_J43638,Phatr3_J49149,Phatr3_J50274,Phatr3_J51005,Phatr3_J54677,
GO:0051258	9.08	protein polymerization	Phatr3_J14426,Phatr3_J14995,Phatr3_J21122,Phatr3_J34093,Phatr3_J40315,Phatr3_J42361,Phatr3_J44225,Phatr3_J45816,Phatr3_J54534,
GO:0042779	9.82	tRNA 3'-trailer cleavage	Phatr3_J11850,Phatr3_J16162,
GO:0016559	9.82	peroxisome fission	Phatr3_EG02270,Phatr3_J44128,
GO:0007094	9.82	mitotic spindle assembly checkpoint	Phatr3_EG02012,Phatr3_J51024,
GO:0006772	9.82	thiamine metabolic process	Phatr3_J37234,Phatr3_J5423,
GO:0006421	9.82	asparaginyl-tRNA aminoacylation	Phatr3_EG02403,Phatr3_J42247,
GO:0000154	9.82	rRNA modification	Phatr3_J19122,Phatr3_J3351,
GO:0015992	8.97	proton transport	Phatr3_EG02222,Phatr3_EG02401,Phatr3_EG02527,Phatr3_J14618,Phatr3_J15815,Phatr3_J20120,Phatr3_J22739,Phatr3_J22921,Phatr3_J24978,Phatr3_J25840,Phatr3_J26190,Phatr3_J27923,Phatr3_J29042,Phatr3_J4234,Phatr3_J44050,Phatr3_J46194,Phatr3_J47075,Phatr3_J49849,Phatr3_J54086,
GO:0070526	6.90	threonylcarbamoyladenosine biosynthetic process	Phatr3_J26057,Phatr3_J37266,Phatr3_J9987,
GO:0046907	6.90	intracellular transport	Phatr3_J42712,Phatr3_J45650,Phatr3_J49127,
GO:0006863	6.90	purine nucleobase transport	Phatr3_J16991,Phatr3_J17344,Phatr3_J52619,
GO:0006810	6.05	transport	Phatr3_EG01954,Phatr3_EG01961,Phatr3_EG02234,Phatr3_EG02281,Phatr3_EG02320,Phatr3_EG02331,Phatr3_EG02396,Phatr3_EG02517,Phatr3_EG02607,Phatr3_J10151,Phatr3_J10670,Phatr3_J10896,Phatr3_J11414,Phatr3_J11615,Phatr3_J11649,Phatr3_J11674,Phatr3_J11826,Phatr3_J11843,Phatr3_J11866,Phatr3_J12405,Phatr3_J12520,Phatr3_J12523,Phatr3_J12788,Phatr3_J13076,Phatr3_J13096,Phatr3_J13396,Phatr3_J13511,Phatr3_J1353…
GO:0006537	6.90	glutamate biosynthetic process	Phatr3_J20342,Phatr3_J24739,Phatr3_J51214,
GO:0006412	6.77	translation	Phatr3_EG00161,Phatr3_EG00223,Phatr3_EG00957,Phatr3_EG00966,Phatr3_EG01012,Phatr3_EG02057,Phatr3_EG02121,Phatr3_EG02218,Phatr3_EG02219,Phatr3_EG02310,Phatr3_EG02323,Phatr3_EG02477,Phatr3_EG02552,Phatr3_J10196,Phatr3_J10363,Phatr3_J10617,Phatr3_J10769,Phatr3_J10774,Phatr3_J10835,Phatr3_J11032,Phatr3_J11088,Phatr3_J11189,Phatr3_J11458,Phatr3_J11652,Phatr3_J11799,Phatr3_J11953,Phatr3_J12238,Phatr3_J…
GO:0046034	5.16	ATP metabolic process	Phatr3_J14618,Phatr3_J24978,Phatr3_J27923,Phatr3_J54086,
GO:0007067	5.16	mitotic nuclear division	Phatr3_J18599,Phatr3_J37835,Phatr3_J43019,Phatr3_J46838,
GO:0001731	5.16	formation of translation preinitiation complex	Phatr3_EG02323,Phatr3_J26975,Phatr3_J39526,Phatr3_J47027,
GO:0071704	4.01	organic substance metabolic process	Phatr3_EG02240,Phatr3_EG02613,Phatr3_J16571,Phatr3_J32708,Phatr3_J52603,
GO:0055085	4.00	transmembrane transport	Phatr3_EG00716,Phatr3_EG00772,Phatr3_EG00808,Phatr3_EG00842,Phatr3_EG01375,Phatr3_EG01952,Phatr3_EG02047,Phatr3_EG02123,Phatr3_EG02226,Phatr3_EG02227,Phatr3_EG02234,Phatr3_EG02237,Phatr3_EG02244,Phatr3_EG02313,Phatr3_EG02328,Phatr3_EG02331,Phatr3_EG02396,Phatr3_EG02527,Phatr3_EG02582,Phatr3_EG02608,Phatr3_EG02639,Phatr3_EG02645,Phatr3_J10151,Phatr3_J10409,Phatr3_J10896,Phatr3_J11387,Phatr3_J11674…
GO:0048015	4.01	phosphatidylinositol-mediated signaling	Phatr3_EG02204,Phatr3_J15031,Phatr3_J16364,Phatr3_J30282,Phatr3_J7164,
GO:0031167	4.01	rRNA methylation	Phatr3_J11894,Phatr3_J17059,Phatr3_J19122,Phatr3_J42548,Phatr3_J44702,
GO:0006904	4.01	vesicle docking involved in exocytosis	Phatr3_J11956,Phatr3_J36720,Phatr3_J42858,Phatr3_J42975,Phatr3_J43202,
GO:0006446	4.01	regulation of translational initiation	Phatr3_EG02323,Phatr3_J26975,Phatr3_J33885,Phatr3_J39526,Phatr3_J47027,
GO:0006414	4.72	translational elongation	Phatr3_J11189,Phatr3_J15632,Phatr3_J15740,Phatr3_J18475,Phatr3_J23083,Phatr3_J26176,Phatr3_J28737,Phatr3_J31768,Phatr3_J32531,Phatr3_J41511,Phatr3_J44833,Phatr3_J44971,Phatr3_J45667,Phatr3_J48822,Phatr3_J49121,
GO:0006184	3.88	obsolete GTP catabolic process	Phatr3_EG02235,Phatr3_J10835,Phatr3_J11189,Phatr3_J13417,Phatr3_J14412,Phatr3_J14426,Phatr3_J14771,Phatr3_J14787,Phatr3_J14995,Phatr3_J15121,Phatr3_J16018,Phatr3_J16603,Phatr3_J18475,Phatr3_J21122,Phatr3_J21535,Phatr3_J22095,Phatr3_J22713,Phatr3_J23083,Phatr3_J23444,Phatr3_J27956,Phatr3_J28737,Phatr3_J30139,Phatr3_J31160,Phatr3_J34093,Phatr3_J34493,Phatr3_J35766,Phatr3_J40315,Phatr3_J40621,Phatr3…

## Sheet: ES-AllTimePoints
GO_Id	Significant ChiSquare Value	GO:Term (BP)	Phatr3 ID associated with the BP
GO:0031204	64.11	posttranslational protein targeting to membrane, translocation	Phatr3_J27039,
GO:0046952	42.09	ketone body catabolic process	Phatr3_J21350,Phatr3_J23365,
GO:0046938	31.08	phytochelatin biosynthetic process	Phatr3_J48175,Phatr3_J50006,Phatr3_J9478,
GO:0010038	31.08	response to metal ion	Phatr3_J48175,Phatr3_J50006,Phatr3_J9478,
GO:0006788	24.48	heme oxidation	Phatr3_J12588,Phatr3_J35647,Phatr3_J5851,Phatr3_J5902,
GO:0006974	20.08	cellular response to DNA damage stimulus	Phatr3_EG01870,Phatr3_J12267,Phatr3_J51005,Phatr3_J51570,Phatr3_J8763,
GO:0006950	20.08	response to stress	Phatr3_J16786,Phatr3_J18793,Phatr3_J55215,Phatr3_J55230,Phatr3_Jdraft276,
GO:0006338	16.94	chromatin remodeling	Phatr3_J231,Phatr3_J28551,Phatr3_J3281,Phatr3_J45153,Phatr3_J45548,Phatr3_J47011,
GO:0009190	13.32	cyclic nucleotide biosynthetic process	Phatr3_EG01110,Phatr3_EG02154,Phatr3_EG02263,Phatr3_EG02265,Phatr3_EG02339,Phatr3_J33131,Phatr3_J36270,Phatr3_J38549,Phatr3_J39392,Phatr3_J40689,Phatr3_J43378,Phatr3_J43826,Phatr3_J45310,Phatr3_J46752,Phatr3_J46904,Phatr3_J47709,Phatr3_J4823,Phatr3_J48350,Phatr3_J48354,Phatr3_J48678,Phatr3_J49555,Phatr3_J50428,Phatr3_J50497,Phatr3_Jdraft1265,Phatr3_Jdraft1284,Phatr3_Jdraft1623,Phatr3_Jdraft1624,P…
GO:0072488	11.30	ammonium transmembrane transport	Phatr3_J10881,Phatr3_J11128,Phatr3_J13418,Phatr3_J1813,Phatr3_J1862,Phatr3_J27877,Phatr3_J51516,Phatr3_J54981,Phatr3_Jdraft972,
GO:0015696	11.30	ammonium transport	Phatr3_J10881,Phatr3_J11128,Phatr3_J13418,Phatr3_J1813,Phatr3_J1862,Phatr3_J27877,Phatr3_J51516,Phatr3_J54981,Phatr3_Jdraft972,
GO:0006284	11.30	base-excision repair	Phatr3_EG01638,Phatr3_EG02179,Phatr3_J12267,Phatr3_J12645,Phatr3_J43417,Phatr3_J44981,Phatr3_J46865,Phatr3_J48620,Phatr3_J8763,
GO:0035556	9.55	intracellular signal transduction	Phatr3_EG01110,Phatr3_EG02081,Phatr3_EG02154,Phatr3_EG02228,Phatr3_EG02263,Phatr3_EG02265,Phatr3_EG02339,Phatr3_J33131,Phatr3_J36270,Phatr3_J38549,Phatr3_J39392,Phatr3_J40689,Phatr3_J41365,Phatr3_J42683,Phatr3_J43378,Phatr3_J43537,Phatr3_J43826,Phatr3_J44656,Phatr3_J45310,Phatr3_J46752,Phatr3_J46904,Phatr3_J47709,Phatr3_J4823,Phatr3_J48350,Phatr3_J48354,Phatr3_J48678,Phatr3_J49555,Phatr3_J49771,P…
GO:0055085	6.26	transmembrane transport	Phatr3_EG00716,Phatr3_EG00772,Phatr3_EG00808,Phatr3_EG00842,Phatr3_EG01375,Phatr3_EG01952,Phatr3_EG02047,Phatr3_EG02123,Phatr3_EG02226,Phatr3_EG02227,Phatr3_EG02234,Phatr3_EG02237,Phatr3_EG02244,Phatr3_EG02313,Phatr3_EG02328,Phatr3_EG02331,Phatr3_EG02396,Phatr3_EG02527,Phatr3_EG02582,Phatr3_EG02608,Phatr3_EG02639,Phatr3_EG02645,Phatr3_J10151,Phatr3_J10409,Phatr3_J10896,Phatr3_J11387,Phatr3_J11674…
GO:0015992	4.76	proton transport	Phatr3_EG02222,Phatr3_EG02401,Phatr3_EG02527,Phatr3_J14618,Phatr3_J15815,Phatr3_J20120,Phatr3_J22739,Phatr3_J22921,Phatr3_J24978,Phatr3_J25840,Phatr3_J26190,Phatr3_J27923,Phatr3_J29042,Phatr3_J4234,Phatr3_J44050,Phatr3_J46194,Phatr3_J47075,Phatr3_J49849,Phatr3_J54086,
GO:0006464	4.45	cellular protein modification process	Phatr3_EG00941,Phatr3_J10454,Phatr3_J28874,Phatr3_J33774,Phatr3_J34966,Phatr3_J37751,Phatr3_J40111,Phatr3_J42815,Phatr3_J42893,Phatr3_J43081,Phatr3_J44531,Phatr3_J44749,Phatr3_J46706,Phatr3_J47712,Phatr3_J49632,Phatr3_J49785,Phatr3_J5043,Phatr3_J51454,Phatr3_J51519,Phatr3_J54754,
GO:0000160	4.18	phosphorelay signal transduction system	Phatr3_EG00123,Phatr3_EG01983,Phatr3_EG02384,Phatr3_EG02387,Phatr3_J11994,Phatr3_J12051,Phatr3_J13255,Phatr3_J15468,Phatr3_J16861,Phatr3_J17238,Phatr3_J33969,Phatr3_J41268,Phatr3_J45485,Phatr3_J46628,Phatr3_J47689,Phatr3_J47930,Phatr3_J54330,Phatr3_J55037,Phatr3_J55187,Phatr3_J8113,Phatr3_J8970,

## Sheet: IR-First45min
GO_Id	Significant ChiSquare Value	GO:Term (BP)	Phatr3 ID associated with the BP
GO:0051304	23.60	chromosome separation	Phatr3_J12339,
GO:0051188	23.60	cofactor biosynthetic process	Phatr3_J31683,
GO:0019551	23.60	glutamate catabolic process to 2-oxoglutarate	Phatr3_J45239,
GO:0016570	23.60	histone modification	Phatr3_J38931,
GO:0007093	23.60	mitotic cell cycle checkpoint	Phatr3_J12339,
GO:0006167	23.60	AMP biosynthetic process	Phatr3_J51242,
GO:0006064	23.60	glucuronate catabolic process	Phatr3_J47762,
GO:0043044	15.09	ATP-dependent chromatin remodeling	Phatr3_J28551,Phatr3_J47011,
GO:0033567	15.09	DNA replication, Okazaki fragment processing	Phatr3_EG01033,Phatr3_J27246,
GO:0019509	15.09	L-methionine biosynthetic process from methylthioadenosine	Phatr3_J25000,Phatr3_J31147,
GO:0015977	15.09	carbon fixation	Phatr3_EG02261,Phatr3_J27976,
GO:0006435	15.09	threonyl-tRNA aminoacylation	Phatr3_J18524,Phatr3_J33493,
GO:0006430	15.09	lysyl-tRNA aminoacylation	Phatr3_EG01923,Phatr3_J32202,
GO:0006425	15.09	glutaminyl-tRNA aminoacylation	Phatr3_J16963,Phatr3_J27385,
GO:0006166	15.09	purine ribonucleoside salvage	Phatr3_J35566,Phatr3_J51242,
GO:0043039	10.85	tRNA aminoacylation	Phatr3_EG02218,Phatr3_EG02402,Phatr3_EG02534,Phatr3_J15186,Phatr3_J16963,Phatr3_J18524,Phatr3_J25331,Phatr3_J27385,Phatr3_J33493,Phatr3_J35813,Phatr3_J47999,Phatr3_J51430,
GO:0046034	8.30	ATP metabolic process	Phatr3_J14618,Phatr3_J24978,Phatr3_J27923,Phatr3_J54086,
GO:0019538	8.30	protein metabolic process	Phatr3_J1884,Phatr3_J25856,Phatr3_J44868,Phatr3_J51134,
GO:0016114	8.30	terpenoid biosynthetic process	Phatr3_EG02383,Phatr3_J12330,Phatr3_J44955,Phatr3_Jdraft1689,
GO:0006754	8.30	ATP biosynthetic process	Phatr3_EG02611,Phatr3_J12452,Phatr3_J14618,Phatr3_J54086,
GO:0006544	8.30	glycine metabolic process	Phatr3_J18665,Phatr3_J22187,Phatr3_J54015,Phatr3_J8717,
GO:0000723	8.30	telomere maintenance	Phatr3_J45914,Phatr3_J46939,Phatr3_J47127,Phatr3_J51876,
GO:0000042	8.30	protein targeting to Golgi	Phatr3_EG01883,Phatr3_EG02147,Phatr3_J42770,Phatr3_J43267,
GO:0015995	6.62	chlorophyll biosynthetic process	Phatr3_J12807,Phatr3_J13265,Phatr3_J18872,Phatr3_J31683,Phatr3_J33017,
GO:0015867	6.62	ATP transport	Phatr3_J11615,Phatr3_J46794,Phatr3_J49533,Phatr3_J50189,Phatr3_J54110,
GO:0015866	6.62	ADP transport	Phatr3_J11615,Phatr3_J46794,Phatr3_J49533,Phatr3_J50189,Phatr3_J54110,
GO:0006801	6.62	superoxide metabolic process	Phatr3_J12583,Phatr3_J15852,Phatr3_J42832,Phatr3_J47310,Phatr3_J48901,
GO:0006546	6.62	glycine catabolic process	Phatr3_EG02235,Phatr3_EG02292,Phatr3_J22187,Phatr3_J45164,Phatr3_Jdraft521,
GO:0001676	6.62	long-chain fatty acid metabolic process	Phatr3_J12420,Phatr3_J17720,Phatr3_J20143,Phatr3_J45510,Phatr3_J54151,
GO:0015780	5.42	nucleotide-sugar transport	Phatr3_EG01605,Phatr3_J20120,Phatr3_J22739,Phatr3_J22921,Phatr3_J45630,Phatr3_J46194,
GO:0009089	5.42	lysine biosynthetic process via diaminopimelate	Phatr3_J10757,Phatr3_J11151,Phatr3_J21592,Phatr3_J22909,Phatr3_J34582,Phatr3_J4025,
GO:0006561	5.42	proline biosynthetic process	Phatr3_J16375,Phatr3_J18027,Phatr3_J25379,Phatr3_J3969,Phatr3_J49658,Phatr3_J55086,
GO:0006338	5.42	chromatin remodeling	Phatr3_J231,Phatr3_J28551,Phatr3_J3281,Phatr3_J45153,Phatr3_J45548,Phatr3_J47011,
GO:0006310	4.07	DNA recombination	Phatr3_EG00539,Phatr3_EG01870,Phatr3_EG02118,Phatr3_EG02423,Phatr3_J10585,Phatr3_J14457,Phatr3_J14845,Phatr3_J18280,Phatr3_J2089,Phatr3_J34633,Phatr3_J43117,Phatr3_J45463,Phatr3_J46053,Phatr3_J46148,Phatr3_J47127,Phatr3_J47186,Phatr3_J47369,Phatr3_J49083,Phatr3_J50218,Phatr3_J51005,Phatr3_J51570,Phatr3_J54080,Phatr3_J9529,Phatr3_Jdraft1304,Phatr3_Jdraft1524,
GO:0006418	3.98	tRNA aminoacylation for protein translation	Phatr3_EG01923,Phatr3_EG02218,Phatr3_EG02219,Phatr3_EG02310,Phatr3_EG02368,Phatr3_EG02402,Phatr3_EG02403,Phatr3_EG02534,Phatr3_J11088,Phatr3_J11722,Phatr3_J15374,Phatr3_J15481,Phatr3_J15595,Phatr3_J16944,Phatr3_J16963,Phatr3_J17198,Phatr3_J18524,Phatr3_J18911,Phatr3_J19761,Phatr3_J21513,Phatr3_J23547,Phatr3_J23920,Phatr3_J25331,Phatr3_J26346,Phatr3_J27385,Phatr3_J29029,Phatr3_J29824,Phatr3_J30572…

## Sheet: ES-First45min
GO_Id	Significant ChiSquare Value	GO:Term (BP)	Phatr3 ID associated with the BP
GO:0006888	21.66	ER to Golgi vesicle-mediated transport	Phatr3_J10670,Phatr3_J13396,Phatr3_J33914,Phatr3_J37525,Phatr3_J42673,Phatr3_J42972,Phatr3_J44364,Phatr3_J47270,Phatr3_J48220,Phatr3_J9684,Phatr3_J9828,
GO:0007023	19.34	post-chaperonin tubulin folding pathway	Phatr3_EG01874,
GO:0006725	19.34	cellular aromatic compound metabolic process	Phatr3_J48032,
GO:0006567	19.34	threonine catabolic process	Phatr3_J19518,
GO:0006481	19.34	C-terminal protein methylation	Phatr3_J9832,
GO:0006334	15.10	nucleosome assembly	Phatr3_EG02092,Phatr3_J16960,Phatr3_J17779,Phatr3_J26896,Phatr3_J34971,Phatr3_J44318,Phatr3_J50493,
GO:0042218	12.25	1-aminocyclopropane-1-carboxylate biosynthetic process	Phatr3_J19699,Phatr3_J51422,
GO:0019674	12.25	NAD metabolic process	Phatr3_J12501,Phatr3_J4074,
GO:0009432	12.25	SOS response	Phatr3_EG01870,Phatr3_J12605,
GO:0009168	12.25	purine ribonucleoside monophosphate biosynthetic process	Phatr3_J22117,Phatr3_J3559,
GO:0006741	12.25	NADP biosynthetic process	Phatr3_J12501,Phatr3_J4074,
GO:0006003	12.25	fructose 2,6-bisphosphate metabolic process	Phatr3_J17495,Phatr3_J8706,
GO:0006000	12.25	fructose metabolic process	Phatr3_J17495,Phatr3_J8706,
GO:0032851	11.70	positive regulation of Rab GTPase activity	Phatr3_J12157,Phatr3_J31816,Phatr3_J45734,Phatr3_J48365,Phatr3_J48415,Phatr3_J48611,Phatr3_J54899,Phatr3_J54901,Phatr3_J55114,
GO:0032313	10.43	regulation of Rab GTPase activity	Phatr3_J10479,Phatr3_J12157,Phatr3_J2527,Phatr3_J31816,Phatr3_J45734,Phatr3_J48365,Phatr3_J48415,Phatr3_J54899,Phatr3_J54901,Phatr3_J55114,
GO:0097056	8.72	selenocysteinyl-tRNA(Sec) biosynthetic process	Phatr3_EG01335,Phatr3_EG01338,Phatr3_J26649,
GO:0035434	8.72	copper ion transmembrane transport	Phatr3_J47805,Phatr3_J48793,Phatr3_J49224,
GO:0009072	8.72	aromatic amino acid family metabolic process	Phatr3_EG02215,Phatr3_J13175,Phatr3_J49505,
GO:0006855	7.66	drug transmembrane transport	Phatr3_EG00716,Phatr3_EG01375,Phatr3_J23253,Phatr3_J35296,Phatr3_J35587,Phatr3_J43134,Phatr3_J44222,Phatr3_J44888,Phatr3_J45312,Phatr3_J47346,Phatr3_J48159,Phatr3_J54598,Phatr3_J55128,
GO:0015979	6.25	photosynthesis	Phatr3_EG00416,Phatr3_EG02221,Phatr3_EG02552,Phatr3_J10243,Phatr3_J11006,Phatr3_J13877,Phatr3_J14242,Phatr3_J14386,Phatr3_J14442,Phatr3_J14986,Phatr3_J16302,Phatr3_J16481,Phatr3_J17531,Phatr3_J17766,Phatr3_J18180,Phatr3_J20331,Phatr3_J22006,Phatr3_J22395,Phatr3_J22680,Phatr3_J22956,Phatr3_J23257,Phatr3_J24119,Phatr3_J25893,Phatr3_J26293,Phatr3_J27278,Phatr3_J29266,Phatr3_J30031,Phatr3_J30643,Phat…
GO:0009435	6.61	NAD biosynthetic process	Phatr3_J14735,Phatr3_J16599,Phatr3_J29887,Phatr3_J45509,
GO:0009107	6.61	lipoate biosynthetic process	Phatr3_J18029,Phatr3_J28652,Phatr3_J51454,Phatr3_J51519,
GO:0006749	6.61	glutathione metabolic process	Phatr3_EG02648,Phatr3_J19513,Phatr3_J35819,Phatr3_J49167,
GO:0006289	6.98	nucleotide-excision repair	Phatr3_EG01318,Phatr3_EG02179,Phatr3_J12267,Phatr3_J12605,Phatr3_J20574,Phatr3_J36847,Phatr3_J38848,Phatr3_J43564,Phatr3_J43960,Phatr3_J44108,Phatr3_J44981,Phatr3_J45863,Phatr3_J47404,Phatr3_J54326,
GO:0006071	6.61	glycerol metabolic process	Phatr3_J32057,Phatr3_J42962,Phatr3_J44900,Phatr3_J49637,
GO:0006002	6.61	fructose 6-phosphate metabolic process	Phatr3_EG00092,Phatr3_EG02209,Phatr3_J14284,Phatr3_J55126,
GO:0015995	5.21	chlorophyll biosynthetic process	Phatr3_J12807,Phatr3_J13265,Phatr3_J18872,Phatr3_J31683,Phatr3_J33017,
GO:0006801	5.21	superoxide metabolic process	Phatr3_J12583,Phatr3_J15852,Phatr3_J42832,Phatr3_J47310,Phatr3_J48901,
GO:0018298	4.68	protein-chromophore linkage	Phatr3_EG00416,Phatr3_EG02221,Phatr3_EG02552,Phatr3_J10243,Phatr3_J11006,Phatr3_J13877,Phatr3_J14242,Phatr3_J14386,Phatr3_J14442,Phatr3_J14986,Phatr3_J16302,Phatr3_J16481,Phatr3_J17531,Phatr3_J17766,Phatr3_J18180,Phatr3_J22006,Phatr3_J22395,Phatr3_J22680,Phatr3_J22956,Phatr3_J23257,Phatr3_J24119,Phatr3_J25893,Phatr3_J27278,Phatr3_J29266,Phatr3_J30031,Phatr3_J30643,Phatr3_J32294,Phatr3_J34536,Phat…
GO:0009058	4.86	biosynthetic process	Phatr3_EG00435,Phatr3_EG01588,Phatr3_EG02290,Phatr3_EG02343,Phatr3_EG02349,Phatr3_EG02361,Phatr3_EG02454,Phatr3_EG02640,Phatr3_J10073,Phatr3_J10100,Phatr3_J10257,Phatr3_J10378,Phatr3_J10418,Phatr3_J11390,Phatr3_J12031,Phatr3_J12269,Phatr3_J13265,Phatr3_J14917,Phatr3_J17238,Phatr3_J19699,Phatr3_J2215,Phatr3_J22554,Phatr3_J22909,Phatr3_J23059,Phatr3_J23871,Phatr3_J33756,Phatr3_J34010,Phatr3_J35973,…
GO:0006506	4.22	GPI anchor biosynthetic process	Phatr3_J13741,Phatr3_J18303,Phatr3_J43101,Phatr3_J52551,Phatr3_J54068,Phatr3_J54588,
GO:0006366	4.22	transcription from RNA polymerase II promoter	Phatr3_J15555,Phatr3_J34529,Phatr3_J38312,Phatr3_J46429,Phatr3_J47085,Phatr3_J47149,

## Sheet: IR-From90minTillend
GO_Id	Significant ChiSquare Value	GO:Term (BP)	Phatr3 ID associated with the BP
GO:0046654	15.60	tetrahydrofolate biosynthetic process	Phatr3_J21868,
GO:0046041	15.60	ITP metabolic process	Phatr3_J13789,
GO:0046039	15.60	GTP metabolic process	Phatr3_J13789,
GO:0046033	15.60	AMP metabolic process	Phatr3_J13789,
GO:0032006	15.60	regulation of TOR signaling	Phatr3_J17372,
GO:0019428	15.60	allantoin biosynthetic process	Phatr3_J49522,
GO:0015707	15.60	nitrite transport	Phatr3_J26029,
GO:0015706	15.60	nitrate transport	Phatr3_J26029,
GO:0015703	15.60	chromate transport	Phatr3_J48511,
GO:0007096	15.60	regulation of exit from mitosis	Phatr3_J52425,
GO:0006879	15.60	cellular iron ion homeostasis	Phatr3_J16343,
GO:0006826	15.60	iron ion transport	Phatr3_J16343,
GO:0006542	15.60	glutamine biosynthetic process	Phatr3_J51092,
GO:0006172	15.60	ADP biosynthetic process	Phatr3_J13789,
GO:0006144	15.60	purine nucleobase metabolic process	Phatr3_J49522,
GO:0006102	15.60	isocitrate metabolic process	Phatr3_J14762,
GO:0006807	11.09	nitrogen compound metabolic process	Phatr3_EG01947,Phatr3_J15536,Phatr3_J21369,Phatr3_J22357,Phatr3_J24195,Phatr3_J24739,Phatr3_J29702,Phatr3_J38930,Phatr3_J45451,Phatr3_J45509,Phatr3_J48350,Phatr3_J48625,Phatr3_J51092,Phatr3_J51214,Phatr3_J5145,Phatr3_J54969,
GO:0006334	11.81	nucleosome assembly	Phatr3_EG02092,Phatr3_J16960,Phatr3_J17779,Phatr3_J26896,Phatr3_J34971,Phatr3_J44318,Phatr3_J50493,
GO:0070409	9.76	carbamoyl phosphate biosynthetic process	Phatr3_EG01947,Phatr3_J24195,
GO:0006461	9.76	protein complex assembly	Phatr3_EG02115,Phatr3_EG02120,
GO:0006426	9.76	glycyl-tRNA aminoacylation	Phatr3_J19761,Phatr3_J50885,
GO:0006261	9.76	DNA-dependent DNA replication	Phatr3_J50274,Phatr3_J51407,
GO:0006122	9.76	mitochondrial electron transport, ubiquinol to cytochrome c	Phatr3_J35378,Phatr3_J46133,
GO:0030091	7.11	protein repair	Phatr3_J12243,Phatr3_J13107,Phatr3_J13757,Phatr3_J14769,Phatr3_J17362,Phatr3_J7335,Phatr3_J7666,Phatr3_J7718,Phatr3_J8683,Phatr3_J8993,Phatr3_J9912,
GO:0015991	7.77	ATP hydrolysis coupled proton transport	Phatr3_J10862,Phatr3_J11649,Phatr3_J13096,Phatr3_J14544,Phatr3_J14618,Phatr3_J15145,Phatr3_J15844,Phatr3_J16442,Phatr3_J17928,Phatr3_J21030,Phatr3_J21882,Phatr3_J22609,Phatr3_J24978,Phatr3_J27923,Phatr3_J28533,Phatr3_J28794,Phatr3_J29011,Phatr3_J29711,Phatr3_J31133,Phatr3_J43023,Phatr3_J54086,
GO:0007049	7.98	cell cycle	Phatr3_EG01018,Phatr3_EG01051,Phatr3_J14805,Phatr3_J33013,Phatr3_J42822,Phatr3_J43757,Phatr3_J46095,Phatr3_J46245,Phatr3_J47392,Phatr3_J5060,
GO:0046938	6.86	phytochelatin biosynthetic process	Phatr3_J48175,Phatr3_J50006,Phatr3_J9478,
GO:0046168	6.86	glycerol-3-phosphate catabolic process	Phatr3_EG02363,Phatr3_J36821,Phatr3_J8975,
GO:0042147	6.86	retrograde transport, endosome to Golgi	Phatr3_EG02146,Phatr3_EG02615,Phatr3_J17936,
GO:0010038	6.86	response to metal ion	Phatr3_J48175,Phatr3_J50006,Phatr3_J9478,
GO:0006897	6.86	endocytosis	Phatr3_EG02393,Phatr3_J44521,Phatr3_J5099,
GO:0006796	6.86	phosphate-containing compound metabolic process	Phatr3_J14529,Phatr3_J19901,Phatr3_J32923,
GO:0006606	6.86	protein import into nucleus	Phatr3_J22319,Phatr3_J29174,Phatr3_J35556,
GO:0006543	6.86	glutamine catabolic process	Phatr3_EG01858,Phatr3_EG01947,Phatr3_J24195,
GO:0006367	6.86	transcription initiation from RNA polymerase II promoter	Phatr3_EG01025,Phatr3_J45779,Phatr3_J46429,
GO:0006066	6.86	alcohol metabolic process	Phatr3_J1341,Phatr3_J36932,Phatr3_J43604,
GO:0051205	5.13	protein insertion into membrane	Phatr3_EG02190,Phatr3_J43657,Phatr3_J46411,Phatr3_J9161,
GO:0016114	5.13	terpenoid biosynthetic process	Phatr3_EG02383,Phatr3_J12330,Phatr3_J44955,Phatr3_Jdraft1689,
GO:0006887	5.13	exocytosis	Phatr3_EG02431,Phatr3_J42505,Phatr3_J47327,Phatr3_J47733,
GO:0006749	5.13	glutathione metabolic process	Phatr3_EG02648,Phatr3_J19513,Phatr3_J35819,Phatr3_J49167,
GO:0006002	5.13	fructose 6-phosphate metabolic process	Phatr3_EG00092,Phatr3_EG02209,Phatr3_J14284,Phatr3_J55126,
GO:0001731	5.13	formation of translation preinitiation complex	Phatr3_EG02323,Phatr3_J26975,Phatr3_J39526,Phatr3_J47027,
GO:0006979	4.99	response to oxidative stress	Phatr3_EG01934,Phatr3_EG02009,Phatr3_EG02288,Phatr3_J12243,Phatr3_J13005,Phatr3_J13107,Phatr3_J13244,Phatr3_J13757,Phatr3_J14769,Phatr3_J17362,Phatr3_J18572,Phatr3_J22418,Phatr3_J34273,Phatr3_J46616,Phatr3_J47395,Phatr3_J48278,Phatr3_J48286,Phatr3_J48636,Phatr3_J50476,Phatr3_J54731,Phatr3_J7335,Phatr3_J7666,Phatr3_J7718,Phatr3_J8683,Phatr3_J8993,Phatr3_J9912,Phatr3_Jdraft1023,Phatr3_Jdraft1645,
GO:0006508	4.54	proteolysis	Phatr3_EG00215,Phatr3_EG00615,Phatr3_EG00677,Phatr3_EG00764,Phatr3_EG00777,Phatr3_EG01041,Phatr3_EG01483,Phatr3_EG01867,Phatr3_EG02026,Phatr3_EG02170,Phatr3_EG02217,Phatr3_EG02223,Phatr3_EG02225,Phatr3_EG02244,Phatr3_EG02257,Phatr3_EG02306,Phatr3_EG02320,Phatr3_EG02434,Phatr3_EG02500,Phatr3_EG02535,Phatr3_EG02638,Phatr3_EG02668,Phatr3_J10593,Phatr3_J10934,Phatr3_J11204,Phatr3_J12241,Phatr3_J12595…
GO:0006457	4.53	protein folding	Phatr3_EG00797,Phatr3_EG00850,Phatr3_EG01410,Phatr3_EG02316,Phatr3_EG02556,Phatr3_J10350,Phatr3_J10571,Phatr3_J11022,Phatr3_J11169,Phatr3_J11217,Phatr3_J11402,Phatr3_J12004,Phatr3_J12088,Phatr3_J12140,Phatr3_J12188,Phatr3_J12254,Phatr3_J12411,Phatr3_J13424,Phatr3_J13931,Phatr3_J14682,Phatr3_J14696,Phatr3_J14783,Phatr3_J15032,Phatr3_J16537,Phatr3_J16786,Phatr3_J16960,Phatr3_J17633,Phatr3_J17909,Ph…
GO:0006414	4.68	translational elongation	Phatr3_J11189,Phatr3_J15632,Phatr3_J15740,Phatr3_J18475,Phatr3_J23083,Phatr3_J26176,Phatr3_J28737,Phatr3_J31768,Phatr3_J32531,Phatr3_J41511,Phatr3_J44833,Phatr3_J44971,Phatr3_J45667,Phatr3_J48822,Phatr3_J49121,
GO:0015995	3.99	chlorophyll biosynthetic process	Phatr3_J12807,Phatr3_J13265,Phatr3_J18872,Phatr3_J31683,Phatr3_J33017,
GO:0008380	3.99	RNA splicing	Phatr3_EG02661,Phatr3_J12898,Phatr3_J21983,Phatr3_J33304,Phatr3_J48587,
GO:0006526	3.99	arginine biosynthetic process	Phatr3_J10902,Phatr3_J12762,Phatr3_J21116,Phatr3_J36913,Phatr3_J3969,
GO:0006446	3.99	regulation of translational initiation	Phatr3_EG02323,Phatr3_J26975,Phatr3_J33885,Phatr3_J39526,Phatr3_J47027,
GO:0006072	3.99	glycerol-3-phosphate metabolic process	Phatr3_EG02363,Phatr3_J1129,Phatr3_J36821,Phatr3_J50770,Phatr3_J8975,

## Sheet: ES-From90minTillend
GO_Id	Significant ChiSquare Value	GO:Term (BP)	Phatr3 ID associated with the BP
GO:0006568	27.90	tryptophan metabolic process	Phatr3_EG02372,Phatr3_J41702,Phatr3_J52286,
GO:0007076	18.85	mitotic chromosome condensation	Phatr3_J30352,Phatr3_J36284,Phatr3_J43956,Phatr3_J48922,Phatr3_J49507,
GO:0000162	18.85	tryptophan biosynthetic process	Phatr3_J14230,Phatr3_J17238,Phatr3_J28937,Phatr3_J41702,Phatr3_J52286,
GO:0051568	17.92	histone H3-K4 methylation	Phatr3_J15937,
GO:0019684	17.92	photosynthesis, light reaction	Phatr3_J55057,
GO:0030259	16.03	lipid glycosylation	Phatr3_EG02525,Phatr3_J1174,Phatr3_J14125,Phatr3_J54168,Phatr3_J9427,Phatr3_J9619,
GO:0006338	16.03	chromatin remodeling	Phatr3_J231,Phatr3_J28551,Phatr3_J3281,Phatr3_J45153,Phatr3_J45548,Phatr3_J47011,
GO:0043631	11.31	RNA polyadenylation	Phatr3_J12234,Phatr3_J47826,
GO:0043044	11.31	ATP-dependent chromatin remodeling	Phatr3_J28551,Phatr3_J47011,
GO:0042026	11.31	protein refolding	Phatr3_J24820,Phatr3_J41721,
GO:0031929	11.31	TOR signaling	Phatr3_J18549,Phatr3_J45807,
GO:0031123	11.31	RNA 3'-end processing	Phatr3_J12234,Phatr3_J47826,
GO:0009236	11.31	cobalamin biosynthetic process	Phatr3_J16445,Phatr3_J49508,
GO:0006433	11.31	prolyl-tRNA aminoacylation	Phatr3_J23547,Phatr3_J43097,
GO:0006428	11.31	isoleucyl-tRNA aminoacylation	Phatr3_J17198,Phatr3_J29824,
GO:0006424	11.31	glutamyl-tRNA aminoacylation	Phatr3_EG02218,Phatr3_J51430,
GO:0006261	11.31	DNA-dependent DNA replication	Phatr3_J50274,Phatr3_J51407,
GO:0006013	11.31	mannose metabolic process	Phatr3_J52108,Phatr3_J52248,
GO:0005992	11.31	trehalose biosynthetic process	Phatr3_J15140,Phatr3_J20504,
GO:0046856	8.01	phosphatidylinositol dephosphorylation	Phatr3_J43917,Phatr3_J44344,Phatr3_J573,
GO:0046168	8.01	glycerol-3-phosphate catabolic process	Phatr3_EG02363,Phatr3_J36821,Phatr3_J8975,
GO:0035434	8.01	copper ion transmembrane transport	Phatr3_J47805,Phatr3_J48793,Phatr3_J49224,
GO:0015940	8.01	pantothenate biosynthetic process	Phatr3_J22955,Phatr3_J39578,Phatr3_J8765,
GO:0009088	8.01	threonine biosynthetic process	Phatr3_J10757,Phatr3_J26813,Phatr3_J48694,
GO:0009072	8.01	aromatic amino acid family metabolic process	Phatr3_EG02215,Phatr3_J13175,Phatr3_J49505,
GO:0006606	8.01	protein import into nucleus	Phatr3_J22319,Phatr3_J29174,Phatr3_J35556,
GO:0006221	8.01	pyrimidine nucleotide biosynthetic process	Phatr3_J11740,Phatr3_J50034,Phatr3_Jdraft1367,
GO:0009247	6.05	glycolipid biosynthetic process	Phatr3_EG02525,Phatr3_J14125,Phatr3_J54168,Phatr3_J9619,
GO:0009097	6.05	isoleucine biosynthetic process	Phatr3_J10757,Phatr3_J26813,Phatr3_J48694,Phatr3_J49047,
GO:0006465	6.05	signal peptide processing	Phatr3_J13921,Phatr3_J15399,Phatr3_J18533,Phatr3_J51280,
GO:0006241	6.05	CTP biosynthetic process	Phatr3_EG00931,Phatr3_J25127,Phatr3_J41676,Phatr3_J42104,
GO:0006228	6.05	UTP biosynthetic process	Phatr3_EG00931,Phatr3_J25127,Phatr3_J41676,Phatr3_J42104,
GO:0006183	6.05	GTP biosynthetic process	Phatr3_EG00931,Phatr3_J25127,Phatr3_J41676,Phatr3_J42104,
GO:0006165	6.05	nucleoside diphosphate phosphorylation	Phatr3_EG00931,Phatr3_J25127,Phatr3_J41676,Phatr3_J42104,
GO:0000902	6.05	cell morphogenesis	Phatr3_EG00816,Phatr3_J13047,Phatr3_J49350,Phatr3_J50339,
GO:0000042	6.05	protein targeting to Golgi	Phatr3_EG01883,Phatr3_EG02147,Phatr3_J42770,Phatr3_J43267,
GO:0071704	4.75	organic substance metabolic process	Phatr3_EG02240,Phatr3_EG02613,Phatr3_J16571,Phatr3_J32708,Phatr3_J52603,
GO:0032012	4.75	regulation of ARF protein signal transduction	Phatr3_EG02242,Phatr3_EG02623,Phatr3_J49198,Phatr3_J54143,Phatr3_J54591,
GO:0006974	4.75	cellular response to DNA damage stimulus	Phatr3_EG01870,Phatr3_J12267,Phatr3_J51005,Phatr3_J51570,Phatr3_J8763,
GO:0006207	4.75	'de novo' pyrimidine nucleobase biosynthetic process	Phatr3_J11740,Phatr3_J15423,Phatr3_J25183,Phatr3_J48112,Phatr3_Jdraft1367,
GO:0006072	4.75	glycerol-3-phosphate metabolic process	Phatr3_EG02363,Phatr3_J1129,Phatr3_J36821,Phatr3_J50770,Phatr3_J8975,
GO:0001676	4.75	long-chain fatty acid metabolic process	Phatr3_J12420,Phatr3_J17720,Phatr3_J20143,Phatr3_J45510,Phatr3_J54151,
