# Supplementary material for: Integrative analysis of large scale transcriptome data draws a comprehensive landscape of Phaeodactylum tricornutum genome and evolutionary origin of diatoms
Source: Sci Rep. 2018 Mar 19;8:4834. doi: 10.1038/s41598-018-23106-x (PMC5859163; doi:10.1038/s41598-018-23106-x)
Supplement: Supplementary file 11 — Table S8 [file 41598_2018_23106_MOESM11_ESM.xlsx]

## Sheet: FINAL-TEphatr3
Table S8. File listing the structural and functional annotations of Phatr3 transposable elements (TEs)
CHR	START	END	STRAND	TYPE	Phatr3vsPhatr2	Associated Epigenetic Modifications	Does it overlap with any Phatr3 gene?
bd_10x23	1	4326	-	Copia,CoDi2,CoDi4		CG,	Yes
bd_10x23	1492	1926	-	Copia	NewTE	NoMark	Yes
bd_10x23	4327	4374	-	Copia,CoDi4		NoMark	Yes
bd_10x23	4375	4561	+	putNA_MuDR,putNA_MuDR		NoMark	Yes
bd_10x23	5700	6451	-	TIR_MITE	NewTE	CG,	Yes
bd_10x23	5959	6020	+	SSR	NewTE	NoMark	Yes
bd_10x23	6042	6085	+	SSR	NewTE	NoMark	Yes
bd_10x23	6086	6235	-	noCat	NewTE	NoMark	Yes
bd_10x23	6452	6639	-	Copia,CoDi4		NoMark	No
bd_10x23	6640	8146	-	Copia,CoDi4		CG,	No
bd_10x23	60926	61173	+	putNAclassII,putNAclassII		NoMark	No
bd_10x23	61193	61285	-	Copia,CoDi6		NoMark	No
bd_10x23	61458	62989	-	noCat	NewTE	CG,	Yes
bd_10x23	63165	63276	-	Copia_withOTHER	NewTE	NoMark	Yes
bd_10x23	64330	67350	-	noCat	NewTE	CG,	Yes
bd_10x23	67401	68046	+	Copia,CoDi4		CG,	No
bd_10x23	68060	68211	+	Copia	NewTE	NoMark	No
bd_10x23	68230	68333	+	noCat	NewTE	NoMark	No
bd_10x23	68965	69165	+	Copia,CoDi2		CG,	Yes
bd_10x23	69166	70529	+	Copia,CoDi2		CG,	Yes
bd_10x23	70048	70245	+	Copia,CoDi2		NoMark	No
bd_10x23	71119	71170	+	Copia_withOTHER	NewTE	NoMark	No
bd_10x23	71241	71367	-	noCat	NewTE	NoMark	No
bd_10x23	71368	71527	-	Copia,CoDi6		NoMark	No
bd_10x23	71609	73762	-	noCat	NewTE	CG,	Yes
bd_12x23	729	3612	-	MuDR_withOTHER,MuDR_withOTHER		CG,CHH,	Yes
bd_12x23	3983	4088	+	noCat	NewTE	NoMark	No
bd_13x22	493	599	-	TIR_MITE	NewTE	NoMark	Yes
bd_13x22	600	990	-	noCat	NewTE	NoMark	Yes
bd_13x22	991	1067	-	SSR	NewTE	NoMark	No
bd_13x22	1424	1794	+	noCat	NewTE	NoMark	No
bd_14x6	3	657	+	Copia,CoDi2		CG,	No
bd_14x6	658	682	+	Copia	NewTE	NoMark	Yes
bd_14x6	1643	1967	+	noCat	NewTE	NoMark	Yes
bd_14x6	1974	2049	+	SSR	NewTE	NoMark	No
bd_14x6	2287	2598	+	noCat	NewTE	CG,	No
bd_14x6	2611	2636	+	Copia	NewTE	NoMark	No
bd_14x6	2637	2719	+	Copia,CoDi4		NoMark	No
bd_14x6	2720	2865	+	noCat,CoDi4		CG,	No
bd_14x6	2866	3017	+	Copia	NewTE	NoMark	No
bd_14x6	3018	3451	-	putNA_MuDR_withOTHER	NewTE	NoMark	No
bd_14x6	3083	3125	+	MuDR	NewTE	NoMark	No
bd_14x6	4376	4537	-	HostGene	NewTE	NoMark	No
bd_14x6	4545	4633	+	noCat,CoDi4		NoMark	No
bd_14x6	6518	6569	-	noCat	NewTE	NoMark	No
bd_14x6	6571	6676	+	MuDR	NewTE	NoMark	No
bd_14x6	6677	6875	+	noCat	NewTE	NoMark	No
bd_14x6	6876	7727	+	Confused	NewTE	CG,	No
bd_15x14	1	330	+	Copia,CoDi2		NoMark	No
bd_15x14	332	823	-	Copia,CoDi4		NoMark	No
bd_15x14	3251	3317	+	SSR	NewTE	NoMark	No
bd_15x14	8408	8618	+	putNA_MuDR,putNA_MuDR		CG,	No
bd_15x14	8619	13202	-	Copia,Copia,CoDi2,CoDi4		CG,	Yes
bd_15x14	10369	10803	-	Copia	NewTE	NoMark	Yes
bd_15x14	13203	13250	-	Copia,CoDi4		NoMark	Yes
bd_15x14	13251	13437	+	putNA_MuDR,putNA_MuDR		NoMark	Yes
bd_15x14	14197	14240	+	SSR	NewTE	NoMark	Yes
bd_15x14	14241	14372	-	noCat	NewTE	NoMark	Yes
bd_15x14	14373	14606	-	TIR_MITE	NewTE	NoMark	No
bd_15x14	14607	14795	-	Copia,CoDi4		NoMark	No
bd_15x14	14796	14887	-	Copia,CoDi4		NoMark	No
bd_17x31	17	1964	+	PiggyBac,PiggyBac		CG,	No
bd_17x31	555	1160	+	TIR_MITE,TIR_MITE		CG,	No
bd_17x31	1965	2589	+	noCat	NewTE	CG,	No
bd_17x31	2591	9062	-	Copia,CoDi4		CG,	Yes
bd_17x31	9063	15816	-	Confused_withOTHER,Confused_withOTHER		CG,	Yes
bd_17x31	17516	24269	+	Confused_withOTHER,Confused_withOTHER		CG,	Yes
bd_17x31	24270	30742	+	Copia,CoDi4		CG,	Yes
bd_17x31	30744	31368	-	noCat	NewTE	CG,	No
bd_17x31	31369	34265	-	PiggyBac,PiggyBac		CG,	Yes
bd_17x31	32173	32780	-	TIR_MITE,TIR_MITE		CG,	Yes
bd_17x31	34268	36179	-	PiggyBac,PiggyBac		CG,CHH,	Yes
bd_17x31	34319	34429	-	Copia_withOTHER	NewTE	CG,	No
bd_17x31	36885	37107	-	PiggyBac	NewTE	NoMark	No
bd_17x31	37108	38101	-	Copia,CoDi4		CG,	No
bd_17x31	38121	38697	+	Copia,CoDi5		CG,	No
bd_17x31	38698	39173	+	noCat	NewTE	CG,	No
bd_17x31	38950	39084	-	noCat	NewTE	CG,	No
bd_17x31	39174	39314	-	noCat	NewTE	CG,	No
bd_17x31	39315	39563	-	SSR,SSR		NoMark	No
bd_18x34	1	213	+	SSR,SSR		NoMark	No
bd_18x34	214	2948	+	noCat,noCat		CG,	No
bd_18x34	3030	3979	-	noCat	NewTE	CG,	Yes
bd_18x34	3994	4037	-	noCat	NewTE	NoMark	No
bd_18x34	4038	5141	-	noCat,CoDi4		CG,	No
bd_18x34	5142	6008	-	Copia,CoDi4		CG,	No
bd_18x34	6009	6172	-	noCat	NewTE	NoMark	No
bd_18x34	6173	6246	-	noCat	NewTE	NoMark	No
bd_18x34	6284	6408	-	TIR_MITE	NewTE	NoMark	No
bd_18x34	6488	8837	-	noCat	NewTE	NoMark	Yes
bd_18x34	9459	9871	-	noCat	NewTE	NoMark	No
bd_18x34	9874	9939	+	noCat,CoDi4		NoMark	No
bd_18x34	10021	10083	-	Copia,CoDi6		NoMark	No
bd_18x34	10168	10249	+	noCat	NewTE	NoMark	Yes
bd_18x34	10250	10429	+	SSR	NewTE	NoMark	Yes
bd_18x34	10506	10755	+	SSR	NewTE	NoMark	Yes
bd_18x34	10756	10940	+	SSR	NewTE	NoMark	Yes
bd_18x34	11003	11279	-	putNAclassII	NewTE	NoMark	Yes
bd_18x34	11280	13722	-	putNAclassII	NewTE	NoMark	Yes
bd_18x34	13855	13974	-	putNAclassII	NewTE	NoMark	No
bd_18x34	14208	14258	+	SSR	NewTE	NoMark	No
bd_18x34	14264	14334	+	putNA_MuDR	NewTE	NoMark	No
bd_18x34	14335	14417	+	Copia,CoDi4		NoMark	No
bd_18x34	15896	16298	+	putNA_MuDR_withOTHER	NewTE	NoMark	Yes
bd_18x34	16299	16523	+	HostGene	NewTE	NoMark	Yes
bd_18x34	16618	16686	-	putNA_MuDR_withOTHER	NewTE	NoMark	No
bd_18x34	31915	33340	+	HostGene,HostGene		NoMark	Yes
bd_18x34	33341	34016	-	MuDR,MuDR		CG,	No
bd_19x34	1591	1754	-	HostGene	NewTE	NoMark	Yes
bd_19x34	2504	2633	-	HostGene	NewTE	CHH,	Yes
bd_19x34	12733	17132	+	Copia,CoDi4		CG,	Yes
bd_1x2	949	1231	+	Copia,CoDi4		CG,	No
bd_1x2	8559	9107	-	noCat	NewTE	CG,	No
bd_1x2	9221	9251	-	Copia_withOTHER	NewTE	CG,	No
bd_1x2	9290	9803	+	Copia,CoDi5		CG,	No
bd_1x2	9815	10484	+	Copia,CoDi1,CoDi2		CG,	No
bd_1x2	9880	9905	-	Copia,CoDi1		NoMark	No
bd_1x2	9906	10114	-	Copia,CoDi1,CoDi2		CG,	No
bd_1x2	10485	10513	+	Copia	NewTE	NoMark	No
bd_1x2	10518	17332	+	Copia,CoDi2,CoDi1		CG,CHG,CHH,	Yes
bd_1x2	17336	17820	+	Copia,CoDi4		CG,	No
bd_1x2	17824	17930	-	Copia,CoDi3		CG,	No
bd_1x2	17938	18203	+	TIR_MITE	NewTE	CG,	No
bd_1x2	18208	18423	+	TIR_MITE	NewTE	CG,	No
bd_1x2	20838	20895	-	noCat	NewTE	CG,	No
bd_1x2	20896	21289	-	noCat	NewTE	CG,	No
bd_1x2	21298	21485	-	DIRS	NewTE	NoMark	No
bd_1x2	24090	24377	-	putNAclassII	NewTE	NoMark	No
bd_1x2	24378	28223	-	Copia,CoDi2		CG,	Yes
bd_1x2	25385	25983	+	Copia,CoDi2		CG,	No
bd_1x2	26665	26993	-	Copia	NewTE	NoMark	Yes
bd_1x2	28224	30391	-	Copia,CoDi4		CG,	Yes
bd_1x2	30393	34454	-	Copia,CoDi4		CG,CHH,	Yes
bd_20x24	1	987	+	Copia,CoDi4		CG,	Yes
bd_20x24	988	4232	+	Copia,CoDi6		CG,	Yes
bd_20x24	3428	3463	+	Copia	NewTE	NoMark	Yes
bd_20x24	4233	4337	+	Copia,CoDi4		NoMark	No
bd_20x24	5635	5789	+	Copia,CoDi6		NoMark	No
bd_20x24	7514	7693	-	noCat	NewTE	NoMark	No
bd_20x24	9812	10167	+	HostGene	NewTE	NoMark	Yes
bd_20x24	11912	11956	+	Copia,CoDi4		NoMark	No
bd_20x24	11957	12022	+	Copia,CoDi4,CoDi3		NoMark	No
bd_20x24	12023	12660	+	Copia,CoDi2,CoDi3		CG,	No
bd_20x24	12661	12899	+	noCat	NewTE	CG,	No
bd_20x24	12900	14548	+	Copia,CoDi4		CG,	Yes
bd_21x34	277	574	-	Copia	NewTE	CG,	No
bd_21x34	613	3864	-	Copia,CoDi6		CG,	Yes
bd_21x34	5591	5688	-	Copia	NewTE	CG,	Yes
bd_21x34	6559	6856	-	Copia	NewTE	CG,	No
bd_22x34	1	1528	+	Copia,CoDi4		CG,	No
bd_22x34	1529	1607	-	PiggyBac,PiggyBac		NoMark	No
bd_22x34	4063	4096	+	noCat	NewTE	NoMark	No
bd_22x34	4097	4593	+	noCat,CoDi4,CoDi5		CG,	No
bd_22x34	4245	4548	+	Copia,CoDi5		CG,	No
bd_22x34	4663	5226	-	Copia,CoDi4		NoMark	No
bd_22x34	5227	5436	-	Copia,CoDi2		CG,	No
bd_23x34	249	1301	+	HostGene	NewTE	CG,	Yes
bd_23x34	5482	5684	-	MuDR,MuDR		NoMark	Yes
bd_23x34	5685	5753	+	MuDR,MuDR		NoMark	Yes
bd_23x34	5754	5837	-	MuDR,MuDR		NoMark	Yes
bd_23x34	5838	5925	+	SSR,SSR		NoMark	Yes
bd_23x34	6023	8431	-	MuDR,MuDR		NoMark	Yes
bd_23x34	9755	9974	+	HostGene	NewTE	NoMark	No
bd_23x34	9978	10139	+	TIR_MITE	NewTE	NoMark	No
bd_24x34	1	952	+	Copia,CoDi2		CG,CHH,	No
bd_24x34	985	1064	-	SSR	NewTE	CG,	No
bd_24x34	1073	1814	-	Copia,CoDi4		CG,	No
bd_24x34	1816	2031	-	Copia,CoDi6		NoMark	No
bd_24x34	2171	2242	-	TIR_MITE	NewTE	NoMark	No
bd_24x34	2323	2491	-	Copia_withOTHER	NewTE	NoMark	No
bd_24x34	4349	9273	+	Copia,CoDi4,CoDi6		CG,CHG,	Yes
bd_24x34	4592	4845	+	Copia,CoDi6		CG,	No
bd_24x34	9278	10428	-	putNA_MuDR,putNA_MuDR		CG,	No
bd_24x34	10429	10472	-	Copia,CoDi4		NoMark	No
bd_24x34	10473	17046	-	Copia,CoDi4		CG,CHH,	Yes
bd_24x34	17047	17820	+	noCat	NewTE	NoMark	Yes
bd_25x34	1	213	+	SSR,SSR		NoMark	No
bd_25x34	214	2948	+	noCat,noCat		CG,	No
bd_25x34	3030	3981	-	noCat	NewTE	CG,	Yes
bd_25x34	3996	4039	-	noCat	NewTE	NoMark	No
bd_25x34	4040	5143	-	noCat,CoDi4		CG,	No
bd_25x34	5144	6010	-	Copia,CoDi4		CG,	No
bd_25x34	6011	6174	-	noCat	NewTE	NoMark	No
bd_25x34	6175	6248	-	noCat	NewTE	NoMark	No
bd_25x34	6286	6410	-	TIR_MITE	NewTE	NoMark	No
bd_25x34	6490	8839	-	noCat	NewTE	NoMark	Yes
bd_25x34	9461	9873	-	noCat	NewTE	NoMark	No
bd_25x34	9876	9941	+	noCat,CoDi4		NoMark	No
bd_25x34	10023	10085	-	Copia,CoDi6		NoMark	No
bd_25x34	10170	10251	+	noCat	NewTE	NoMark	Yes
bd_25x34	10252	10431	+	SSR	NewTE	NoMark	Yes
bd_25x34	10508	10757	+	SSR	NewTE	NoMark	Yes
bd_25x34	10758	10942	+	SSR	NewTE	NoMark	Yes
bd_25x34	11005	11281	-	putNAclassII	NewTE	NoMark	Yes
bd_25x34	11282	13724	-	putNAclassII	NewTE	NoMark	Yes
bd_25x34	13857	13976	-	putNAclassII	NewTE	NoMark	No
bd_25x34	14210	14260	+	SSR	NewTE	NoMark	No
bd_25x34	14266	14336	+	putNA_MuDR	NewTE	NoMark	No
bd_25x34	14337	14419	+	Copia,CoDi4		NoMark	No
bd_25x34	15898	16300	+	putNA_MuDR_withOTHER	NewTE	NoMark	Yes
bd_25x34	16301	16525	+	HostGene	NewTE	NoMark	Yes
bd_25x34	16620	16688	-	putNA_MuDR_withOTHER	NewTE	NoMark	No
bd_25x34	31917	33343	+	HostGene,HostGene		NoMark	Yes
bd_25x34	33433	34859	+	HostGene	NewTE	NoMark	Yes
bd_25x34	34860	35532	-	MuDR,MuDR		CG,	No
bd_26x34	71	590	+	HostGene	NewTE	NoMark	No
bd_26x34	3120	5594	+	HostGene	NewTE	NoMark	Yes
bd_26x34	8876	11419	+	HostGene	NewTE	NoMark	Yes
bd_26x34	11876	11902	+	Copia,CoDi3		NoMark	No
bd_26x34	11910	14499	+	Copia,CoDi3,CoDi4		CG,CHG,	No
bd_26x34	14501	14524	-	MuDR	NewTE	NoMark	No
bd_26x34	14541	14694	-	HostGene	NewTE	NoMark	No
bd_26x34	14703	15115	-	MuDR,MuDR		NoMark	No
bd_26x34	15129	15262	-	HostGene	NewTE	NoMark	No
bd_26x34	15684	16429	-	Copia,CoDi2		CG,	No
bd_26x34	18240	18390	+	noCat	NewTE	NoMark	Yes
bd_26x34	18463	20910	+	HostGene	NewTE	NoMark	Yes
bd_26x34	37106	37193	-	HostGene	NewTE	NoMark	No
bd_26x34	39992	41999	+	Copia,CoDi4		CG,	Yes
bd_27x34	1	1452	+	Copia,CoDi4		CG,	No
bd_27x34	3052	3682	+	noCat	NewTE	NoMark	Yes
bd_27x34	3683	3920	+	HostGene	NewTE	NoMark	Yes
bd_27x34	3921	5854	+	HostGene	NewTE	NoMark	Yes
bd_27x34	6359	6474	+	Copia_withOTHER	NewTE	NoMark	No
bd_27x34	6555	8104	-	putNA_MuDR	NewTE	CG,	No
bd_27x34	6917	7005	+	SSR	NewTE	NoMark	No
bd_27x34	8282	8614	+	putNAclassII_withOTHER	NewTE	NoMark	Yes
bd_27x34	8781	8834	-	SSR	NewTE	NoMark	Yes
bd_27x34	9929	10226	+	Copia,CoDi2		NoMark	No
bd_27x34	10227	10310	+	HostGene	NewTE	NoMark	No
bd_27x34	10410	10672	+	Copia,CoDi6		NoMark	No
bd_27x34	10818	11134	+	noCat	NewTE	NoMark	No
bd_27x34	12084	12159	-	SSR	NewTE	NoMark	Yes
bd_27x34	17801	17976	+	TIR_MITE	NewTE	NoMark	No
bd_27x34	18750	19317	+	noCat	NewTE	NoMark	Yes
bd_27x34	19318	21233	+	HostGene	NewTE	NoMark	Yes
bd_27x34	21336	22682	-	MuDR,MuDR		NoMark	No
bd_27x34	22750	24668	-	MuDR,MuDR		CG,CHH,	No
bd_28x34	1	461	+	noCat	NewTE	NoMark	Yes
bd_28x34	462	2389	+	HostGene	NewTE	NoMark	Yes
bd_28x34	4150	4374	+	noCat	NewTE	NoMark	Yes
bd_28x34	4462	6900	+	HostGene	NewTE	NoMark	Yes
bd_28x34	18224	18444	+	noCat,CoDi4		NoMark	No
bd_28x34	18445	18747	+	Copia	NewTE	CG,	No
bd_28x34	18748	20685	+	Copia,CoDi2		CG,CHG,CHH,	Yes
bd_28x34	20690	20765	+	Copia,CoDi2		NoMark	Yes
bd_28x34	20766	21383	-	Copia,CoDi2		CG,	Yes
bd_28x34	21384	22403	+	Copia,CoDi4		CG,	Yes
bd_29x34	1	280	+	putNAclassII_withOTHER	NewTE	NoMark	Yes
bd_29x34	447	500	-	SSR	NewTE	NoMark	Yes
bd_29x34	1115	2007	-	Copia,CoDi3,CoDi1		CG,	No
bd_29x34	2008	2441	-	Copia,CoDi1,CoDi3		CG,	Yes
bd_29x34	2442	7924	-	Copia,CoDi1,CoDi2		CG,	Yes
bd_29x34	2909	6218	+	Copia,CoDi2		CG,	Yes
bd_29x34	19592	19967	+	noCat	NewTE	NoMark	Yes
bd_29x34	19968	21008	+	HostGene	NewTE	NoMark	Yes
bd_2x5	1	4692	+	HostGene	NewTE	NoMark	Yes
bd_30x35	1	4692	+	HostGene	NewTE	NoMark	Yes
bd_31x35	1	361	+	noCat	NewTE	CG,	No
bd_31x35	362	7783	+	Copia,CoDi4		CG,CHG,CHH,	Yes
bd_31x35	7784	9583	+	noCat	NewTE	NoMark	Yes
bd_31x35	9794	10051	+	noCat	NewTE	NoMark	No
bd_31x35	10445	15317	+	noCat	NewTE	CHG,CHH,	Yes
bd_31x35	15318	22061	-	Copia,CoDi4		CG,CHH,	Yes
bd_31x35	30976	32678	+	noCat	NewTE	CG,CHG,CHH,	Yes
bd_31x35	33336	33368	+	noCat	NewTE	NoMark	Yes
bd_31x35	92535	92985	+	putNA_MuDR,putNA_MuDR		CG,	Yes
bd_31x35	142381	142458	+	SSR	NewTE	NoMark	No
bd_31x35	142598	155842	+	Copia,CoDi4		CG,	Yes
bd_31x35	149040	155761	+	Copia,CoDi4		CG,	Yes
bd_31x35	161108	162037	-	Copia,CoDi4		CG,	Yes
bd_31x35	162142	167983	-	Copia,CoDi4		CG,CHH,	Yes
bd_31x35	162155	167809	-	Copia,CoDi4		CG,CHH,	Yes
bd_31x35	167984	168172	+	noCat,CoDi4		CG,	No
bd_31x35	168173	168229	-	Copia,CoDi4		NoMark	No
bd_31x35	168230	171699	+	noCat,CoDi4,noCat		CG,	No
bd_31x35	171700	172032	+	noCat	NewTE	NoMark	No
bd_31x35	172033	177279	+	Copia,CoDi4		CG,CHH,	Yes
bd_31x35	177280	178147	-	noCat	NewTE	CG,	No
bd_31x35	178148	178442	+	noCat,CoDi4		NoMark	No
bd_31x35	178483	178654	-	SSR,SSR		NoMark	No
bd_32x35	1	60	+	SSR,SSR		NoMark	No
bd_32x35	61	442	+	SSR,SSR		NoMark	No
bd_32x35	648	823	-	noCat	NewTE	NoMark	No
bd_32x35	824	3891	-	noCat,CoDi3		CG,CHH,	No
bd_32x35	1098	1623	+	Copia,CoDi3		CG,	No
bd_32x35	1624	2336	-	Copia,CoDi3		CG,	No
bd_32x35	3894	4505	-	putNA_MuDR	NewTE	CG,	No
bd_32x35	70503	70895	+	TIR_MITE	NewTE	NoMark	No
bd_32x35	73144	73718	-	noCat,CoDi3		NoMark	No
bd_32x35	73721	73778	+	Copia,CoDi3		NoMark	No
bd_32x35	73779	73904	+	noCat	NewTE	NoMark	No
bd_32x35	73926	74791	-	Copia,CoDi4		CG,	Yes
bd_32x35	78495	78788	+	TIR_MITE	NewTE	NoMark	No
bd_32x35	78789	86162	-	Copia,CoDi4,CoDi2		CG,CHG,CHH,	Yes
bd_32x35	81418	82134	-	Copia,CoDi2		CG,	No
bd_32x35	83778	84408	-	Copia,CoDi2		CG,CHH,	Yes
bd_32x35	86204	86245	+	SSR	NewTE	NoMark	No
bd_32x35	86246	87120	+	Copia,CoDi1		CG,	Yes
bd_32x35	87141	87195	+	noCat	NewTE	NoMark	No
bd_32x35	87583	87622	-	SSR	NewTE	NoMark	No
bd_32x35	87623	88011	+	noCat	NewTE	CG,	No
bd_32x35	88038	88211	+	TIR_MITE	NewTE	NoMark	No
bd_32x35	100290	100346	-	PiggyBac,PiggyBac		NoMark	No
bd_32x35	102675	102984	-	Copia,CoDi2		CG,	No
bd_32x35	102985	103799	+	noCat,CoDi2		CG,	No
bd_32x35	103803	104824	-	Copia,CoDi1,CoDi3		CG,	Yes
bd_32x35	103988	104562	+	Copia,CoDi1,CoDi3		CG,	Yes
bd_32x35	104908	104937	-	noCat	NewTE	NoMark	No
bd_32x35	104938	105450	-	noCat	NewTE	NoMark	No
bd_32x35	137426	137609	+	HostGene	NewTE	NoMark	Yes
bd_32x35	138067	139061	-	noCat	NewTE	NoMark	Yes
bd_32x35	142523	143202	+	Copia,CoDi2		CG,	No
bd_32x35	192297	195495	+	noCat,CoDi3		CG,	Yes
bd_32x35	195514	195581	-	noCat	NewTE	NoMark	No
bd_32x35	195582	195781	-	Copia,CoDi6		CG,	No
bd_32x35	195782	196033	-	Copia,CoDi6		NoMark	No
bd_32x35	196155	196176	-	Copia_withOTHER	NewTE	NoMark	No
bd_32x35	196177	196903	-	Copia,CoDi2		CG,	No
bd_32x35	196927	197414	+	noCat	NewTE	CG,	No
bd_32x35	199938	202692	+	noCat	NewTE	CG,	Yes
bd_32x35	202693	203596	-	TIR_MITE	NewTE	NoMark	No
bd_32x35	203630	204853	+	putNAclassII,putNAclassII		CG,	No
bd_32x35	203768	203898	+	noCat	NewTE	NoMark	No
bd_32x35	203947	204148	+	noCat	NewTE	CG,	No
bd_32x35	204615	204771	+	Copia,CoDi4		NoMark	No
bd_32x35	215810	216195	+	PiggyBac,PiggyBac		NoMark	No
bd_32x35	227990	228292	+	noCat	NewTE	NoMark	No
bd_32x35	240960	247719	+	Copia,CoDi6		CG,CHH,	Yes
bd_32x35	283497	288866	-	MuDR_withOTHER,MuDR_withOTHER		NoMark	Yes
bd_32x35	289487	289966	-	Copia,CoDi5,CoDi2		CG,	Yes
bd_32x35	289967	293342	+	Copia,CoDi2		CG,CHG,CHH,	Yes
bd_33x35	1	2477	+	HostGene	NewTE	CG,	Yes
bd_33x35	2478	4250	+	noCat	NewTE	NoMark	No
bd_33x35	4251	4480	+	noCat	NewTE	NoMark	No
bd_33x35	4481	4574	+	noCat	NewTE	NoMark	No
bd_33x35	4575	5196	+	noCat	NewTE	CG,	Yes
bd_33x35	5198	8770	-	Confused,Confused		CG,	Yes
bd_33x35	8771	9899	+	noCat	NewTE	CG,	No
bd_33x35	9900	9951	-	noCat	NewTE	NoMark	No
bd_33x35	9952	10109	-	noCat	NewTE	NoMark	No
bd_33x35	10117	10186	-	noCat	NewTE	NoMark	No
bd_33x35	10202	12528	-	noCat	NewTE	CG,	Yes
bd_33x35	12715	12782	+	Copia,CoDi3		NoMark	No
bd_33x35	12799	12919	-	Copia,CoDi3		NoMark	No
bd_33x35	13114	13181	-	Copia,Copia		NoMark	Yes
bd_33x35	13206	13318	+	Copia,Copia		NoMark	Yes
bd_33x35	13419	15136	-	noCat,noCat		CG,	Yes
bd_33x35	15137	15188	-	noCat	NewTE	NoMark	Yes
bd_33x35	15189	15306	+	Copia,CoDi2		NoMark	Yes
bd_33x35	15307	15354	-	SSR	NewTE	CG,	Yes
bd_33x35	15359	15809	-	putNA_MuDR,putNA_MuDR		CG,	Yes
bd_33x35	15810	23456	+	Copia,CoDi2		CG,	Yes
bd_33x35	23457	23879	+	Copia,CoDi2		CG,	Yes
bd_33x35	23880	26778	+	Copia,CoDi4,CoDi1		CG,	Yes
bd_33x35	26779	26950	+	Copia,CoDi4		NoMark	No
bd_33x35	26951	27010	-	Copia	NewTE	NoMark	No
bd_33x35	32821	32898	-	SSR	NewTE	CG,	No
bd_33x35	32903	42587	-	putNA_MuDR,putNA_MuDR		CG,	Yes
bd_33x35	33354	40999	+	Copia,CoDi2		CG,	Yes
bd_33x35	42258	42451	+	putNA_MuDR,putNA_MuDR		CG,	No
bd_33x35	42680	46242	-	Copia,CoDi4		CG,	Yes
bd_34x35	1	233	+	SSR,SSR		NoMark	No
bd_34x35	234	2964	-	Copia,CoDi1		CG,CHG,CHH,	Yes
bd_34x35	3079	3368	+	Copia,CoDi6		CG,	No
bd_34x35	3394	10098	-	Copia,CoDi4		CG,CHG,CHH,	Yes
bd_34x35	10100	10313	+	noCat	NewTE	CG,	Yes
bd_34x35	10314	10371	+	noCat	NewTE	NoMark	Yes
bd_34x35	10372	10685	+	SSR	NewTE	CG,	Yes
bd_34x35	10686	10920	+	SSR	NewTE	NoMark	Yes
bd_34x35	10921	10948	+	SSR	NewTE	NoMark	Yes
bd_34x35	12326	12437	-	noCat	NewTE	NoMark	No
bd_34x35	12439	12705	+	noCat,CoDi4		NoMark	No
bd_34x35	12710	12899	-	Copia,CoDi6		NoMark	No
bd_34x35	12900	13473	-	Copia,CoDi4		CG,	No
bd_34x35	13474	14750	+	HostGene	NewTE	CG,	No
bd_34x35	14751	15350	-	noCat	NewTE	CHG,CHH,	No
bd_34x35	15351	15932	+	Copia,CoDi4		CG,CHH,	No
bd_34x35	15933	17338	+	putNA_MuDR,putNA_MuDR		CG,	Yes
bd_34x35	17339	19523	-	noCat,CoDi4		CG,	Yes
bd_34x35	19524	19715	-	MuDR	NewTE	NoMark	No
bd_34x35	19716	24430	-	putNA_MuDR_withOTHER,putNA_MuDR_withOTHER		CG,	Yes
bd_34x35	20026	20221	-	MuDR	NewTE	NoMark	No
bd_34x35	20222	21067	+	Copia,CoDi3		CG,	No
bd_34x35	21365	22588	+	Copia,CoDi1,CoDi2		CG,	Yes
bd_34x35	21454	21921	-	Copia,CoDi1		CG,	Yes
bd_34x35	21922	22004	-	Copia,CoDi1,CoDi2		CG,	No
bd_34x35	22589	23505	-	HostGene,HostGene		CG,	No
bd_34x35	24438	37595	-	Copia,CoDi4,CoDi2		CG,CHH,	Yes
bd_34x35	29279	36108	+	Copia,CoDi2		CG,CHH,	Yes
bd_34x35	36109	36720	+	Copia,CoDi2		CG,	Yes
bd_35x35	1	188	+	SSR,SSR		NoMark	No
bd_35x35	189	226	+	noCat	NewTE	NoMark	No
bd_35x35	227	412	-	noCat	NewTE	NoMark	No
bd_35x35	8477	13248	-	Copia,CoDi6,CoDi2		CG,CHH,	Yes
bd_35x35	13249	17416	-	Copia,CoDi2		CG,CHH,	Yes
bd_35x35	17417	19304	-	Copia,CoDi6		CG,CHH,	Yes
bd_35x35	19656	20411	+	HostGene	NewTE	CHG,	Yes
bd_35x35	23005	23111	-	TIR_MITE	NewTE	NoMark	Yes
bd_35x35	23112	23502	-	noCat	NewTE	NoMark	Yes
bd_35x35	23503	23581	-	SSR	NewTE	NoMark	Yes
bd_35x35	23922	24291	+	noCat	NewTE	CG,	Yes
bd_35x35	27584	31064	+	HostGene	NewTE	NoMark	Yes
bd_37x35	1	265	-	noCat	NewTE	NoMark	No
bd_37x35	266	344	-	SSR	NewTE	NoMark	No
bd_37x35	684	1053	+	noCat	NewTE	CG,	Yes
bd_38x36	13	3528	-	Copia,CoDi2		CG,	Yes
bd_38x36	3532	3576	-	Copia,CoDi4		NoMark	No
bd_38x36	3629	7346	+	Copia,CoDi2		CG,CHG,CHH,	Yes
bd_38x36	7358	8860	-	TIR_MITE	NewTE	CG,	Yes
bd_38x36	8881	10408	-	Copia,CoDi2		CG,	Yes
bd_38x36	10409	10959	-	Copia,CoDi4		CG,	Yes
bd_38x36	31811	34125	+	Copia,CoDi4		CG,CHH,	Yes
bd_38x36	34149	34197	-	noCat	NewTE	NoMark	No
bd_38x36	40473	44574	-	Copia,CoDi5		CG,	Yes
bd_38x36	44626	49174	+	Copia,CoDi2		CG,	Yes
bd_38x36	49175	49373	+	Copia,CoDi2		CG,	Yes
bd_39x36	1	524	-	TIR_MITE	NewTE	NoMark	No
bd_39x36	525	575	-	TIR_MITE	NewTE	NoMark	No
bd_39x36	576	717	-	TIR_MITE	NewTE	NoMark	No
bd_39x36	718	768	-	TIR_MITE	NewTE	NoMark	No
bd_39x36	769	1090	-	TIR_MITE	NewTE	NoMark	Yes
bd_39x36	1091	3951	-	MuDR_withOTHER,MuDR_withOTHER		CG,	Yes
bd_39x36	3995	4082	-	TIR_MITE	NewTE	NoMark	No
bd_39x36	4083	5105	-	TIR_MITE	NewTE	CG,	Yes
bd_39x36	8801	9834	-	Copia,CoDi2		CG,	Yes
bd_3x5	499	563	-	putNA_MuDR,putNA_MuDR		NoMark	No
bd_3x5	588	733	+	TIR_MITE	NewTE	NoMark	No
bd_3x5	734	819	+	Copia,CoDi4		NoMark	No
bd_3x5	820	866	+	Confused_withOTHER	NewTE	CG,	No
bd_3x5	867	1029	-	noCat	NewTE	NoMark	No
bd_40x36	5720	5856	-	noCat	NewTE	NoMark	Yes
bd_41x36	1	166	-	noCat	NewTE	CG,	No
bd_41x36	167	3397	+	Copia,CoDi2		CG,	No
bd_41x36	3405	3718	-	noCat	NewTE	CG,	Yes
bd_41x36	3719	4779	+	noCat	NewTE	CG,	Yes
bd_43x36	35308	37769	+	Copia,CoDi7		CG,	No
bd_44x36	3841	4064	+	TIR_MITE	NewTE	NoMark	Yes
bd_44x36	4065	4731	-	noCat	NewTE	NoMark	Yes
bd_46x36	3	4281	-	Copia,CoDi2		CG,CHH,	Yes
bd_47x36	1	778	+	noCat	NewTE	NoMark	Yes
bd_47x36	1539	4128	+	noCat,noCat		NoMark	Yes
bd_48x36	934	1544	-	HostGene	NewTE	NoMark	Yes
bd_48x36	2588	4225	-	HostGene	NewTE	NoMark	Yes
bd_49x36	1	2705	+	DIRS	NewTE	NoMark	Yes
bd_49x36	2706	3009	+	DIRS	NewTE	NoMark	No
bd_4x5	1	9960	+	DIRS	NewTE	CG,	Yes
bd_51x36	1	159	-	Copia,CoDi5		NoMark	No
bd_52x36	1276	2040	+	Copia,CoDi4		CG,	No
bd_53x36	1	519	+	Copia,CoDi1		CG,	Yes
bd_53x36	520	2027	+	Copia,CoDi5		CG,	Yes
bd_5x5	5575	8362	-	noCat	NewTE	CG,	Yes
bd_7x3	1	246	+	SSR,SSR		NoMark	No
bd_7x3	248	450	+	noCat	NewTE	CG,	No
bd_8x17	1	28	+	Copia,CoDi2,CoDi3		CG,	No
bd_8x17	29	735	-	Copia,CoDi3		CG,	No
bd_8x17	736	2480	-	Copia,CoDi2		CG,	Yes
bd_8x17	2485	10154	-	Copia,CoDi2,CoDi3		CG,	Yes
bd_8x17	10155	10359	-	Copia,CoDi2		CG,	No
bd_8x17	10360	11042	+	Copia,CoDi2		CG,	No
bd_8x17	11048	25986	-	Copia_withOTHER,CoDi3,CoDi4,CoDi1,Copia_withOTHER,CoDi5		CG,	Yes
bd_8x17	25987	26114	-	Copia_withOTHER	NewTE	NoMark	Yes
bd_8x17	26276	29131	-	Copia_withOTHER	NewTE	NoMark	Yes
bd_8x17	27337	29039	-	Copia_withOTHER	NewTE	NoMark	Yes
bd_8x17	29132	29167	-	Copia_withOTHER	NewTE	NoMark	Yes
bd_9x21	525	3032	+	Copia,CoDi4		CG,CHH,	Yes
bd_9x21	3244	3362	-	noCat	NewTE	NoMark	Yes
bd_9x21	3833	3912	-	HostGene	NewTE	NoMark	No
bd_9x21	3913	4133	-	putNA_MuDR_withOTHER	NewTE	NoMark	No
bd_9x21	4432	4612	+	noCat	NewTE	NoMark	Yes
bd_9x21	4669	4849	+	noCat	NewTE	CG,	Yes
bd_9x21	5556	6157	-	Copia,CoDi2,Copia		CG,	No
bd_9x21	6158	6223	+	SSR,SSR		NoMark	No
bd_9x21	6241	6397	+	Copia	NewTE	NoMark	No
bd_9x21	6442	7460	-	putNAclassII	NewTE	NoMark	No
bd_9x21	6551	6636	-	HostGene	NewTE	NoMark	No
bd_9x21	8183	9304	-	Copia,CoDi2,CoDi1		CG,	No
bd_9x21	8733	9194	-	Copia,CoDi1		CG,	No
bd_9x21	9507	10329	+	Copia,CoDi2		CG,	Yes
bd_9x21	10354	10625	-	noCat,CoDi7		NoMark	No
bd_9x21	11014	11132	-	noCat	NewTE	NoMark	Yes
bd_9x21	15940	15976	-	putNA_MuDR_withOTHER	NewTE	NoMark	Yes
bd_9x21	30046	30149	+	noCat	NewTE	NoMark	No
bd_9x21	30163	30821	+	noCat	NewTE	CG,	No
bd_9x21	30822	30934	-	noCat	NewTE	NoMark	No
bd_9x21	30937	31340	-	Copia,CoDi4		CG,	No
bd_9x21	31118	31179	-	Copia,CoDi4		CG,	No
bd_9x21	31345	31905	-	putNAclassII	NewTE	CG,	No
bd_9x21	31906	31935	+	Copia	NewTE	NoMark	No
bd_9x21	31947	33239	+	Copia,Copia,CoDi4		CG,	No
bd_9x21	33240	33557	-	SSR,SSR		NoMark	No
chr_1	1	334	+	SSR,SSR		H3K9me3,	Yes
chr_1	335	6286	+	Copia,Copia,CoDi4		CG,H3K27me3,H3K9me2,H3K9me3,H3K4me3	Yes
chr_1	6312	6470	-	noCat	NewTE	H3K27me3,H3K9me2,	No
chr_1	6471	6505	+	noCat	NewTE	NoMark	No
chr_1	7958	9228	-	PiggyBac,PiggyBac		CG,H3K27me3,H3K9me3,	No
chr_1	8288	8904	-	Copia,CoDi2		CG,H3K27me3,H3K9me3,	No
chr_1	9336	9561	-	noCat	NewTE	H3K27me3,H3K9me3,	No
chr_1	9992	10077	-	SSR	NewTE	H3K27me3,	No
chr_1	10418	10529	-	Copia_withOTHER	NewTE	H3K27me3,	No
chr_1	10533	10683	-	Copia,CoDi4		CG,H3K27me3,	No
chr_1	10696	17015	+	TIR_MITE,TIR_MITE,TIR_MITE,TIR_MITE		CG,CHH,H3K27me3,H3K9me2,H3K9me3,	Yes
chr_1	10756	11304	-	TIR_MITE	NewTE	CG,	Yes
chr_1	11305	16696	+	Copia,CoDi5		CG,CHH,H3K27me3,H3K9me2,H3K9me3,	Yes
chr_1	16697	16923	-	TIR_MITE	NewTE	H3K9me3,	No
chr_1	83136	86219	+	Copia,Copia		CG,H3K27me3,H3K9me2,H3K9me3,	Yes
chr_1	83368	86159	+	PiggyBac,PiggyBac		CG,H3K27me3,H3K9me2,H3K9me3,	Yes
chr_1	112571	112789	-	noCat	NewTE	H3K9_14Ac,	No
chr_1	301217	301718	+	noCat	NewTE	CG,H3K27me3,H3K9me3,	No
chr_1	301810	307437	+	Copia,CoDi5		CG,CHG,CHH,H3K27me3,H3K9me2,H3K9me3,H3K4me3	Yes
chr_1	307438	308713	-	putNAclassII	NewTE	CG,H3K27me3,H3K9me2,H3K9me3,H3K9_14Ac,	Yes
chr_1	311344	316580	+	Copia,CoDi6		CG,CHG,CHH,H3K27me3,H3K9me2,H3K9me3,	Yes
chr_1	320434	322425	-	Copia,CoDi7		CG,CHH,H3K27me3,H3K9me2,H3K9me3,H3K4me3	Yes
chr_1	337271	337962	-	TIR_MITE	NewTE	H3K27me3,H3K9me2,H3K9_14Ac,H3K4me3	No
chr_1	337963	338013	-	TIR_MITE	NewTE	H3K27me3,H3K9me2,H3K9_14Ac,H3K4me3	No
chr_1	338014	338327	-	TIR_MITE	NewTE	H3K27me3,H3K9me2,H3K4me3	No
chr_1	338328	339073	-	MuDR_withOTHER,MuDR_withOTHER		H3K4me3	Yes
chr_1	339074	339201	-	TIR_MITE,TIR_MITE		NoMark	No
chr_1	343574	343667	-	Copia,CoDi6		H3K9me2,	No
chr_1	343684	344160	+	Copia,CoDi2		CG,CHH,H3K27me3,H3K9me2,	No
chr_1	344167	344448	-	Copia,CoDi3		H3K27me3,H3K9me2,	No
chr_1	344454	344518	-	Copia,CoDi3		H3K27me3,H3K9me2,	No
chr_1	344519	344678	-	Copia,CoDi3		H3K27me3,H3K9me2,	No
chr_1	344679	344782	-	Copia,CoDi3		H3K27me3,H3K9me2,	No
chr_1	344790	345118	-	Copia,CoDi3		CG,H3K27me3,H3K9me2,H3K9me3,	No
chr_1	345122	345241	+	Copia	NewTE	CG,H3K27me3,H3K9me2,H3K9me3,	No
chr_1	345243	345720	-	Copia,CoDi2		CG,H3K27me3,H3K9me2,H3K9me3,	No
chr_1	345721	351062	+	Copia,CoDi2,CoDi6		CG,CHH,H3K27me3,H3K9me2,H3K9me3,	Yes
chr_1	351064	358477	+	Copia,CoDi2,CoDi6		CG,CHH,H3K27me3,H3K9me2,H3K9me3,	Yes
chr_1	358478	359257	+	Copia,CoDi6		CG,CHH,H3K27me3,H3K9me2,H3K9me3,	No
chr_1	359294	359356	-	Copia	NewTE	H3K9me2,H3K9me3,	No
chr_1	359357	359663	+	noCat	NewTE	H3K9me2,H3K9me3,	No
chr_1	360929	361083	+	TIR_MITE	NewTE	NoMark	No
chr_1	393423	393948	-	putNA_MuDR	NewTE	NoMark	No
chr_1	398305	398465	-	TIR_MITE	NewTE	H3K9_14Ac,	No
chr_1	561037	561156	+	Copia	NewTE	H3K9me2,	No
chr_1	585244	585415	-	Copia,CoDi4		H3K9_14Ac,H3K4me3	No
chr_1	612454	613049	+	Copia,CoDi2		CG,H3K27me3,H3K9me2,H3K9me3,	No
chr_1	613246	614125	+	Copia,CoDi2		CG,CHH,H3K27me3,H3K9me2,H3K9me3,	No
chr_1	614738	614906	+	Copia,CoDi4		H3K9me2,	Yes
chr_1	689898	690458	+	HostGene	NewTE	NoMark	No
chr_1	689919	690442	-	putNA_MuDR_withOTHER	NewTE	NoMark	No
chr_1	709785	710194	+	Copia,CoDi6		H3K27me3,H3K9me2,	No
chr_1	739106	739418	+	noCat	NewTE	NoMark	No
chr_1	739419	739461	+	noCat	NewTE	NoMark	No
chr_1	768801	769803	+	Copia,CoDi3,CoDi5		H3K9me2,	No
chr_1	768845	768957	-	noCat,CoDi3		NoMark	No
chr_1	768958	769109	+	Confused	NewTE	NoMark	No
chr_1	769112	769518	+	noCat	NewTE	NoMark	No
chr_1	769585	769770	-	Copia,CoDi5		H3K9me2,	No
chr_1	769804	770000	+	Copia,CoDi3		H3K9me2,	No
chr_1	769804	770031	+	Copia,CoDi3		H3K9me2,	No
chr_1	786947	789308	+	Confused_withOTHER	NewTE	H3K9me2,H3K4me3	Yes
chr_1	817504	817957	-	noCat	NewTE	H3K27me3,	No
chr_1	833998	834337	+	TRIM_LARD	NewTE	H3K9_14Ac,	No
chr_1	834338	834683	-	Copia,CoDi6		NoMark	No
chr_1	878600	879085	-	TIR_MITE	NewTE	NoMark	No
chr_1	880503	880974	+	noCat	NewTE	CG,H3K27me3,H3K9me2,H3K9me3,H3K4me3	No
chr_1	880975	881033	+	noCat	NewTE	CG,H3K27me3,H3K9me2,H3K9me3,H3K4me3	No
chr_1	884387	885087	-	Copia,CoDi2		CG,CHH,H3K27me3,H3K9me2,	No
chr_1	958058	958389	+	Copia,CoDi4		CG,H3K27me3,H3K9me2,H3K9me3,H3K4me3	No
chr_1	966272	966585	-	HostGene	NewTE	NoMark	No
chr_1	966586	966606	-	HostGene	NewTE	NoMark	No
chr_1	975118	975171	+	SSR	NewTE	H3K9me2,H3K9_14Ac,H3K4me3	No
chr_1	975390	975724	-	putNAclassII_withOTHER	NewTE	H3K27me3,H3K9me2,H3K9_14Ac,H3K4me3	No
chr_1	975840	976048	+	MuDR,MuDR		H3K27me3,	No
chr_1	976106	976573	-	TIR_MITE	NewTE	H3K27me3,	No
chr_1	976574	976704	-	noCat	NewTE	H3K27me3,	No
chr_1	976889	976968	-	noCat	NewTE	H3K27me3,	No
chr_1	976969	977477	-	noCat	NewTE	CG,H3K27me3,	No
chr_1	986082	998230	-	Copia,CoDi4,CoDi1,CoDi3		CG,CHH,H3K27me3,H3K9me2,H3K9me3,H3K9_14Ac,H3K4me3	Yes
chr_1	987810	988608	-	Copia,CoDi3		CG,H3K27me3,H3K9me2,H3K9me3,	No
chr_1	989392	997033	-	Copia,CoDi4,CoDi3		CG,H3K27me3,H3K9me2,H3K9me3,H3K4me3	Yes
chr_1	997188	997647	+	Copia,CoDi1		CG,H3K27me3,H3K9me2,H3K9me3,	Yes
chr_1	1014193	1016727	+	MuDR,MuDR		CG,H3K27me3,H3K9me3,	No
chr_1	1017149	1021085	+	MuDR,MuDR		CG,CHH,H3K27me3,H3K9me2,H3K9me3,	Yes
chr_1	1017563	1018851	-	Copia,CoDi2,CoDi3		CG,CHH,H3K27me3,H3K9me3,	No
chr_1	1017692	1018386	+	Copia,CoDi2,CoDi3		H3K27me3,H3K9me3,	No
chr_1	1019848	1021103	-	MuDR,MuDR		CG,H3K27me3,H3K9me2,H3K9me3,	Yes
chr_1	1019868	1020745	-	Copia,CoDi2		CG,H3K27me3,H3K9me2,H3K9me3,	Yes
chr_1	1020746	1020775	-	Copia,CoDi2,Copia		CG,H3K27me3,H3K9me2,H3K9me3,	Yes
chr_1	1021138	1021347	+	Confused	NewTE	CG,	Yes
chr_1	1021350	1021450	-	Copia,CoDi6		NoMark	No
chr_1	1053040	1053159	+	SINE	NewTE	NoMark	No
chr_1	1141866	1142077	+	Copia,CoDi2		CG,H3K27me3,H3K9me2,H3K9me3,	No
chr_1	1144056	1144913	+	Copia,CoDi3		CG,H3K27me3,H3K9me2,H3K9me3,	Yes
chr_1	1144056	1144918	+	Copia,CoDi3,CoDi1		CG,H3K27me3,H3K9me2,H3K9me3,	Yes
chr_1	1144914	1151475	+	Copia,CoDi3,CoDi1		CG,CHH,H3K27me3,H3K9me2,H3K9me3,H3K4me3	Yes
chr_1	1144924	1150000	+	Copia,CoDi1		CG,CHH,H3K27me3,H3K9me2,H3K9me3,H3K4me3	Yes
chr_1	1151476	1155190	+	Copia,CoDi2,CoDi3		CG,H3K27me3,H3K9me2,H3K9me3,	Yes
chr_1	1153958	1154819	+	Copia,CoDi2		CG,H3K27me3,H3K9me2,H3K9me3,	No
chr_1	1156914	1157035	+	SINE	NewTE	H3K9_14Ac,	No
chr_1	1166215	1166278	-	noCat	NewTE	H3K27me3,H3K9me2,	No
chr_1	1166348	1167580	-	Copia,CoDi5		H3K27me3,H3K9me2,	Yes
chr_1	1175819	1179158	+	Confused	NewTE	H3K9me2,H3K9_14Ac,H3K4me3	Yes
chr_1	1184993	1186763	-	Copia,CoDi4		CG,H3K27me3,H3K9me2,H3K9me3,	Yes
chr_1	1203482	1206175	-	putNAclassII_withOTHER,putNAclassII_withOTHER		CG,H3K27me3,H3K9me2,H3K9me3,	Yes
chr_1	1206177	1206418	+	Copia_withOTHER,CoDi5		H3K27me3,H3K9me2,H3K9me3,	No
chr_1	1216845	1217667	+	TIR_MITE,TIR_MITE		H3K9_14Ac,H3K4me3	No
chr_1	1217095	1217255	+	noCat,noCat		H3K9_14Ac,H3K4me3	No
chr_1	1217256	1217299	-	SSR	NewTE	H3K9_14Ac,H3K4me3	No
chr_1	1217322	1217386	-	SSR	NewTE	H3K9_14Ac,H3K4me3	No
chr_1	1233326	1233624	+	Copia,CoDi6		H3K9_14Ac,H3K4me3	No
chr_1	1243460	1243539	+	Copia,CoDi7		NoMark	No
chr_1	1243540	1244422	-	putNAclassII	NewTE	CG,CHG,H3K27me3,H3K9me2,H3K9me3,	Yes
chr_1	1244423	1245126	+	Copia,CoDi7,CoDi2		CG,H3K27me3,H3K9me2,H3K9me3,	No
chr_1	1245127	1245350	+	Copia,CoDi2		H3K27me3,H3K9me2,H3K9me3,	No
chr_1	1245351	1248440	-	Copia,CoDi2,CoDi3,CoDi7		CG,H3K27me3,H3K9me2,H3K9me3,	Yes
chr_1	1245775	1245802	+	Copia,CoDi2		H3K27me3,H3K9me2,H3K9me3,	No
chr_1	1245803	1247423	+	Copia,CoDi3,CoDi7		CG,H3K27me3,H3K9me2,H3K9me3,	Yes
chr_1	1247424	1247826	-	Copia,CoDi3		CG,H3K27me3,H3K9me2,H3K9me3,	Yes
chr_1	1248443	1249570	-	Copia,CoDi3,CoDi2		CG,CHH,H3K27me3,H3K9me2,H3K9me3,	Yes
chr_1	1249571	1249920	+	HostGene	NewTE	H3K27me3,H3K9me3,H3K9_14Ac,	No
chr_1	1249921	1249986	-	Copia,CoDi5		H3K9_14Ac,	Yes
chr_1	1372131	1372521	-	noCat	NewTE	CG,H3K27me3,	No
chr_1	1382971	1383134	-	Copia,CoDi4		H3K27me3,H3K9me2,H3K9me3,	No
chr_1	1383135	1383341	+	Copia,CoDi5		H3K27me3,H3K9me2,H3K9me3,	No
chr_1	1400066	1400685	+	MuDR_withOTHER,MuDR_withOTHER		H3K9_14Ac,H3K4me3	Yes
chr_1	1400686	1400712	+	MuDR_withOTHER	NewTE	NoMark	Yes
chr_1	1400973	1401267	+	MuDR_withOTHER,MuDR_withOTHER		NoMark	Yes
chr_1	1416807	1417084	-	Copia,CoDi6		NoMark	No
chr_1	1420530	1420624	+	noCat	NewTE	H3K9_14Ac,H3K4me3	Yes
chr_1	1421992	1422124	-	Copia,CoDi3		NoMark	No
chr_1	1459753	1460124	+	noCat	NewTE	H3K9me2,H3K4me3	Yes
chr_1	1483037	1483126	+	SSR	NewTE	NoMark	No
chr_1	1483234	1483342	+	noCat	NewTE	H3K9me2,H3K4me3	No
chr_1	1483443	1483500	+	SSR	NewTE	H3K9me2,H3K4me3	No
chr_1	1483736	1484124	+	noCat	NewTE	CG,H3K9me2,H3K4me3	No
chr_1	1542734	1543198	-	Copia,CoDi6		CG,H3K27me3,H3K9me2,H3K9me3,H3K4me3	No
chr_1	1544518	1544661	+	noCat,CoDi7		NoMark	No
chr_1	1578353	1578555	+	Copia_withOTHER,CoDi5		NoMark	No
chr_1	1583579	1584096	+	putNA_MuDR_withOTHER	NewTE	NoMark	No
chr_1	1720578	1720786	+	putNAclassII,putNAclassII		CG,H3K27me3,	No
chr_1	1720790	1721030	-	noCat,noCat,CoDi2		H3K27me3,H3K9me2,H3K9me3,	No
chr_1	1721031	1721055	-	Copia,CoDi2		H3K27me3,H3K9me2,H3K9me3,	No
chr_1	1721056	1723347	-	Copia,CoDi1,CoDi2		CG,CHH,H3K27me3,H3K9me2,H3K9me3,	Yes
chr_1	1723348	1723516	-	Copia,CoDi1		H3K27me3,H3K9me3,	Yes
chr_1	1724601	1724681	-	SSR	NewTE	H3K9me2,H3K9_14Ac,	No
chr_1	1739625	1739870	+	TIR_MITE	NewTE	H3K27me3,H3K9me2,H3K9me3,	No
chr_1	1739974	1740250	-	noCat	NewTE	CG,H3K27me3,H3K9me2,H3K9me3,	No
chr_1	1740251	1740601	+	TIR_MITE	NewTE	CG,H3K9me2,	No
chr_1	1767994	1768023	+	Copia_withOTHER	NewTE	NoMark	Yes
chr_1	1772801	1773489	-	Copia,CoDi2		CG,H3K27me3,H3K9me3,	No
chr_1	1773490	1773605	-	Copia	NewTE	H3K27me3,H3K9me3,	No
chr_1	1773606	1773842	+	Confused,Confused		CG,H3K27me3,	No
chr_1	1774257	1774491	+	Copia_withOTHER,CoDi5		H3K27me3,	No
chr_1	1775705	1775764	-	Copia	NewTE	NoMark	No
chr_1	1775765	1776349	-	Copia,CoDi2		CG,H3K27me3,H3K9me2,H3K9me3,	No
chr_1	1777551	1777799	+	MuDR	NewTE	H3K27me3,H3K4me3	No
chr_1	1777896	1778056	+	noCat	NewTE	H3K4me3	No
chr_1	1778061	1778141	+	putNA_MuDR	NewTE	H3K4me3	No
chr_1	1786934	1787157	+	putNA_MuDR	NewTE	H3K27me3,	No
chr_1	1797885	1798093	+	Copia,CoDi5		CG,H3K27me3,H3K9me2,H3K9me3,H3K9_14Ac,	No
chr_1	1819937	1822587	+	Copia,CoDi6		CG,CHG,H3K27me3,H3K9me2,H3K9me3,	Yes
chr_1	1822588	1822774	+	Copia,CoDi6		CG,H3K27me3,H3K9me2,H3K9me3,	No
chr_1	1882020	1882268	+	putNAclassII,putNAclassII		H3K9me3,	Yes
chr_1	1942458	1942869	-	Copia	NewTE	NoMark	No
chr_1	1946928	1947061	-	Copia	NewTE	H3K9me2,	No
chr_1	2044276	2044611	+	TIR_MITE	NewTE	H3K27me3,H3K9me2,H3K9me3,H3K9_14Ac,H3K4me3	No
chr_1	2044612	2044716	+	noCat	NewTE	CG,H3K27me3,H3K9me2,H3K9me3,H3K9_14Ac,H3K4me3	No
chr_1	2044998	2045070	+	noCat	NewTE	H3K27me3,H3K9me2,H3K9me3,H3K9_14Ac,H3K4me3	No
chr_1	2045071	2045702	+	TIR_MITE	NewTE	H3K27me3,H3K9me2,H3K9me3,H3K9_14Ac,H3K4me3	No
chr_1	2135105	2135262	+	Copia	NewTE	NoMark	No
chr_1	2152920	2152957	-	noCat,noCat		H3K9_14Ac,H3K4me3	Yes
chr_1	2187964	2188308	+	noCat,CoDi6		H3K9me2,H3K9_14Ac,	No
chr_1	2192799	2192954	-	Copia,CoDi3		CG,	No
chr_1	2238301	2238501	+	Copia,CoDi5		NoMark	No
chr_1	2238502	2242795	+	putNA_MuDR,putNA_MuDR		CG,CHH,H3K27me3,H3K9me2,H3K9me3,H3K4me3	Yes
chr_1	2243268	2246244	+	Copia,CoDi5		CG,H3K27me3,H3K9me2,H3K9me3,	Yes
chr_1	2264108	2264532	+	Copia	NewTE	NoMark	No
chr_1	2270754	2271073	-	Copia,CoDi1		CG,H3K27me3,H3K9me2,H3K9me3,	No
chr_1	2271074	2271769	+	Copia,CoDi5		CG,H3K27me3,H3K9me2,H3K9me3,	No
chr_1	2285729	2287150	+	HostGene	NewTE	H3K9me2,H3K4me3	Yes
chr_1	2331176	2331310	+	noCat	NewTE	H3K27me3,H3K9me2,H3K9me3,	No
chr_1	2331311	2332655	+	noCat	NewTE	CG,CHH,H3K27me3,H3K9me2,H3K9me3,	Yes
chr_1	2368249	2368554	+	noCat	NewTE	H3K9me2,H3K4me3	Yes
chr_1	2395418	2395701	+	noCat	NewTE	H3K27me3,H3K9me2,	Yes
chr_1	2396168	2396451	+	noCat	NewTE	H3K27me3,H3K9me2,H3K9_14Ac,H3K4me3	Yes
chr_1	2398288	2398571	+	noCat	NewTE	H3K9me2,	Yes
chr_1	2399038	2399321	+	noCat	NewTE	H3K9me2,H3K9_14Ac,H3K4me3	Yes
chr_1	2400842	2401125	+	noCat	NewTE	NoMark	Yes
chr_1	2403416	2403700	+	noCat	NewTE	H3K4me3	Yes
chr_1	2425837	2426256	+	HostGene	NewTE	H3K9_14Ac,H3K4me3	Yes
chr_1	2505664	2524962	-	TIR_MITE,TIR_MITE		CG,H3K27me3,H3K9me2,H3K9me3,H3K4me3	Yes
chr_1	2506170	2523759	+	Copia,CoDi2,Copia		CG,H3K27me3,H3K9me2,H3K9me3,H3K4me3	Yes
chr_1	2510884	2513663	+	PiggyBac,PiggyBac		CG,H3K27me3,H3K9me2,H3K9me3,H3K4me3	Yes
chr_1	2514033	2521431	+	Copia,CoDi2		CG,H3K27me3,H3K9me2,H3K9me3,	Yes
chr_1	2523760	2523780	+	Copia	NewTE	H3K27me3,H3K9me3,	No
chr_1	2528954	2529113	+	Copia,CoDi6		NoMark	No
chr_1	2530853	2531034	-	noCat	NewTE	NoMark	No
chr_1	2533232	2533587	+	HostGene	NewTE	CG,CHG,H3K27me3,H3K9me2,H3K9me3,	Yes
chr_1	2535117	2535400	-	SSR,SSR		H3K9me3,	No
chr_10	1	232	+	SSR,SSR		H3K27me3,H3K9me2,H3K9me3,	No
chr_10	233	487	+	HostGene,HostGene		H3K27me3,H3K9me2,H3K9me3,	No
chr_10	488	793	-	noCat	NewTE	CG,H3K27me3,H3K9me2,H3K9me3,	No
chr_10	19725	20063	-	Copia,CoDi2		H3K27me3,H3K9me2,	No
chr_10	20064	20690	+	TIR_MITE	NewTE	H3K27me3,H3K9me2,	No
chr_10	20692	20743	-	noCat	NewTE	NoMark	No
chr_10	25502	27597	-	HostGene	NewTE	H3K9me2,H3K9_14Ac,H3K4me3	Yes
chr_10	26712	26776	-	HostGene	NewTE	NoMark	Yes
chr_10	50054	56722	-	Copia,CoDi4		CG,H3K27me3,H3K9me2,H3K9me3,H3K4me3	Yes
chr_10	56723	56744	+	Copia,CoDi4		H3K27me3,H3K9me2,H3K9me3,	No
chr_10	75372	75831	+	Copia,CoDi1		CG,CHG,H3K27me3,H3K9me2,	Yes
chr_10	76023	76101	+	Copia	NewTE	H3K27me3,H3K9me2,	No
chr_10	76322	76467	+	Copia,CoDi4		H3K27me3,H3K9me2,	No
chr_10	76471	76616	-	Copia,CoDi4		H3K9me2,	No
chr_10	76622	76673	+	Copia,CoDi4		H3K9me2,	No
chr_10	76674	76777	-	Copia,CoDi4		H3K9me2,	No
chr_10	100747	100801	+	noCat,noCat		H3K9_14Ac,H3K4me3	Yes
chr_10	125393	125466	-	TIR_MITE	NewTE	H3K9_14Ac,	Yes
chr_10	146844	146956	+	putNAclassII	NewTE	H3K9_14Ac,H3K4me3	No
chr_10	147081	147268	-	Copia,CoDi7		H3K9_14Ac,H3K4me3	No
chr_10	159858	160034	+	TIR_MITE	NewTE	NoMark	No
chr_10	184088	184269	+	noCat	NewTE	NoMark	Yes
chr_10	184296	184454	+	noCat	NewTE	NoMark	Yes
chr_10	184455	184536	-	Copia_withOTHER	NewTE	NoMark	Yes
chr_10	184559	184579	+	Copia	NewTE	NoMark	Yes
chr_10	184580	186655	+	putNA_MuDR_withOTHER	NewTE	H3K9me2,H3K9_14Ac,H3K4me3	Yes
chr_10	200319	202238	-	TIR_MITE,TIR_MITE		CG,H3K27me3,H3K9me2,H3K4me3	No
chr_10	213346	213424	-	noCat,noCat		H3K9_14Ac,H3K4me3	Yes
chr_10	220393	220458	-	noCat	NewTE	H3K9_14Ac,	No
chr_10	228591	228743	-	Copia,CoDi6		H3K9_14Ac,	No
chr_10	305397	305890	+	Copia,CoDi1		CG,H3K27me3,H3K9me2,H3K9me3,	No
chr_10	305891	305915	+	Copia	NewTE	H3K27me3,H3K9me2,H3K9me3,	No
chr_10	364787	365077	-	Copia,CoDi1		CG,H3K27me3,H3K9me2,	No
chr_10	365429	365919	-	Copia,CoDi1		CG,H3K27me3,H3K9me2,H3K9me3,	Yes
chr_10	365920	367409	+	Copia,CoDi1		CG,CHG,CHH,H3K27me3,H3K9me2,H3K9me3,H3K4me3	Yes
chr_10	367410	367583	-	MuDR,MuDR		H3K27me3,H3K9me3,	No
chr_10	367812	368214	+	noCat	NewTE	H3K9_14Ac,H3K4me3	No
chr_10	401037	401207	-	Copia_withOTHER,CoDi4		NoMark	No
chr_10	401300	401328	-	Copia	NewTE	NoMark	No
chr_10	413459	413862	-	noCat	NewTE	NoMark	No
chr_10	413863	414051	+	MuDR,MuDR		H3K27me3,H3K9me2,H3K4me3	No
chr_10	416966	417090	-	Copia,CoDi6		NoMark	No
chr_10	436015	436091	+	SSR	NewTE	NoMark	Yes
chr_10	436895	437062	+	Confused	NewTE	H3K27me3,H3K9me2,	No
chr_10	466289	466412	-	MuDR	NewTE	H3K9_14Ac,	No
chr_10	487161	488981	+	Tase,Tase		H3K9_14Ac,H3K4me3	Yes
chr_10	488982	489048	+	putNAclassII,putNAclassII		NoMark	Yes
chr_10	542841	547883	+	Copia,CoDi6		CG,CHH,H3K27me3,H3K9me2,H3K9me3,H3K9_14Ac,H3K4me3	No
chr_10	549913	550180	+	Copia,CoDi7		NoMark	No
chr_10	561217	561899	+	Copia,CoDi3		CG,CHH,H3K27me3,	No
chr_10	574615	574672	-	Copia_withOTHER	NewTE	NoMark	Yes
chr_10	602299	602410	-	Copia,CoDi4		NoMark	No
chr_10	638527	643875	+	Copia,CoDi6		CG,CHH,H3K27me3,H3K9me2,H3K9me3,H3K9_14Ac,H3K4me3	Yes
chr_10	671532	672191	+	noCat	NewTE	NoMark	Yes
chr_10	687748	688031	-	Copia	NewTE	H3K9_14Ac,H3K4me3	No
chr_10	688161	688288	+	MuDR	NewTE	H3K9me3,	No
chr_10	688910	689809	+	Copia,CoDi2		CG,CHH,H3K27me3,H3K9me2,H3K9me3,	Yes
chr_10	702403	705240	+	Confused_withOTHER	NewTE	CG,H3K9me2,H3K9_14Ac,H3K4me3	Yes
chr_10	705986	723051	+	Confused_withOTHER	NewTE	H3K27me3,H3K9me2,H3K4me3	Yes
chr_10	723151	740183	+	Confused_withOTHER	NewTE	H3K9me2,H3K4me3	Yes
chr_10	789868	790123	-	HostGene	NewTE	NoMark	Yes
chr_10	846161	846233	-	noCat	NewTE	NoMark	No
chr_10	846250	847590	-	noCat	NewTE	CG,H3K27me3,H3K9me2,H3K9me3,H3K4me3	No
chr_10	847591	847769	+	noCat	NewTE	H3K27me3,H3K9me3,	No
chr_10	910512	910717	-	Copia,CoDi5		H3K9_14Ac,	Yes
chr_10	933562	933627	-	Copia_withOTHER	NewTE	H3K9me2,H3K9_14Ac,H3K4me3	Yes
chr_10	960296	960392	-	Copia,CoDi2		CG,H3K27me3,H3K9me2,H3K9me3,	Yes
chr_10	960393	960436	-	noCat	NewTE	CG,H3K27me3,H3K9me2,H3K9me3,H3K4me3	Yes
chr_10	960437	960947	-	noCat	NewTE	CG,CHH,H3K27me3,H3K9me2,H3K9me3,H3K4me3	Yes
chr_10	961126	961685	-	Copia,CoDi2,CoDi1		CG,H3K27me3,H3K9me2,H3K9me3,	Yes
chr_10	961686	962037	-	Copia,CoDi1		H3K27me3,H3K9me2,	No
chr_10	962110	962688	-	HostGene	NewTE	H3K27me3,H3K9me2,	No
chr_10	963031	964525	+	putNAclassII,putNAclassII		CG,H3K27me3,H3K9me2,H3K9me3,H3K4me3	Yes
chr_10	969425	969515	-	HostGene	NewTE	H3K27me3,	No
chr_10	969516	973309	+	noCat,CoDi4		CG,H3K27me3,H3K9me2,H3K9me3,H3K9_14Ac,H3K4me3	No
chr_10	969606	969907	+	noCat	NewTE	H3K27me3,H3K9me3,	No
chr_10	969910	970668	-	Copia,CoDi4		CG,H3K27me3,H3K9me2,H3K9me3,	No
chr_10	970669	970779	+	noCat	NewTE	H3K27me3,H3K9me2,H3K9me3,	No
chr_10	971256	971990	+	noCat	NewTE	CG,H3K27me3,H3K9me2,H3K9me3,H3K9_14Ac,H3K4me3	No
chr_10	973318	975484	+	noCat,noCat,CoDi7		CG,H3K27me3,H3K9me2,H3K9me3,H3K9_14Ac,H3K4me3	No
chr_10	975485	975512	-	Copia,CoDi7		H3K27me3,H3K9me3,	No
chr_10	975513	975628	+	putNAclassII,putNAclassII		H3K27me3,H3K9me2,H3K9me3,	No
chr_10	975629	976170	+	Copia,Copia,CoDi2		CG,H3K27me3,H3K9me2,H3K9me3,	No
chr_10	976171	976485	-	SSR,SSR		H3K27me3,H3K9me3,	No
chr_11	1	141	+	SSR,SSR		H3K27me3,H3K9me2,H3K9me3,	No
chr_11	142	2795	+	Copia,Copia,CoDi4		CG,CHH,H3K27me3,H3K9me2,H3K9me3,	Yes
chr_11	2796	6961	+	Copia,CoDi4		CG,H3K27me3,H3K9me2,H3K9me3,	Yes
chr_11	6966	7227	+	noCat	NewTE	CG,H3K27me3,H3K9me2,H3K9me3,H3K9_14Ac,H3K4me3	No
chr_11	7228	8131	-	noCat	NewTE	CG,H3K27me3,H3K9me2,H3K9me3,H3K9_14Ac,H3K4me3	No
chr_11	8132	8180	-	SSR	NewTE	H3K27me3,H3K9me2,H3K9me3,	No
chr_11	8181	9025	-	Copia,CoDi3		CG,H3K27me3,H3K9me2,H3K9me3,	Yes
chr_11	9026	11343	-	Copia,CoDi2		CG,CHH,H3K27me3,H3K9me2,H3K9me3,	Yes
chr_11	11344	11698	+	noCat	NewTE	H3K27me3,H3K9me2,H3K9me3,	No
chr_11	12258	12891	-	noCat	NewTE	CG,H3K27me3,H3K9me2,H3K9me3,	No
chr_11	12892	13052	-	noCat	NewTE	H3K27me3,	No
chr_11	13053	14352	-	noCat	NewTE	CG,H3K27me3,H3K9me2,H3K9me3,	No
chr_11	14353	15010	-	noCat	NewTE	CG,H3K27me3,H3K9me2,H3K9me3,	No
chr_11	15011	16253	+	Copia,CoDi4		CG,CHH,H3K27me3,H3K9me2,H3K9me3,	Yes
chr_11	16254	16282	+	Copia,CoDi4		NoMark	No
chr_11	16283	16309	+	Copia,CoDi4		NoMark	No
chr_11	16339	16499	+	Copia,CoDi4		NoMark	No
chr_11	16722	19166	+	putNAclassII	NewTE	H3K27me3,H3K9me2,H3K9me3,H3K4me3	Yes
chr_11	19167	19605	+	putNAclassII	NewTE	H3K27me3,H3K9me2,H3K9me3,	Yes
chr_11	19664	19984	-	SSR	NewTE	CG,H3K27me3,H3K9me2,H3K9me3,	Yes
chr_11	20557	20761	+	Confused	NewTE	CG,H3K27me3,H3K9me2,	No
chr_11	20782	21230	+	Copia,CoDi2,CoDi6		H3K27me3,H3K9me2,	No
chr_11	21231	21265	-	Copia,CoDi6		H3K27me3,H3K9me2,	No
chr_11	21266	21501	+	Confused,Confused		CG,H3K27me3,H3K9me2,H3K9me3,	No
chr_11	21502	25257	+	Copia,CoDi4		CG,CHH,H3K27me3,H3K9me2,H3K9me3,H3K4me3	Yes
chr_11	21713	25184	-	Copia,CoDi4		CG,CHH,H3K27me3,H3K9me2,H3K9me3,H3K4me3	Yes
chr_11	25258	38501	-	Copia,CoDi4		CG,H3K27me3,H3K9me2,H3K9me3,H3K4me3	Yes
chr_11	28264	30336	-	Copia,CoDi4		CG,H3K27me3,H3K9me2,H3K9me3,	Yes
chr_11	30340	35469	-	Copia,CoDi4		CG,H3K27me3,H3K9me2,H3K9me3,	Yes
chr_11	35470	36283	-	Copia,CoDi4		CG,H3K27me3,H3K9me2,H3K9me3,	Yes
chr_11	38503	38539	-	Copia,CoDi4		H3K27me3,H3K9me2,	No
chr_11	38540	41319	+	Copia,CoDi4		CG,CHG,CHH,H3K27me3,H3K9me2,H3K9me3,	Yes
chr_11	41338	41410	+	Copia,CoDi4		H3K9me2,	Yes
chr_11	74590	75108	-	noCat	NewTE	NoMark	No
chr_11	137234	137924	+	Copia,CoDi3		CG,H3K27me3,H3K9me2,H3K9me3,	No
chr_11	153792	153890	+	Copia,CoDi6		NoMark	No
chr_11	161048	161124	-	TIR_MITE	NewTE	NoMark	No
chr_11	161225	161380	+	putNAclassII	NewTE	NoMark	No
chr_11	161397	161552	-	noCat	NewTE	NoMark	No
chr_11	161555	161743	+	putNAclassII	NewTE	H3K9_14Ac,	No
chr_11	252423	252742	-	Copia,CoDi4		NoMark	No
chr_11	259486	259852	+	Copia,CoDi6		H3K4me3	No
chr_11	298329	298678	-	Copia,CoDi6		CG,H3K27me3,	No
chr_11	383890	384112	+	MuDR,MuDR		NoMark	No
chr_11	391902	392064	-	noCat	NewTE	H3K27me3,H3K9me2,H3K9me3,H3K9_14Ac,	No
chr_11	392065	393467	-	noCat	NewTE	CG,H3K27me3,H3K9me2,H3K9me3,H3K9_14Ac,H3K4me3	No
chr_11	393468	393513	+	noCat	NewTE	H3K27me3,H3K9me3,H3K9_14Ac,	No
chr_11	393514	393737	+	Copia,CoDi5		H3K27me3,H3K9me3,H3K9_14Ac,	No
chr_11	458443	458532	+	HostGene	NewTE	NoMark	No
chr_11	554242	554315	+	Copia_withOTHER	NewTE	H3K27me3,H3K9me3,	No
chr_11	554316	554357	+	TIR_MITE	NewTE	H3K27me3,H3K9me3,	No
chr_11	554358	554629	+	Copia_withOTHER	NewTE	H3K27me3,H3K9me3,	No
chr_11	585672	586067	+	noCat	NewTE	NoMark	No
chr_11	603346	603755	-	Copia,CoDi6		H3K9_14Ac,	Yes
chr_11	623442	623820	-	Copia	NewTE	CG,H3K27me3,H3K9me2,H3K9me3,H3K9_14Ac,	No
chr_11	640606	640916	-	Copia,CoDi1		CG,H3K27me3,H3K9me2,	No
chr_11	640958	641021	-	SSR,SSR		H3K9me2,H3K9_14Ac,	No
chr_11	663966	664060	-	noCat	NewTE	NoMark	No
chr_11	664066	664207	-	noCat	NewTE	NoMark	No
chr_11	664221	664437	-	noCat	NewTE	NoMark	No
chr_11	669472	669649	+	noCat	NewTE	H3K9_14Ac,H3K4me3	Yes
chr_11	675830	675886	+	Copia_withOTHER	NewTE	NoMark	Yes
chr_11	712472	713796	+	TIR_MITE	NewTE	CG,H3K27me3,H3K9me2,H3K9me3,	No
chr_11	815879	818161	+	PiggyBac,PiggyBac		CG,H3K27me3,H3K9me2,H3K9me3,	Yes
chr_11	818241	820123	+	Copia,CoDi5,CoDi2		CG,H3K27me3,H3K9me2,H3K9me3,	Yes
chr_11	819059	819786	-	Copia,CoDi2		CG,H3K27me3,H3K9me2,H3K9me3,	Yes
chr_11	820132	820204	-	Copia	NewTE	H3K27me3,H3K9me2,H3K9me3,	Yes
chr_11	820538	820683	+	Copia,CoDi2		CG,H3K27me3,H3K9me3,	No
chr_11	820685	821149	-	Copia,CoDi2		CG,H3K27me3,H3K9me3,	No
chr_11	821150	821821	-	Copia,CoDi3,CoDi1,CoDi2		CG,H3K27me3,	Yes
chr_11	821822	822028	+	Copia,CoDi1		NoMark	Yes
chr_11	822216	822350	+	Copia,CoDi2		NoMark	Yes
chr_11	825266	825311	-	noCat	NewTE	H3K27me3,H3K9me2,H3K9me3,	No
chr_11	825312	825822	-	noCat	NewTE	CG,H3K27me3,H3K9me2,H3K9me3,	No
chr_11	826180	826511	+	Copia,CoDi2		H3K27me3,H3K9me2,H3K9me3,	No
chr_11	827368	827682	-	putNA_MuDR_withOTHER	NewTE	H3K27me3,H3K9me2,H3K9me3,	Yes
chr_11	827683	827930	-	putNA_MuDR_withOTHER	NewTE	H3K9me3,	No
chr_11	833148	833744	-	TIR_MITE	NewTE	NoMark	No
chr_11	838399	838432	-	MuDR	NewTE	NoMark	No
chr_11	838433	840799	-	putNA_MuDR_withOTHER,putNA_MuDR_withOTHER		CG,H3K27me3,H3K9me2,	No
chr_11	839954	840043	+	noCat	NewTE	H3K27me3,	No
chr_11	840324	840625	+	Copia,CoDi5		CG,H3K27me3,H3K9me2,	No
chr_11	840800	840839	+	HostGene	NewTE	H3K9me2,	No
chr_11	861552	861823	-	Copia,CoDi7		NoMark	No
chr_11	868114	869646	-	TIR_MITE,TIR_MITE		CG,H3K27me3,H3K9me2,H3K9_14Ac,H3K4me3	Yes
chr_11	881724	882052	-	Copia,CoDi4		H3K27me3,	No
chr_11	893443	893584	-	Copia	NewTE	H3K4me3	No
chr_11	899384	908005	+	noCat	NewTE	CG,H3K27me3,H3K9me2,H3K4me3	Yes
chr_11	908006	909800	+	noCat	NewTE	H3K27me3,H3K9me2,H3K4me3	Yes
chr_11	910011	910268	+	noCat	NewTE	NoMark	No
chr_11	910373	915229	+	noCat	NewTE	CG,CHG,H3K27me3,H3K9me2,H3K4me3	Yes
chr_11	919237	919348	+	noCat	NewTE	CG,CHH,H3K27me3,H3K9me2,H3K9me3,	No
chr_11	919349	920515	+	noCat	NewTE	CG,CHH,H3K27me3,H3K9me2,H3K9me3,	Yes
chr_11	921301	921376	-	SSR	NewTE	H3K27me3,H3K9me3,	No
chr_11	921389	921691	+	noCat	NewTE	CG,H3K27me3,H3K9me3,	No
chr_11	921692	923944	+	Copia,CoDi5		CG,H3K27me3,H3K9me2,H3K9me3,	Yes
chr_11	923945	931340	+	Copia,CoDi5,CoDi2		CG,H3K27me3,H3K9me2,H3K9me3,	Yes
chr_11	931469	931956	-	Copia,CoDi2		CG,H3K27me3,H3K9me2,H3K9me3,	No
chr_11	931971	936226	-	Copia,CoDi4,CoDi2		CG,H3K27me3,H3K9me2,H3K9me3,	Yes
chr_11	933220	933938	-	Copia,CoDi2		CG,H3K27me3,H3K9me2,H3K9me3,	No
chr_11	936227	936264	-	TIR_MITE	NewTE	H3K27me3,H3K9me2,H3K9me3,	No
chr_11	936276	936500	-	noCat	NewTE	CG,H3K27me3,H3K9me2,H3K9me3,	No
chr_11	936512	936570	-	SSR	NewTE	H3K27me3,H3K9me2,H3K9me3,	No
chr_11	936591	936648	-	SSR	NewTE	H3K27me3,H3K9me2,H3K9me3,	No
chr_11	937353	937619	+	noCat	NewTE	CG,H3K27me3,H3K9me2,H3K9me3,	No
chr_11	937515	937555	+	SSR	NewTE	H3K27me3,H3K9me2,H3K9me3,	No
chr_11	937690	937748	+	SSR	NewTE	CG,H3K27me3,H3K9me2,H3K9me3,	No
chr_11	937749	937810	+	noCat	NewTE	H3K27me3,H3K9me2,H3K9me3,	No
chr_11	937831	938708	-	Copia,CoDi2		CG,H3K27me3,H3K9me2,H3K9me3,	No
chr_11	938709	938734	+	Copia_withOTHER	NewTE	H3K27me3,H3K9me2,H3K9me3,	No
chr_11	938778	939254	+	noCat	NewTE	CG,H3K27me3,H3K9me2,H3K9me3,	No
chr_11	938973	939121	+	noCat	NewTE	H3K27me3,H3K9me2,H3K9me3,	No
chr_11	939255	939288	+	noCat	NewTE	H3K27me3,H3K9me3,	No
chr_11	940513	940682	-	Copia	NewTE	CG,H3K27me3,H3K9me3,	No
chr_11	940713	940863	+	Copia,CoDi6		H3K27me3,	No
chr_11	940991	941055	+	SSR	NewTE	H3K27me3,	No
chr_11	941057	941168	-	noCat	NewTE	CG,H3K27me3,	No
chr_11	941236	941410	+	MuDR	NewTE	H3K27me3,H3K9me3,	No
chr_11	941411	941908	+	noCat	NewTE	H3K27me3,H3K9me3,	No
chr_11	941909	942857	+	TIR_MITE	NewTE	CG,CHH,H3K27me3,H3K9me2,H3K9me3,	No
chr_11	942866	944860	+	Copia,Copia,CoDi4		CG,CHH,H3K27me3,H3K9me2,H3K9me3,	Yes
chr_11	944861	945026	-	SSR,SSR		H3K27me3,H3K9me3,	No
chr_12	1	200	+	HostGene	NewTE	H3K27me3,H3K9me2,	No
chr_12	201	311	+	Copia,CoDi3		CG,H3K27me3,H3K9me2,	No
chr_12	315	867	-	Copia,CoDi4,CoDi1		CG,H3K27me3,H3K9me2,H3K9me3,	No
chr_12	868	1521	-	Copia,CoDi1,CoDi2,CoDi5		CG,H3K27me3,H3K9me2,H3K9me3,	No
chr_12	1211	1406	+	Copia,CoDi1,CoDi2		CG,H3K27me3,H3K9me2,H3K9me3,	No
chr_12	1407	1447	-	Copia_withOTHER,CoDi1		H3K27me3,H3K9me2,H3K9me3,	No
chr_12	1522	2035	-	Copia,CoDi5		CG,CHH,H3K27me3,H3K9me2,H3K9me3,	No
chr_12	2074	2104	+	Copia_withOTHER	NewTE	CG,H3K27me3,H3K9me2,	No
chr_12	2218	2766	+	noCat	NewTE	CG,H3K27me3,H3K9me2,	No
chr_12	10100	10382	-	Copia,CoDi4		CG,H3K27me3,	No
chr_12	15509	15840	+	noCat,CoDi6		H3K27me3,	No
chr_12	19444	20081	+	Confused	NewTE	NoMark	No
chr_12	24583	24944	+	HostGene	NewTE	CG,H3K4me3	Yes
chr_12	36184	36572	-	noCat	NewTE	CG,H3K27me3,H3K9me2,H3K9_14Ac,H3K4me3	No
chr_12	50397	50503	+	TRIM_LARD	NewTE	NoMark	No
chr_12	60639	61846	+	Copia,CoDi4,CoDi2		CG,H3K27me3,H3K9me3,	No
chr_12	61847	62447	+	Copia,CoDi4,CoDi2		CG,H3K27me3,H3K9me2,H3K9me3,	No
chr_12	62448	63593	-	Copia,CoDi1,CoDi2		CG,H3K27me3,H3K9me2,H3K9me3,	Yes
chr_12	63594	64809	+	PiggyBac,PiggyBac		CG,H3K27me3,H3K9me2,H3K9me3,	Yes
chr_12	68602	69841	+	Copia,CoDi4,CoDi2		CG,H3K27me3,H3K9me3,	No
chr_12	69842	70293	+	Copia,CoDi3,CoDi2		CG,H3K27me3,H3K9me3,	No
chr_12	70294	90643	+	Copia,CoDi3,CoDi6		CG,CHG,CHH,H3K27me3,H3K9me2,H3K9me3,H3K4me3	Yes
chr_12	75122	83183	+	Copia,CoDi3,CoDi6		CG,CHH,H3K27me3,H3K9me2,H3K9me3,H3K4me3	Yes
chr_12	83184	83632	+	Copia,CoDi3		CG,H3K27me3,H3K9me2,H3K9me3,	Yes
chr_12	83633	87904	+	Copia,CoDi3,CoDi6		CG,CHG,CHH,H3K27me3,H3K9me2,H3K9me3,	Yes
chr_12	90646	90806	+	Copia,CoDi2		H3K27me3,H3K9me2,H3K9me3,	Yes
chr_12	90807	92283	+	Copia,CoDi2,CoDi4		CG,H3K27me3,H3K9me2,H3K9me3,	Yes
chr_12	91314	91571	+	Copia,CoDi2		CG,H3K27me3,H3K9me2,H3K9me3,	No
chr_12	91572	92123	+	Copia,CoDi2		CG,H3K27me3,H3K9me2,H3K9me3,	No
chr_12	92305	92367	+	SSR	NewTE	H3K27me3,H3K9me2,H3K9me3,	No
chr_12	92547	92663	-	noCat	NewTE	H3K27me3,H3K9me2,H3K9me3,	No
chr_12	92771	92852	-	SSR	NewTE	CG,H3K27me3,H3K9me2,H3K9me3,	No
chr_12	99232	99645	-	HostGene	NewTE	CG,H3K9_14Ac,H3K4me3	Yes
chr_12	119215	119481	-	Copia,CoDi7		CG,H3K27me3,	No
chr_12	124858	124974	+	MuDR,MuDR		H3K9me2,	Yes
chr_12	124975	125825	-	MuDR,MuDR		CG,H3K27me3,H3K9me2,H3K4me3	Yes
chr_12	129111	129448	+	Copia,CoDi3		CG,H3K27me3,H3K9me2,H3K9me3,	No
chr_12	129670	130007	+	Copia,CoDi4,CoDi7		H3K27me3,H3K9me2,H3K9me3,	No
chr_12	130008	130235	+	Copia,CoDi7		H3K9me2,	No
chr_12	161786	163273	+	TIR_MITE	NewTE	CG,H3K27me3,H3K9me2,H3K9_14Ac,H3K4me3	Yes
chr_12	240250	240475	-	Copia,CoDi5		CG,H3K9me3,	No
chr_12	243820	244013	+	putNA_MuDR,putNA_MuDR		CG,H3K9_14Ac,	No
chr_12	257244	257292	-	MuDR	NewTE	NoMark	No
chr_12	282246	282412	-	Copia,CoDi2		H3K27me3,	No
chr_12	284199	285407	-	putNA_MuDR,putNA_MuDR		CG,H3K4me3	No
chr_12	348026	348304	-	noCat,CoDi7		NoMark	No
chr_12	350056	350260	-	Copia,CoDi5		H3K9me3,H3K9_14Ac,	No
chr_12	380508	381282	+	putNA_MuDR,putNA_MuDR		NoMark	No
chr_12	397584	397723	+	putNAclassII,putNAclassII		H3K9_14Ac,	Yes
chr_12	397724	397846	+	putNAclassII,putNAclassII		H3K9_14Ac,H3K4me3	Yes
chr_12	397847	399301	+	Tase,Tase		H3K9_14Ac,H3K4me3	Yes
chr_12	399302	399457	+	putNAclassII	NewTE	NoMark	Yes
chr_12	404563	404621	-	HostGene	NewTE	NoMark	No
chr_12	413342	413364	-	Confused	NewTE	NoMark	No
chr_12	413365	413965	-	TIR_MITE	NewTE	NoMark	No
chr_12	414003	414136	+	MuDR	NewTE	NoMark	No
chr_12	414137	414209	+	MuDR	NewTE	H3K27me3,H3K9me2,H3K9me3,	No
chr_12	414210	414394	+	MuDR,MuDR		H3K27me3,H3K9me2,H3K9me3,	No
chr_12	414400	417826	+	Copia,CoDi5,Copia		CG,CHG,CHH,H3K27me3,H3K9me2,H3K9me3,H3K4me3	Yes
chr_12	417827	417875	-	Copia	NewTE	H3K9me2,H3K9me3,	Yes
chr_12	417878	417946	+	MuDR	NewTE	H3K9me2,H3K9me3,	Yes
chr_12	417947	418094	-	putNAclassII	NewTE	H3K9me2,H3K9me3,	Yes
chr_12	419607	419787	+	MuDR	NewTE	H3K9me2,	No
chr_12	419788	420188	-	MuDR,MuDR		H3K27me3,H3K9me2,H3K9me3,	No
chr_12	420189	433164	-	Copia,CoDi2,CoDi1,CoDi5,Copia		CG,CHG,CHH,H3K27me3,H3K9me2,H3K9me3,H3K4me3	Yes
chr_12	421870	422296	+	Copia,CoDi1,CoDi5		CG,H3K27me3,H3K9me2,H3K9me3,	Yes
chr_12	422297	423183	+	noCat,CoDi1		CG,H3K27me3,H3K9me2,H3K9me3,	No
chr_12	422901	423108	+	noCat	NewTE	CG,H3K27me3,H3K9me2,H3K9me3,	No
chr_12	423185	429697	+	Copia,CoDi2,CoDi1		CG,CHH,H3K27me3,H3K9me2,H3K9me3,H3K4me3	Yes
chr_12	434397	434460	+	PiggyBac	NewTE	CG,H3K27me3,H3K9me2,	No
chr_12	434556	436138	-	TIR_MITE,TIR_MITE		CG,H3K27me3,H3K9me2,H3K9me3,H3K9_14Ac,H3K4me3	Yes
chr_12	435175	435247	-	noCat	NewTE	H3K27me3,H3K9me2,H3K9me3,H3K9_14Ac,H3K4me3	Yes
chr_12	435248	435737	-	HostGene,HostGene		CG,H3K27me3,H3K9me2,H3K9me3,H3K9_14Ac,H3K4me3	Yes
chr_12	436952	437779	+	PiggyBac,PiggyBac		CG,H3K27me3,H3K9me2,H3K9me3,	Yes
chr_12	438449	441551	+	Copia,CoDi7		CG,CHH,H3K27me3,H3K9me2,H3K9me3,H3K4me3	Yes
chr_12	441556	442650	+	Copia,CoDi1		CG,H3K27me3,H3K9me2,H3K9me3,	Yes
chr_12	443465	444023	-	Copia,CoDi2		CG,H3K27me3,H3K9me2,H3K9me3,	No
chr_12	443748	443776	+	Copia,CoDi2		H3K27me3,H3K9me2,H3K9me3,	No
chr_12	444024	444128	-	Copia,CoDi2		CG,H3K27me3,H3K9me2,H3K9me3,	No
chr_12	444129	450686	-	Copia,CoDi1		CG,CHH,H3K27me3,H3K9me2,H3K9me3,H3K4me3	Yes
chr_12	450688	458288	+	Copia,CoDi7,CoDi5		CG,CHG,H3K27me3,H3K9me2,H3K9me3,H3K9_14Ac,H3K4me3	Yes
chr_12	450734	456358	-	Copia,CoDi5,CoDi7		CG,CHG,H3K27me3,H3K9me2,H3K9me3,	Yes
chr_12	461397	461475	-	PiggyBac	NewTE	H3K9me3,H3K9_14Ac,	Yes
chr_12	461639	463210	-	PiggyBac,PiggyBac		CG,CHG,H3K27me3,H3K9me2,H3K9me3,	Yes
chr_12	464240	464375	-	putNAclassII_withOTHER	NewTE	CG,H3K27me3,H3K9me2,H3K9me3,	No
chr_12	464376	464459	+	TIR_MITE	NewTE	H3K27me3,H3K9me2,H3K9me3,	No
chr_12	464460	464585	-	HostGene	NewTE	H3K27me3,H3K9me2,	No
chr_12	464896	465418	-	HostGene	NewTE	CG,H3K27me3,H3K9me2,H3K9_14Ac,H3K4me3	No
chr_12	465691	465775	+	TIR_MITE,TIR_MITE		NoMark	No
chr_12	465776	465887	-	Copia_withOTHER	NewTE	NoMark	No
chr_12	465913	466232	-	TIR_MITE	NewTE	NoMark	No
chr_12	465962	466064	-	MuDR	NewTE	NoMark	No
chr_12	466329	468402	-	putNA_MuDR_withOTHER	NewTE	H3K9_14Ac,H3K4me3	Yes
chr_12	474938	475715	+	putNA_MuDR,putNA_MuDR		CHH,	No
chr_12	492384	492462	-	Copia,CoDi2		H3K27me3,H3K9me3,	Yes
chr_12	492463	492713	-	noCat,CoDi2		H3K27me3,H3K9me2,H3K9me3,	Yes
chr_12	493269	493399	-	Copia,CoDi2		H3K27me3,H3K9me2,H3K9me3,	Yes
chr_12	493400	493534	+	noCat,CoDi2		H3K27me3,H3K9me2,H3K9me3,	No
chr_12	494083	494130	+	Copia,CoDi3		H3K27me3,H3K9me2,	No
chr_12	494145	496806	-	PiggyBac,PiggyBac		CG,H3K27me3,H3K9me2,H3K9me3,	Yes
chr_12	496209	496730	-	noCat	NewTE	CG,H3K27me3,H3K9me3,	No
chr_12	496810	496882	-	Copia,CoDi6		NoMark	No
chr_12	509297	509351	+	SSR	NewTE	H3K9_14Ac,	Yes
chr_12	515060	515490	+	TIR_MITE	NewTE	NoMark	No
chr_12	515656	515885	-	putNA_MuDR,putNA_MuDR		NoMark	No
chr_12	571795	571953	-	Copia,CoDi6		CG,H3K27me3,H3K9me3,H3K4me3	Yes
chr_12	571954	573516	-	Copia,CoDi6,CoDi5		CG,H3K27me3,H3K9me2,H3K9me3,H3K9_14Ac,H3K4me3	Yes
chr_12	574794	574893	+	noCat	NewTE	H3K4me3	Yes
chr_12	589578	589677	-	noCat	NewTE	H3K4me3	Yes
chr_12	619981	620153	+	Copia,CoDi4		H3K9_14Ac,	No
chr_12	649885	650416	+	noCat	NewTE	H3K9me2,H3K4me3	Yes
chr_12	651059	651156	+	putNAclassII	NewTE	NoMark	No
chr_12	651165	651259	-	TIR_MITE	NewTE	NoMark	No
chr_12	651260	652523	+	HostGene	NewTE	H3K9me2,H3K4me3	No
chr_12	652524	653693	-	Copia,CoDi2		CG,H3K27me3,H3K9me3,	No
chr_12	652589	653204	+	Copia,CoDi2		CG,H3K27me3,H3K9me3,	No
chr_12	653694	653888	-	TIR_MITE	NewTE	H3K27me3,H3K9me3,	No
chr_12	653889	655435	-	Copia,CoDi2		CG,H3K27me3,H3K9me3,	No
chr_12	654017	654110	+	Copia,CoDi2		H3K27me3,H3K9me3,	No
chr_12	654551	654719	-	TIR_MITE	NewTE	H3K27me3,H3K9me3,	No
chr_12	655437	655687	-	TIR_MITE	NewTE	CG,H3K27me3,H3K9me3,	No
chr_12	655688	655828	+	PiggyBac,PiggyBac		CG,H3K27me3,H3K9me3,	No
chr_12	655829	655921	+	Copia,CoDi3		H3K27me3,H3K9me3,	No
chr_12	655922	659002	-	PiggyBac,PiggyBac		CG,H3K27me3,H3K9me2,H3K9me3,	Yes
chr_12	659003	659590	+	Copia,CoDi3		CG,H3K27me3,H3K9me3,	No
chr_12	659591	660883	+	PiggyBac,PiggyBac		CG,H3K27me3,H3K9me3,	No
chr_12	662565	662692	-	Copia_withOTHER	NewTE	NoMark	No
chr_12	662742	662990	+	PiggyBac,PiggyBac		H3K27me3,H3K9me3,	No
chr_12	662991	667440	+	Copia,Copia,CoDi3,CoDi6		CG,CHH,H3K27me3,H3K9me2,H3K9me3,H3K4me3	Yes
chr_12	666616	667425	-	Copia,CoDi3		CG,H3K27me3,H3K9me2,H3K9me3,	Yes
chr_12	667441	667773	+	Copia,CoDi6		CG,CHH,H3K27me3,H3K9me2,H3K9me3,	Yes
chr_12	667774	667813	+	Copia,CoDi6		CG,H3K27me3,H3K9me2,H3K9me3,	Yes
chr_12	667814	669789	+	Copia,CoDi6,Copia		CG,CHH,H3K27me3,H3K9me2,H3K9me3,	Yes
chr_12	669790	671921	-	PiggyBac,PiggyBac		CG,H3K27me3,H3K9me2,H3K9me3,	Yes
chr_12	671922	675000	-	PiggyBac,PiggyBac		CG,H3K27me3,H3K9me2,H3K9me3,	Yes
chr_12	716216	717028	+	Copia,CoDi2		CG,H3K27me3,H3K4me3	No
chr_12	716472	716680	-	noCat	NewTE	H3K27me3,	No
chr_12	723161	723423	-	putNA_MuDR_withOTHER	NewTE	H3K9me2,H3K9_14Ac,	Yes
chr_12	740645	744972	-	putNAclassII,putNAclassII		CG,CHH,H3K27me3,H3K9me2,H3K9me3,H3K9_14Ac,H3K4me3	Yes
chr_12	740799	742728	-	Tase,Tase		CG,CHH,H3K27me3,H3K9me2,H3K9me3,H3K4me3	Yes
chr_12	742729	744807	-	putNA_MuDR_withOTHER,putNA_MuDR_withOTHER		CG,H3K27me3,H3K9_14Ac,H3K4me3	Yes
chr_12	837042	837714	+	noCat	NewTE	CG,H3K27me3,H3K9me2,H3K9me3,H3K9_14Ac,H3K4me3	Yes
chr_12	879555	879713	+	MuDR,MuDR		NoMark	No
chr_12	880829	880976	+	noCat	NewTE	H3K9me2,H3K4me3	No
chr_12	881010	881137	+	noCat	NewTE	H3K9me2,	No
chr_12	885775	887517	+	TIR_MITE,TIR_MITE		H3K9me2,H3K9_14Ac,H3K4me3	Yes
chr_12	894882	894933	+	SSR,SSR		CG,H3K9me2,	No
chr_12	896563	896822	+	HostGene	NewTE	H3K27me3,H3K9me2,	Yes
chr_12	898160	898375	+	putNA_MuDR_withOTHER	NewTE	H3K9me2,	No
chr_12	898380	898448	+	Copia	NewTE	H3K9me2,	No
chr_12	898453	898654	+	putNAclassII	NewTE	H3K9me2,	No
chr_12	898655	898921	+	HostGene	NewTE	CG,H3K9me2,	No
chr_12	898922	899004	+	noCat	NewTE	CG,H3K9me2,	No
chr_12	899005	899378	+	putNAclassII	NewTE	H3K9me2,	No
chr_12	899379	900559	+	Copia,CoDi2		CG,H3K27me3,H3K9me2,H3K9me3,	No
chr_12	900560	900607	+	noCat	NewTE	H3K27me3,H3K9me2,H3K9me3,	No
chr_12	900608	900898	-	Copia,CoDi6		CG,H3K27me3,H3K9me2,H3K9me3,	No
chr_12	900900	901565	+	noCat	NewTE	CG,H3K27me3,H3K9me2,	No
chr_12	901566	901853	-	SSR,SSR		NoMark	No
chr_13	7049	7167	-	putNAclassII	NewTE	NoMark	No
chr_13	7310	7356	-	HostGene	NewTE	NoMark	No
chr_13	7357	7429	-	putNAclassII	NewTE	NoMark	No
chr_13	21756	21814	-	Confused	NewTE	H3K27me3,H3K9me3,	No
chr_13	21815	21927	-	Copia,CoDi5		H3K27me3,H3K9me3,	No
chr_13	21928	22524	+	Copia,CoDi4		CG,H3K27me3,H3K9me2,H3K9me3,	No
chr_13	22525	22554	-	noCat	NewTE	H3K27me3,H3K9me2,H3K9me3,	No
chr_13	22555	23064	-	noCat	NewTE	CG,H3K27me3,H3K9me2,H3K9me3,	No
chr_13	23223	29315	+	Copia,CoDi4,CoDi5		CG,H3K27me3,H3K9me2,H3K9me3,	Yes
chr_13	29316	34183	-	Copia,CoDi5,CoDi2		CG,CHH,H3K27me3,H3K9me2,H3K9me3,	Yes
chr_13	32126	32801	-	Copia,CoDi2		CG,H3K27me3,H3K9me2,H3K9me3,	Yes
chr_13	34184	34708	-	TIR_MITE	NewTE	CG,H3K27me3,H3K9me3,	Yes
chr_13	34829	34994	-	Copia,CoDi2		H3K27me3,	No
chr_13	35011	36563	-	PiggyBac,PiggyBac		CG,H3K27me3,H3K9me2,H3K9me3,	Yes
chr_13	36564	36589	-	PiggyBac	NewTE	H3K27me3,H3K9me2,H3K9me3,	Yes
chr_13	36590	36818	-	PiggyBac	NewTE	CG,H3K27me3,H3K9me2,H3K9me3,	Yes
chr_13	37543	38073	+	TIR_MITE	NewTE	H3K27me3,H3K9me2,H3K9me3,H3K9_14Ac,	No
chr_13	46569	46691	+	Copia,CoDi2		H3K27me3,H3K9me2,H3K9me3,	No
chr_13	46692	46891	+	Copia,CoDi3		H3K27me3,H3K9me2,H3K9me3,	No
chr_13	46892	47327	+	Copia,CoDi3,CoDi1		CG,H3K27me3,H3K9me2,H3K9me3,	Yes
chr_13	47330	55021	+	Copia,CoDi1,CoDi2		CG,H3K27me3,H3K9me2,H3K9me3,H3K4me3	Yes
chr_13	55024	55083	+	Copia,CoDi1		CG,H3K27me3,H3K9me2,H3K9me3,	No
chr_13	55084	55339	-	Copia,CoDi3		H3K27me3,H3K9me2,H3K9me3,	No
chr_13	55341	56008	-	Copia,CoDi2		CG,H3K27me3,H3K9me2,H3K9me3,	No
chr_13	56014	56318	+	TIR_MITE	NewTE	CG,H3K27me3,H3K9me2,H3K9me3,	No
chr_13	56319	58995	+	putNAclassII_withOTHER,putNAclassII_withOTHER		CG,CHG,H3K27me3,H3K9me2,H3K9me3,	Yes
chr_13	61198	61242	-	Copia,CoDi4		NoMark	No
chr_13	61323	61530	-	Copia,CoDi4		H3K27me3,H3K9me2,	No
chr_13	65762	65937	+	MuDR,MuDR		H3K27me3,H3K9me2,H3K9me3,	No
chr_13	65938	66659	+	Copia,Copia,CoDi2		CG,H3K27me3,H3K9me2,H3K9me3,	No
chr_13	66660	66754	-	MuDR,MuDR		H3K27me3,H3K9me2,H3K9me3,	No
chr_13	66755	70941	-	Copia,Copia,CoDi2		CG,H3K27me3,H3K9me2,H3K9me3,H3K4me3	Yes
chr_13	70942	71117	-	MuDR,MuDR		H3K27me3,H3K9me2,H3K9me3,	No
chr_13	71122	71309	-	MuDR,MuDR		H3K27me3,H3K9me2,H3K9me3,	No
chr_13	71317	71513	-	MuDR,MuDR		H3K27me3,H3K9me2,H3K9me3,	No
chr_13	71516	71712	-	MuDR,MuDR		H3K27me3,H3K9me2,H3K9me3,	No
chr_13	71715	73713	-	MuDR,MuDR		CG,H3K27me3,H3K9me2,H3K9me3,	No
chr_13	72798	73609	+	Copia,Copia,CoDi3		CG,H3K27me3,H3K9me2,H3K9me3,	No
chr_13	73813	74117	+	putNAclassII_withOTHER	NewTE	H3K27me3,H3K9me2,H3K9me3,	No
chr_13	74118	74779	+	Copia,CoDi2		CG,H3K27me3,H3K9me2,H3K9me3,	No
chr_13	84684	85303	+	noCat	NewTE	CG,H3K27me3,H3K9me2,H3K9_14Ac,H3K4me3	Yes
chr_13	113363	113493	-	HostGene	NewTE	H3K27me3,H3K9me2,H3K9me3,	Yes
chr_13	113494	114041	-	HostGene	NewTE	H3K27me3,H3K9me2,H3K9me3,	Yes
chr_13	116858	117103	-	HostGene	NewTE	H3K27me3,H3K9me2,H3K9me3,	Yes
chr_13	117104	117744	-	HostGene	NewTE	H3K27me3,H3K9me2,H3K9me3,	Yes
chr_13	117596	118236	-	HostGene	NewTE	H3K27me3,H3K9me2,H3K9me3,	Yes
chr_13	117965	118605	-	HostGene	NewTE	H3K27me3,H3K9me2,H3K9me3,	Yes
chr_13	118606	118702	-	HostGene	NewTE	H3K27me3,H3K9me2,H3K9me3,	Yes
chr_13	118703	119343	-	HostGene	NewTE	H3K27me3,H3K9me2,H3K9me3,	Yes
chr_13	119344	119563	-	HostGene	NewTE	H3K27me3,H3K9me2,H3K9me3,	Yes
chr_13	119564	120248	-	HostGene	NewTE	H3K27me3,H3K9me2,H3K9me3,	Yes
chr_13	120249	120493	-	HostGene	NewTE	H3K27me3,H3K9me2,H3K9me3,	Yes
chr_13	120494	121161	-	HostGene	NewTE	H3K27me3,H3K9me2,H3K9me3,	Yes
chr_13	121162	121443	-	HostGene	NewTE	H3K27me3,H3K9me2,H3K9me3,H3K9_14Ac,	Yes
chr_13	122874	123282	+	Copia	NewTE	NoMark	No
chr_13	155052	155224	-	Copia,CoDi7		NoMark	No
chr_13	192171	192375	-	Copia,CoDi5		CG,H3K27me3,H3K9me2,H3K9me3,H3K9_14Ac,H3K4me3	Yes
chr_13	192171	192379	+	Copia,CoDi5		CG,H3K27me3,H3K9me2,H3K9me3,H3K9_14Ac,H3K4me3	Yes
chr_13	214318	214355	+	noCat	NewTE	H3K4me3	No
chr_13	237948	238155	-	Copia,CoDi5		H3K27me3,H3K9_14Ac,	No
chr_13	254307	254601	-	TIR_MITE	NewTE	H3K9me2,	No
chr_13	254617	254777	-	Copia	NewTE	H3K9me2,	No
chr_13	262589	262684	+	Copia,CoDi4		H3K9_14Ac,	No
chr_13	263185	263454	+	TIR_MITE	NewTE	H3K27me3,H3K9me2,H3K9_14Ac,	No
chr_13	263455	264075	+	putNAclassII	NewTE	CG,H3K27me3,H3K9me2,H3K9me3,	No
chr_13	264076	264242	+	Copia,CoDi6		CG,H3K27me3,H3K9me2,H3K9me3,	No
chr_13	264690	264805	-	noCat	NewTE	CG,H3K27me3,H3K9me3,	No
chr_13	264832	265290	-	noCat	NewTE	CG,H3K27me3,H3K9me3,	No
chr_13	264964	265226	-	Crypton	NewTE	CG,H3K27me3,H3K9me3,	No
chr_13	265890	266436	+	Copia,CoDi2		CHH,H3K27me3,H3K9me2,	No
chr_13	286206	288575	-	PiggyBac,PiggyBac		CG,H3K27me3,H3K9me2,H3K9me3,	Yes
chr_13	288576	289065	+	Copia,CoDi1		CG,H3K27me3,H3K9me2,H3K9me3,	Yes
chr_13	289066	289484	-	PiggyBac,PiggyBac		CG,H3K27me3,H3K9me2,H3K9me3,	No
chr_13	289485	289861	+	noCat	NewTE	CG,H3K27me3,H3K9me2,H3K9me3,	No
chr_13	289924	290005	-	Copia	NewTE	H3K27me3,H3K9me2,H3K9me3,	No
chr_13	290006	292309	+	Copia,CoDi6		CG,CHG,CHH,H3K27me3,H3K9me2,H3K9me3,H3K4me3	No
chr_13	291560	291685	+	Copia	NewTE	CG,H3K27me3,H3K9me2,H3K9me3,	No
chr_13	293836	294226	+	noCat	NewTE	CG,H3K27me3,H3K9me3,	No
chr_13	310160	310616	-	TRIM_LARD	NewTE	H3K27me3,H3K9_14Ac,	No
chr_13	319696	320650	-	PiggyBac,PiggyBac		H3K9me2,	No
chr_13	320158	320505	-	Copia,CoDi6		NoMark	No
chr_13	321996	322028	-	Copia	NewTE	NoMark	No
chr_13	322029	322147	+	TRIM_LARD	NewTE	NoMark	No
chr_13	333615	333778	-	Copia,CoDi4		NoMark	No
chr_13	397020	397273	-	noCat	NewTE	NoMark	No
chr_13	397315	397391	-	SSR	NewTE	NoMark	No
chr_13	418463	418500	+	noCat	NewTE	NoMark	Yes
chr_13	428045	428156	-	Copia	NewTE	NoMark	No
chr_13	458485	458623	+	Copia_withOTHER	NewTE	H3K9_14Ac,	No
chr_13	467192	472460	-	Copia,CoDi5		CG,CHH,H3K27me3,H3K9me2,H3K9me3,H3K9_14Ac,H3K4me3	Yes
chr_13	477583	477661	+	SSR	NewTE	NoMark	Yes
chr_13	502311	502348	+	Copia	NewTE	H3K27me3,H3K9me3,	No
chr_13	502349	506717	+	Copia,CoDi4,CoDi2		CG,H3K27me3,H3K9me2,H3K9me3,H3K4me3	Yes
chr_13	505327	506101	-	Copia,CoDi2		CG,H3K27me3,H3K9me2,H3K9me3,	No
chr_13	520169	520593	-	noCat	NewTE	NoMark	No
chr_13	550459	550665	-	Copia,CoDi5		CG,H3K27me3,H3K9me2,H3K9_14Ac,	No
chr_13	608150	608448	-	Copia	NewTE	CG,CHH,H3K27me3,H3K9me2,	No
chr_13	616315	616370	-	TIR_MITE	NewTE	H3K9_14Ac,	Yes
chr_13	632203	632408	-	noCat,CoDi6		H3K9_14Ac,	No
chr_13	657079	657233	-	Copia,CoDi4		H3K9_14Ac,	No
chr_13	691141	691408	-	noCat,CoDi7		CG,H3K27me3,H3K9me2,	No
chr_13	712133	712243	-	HostGene	NewTE	NoMark	No
chr_13	735558	735605	-	HostGene	NewTE	NoMark	Yes
chr_13	735606	736069	-	HostGene	NewTE	NoMark	Yes
chr_13	736070	736209	+	noCat	NewTE	NoMark	Yes
chr_13	805466	805727	+	HostGene	NewTE	H3K27me3,H3K9me2,H3K9me3,	No
chr_13	805728	805756	+	HostGene	NewTE	H3K27me3,H3K9me2,H3K9me3,	No
chr_13	805759	805812	+	HostGene	NewTE	H3K27me3,H3K9me2,H3K9me3,	No
chr_13	806061	806200	+	HostGene	NewTE	H3K27me3,H3K9me2,H3K9me3,	No
chr_13	806827	812027	+	Copia,CoDi5		CG,CHG,CHH,H3K27me3,H3K9me2,H3K9me3,H3K9_14Ac,	Yes
chr_13	822948	825165	-	MuDR,MuDR		H3K27me3,H3K9me2,	Yes
chr_13	881906	887103	+	TIR_MITE	NewTE	CG,H3K9me3,H3K9_14Ac,	Yes
chr_13	887120	887524	-	Copia,CoDi4		CG,H3K27me3,H3K9me2,H3K9me3,	No
chr_14	1	231	+	SSR,SSR		H3K4me3	No
chr_14	232	922	-	Copia,CoDi6		CG,H3K27me3,H3K4me3	No
chr_14	943	2459	+	putNA_MuDR_withOTHER	NewTE	CG,H3K27me3,	Yes
chr_14	10098	12871	+	PiggyBac,PiggyBac		CG,H3K27me3,H3K9me2,H3K9me3,H3K9_14Ac,	Yes
chr_14	12872	12919	+	PiggyBac,PiggyBac		H3K27me3,H3K9me2,	No
chr_14	13114	13169	-	noCat	NewTE	H3K27me3,H3K9me2,	No
chr_14	13170	14513	-	noCat	NewTE	CG,H3K27me3,H3K9me2,H3K9me3,H3K4me3	No
chr_14	14514	14548	-	noCat	NewTE	NoMark	No
chr_14	36794	36946	-	Copia,CoDi4		H3K9_14Ac,	No
chr_14	101468	101823	+	noCat	NewTE	H3K27me3,H3K9me2,H3K9me3,H3K9_14Ac,H3K4me3	No
chr_14	101824	101923	+	noCat	NewTE	CG,H3K27me3,H3K9me2,H3K9me3,H3K9_14Ac,H3K4me3	No
chr_14	102181	102213	+	noCat	NewTE	H3K27me3,H3K9me2,H3K9me3,	No
chr_14	102214	102332	-	noCat	NewTE	H3K27me3,H3K9me2,	No
chr_14	103790	104101	-	noCat	NewTE	H3K27me3,H3K9me2,H3K9_14Ac,H3K4me3	Yes
chr_14	104305	104380	-	SSR	NewTE	H3K9_14Ac,	No
chr_14	138637	139960	+	noCat	NewTE	H3K9me2,H3K9_14Ac,H3K4me3	Yes
chr_14	141508	145390	-	noCat	NewTE	H3K27me3,H3K9me2,H3K9_14Ac,H3K4me3	Yes
chr_14	147686	148961	-	noCat	NewTE	H3K27me3,H3K9me2,	Yes
chr_14	150086	153990	+	noCat	NewTE	CG,H3K27me3,H3K9me2,H3K9_14Ac,H3K4me3	Yes
chr_14	168155	168385	+	Copia_withOTHER	NewTE	H3K9me2,	Yes
chr_14	174644	174972	+	noCat	NewTE	H3K27me3,H3K9me2,	Yes
chr_14	177016	177450	+	noCat	NewTE	H3K27me3,H3K9me2,	Yes
chr_14	191510	191726	-	TIR_MITE	NewTE	NoMark	No
chr_14	192454	193092	-	Copia,CoDi2		CG,H3K27me3,H3K9me2,H3K9me3,	No
chr_14	193267	193880	+	Copia,CoDi2		CG,H3K27me3,H3K9me2,H3K9me3,	No
chr_14	194333	194800	-	Copia,CoDi6		CG,H3K27me3,H3K9me2,	No
chr_14	195345	196174	-	noCat	NewTE	H3K9me2,H3K4me3	Yes
chr_14	205483	210693	-	Copia,CoDi7		CG,CHH,H3K27me3,H3K9me2,H3K9me3,H3K4me3	Yes
chr_14	222457	222608	+	Copia	NewTE	NoMark	No
chr_14	224161	224202	-	SINE	NewTE	H3K4me3	No
chr_14	224203	224454	-	putNA_MuDR	NewTE	NoMark	No
chr_14	227808	228660	-	Copia,CoDi5		CG,H3K9me2,H3K9_14Ac,H3K4me3	Yes
chr_14	234466	234854	-	noCat	NewTE	CG,H3K27me3,	No
chr_14	270157	270236	+	MuDR	NewTE	NoMark	No
chr_14	270237	270586	-	Copia,CoDi2		NoMark	No
chr_14	275848	276033	+	noCat	NewTE	NoMark	No
chr_14	276058	276190	+	noCat	NewTE	NoMark	No
chr_14	276191	276232	+	putNA_MuDR	NewTE	NoMark	No
chr_14	276233	276489	-	putNA_MuDR,putNA_MuDR		NoMark	No
chr_14	281693	281869	-	Copia,CoDi4		H3K9me3,	No
chr_14	281870	288526	-	Copia,CoDi4		CG,CHH,H3K27me3,H3K9me2,H3K9me3,	Yes
chr_14	289006	289363	-	putNAclassII,putNAclassII		H3K27me3,	No
chr_14	295671	295771	+	Copia_withOTHER	NewTE	NoMark	No
chr_14	297876	297914	-	MuDR,MuDR		NoMark	Yes
chr_14	302423	302778	+	putNAclassII	NewTE	H3K27me3,	No
chr_14	323767	324365	-	TIR_MITE	NewTE	CG,	No
chr_14	355304	355327	+	Copia	NewTE	H3K9me3,H3K9_14Ac,	No
chr_14	355328	360605	+	Copia,CoDi5		CG,CHG,CHH,H3K27me3,H3K9me2,H3K9me3,H3K9_14Ac,H3K4me3	Yes
chr_14	381026	381760	-	TIR_MITE	NewTE	CG,H3K9me2,	No
chr_14	381275	381339	+	SSR	NewTE	NoMark	No
chr_14	381352	381395	+	SSR	NewTE	NoMark	No
chr_14	381396	381537	-	noCat	NewTE	NoMark	No
chr_14	400666	400703	+	Copia	NewTE	H3K9me3,H3K9_14Ac,H3K4me3	Yes
chr_14	400704	405980	-	Copia,CoDi5		CG,H3K27me3,H3K9me2,H3K9me3,H3K9_14Ac,H3K4me3	Yes
chr_14	405981	406003	-	Copia_withOTHER	NewTE	H3K27me3,H3K9me2,H3K9me3,H3K9_14Ac,H3K4me3	Yes
chr_14	468901	469160	-	HostGene	NewTE	H3K27me3,	Yes
chr_14	471980	472239	-	HostGene	NewTE	H3K9_14Ac,H3K4me3	Yes
chr_14	481790	485925	-	Copia,CoDi4		CG,H3K27me3,H3K9me2,H3K9me3,H3K9_14Ac,H3K4me3	Yes
chr_14	490585	490862	+	putNA_MuDR,putNA_MuDR		NoMark	No
chr_14	490913	491811	-	TIR_MITE	NewTE	H3K27me3,H3K9me2,H3K9me3,	No
chr_14	502145	502327	-	Copia	NewTE	H3K27me3,	No
chr_14	502328	503449	-	TIR_MITE	NewTE	CG,H3K27me3,	No
chr_14	502451	502495	+	TIR_MITE	NewTE	H3K27me3,	No
chr_14	502496	503062	+	noCat	NewTE	H3K27me3,	No
chr_14	502619	502876	-	noCat	NewTE	H3K27me3,	No
chr_14	502882	502964	-	SSR	NewTE	H3K27me3,	No
chr_14	503063	503106	-	SSR	NewTE	CG,H3K27me3,	No
chr_14	503130	503194	-	SSR	NewTE	H3K27me3,	No
chr_14	503284	503324	+	HostGene	NewTE	H3K27me3,	No
chr_14	503450	503677	-	Copia	NewTE	H3K27me3,H3K9_14Ac,	No
chr_14	537278	544727	+	Copia,CoDi3		CG,CHH,H3K27me3,H3K9me2,H3K9me3,H3K9_14Ac,H3K4me3	Yes
chr_14	546591	553973	-	Copia,CoDi4		CG,H3K27me3,H3K9me2,H3K9me3,	Yes
chr_14	549926	550819	+	putNAclassII	NewTE	CG,H3K27me3,H3K9me2,H3K9me3,	Yes
chr_14	595378	597842	-	HostGene	NewTE	H3K9_14Ac,H3K4me3	Yes
chr_14	658166	658302	-	noCat	NewTE	NoMark	Yes
chr_14	659906	659930	-	HostGene	NewTE	NoMark	No
chr_14	659931	660118	-	HostGene	NewTE	NoMark	No
chr_14	715263	715774	+	HostGene,HostGene		H3K9me2,	No
chr_14	715345	715690	-	Copia,CoDi6		H3K9me2,	No
chr_14	716124	716213	-	noCat	NewTE	H3K9me2,	No
chr_14	721846	724645	+	PiggyBac,PiggyBac		CG,H3K27me3,H3K9me2,H3K9me3,	Yes
chr_14	728990	729126	+	noCat	NewTE	NoMark	Yes
chr_14	741696	741832	+	noCat	NewTE	H3K4me3	Yes
chr_14	755656	756741	-	MuDR	NewTE	H3K9_14Ac,H3K4me3	Yes
chr_14	765727	766611	-	putNA_MuDR_withOTHER	NewTE	NoMark	Yes
chr_14	772138	772222	+	SSR	NewTE	H3K9me2,	Yes
chr_14	772788	772872	+	SSR	NewTE	H3K9me2,	Yes
chr_14	775658	775826	+	Copia,CoDi4		H3K9_14Ac,	No
chr_14	783346	783417	+	Copia,CoDi6		NoMark	No
chr_14	783418	784035	-	PiggyBac,PiggyBac		NoMark	No
chr_14	799967	800051	-	SSR	NewTE	H3K9_14Ac,H3K4me3	Yes
chr_14	800617	800701	-	SSR	NewTE	H3K9me2,	Yes
chr_14	812785	812964	-	noCat,CoDi4,CoDi6		H3K9_14Ac,	No
chr_14	812965	813028	-	Copia,CoDi6		H3K27me3,H3K9me2,H3K9me3,	No
chr_14	813029	819195	-	Copia,CoDi4,CoDi6		CG,CHG,CHH,H3K27me3,H3K9me2,H3K9me3,H3K4me3	Yes
chr_14	819196	819223	+	HostGene	NewTE	H3K27me3,H3K9me2,H3K9me3,	No
chr_14	819224	819459	+	Confused	NewTE	H3K27me3,H3K9me2,H3K9me3,	No
chr_14	819460	819722	-	DIRS	NewTE	H3K27me3,H3K9me2,H3K9me3,	No
chr_14	821178	822538	+	noCat	NewTE	CG,H3K27me3,H3K9me2,H3K9me3,H3K9_14Ac,H3K4me3	Yes
chr_14	822539	823822	-	HostGene	NewTE	CG,H3K27me3,H3K9me2,H3K9me3,H3K9_14Ac,H3K4me3	No
chr_14	823823	824796	+	noCat	NewTE	CG,H3K27me3,H3K9me2,H3K9me3,H3K4me3	No
chr_14	824797	825463	-	noCat	NewTE	CG,H3K27me3,H3K9me2,H3K9me3,H3K4me3	No
chr_14	825464	825841	+	noCat	NewTE	CG,H3K27me3,H3K9me2,H3K9me3,	No
chr_14	825852	828057	+	noCat,noCat,CoDi7		CG,CHG,H3K27me3,H3K9me2,H3K9me3,H3K9_14Ac,H3K4me3	No
chr_14	828058	828085	-	Copia,CoDi7		H3K27me3,H3K9me2,H3K9me3,	No
chr_14	828086	828348	+	putNAclassII,putNAclassII		CG,H3K27me3,H3K9me2,H3K9me3,	No
chr_14	828417	829083	+	Copia	NewTE	CG,CHG,H3K27me3,H3K9me2,H3K9me3,H3K4me3	No
chr_14	829084	829108	-	noCat	NewTE	H3K9me2,H3K9me3,	No
chr_14	829110	829358	-	SSR,SSR		H3K9me2,H3K9me3,	No
chr_15	1	283	+	SSR,SSR		H3K27me3,H3K9me2,H3K9me3,	No
chr_15	284	3291	+	Copia,CoDi2		CG,H3K27me3,H3K9me2,H3K9me3,H3K4me3	Yes
chr_15	3292	3907	+	Copia,CoDi2		CG,H3K27me3,H3K9me2,H3K9me3,H3K4me3	Yes
chr_15	3908	4420	-	noCat	NewTE	H3K27me3,H3K9me2,H3K9me3,	Yes
chr_15	4421	5082	-	noCat	NewTE	CG,H3K9me3,	Yes
chr_15	5083	5841	-	noCat	NewTE	CG,	Yes
chr_15	5842	6133	-	SSR	NewTE	NoMark	Yes
chr_15	6134	6173	-	SSR	NewTE	NoMark	Yes
chr_15	6174	6501	-	noCat,CoDi6		NoMark	Yes
chr_15	6502	7432	+	noCat,CoDi6		CG,	Yes
chr_15	7433	7525	-	noCat	NewTE	NoMark	Yes
chr_15	9133	9173	-	SSR	NewTE	NoMark	Yes
chr_15	9174	9400	-	SSR	NewTE	NoMark	Yes
chr_15	9401	9711	-	SSR	NewTE	NoMark	Yes
chr_15	9712	9766	-	SSR	NewTE	NoMark	Yes
chr_15	9767	10100	-	noCat,CoDi6		NoMark	Yes
chr_15	10101	10230	-	Copia,CoDi6		NoMark	No
chr_15	10232	10304	-	noCat	NewTE	NoMark	No
chr_15	10305	10601	-	Copia,CoDi6		NoMark	No
chr_15	10712	10881	-	noCat	NewTE	NoMark	Yes
chr_15	18183	18249	+	Confused_withOTHER	NewTE	NoMark	No
chr_15	74247	74376	+	Copia,CoDi4		H3K9me2,	Yes
chr_15	104127	104505	-	putNA_MuDR	NewTE	NoMark	No
chr_15	106640	106741	+	Copia_withOTHER	NewTE	NoMark	No
chr_15	148875	149646	-	TIR_MITE,TIR_MITE		H3K9me2,H3K4me3	Yes
chr_15	203187	203413	-	Confused_withOTHER	NewTE	CG,H3K9me2,	Yes
chr_15	205918	206031	-	HostGene	NewTE	NoMark	No
chr_15	206842	207038	+	TIR_MITE	NewTE	NoMark	No
chr_15	209117	209138	+	Copia_withOTHER	NewTE	H3K9me2,H3K9me3,H3K9_14Ac,H3K4me3	Yes
chr_15	209139	214384	+	Copia,CoDi5		CG,H3K27me3,H3K9me2,H3K9me3,H3K9_14Ac,H3K4me3	Yes
chr_15	230048	230105	-	Copia,CoDi4		NoMark	No
chr_15	294496	295836	-	putNA_MuDR,putNA_MuDR		CG,H3K27me3,H3K9me2,	No
chr_15	303824	303883	+	noCat	NewTE	H3K4me3	Yes
chr_15	304262	304825	+	noCat	NewTE	H3K4me3	Yes
chr_15	305483	308073	+	noCat,noCat		H3K9me2,H3K4me3	Yes
chr_15	311306	311417	+	Copia	NewTE	NoMark	No
chr_15	338247	338497	-	Copia,CoDi7		NoMark	No
chr_15	344748	345022	+	noCat,CoDi6,CoDi7		H3K9_14Ac,H3K4me3	No
chr_15	345023	345171	+	Copia,CoDi6		H3K9_14Ac,	No
chr_15	345345	348593	+	Copia,CoDi6		CG,H3K27me3,H3K9me2,H3K9me3,	Yes
chr_15	347763	347824	+	Copia,CoDi6		H3K27me3,H3K9me2,H3K9me3,	Yes
chr_15	348630	349148	+	Copia,CoDi4		CG,H3K27me3,H3K9me3,	No
chr_15	351714	351781	+	Copia_withOTHER	NewTE	H3K27me3,	No
chr_15	351792	351951	-	noCat	NewTE	H3K27me3,	No
chr_15	351976	352170	-	noCat	NewTE	NoMark	No
chr_15	403198	403644	-	HostGene	NewTE	H3K9_14Ac,H3K4me3	Yes
chr_15	464244	465545	-	Copia,CoDi6		H3K9me2,	No
chr_15	464588	465450	+	HostGene	NewTE	H3K9me2,	No
chr_15	490943	491083	-	Copia,CoDi4		NoMark	No
chr_15	494046	494738	-	Copia,CoDi5		H3K9_14Ac,H3K4me3	Yes
chr_15	494797	495382	-	TIR_MITE	NewTE	H3K9_14Ac,	No
chr_15	494955	495098	-	noCat	NewTE	NoMark	No
chr_15	555028	558367	+	Confused	NewTE	H3K27me3,H3K9me2,H3K9_14Ac,H3K4me3	Yes
chr_15	596437	596768	-	Copia,CoDi4		CG,H3K27me3,H3K9me2,H3K9me3,	No
chr_15	596953	602218	+	Copia,CoDi5		CG,CHH,H3K27me3,H3K9me2,H3K9me3,H3K9_14Ac,	Yes
chr_15	624115	624297	-	MuDR,MuDR		NoMark	No
chr_15	624618	624858	+	putNA_MuDR	NewTE	H3K9_14Ac,H3K4me3	No
chr_15	624863	625875	-	putNAclassII,putNAclassII		H3K9_14Ac,H3K4me3	Yes
chr_15	641146	643839	+	putNAclassII_withOTHER,putNAclassII_withOTHER		CG,H3K27me3,H3K9me2,H3K9me3,	Yes
chr_15	648159	648329	-	noCat	NewTE	NoMark	No
chr_15	775972	776004	-	Copia	NewTE	H3K27me3,H3K9me3,	Yes
chr_15	776005	783477	+	Copia,CoDi5		CG,H3K27me3,H3K9me2,H3K9me3,	Yes
chr_15	783546	783590	-	PiggyBac,PiggyBac		CG,H3K27me3,H3K9me3,	Yes
chr_15	783591	785428	-	PiggyBac,PiggyBac		CG,CHG,H3K27me3,H3K9me3,	Yes
chr_15	785437	785545	-	Copia,CoDi4		CG,	No
chr_15	787752	788359	-	TIR_MITE	NewTE	NoMark	No
chr_15	788407	788762	+	putNAclassII	NewTE	NoMark	No
chr_15	788474	788500	-	TIR_MITE	NewTE	NoMark	No
chr_15	806937	807013	+	SSR	NewTE	NoMark	Yes
chr_15	812039	812540	-	HostGene	NewTE	CHH,H3K9_14Ac,	Yes
chr_16	1	1557	+	PiggyBac,PiggyBac		CG,CHH,H3K27me3,H3K9me2,H3K9me3,	Yes
chr_16	1558	1642	+	Copia,CoDi2		H3K27me3,	No
chr_16	1643	1813	-	noCat,CoDi2		H3K27me3,	No
chr_16	1814	1967	+	noCat	NewTE	NoMark	Yes
chr_16	2606	2960	-	HostGene	NewTE	NoMark	Yes
chr_16	5548	6475	+	noCat	NewTE	NoMark	Yes
chr_16	8061	8150	+	SSR	NewTE	H3K9_14Ac,H3K4me3	Yes
chr_16	8896	9128	-	noCat	NewTE	H3K9_14Ac,H3K4me3	Yes
chr_16	9823	9996	-	noCat	NewTE	NoMark	Yes
chr_16	10612	10697	+	SSR	NewTE	NoMark	Yes
chr_16	11817	12237	+	noCat	NewTE	NoMark	Yes
chr_16	12900	15019	-	putNA_MuDR_withOTHER	NewTE	CG,H3K9_14Ac,H3K4me3	Yes
chr_16	15026	20436	-	Copia,CoDi4		CG,CHH,H3K27me3,H3K9me2,H3K9me3,	Yes
chr_16	20456	20650	+	noCat	NewTE	CG,H3K27me3,H3K9me2,H3K9me3,	No
chr_16	20715	20819	+	noCat	NewTE	CG,H3K27me3,H3K9me2,H3K9me3,H3K4me3	No
chr_16	20934	34520	-	Copia,CoDi1,CoDi2		CG,CHG,CHH,H3K27me3,H3K9me2,H3K9me3,H3K4me3	Yes
chr_16	22297	33940	-	Copia,CoDi2,CoDi1		CG,CHG,CHH,H3K27me3,H3K9me2,H3K9me3,H3K4me3	Yes
chr_16	29126	33553	+	Copia,CoDi2,CoDi1		CG,CHG,CHH,H3K27me3,H3K9me2,H3K9me3,H3K4me3	Yes
chr_16	33941	34176	+	Copia,CoDi2		CG,H3K27me3,H3K9me2,H3K9me3,	Yes
chr_16	34521	34552	-	Copia_withOTHER	NewTE	H3K27me3,H3K9me2,H3K9me3,	Yes
chr_16	34595	34789	+	noCat	NewTE	CG,H3K27me3,H3K9me2,H3K9me3,	Yes
chr_16	34856	34960	+	noCat,CoDi3		CG,H3K27me3,H3K9me2,H3K9me3,	Yes
chr_16	34961	34995	-	Copia,CoDi3		H3K27me3,H3K9me2,H3K9me3,	Yes
chr_16	34996	35918	-	Copia,CoDi3		CG,H3K27me3,H3K9me2,H3K9me3,H3K4me3	Yes
chr_16	35919	36045	-	Copia,CoDi3,CoDi2		H3K27me3,H3K9me3,	Yes
chr_16	36058	36497	+	TIR_MITE	NewTE	NoMark	Yes
chr_16	36512	36740	-	TIR_MITE	NewTE	NoMark	Yes
chr_16	37800	38727	+	noCat	NewTE	NoMark	Yes
chr_16	40313	40402	+	SSR	NewTE	H3K9_14Ac,H3K4me3	Yes
chr_16	41148	41380	-	noCat	NewTE	H3K9_14Ac,H3K4me3	Yes
chr_16	42075	42248	-	noCat	NewTE	NoMark	Yes
chr_16	42864	42949	+	SSR	NewTE	NoMark	Yes
chr_16	44069	44489	+	noCat	NewTE	NoMark	Yes
chr_16	51151	51331	+	noCat	NewTE	H3K9_14Ac,H3K4me3	Yes
chr_16	55020	55174	+	noCat	NewTE	H3K9_14Ac,H3K4me3	Yes
chr_16	59594	60045	-	Copia	NewTE	H3K4me3	No
chr_16	61824	62002	+	noCat	NewTE	H3K9me2,H3K9_14Ac,	Yes
chr_16	75504	75882	+	HostGene	NewTE	NoMark	No
chr_16	108629	108849	+	Copia,CoDi4		NoMark	No
chr_16	120965	122548	-	TIR_MITE,TIR_MITE		CG,H3K27me3,H3K9me2,H3K9_14Ac,H3K4me3	Yes
chr_16	121585	121657	-	noCat	NewTE	H3K27me3,H3K9me2,H3K9_14Ac,H3K4me3	Yes
chr_16	121658	122147	-	HostGene,HostGene		CG,H3K27me3,H3K9me2,H3K9_14Ac,H3K4me3	Yes
chr_16	146933	147054	+	SINE	NewTE	NoMark	No
chr_16	161680	161804	+	putNAclassII	NewTE	CG,H3K27me3,	No
chr_16	161983	162018	-	putNAclassII,putNAclassII		H3K27me3,	No
chr_16	162019	162369	-	putNAclassII,putNAclassII		CG,H3K27me3,	No
chr_16	162712	162733	+	Copia	NewTE	H3K27me3,H3K9me2,	No
chr_16	162735	163394	-	Copia,CoDi3		CG,H3K27me3,H3K9me2,H3K9me3,	No
chr_16	163395	163719	+	Copia,CoDi2,CoDi3		H3K27me3,H3K9me2,H3K9me3,	No
chr_16	163720	167828	+	Copia,CoDi2		CG,H3K27me3,H3K9me2,H3K9me3,	Yes
chr_16	167829	175515	+	Copia,CoDi2		CG,H3K27me3,H3K9me2,H3K9me3,H3K4me3	Yes
chr_16	175516	176255	+	Copia,CoDi2		CG,H3K27me3,H3K9me2,H3K9me3,	Yes
chr_16	176256	176463	+	Copia,CoDi2		CG,H3K27me3,H3K9me2,H3K9me3,	No
chr_16	176464	179351	+	PiggyBac,PiggyBac		CG,CHH,H3K27me3,H3K9me2,H3K9me3,	Yes
chr_16	178459	179131	-	Copia,CoDi2		CG,H3K27me3,H3K9me2,H3K9me3,	No
chr_16	179357	179475	+	Copia,CoDi2		CG,CHH,H3K27me3,H3K9me2,H3K9me3,	No
chr_16	179476	179602	+	Copia,CoDi2,CoDi3		H3K27me3,H3K9me2,H3K9me3,	No
chr_16	179603	180205	-	Copia,CoDi2		H3K27me3,H3K9me2,H3K9me3,	No
chr_16	180566	180819	+	Copia,CoDi7		H3K9me2,	No
chr_16	180820	181024	-	Copia,CoDi7		H3K9me2,	Yes
chr_16	202917	203038	+	SINE	NewTE	NoMark	Yes
chr_16	224493	226220	-	Confused_withOTHER	NewTE	H3K9me2,	Yes
chr_16	267999	268575	-	TIR_MITE	NewTE	NoMark	No
chr_16	291228	291270	+	PiggyBac	NewTE	NoMark	No
chr_16	291481	291607	+	Copia,CoDi4		H3K9_14Ac,H3K4me3	No
chr_16	322878	323109	-	MuDR_withOTHER	NewTE	NoMark	Yes
chr_16	329690	330474	+	Copia,CoDi3		CG,H3K27me3,H3K9me2,	No
chr_16	366603	368739	-	HostGene	NewTE	H3K9me2,	Yes
chr_16	368145	368254	-	HostGene	NewTE	H3K9me2,	Yes
chr_16	386099	386738	+	putNAclassII,putNAclassII		NoMark	No
chr_16	453404	453813	-	putNA_MuDR,putNA_MuDR		H3K27me3,H3K9me2,H3K4me3	Yes
chr_16	482652	482891	-	Copia,CoDi4		CG,H3K27me3,H3K9me2,	Yes
chr_16	482950	483361	-	Confused_withOTHER	NewTE	H3K27me3,H3K9me2,	Yes
chr_16	483362	487050	-	Confused_withOTHER	NewTE	CG,H3K27me3,H3K9me2,H3K9me3,H3K4me3	Yes
chr_16	518549	518741	+	MuDR_withOTHER	NewTE	NoMark	Yes
chr_16	541736	541780	+	Copia	NewTE	NoMark	Yes
chr_16	555833	557716	+	HostGene	NewTE	CG,H3K9me2,H3K9_14Ac,H3K4me3	Yes
chr_16	557732	557954	+	Copia	NewTE	H3K9me2,H3K9me3,H3K9_14Ac,H3K4me3	No
chr_16	557965	560135	+	Copia,CoDi2		CG,CHH,H3K27me3,H3K9me2,H3K9me3,H3K9_14Ac,	Yes
chr_16	568421	568763	-	noCat	NewTE	H3K4me3	No
chr_16	573415	574580	+	HostGene	NewTE	NoMark	Yes
chr_16	575716	577615	-	HostGene	NewTE	CG,H3K9_14Ac,H3K4me3	Yes
chr_16	600386	600506	+	SINE	NewTE	NoMark	No
chr_16	610970	611083	+	noCat	NewTE	NoMark	Yes
chr_16	658097	658304	-	Copia,CoDi5		CG,H3K9_14Ac,	No
chr_16	666720	667674	-	MuDR	NewTE	H3K9_14Ac,H3K4me3	Yes
chr_16	706363	706630	+	Copia	NewTE	CG,H3K27me3,H3K9me2,	No
chr_16	706660	707382	-	Copia,CoDi3		CG,H3K27me3,H3K9me2,	No
chr_16	707385	718318	-	HostGene,HostGene		H3K9_14Ac,H3K4me3	Yes
chr_16	719541	719573	+	noCat	NewTE	NoMark	Yes
chr_16	719574	719862	+	SSR	NewTE	NoMark	Yes
chr_16	719863	719917	-	noCat	NewTE	NoMark	Yes
chr_16	719918	720235	+	SSR	NewTE	H3K4me3	Yes
chr_16	720236	720358	+	SSR	NewTE	H3K4me3	Yes
chr_16	720972	721588	-	HostGene	NewTE	H3K4me3	Yes
chr_16	723654	723986	-	HostGene	NewTE	NoMark	Yes
chr_16	724796	725154	-	HostGene	NewTE	NoMark	Yes
chr_16	726542	726664	-	noCat	NewTE	NoMark	No
chr_16	726665	726954	+	putNAclassII	NewTE	H3K27me3,H3K9me2,H3K9me3,	Yes
chr_16	726955	727181	+	HostGene	NewTE	H3K27me3,H3K9me2,H3K9me3,	Yes
chr_16	727182	727262	+	noCat	NewTE	CHH,H3K27me3,H3K9me2,H3K9me3,	Yes
chr_16	731920	732187	+	Copia	NewTE	CG,	No
chr_16	732213	732938	-	Copia,CoDi3		CG,	No
chr_16	732941	743877	-	HostGene,HostGene		CHG,CHH,H3K27me3,H3K9me2,H3K9me3,H3K9_14Ac,	Yes
chr_16	743878	744634	+	SSR	NewTE	CG,H3K27me3,H3K9me2,H3K9me3,	No
chr_16	744635	745489	+	Copia,CoDi3		CG,H3K27me3,H3K9me2,H3K9me3,	No
chr_16	745490	745783	-	noCat	NewTE	H3K27me3,H3K9me2,H3K9me3,	No
chr_16	745784	748969	-	HostGene,HostGene		CG,H3K27me3,H3K9me2,H3K9me3,H3K4me3	Yes
chr_16	748970	751414	+	Confused	NewTE	CG,CHH,H3K27me3,H3K9me2,H3K9me3,	Yes
chr_16	751415	751709	-	HostGene	NewTE	CG,H3K27me3,H3K9me2,H3K9me3,	Yes
chr_16	751718	751797	+	TIR_MITE	NewTE	H3K27me3,H3K9me2,H3K9me3,	No
chr_16	751798	751949	+	Copia,CoDi4		CG,H3K27me3,H3K9me2,H3K9me3,	No
chr_16	752139	752606	-	Copia,CoDi2		CG,H3K27me3,H3K9me2,H3K9me3,	No
chr_16	752607	753126	+	noCat,CoDi2		H3K27me3,H3K9me2,H3K9me3,H3K4me3	No
chr_16	753127	753230	-	noCat	NewTE	CG,H3K27me3,H3K9me2,H3K9me3,H3K4me3	No
chr_16	753231	754565	-	Copia,CoDi4		CG,H3K27me3,H3K9me2,H3K9me3,	No
chr_16	754566	758180	+	Confused,Confused		CG,H3K27me3,H3K9me2,H3K9me3,H3K4me3	Yes
chr_16	758786	759763	+	noCat	NewTE	CG,H3K27me3,H3K9me2,H3K9me3,H3K9_14Ac,H3K4me3	Yes
chr_16	760150	761125	+	noCat	NewTE	CG,H3K27me3,H3K9me2,H3K9me3,H3K9_14Ac,H3K4me3	Yes
chr_16	761126	761711	-	HostGene	NewTE	H3K27me3,H3K9me2,H3K9me3,H3K4me3	No
chr_16	761712	763917	+	noCat,noCat,CoDi7		CG,H3K27me3,H3K9me2,H3K9me3,H3K9_14Ac,H3K4me3	No
chr_16	763918	764225	-	SSR,SSR		NoMark	No
chr_17	1	335	+	SSR,SSR		H3K9me3,	No
chr_17	336	501	-	Copia,CoDi4		CG,H3K27me3,H3K9me2,H3K9me3,	No
chr_17	502	1154	-	noCat,CoDi4		CG,H3K27me3,H3K9me2,H3K9me3,	No
chr_17	1155	4637	-	noCat,noCat		CG,H3K27me3,H3K9me2,H3K9me3,H3K9_14Ac,H3K4me3	No
chr_17	4638	8279	+	Copia,CoDi3		CG,H3K27me3,H3K9me2,H3K9me3,	Yes
chr_17	8280	9480	-	Copia,CoDi4		CG,H3K27me3,H3K9me2,H3K9me3,	Yes
chr_17	9481	9787	-	SSR,SSR		CG,H3K27me3,H3K9me2,H3K9me3,	No
chr_17	9801	9983	-	Copia_withOTHER,CoDi1,CoDi2		H3K27me3,H3K9me2,H3K9me3,	No
chr_17	9987	15260	+	Copia,CoDi5		CG,CHH,H3K27me3,H3K9me2,H3K9me3,H3K9_14Ac,H3K4me3	Yes
chr_17	15261	15327	+	Copia,CoDi1		CG,H3K27me3,H3K9me3,	Yes
chr_17	18142	18453	-	noCat	NewTE	H3K9me3,	No
chr_17	18469	18657	-	noCat	NewTE	H3K27me3,H3K9me2,H3K9me3,H3K9_14Ac,	No
chr_17	18658	19348	+	noCat	NewTE	CG,H3K27me3,H3K9me2,H3K9me3,H3K9_14Ac,H3K4me3	No
chr_17	19349	22368	+	Copia,CoDi2		CG,H3K27me3,H3K9me2,H3K9me3,H3K4me3	Yes
chr_17	22369	22659	+	Copia	NewTE	CG,H3K27me3,H3K9me2,H3K9me3,	Yes
chr_17	22660	24409	+	Copia,CoDi2		CG,CHH,H3K27me3,H3K9me2,H3K9me3,	Yes
chr_17	24410	24784	+	noCat,CoDi2		CG,H3K27me3,H3K9me2,H3K9me3,	No
chr_17	24823	24961	+	noCat	NewTE	H3K27me3,H3K9me2,H3K9me3,	No
chr_17	25035	40196	+	Copia,CoDi3,CoDi2		CG,CHH,H3K27me3,H3K9me2,H3K9me3,H3K4me3	Yes
chr_17	28445	36060	+	Copia,CoDi2		CG,H3K27me3,H3K9me2,H3K9me3,H3K4me3	Yes
chr_17	40257	40358	-	SSR	NewTE	CG,H3K9me3,	No
chr_17	40444	40618	+	putNAclassII	NewTE	NoMark	No
chr_17	59514	65317	-	putNAclassII,putNAclassII		CG,H3K27me3,H3K9me2,H3K9me3,H3K4me3	Yes
chr_17	60207	64500	+	Copia,CoDi2,Copia		CG,H3K27me3,H3K9me2,H3K9me3,H3K4me3	Yes
chr_17	133008	133351	+	Copia,CoDi2		H3K27me3,H3K9me2,	No
chr_17	133352	133377	+	Copia,CoDi2		H3K27me3,H3K9me2,	No
chr_17	133548	133614	-	noCat	NewTE	H3K27me3,H3K4me3	No
chr_17	144359	146607	+	TIR_MITE	NewTE	H3K27me3,H3K9me2,H3K9_14Ac,H3K4me3	Yes
chr_17	174479	176959	-	HostGene	NewTE	H3K27me3,H3K9me2,H3K9_14Ac,	Yes
chr_17	193792	193860	-	HostGene	NewTE	NoMark	No
chr_17	193928	194094	+	noCat,CoDi4		NoMark	No
chr_17	194095	194304	-	HostGene,HostGene		NoMark	Yes
chr_17	194987	196420	+	HostGene	NewTE	H3K9_14Ac,H3K4me3	Yes
chr_17	194992	195292	+	HostGene	NewTE	H3K9_14Ac,H3K4me3	Yes
chr_17	195087	195379	+	HostGene	NewTE	H3K9_14Ac,H3K4me3	Yes
chr_17	195589	196493	+	HostGene	NewTE	CG,	Yes
chr_17	196421	196493	+	HostGene	NewTE	CG,	No
chr_17	198551	198722	+	noCat	NewTE	H3K9me2,	Yes
chr_17	198874	201287	+	HostGene	NewTE	H3K9me2,H3K9_14Ac,H3K4me3	Yes
chr_17	212299	212319	-	HostGene	NewTE	NoMark	Yes
chr_17	212320	214246	-	HostGene	NewTE	NoMark	Yes
chr_17	268738	270718	-	HostGene	NewTE	H3K9_14Ac,H3K4me3	Yes
chr_17	285868	286017	+	Copia,CoDi4		H3K9_14Ac,	No
chr_17	288788	289287	+	HostGene	NewTE	H3K9_14Ac,H3K4me3	Yes
chr_17	360963	364424	-	Crypton	NewTE	CG,H3K27me3,H3K9me2,H3K9me3,H3K9_14Ac,H3K4me3	Yes
chr_17	367260	367477	+	Copia	NewTE	H3K9_14Ac,H3K4me3	No
chr_17	373769	374047	-	noCat,CoDi7		CG,H3K9me2,	No
chr_17	398337	398452	-	SINE	NewTE	NoMark	No
chr_17	398475	398803	-	HostGene	NewTE	NoMark	No
chr_17	415118	415719	+	putNAclassII	NewTE	H3K27me3,H3K9me2,H3K9me3,	Yes
chr_17	415736	415777	+	noCat	NewTE	H3K27me3,H3K9me2,H3K9me3,	Yes
chr_17	415778	416017	-	SSR	NewTE	H3K27me3,H3K9me2,H3K9me3,H3K4me3	Yes
chr_17	416018	416338	-	SSR	NewTE	H3K9me2,H3K4me3	Yes
chr_17	416339	416393	-	SSR	NewTE	H3K9me2,H3K4me3	Yes
chr_17	416394	416620	-	noCat	NewTE	H3K9me2,H3K9_14Ac,H3K4me3	Yes
chr_17	418465	418587	-	noCat	NewTE	H3K27me3,H3K9me2,	Yes
chr_17	445349	445737	+	noCat	NewTE	CG,H3K27me3,H3K9me2,H3K9me3,	No
chr_17	466017	466098	-	TRIM_LARD	NewTE	H3K9_14Ac,	No
chr_17	484463	486521	+	putNA_MuDR_withOTHER	NewTE	CG,H3K27me3,H3K9me2,H3K9_14Ac,H3K4me3	Yes
chr_17	489963	490253	-	Copia,CoDi4		H3K27me3,H3K9me2,H3K9me3,H3K9_14Ac,	No
chr_17	490254	490616	+	Copia,CoDi2		CG,CHH,H3K27me3,H3K9me2,H3K9me3,	No
chr_17	490617	492176	+	Copia,CoDi2		CG,CHH,H3K27me3,H3K9me2,H3K9me3,H3K4me3	Yes
chr_17	491539	491603	+	Copia,CoDi2		H3K27me3,H3K9me2,H3K9me3,H3K4me3	Yes
chr_17	492189	497799	-	Copia,CoDi4		CG,CHH,H3K27me3,H3K9me2,H3K9me3,H3K9_14Ac,H3K4me3	Yes
chr_17	505974	506293	-	putNAclassII	NewTE	H3K9me2,H3K4me3	No
chr_17	507543	507690	-	MuDR	NewTE	NoMark	No
chr_17	510969	511122	-	MuDR	NewTE	NoMark	No
chr_17	511126	511208	+	SSR	NewTE	NoMark	No
chr_17	511224	511457	-	MuDR,MuDR		CG,H3K27me3,	No
chr_17	511810	514468	+	Copia,CoDi2		CG,CHH,H3K27me3,H3K9me2,H3K9me3,	Yes
chr_17	514469	515103	+	Copia,CoDi2		CG,CHH,H3K27me3,H3K9me2,H3K9me3,	No
chr_17	515104	517356	+	Copia,CoDi2		CG,CHH,H3K27me3,H3K9me2,H3K9me3,	No
chr_17	517376	517592	+	HostGene	NewTE	CG,H3K27me3,H3K9me2,H3K9me3,	No
chr_17	517990	518343	-	TIR_MITE	NewTE	H3K27me3,	No
chr_17	518347	518499	-	Copia,CoDi4		NoMark	No
chr_17	537005	537141	+	Copia,CoDi3		NoMark	No
chr_17	630709	631879	+	Copia_withOTHER	NewTE	H3K9_14Ac,H3K4me3	Yes
chr_17	641767	641911	+	Copia,CoDi4		NoMark	No
chr_17	661273	661296	+	Copia_withOTHER	NewTE	NoMark	Yes
chr_17	661297	662467	+	Copia_withOTHER	NewTE	NoMark	Yes
chr_17	663966	667347	+	Copia_withOTHER	NewTE	CHH,H3K4me3	Yes
chr_17	665065	665097	+	Copia_withOTHER	NewTE	H3K4me3	Yes
chr_17	665684	665747	-	putNA_MuDR_withOTHER	NewTE	NoMark	No
chr_17	668044	670817	+	Copia,CoDi4		CG,H3K27me3,H3K9me2,H3K9me3,	Yes
chr_17	670818	674109	+	Copia,CoDi4		CG,CHG,CHH,H3K27me3,H3K9me2,H3K9me3,	Yes
chr_17	671209	674097	+	Copia,CoDi4		CG,CHG,CHH,H3K27me3,H3K9me2,H3K9me3,	Yes
chr_17	675355	676457	+	Copia_withOTHER	NewTE	CG,H3K4me3	Yes
chr_17	676458	677050	+	Copia_withOTHER	NewTE	H3K4me3	Yes
chr_17	677784	683069	+	Copia,CoDi5		CG,CHH,H3K27me3,H3K9me2,H3K9me3,H3K9_14Ac,H3K4me3	Yes
chr_17	684099	684545	+	Copia_withOTHER,Copia_withOTHER		H3K4me3	Yes
chr_17	684546	688546	+	Copia_withOTHER,Copia_withOTHER		CHH,H3K4me3	Yes
chr_17	684697	687306	+	Copia_withOTHER	NewTE	H3K4me3	Yes
chr_17	687429	688081	+	Copia_withOTHER	NewTE	CHH,H3K4me3	Yes
chr_17	687444	687971	+	Copia_withOTHER	NewTE	CHH,H3K4me3	Yes
chr_17	689062	689342	+	Copia,CoDi6		CG,	No
chr_17	689343	689504	-	HostGene	NewTE	NoMark	No
chr_17	689505	689585	+	noCat	NewTE	NoMark	No
chr_17	690082	691982	+	Copia_withOTHER	NewTE	CHH,H3K4me3	Yes
chr_17	699495	699668	-	putNAclassII	NewTE	H3K9me3,	No
chr_17	699669	701441	+	Copia,CoDi2,CoDi4		CG,CHH,H3K27me3,H3K9me2,H3K9me3,	No
chr_17	700137	700871	-	Copia,CoDi2,CoDi4		CG,H3K27me3,H3K9me2,H3K9me3,	No
chr_17	701442	703650	-	Copia,CoDi2,CoDi3,CoDi4		CG,H3K27me3,H3K9me2,H3K9me3,	No
chr_17	701918	702758	+	Copia,CoDi3		CG,H3K27me3,H3K9me2,H3K9me3,	No
chr_17	703655	703943	-	Copia_withOTHER,CoDi3		H3K27me3,H3K9me2,H3K9me3,	No
chr_18	1	276	+	SSR,SSR		H3K9me3,	Yes
chr_18	277	304	+	noCat	NewTE	H3K9me3,	Yes
chr_18	305	1549	-	Confused	NewTE	H3K27me3,H3K9me2,H3K9me3,	Yes
chr_18	1552	4883	-	noCat,noCat,CoDi7		CG,H3K27me3,H3K9me2,H3K9me3,H3K9_14Ac,H3K4me3	Yes
chr_18	4884	7269	-	noCat,CoDi7,noCat,CoDi4		CG,H3K27me3,H3K9me2,H3K9me3,H3K9_14Ac,H3K4me3	No
chr_18	6559	6616	-	SSR	NewTE	H3K27me3,H3K9me2,H3K9me3,	No
chr_18	6617	7146	-	noCat,CoDi4		CG,H3K27me3,H3K9me2,H3K9me3,	No
chr_18	7270	7293	+	Copia	NewTE	NoMark	No
chr_18	10282	10471	+	DIRS	NewTE	H3K9me3,	No
chr_18	10564	10597	-	Copia	NewTE	H3K9me3,	No
chr_18	10598	15087	-	Copia,CoDi4		CG,CHH,H3K27me3,H3K9me2,H3K9me3,	Yes
chr_18	15317	16346	-	MuDR_withOTHER,MuDR_withOTHER		CG,H3K27me3,H3K9me2,	Yes
chr_18	16547	16588	-	putNA_MuDR	NewTE	H3K27me3,	No
chr_18	16594	17552	-	MuDR_withOTHER,MuDR_withOTHER		CG,H3K27me3,	No
chr_18	17627	17786	+	TIR_MITE	NewTE	CG,H3K27me3,	No
chr_18	17910	18012	+	TIR_MITE	NewTE	H3K27me3,H3K9me3,	No
chr_18	18016	18122	+	TIR_MITE	NewTE	H3K27me3,H3K9me3,	No
chr_18	18123	27935	-	Copia,CoDi6,CoDi1		CG,CHG,CHH,H3K27me3,H3K9me2,H3K9me3,H3K4me3	Yes
chr_18	18891	18926	-	Copia	NewTE	H3K27me3,H3K9me2,H3K9me3,	Yes
chr_18	20705	27271	+	Copia,CoDi1,CoDi6		CG,CHG,CHH,H3K27me3,H3K9me2,H3K9me3,H3K4me3	Yes
chr_18	27982	28014	-	HostGene	NewTE	H3K27me3,H3K9me3,	No
chr_18	28015	28790	-	putNAclassII	NewTE	H3K27me3,H3K9me3,	Yes
chr_18	29889	30366	-	HostGene	NewTE	CG,H3K27me3,H3K9me2,H3K9me3,	No
chr_18	30284	30312	+	TIR_MITE	NewTE	H3K27me3,H3K9me2,H3K9me3,	No
chr_18	30367	31122	+	Copia,CoDi4		CG,H3K27me3,H3K9me2,H3K9me3,	Yes
chr_18	31128	31937	-	Copia,CoDi3,CoDi4		CG,H3K27me3,H3K9me2,H3K9me3,	Yes
chr_18	31938	31963	-	Copia,CoDi4		NoMark	No
chr_18	32005	32125	-	TIR_MITE,TIR_MITE		NoMark	No
chr_18	32163	32184	-	noCat	NewTE	NoMark	No
chr_18	34009	34042	-	Copia	NewTE	H3K9_14Ac,H3K4me3	Yes
chr_18	52299	52342	+	noCat	NewTE	H3K9_14Ac,	No
chr_18	69639	74176	-	Copia,CoDi1,CoDi4		CG,CHH,H3K27me3,H3K9me2,H3K9me3,H3K9_14Ac,	Yes
chr_18	73126	73567	-	Copia,CoDi1,CoDi4		CG,CHH,H3K27me3,H3K9me2,H3K9me3,	Yes
chr_18	74178	74385	-	Copia,CoDi2		CG,H3K27me3,H3K9me2,H3K9me3,	Yes
chr_18	74386	76442	-	Copia,CoDi6,CoDi4		CG,CHH,H3K27me3,H3K9me2,H3K9me3,	Yes
chr_18	76443	77020	+	Copia,CoDi6		CG,H3K27me3,H3K9me2,H3K9me3,	No
chr_18	76585	76876	+	Copia,CoDi6		CG,H3K27me3,H3K9me2,H3K9me3,	No
chr_18	77021	77577	-	Copia,CoDi4		CG,H3K27me3,H3K9me2,H3K9me3,	No
chr_18	135507	135687	+	Copia	NewTE	NoMark	No
chr_18	170017	170453	-	putNA_MuDR,putNA_MuDR		CG,	Yes
chr_18	173569	173983	-	putNA_MuDR,putNA_MuDR		H3K9me2,	Yes
chr_18	177490	178187	-	Copia,CoDi3		CG,H3K27me3,H3K9me2,H3K9me3,	No
chr_18	182492	182894	-	Copia,CoDi6		NoMark	No
chr_18	195921	196128	+	putNAclassII	NewTE	H3K9me3,H3K4me3	Yes
chr_18	239045	239136	-	HostGene	NewTE	NoMark	No
chr_18	239137	239173	-	noCat	NewTE	NoMark	No
chr_18	254971	255151	+	noCat	NewTE	H3K27me3,H3K9me2,H3K9me3,H3K9_14Ac,H3K4me3	Yes
chr_18	255265	255445	+	noCat	NewTE	H3K27me3,H3K9me2,H3K9me3,	Yes
chr_18	255559	255737	+	noCat	NewTE	H3K27me3,H3K9me2,H3K9me3,	Yes
chr_18	256351	256663	+	TRIM_LARD	NewTE	NoMark	Yes
chr_18	256776	256890	+	Copia,CoDi4		NoMark	Yes
chr_18	258121	258301	+	noCat	NewTE	NoMark	Yes
chr_18	258424	258604	+	noCat	NewTE	NoMark	Yes
chr_18	258703	258883	+	noCat	NewTE	NoMark	Yes
chr_18	263376	266824	-	MuDR,MuDR		CG,H3K27me3,H3K9me2,H3K9me3,H3K9_14Ac,H3K4me3	Yes
chr_18	266825	273384	-	Copia,Copia,CoDi1		CG,CHH,H3K27me3,H3K9me2,H3K9me3,H3K4me3	Yes
chr_18	273388	273441	+	SSR	NewTE	CG,H3K27me3,H3K9me2,H3K9me3,H3K9_14Ac,	No
chr_18	273459	273695	-	MuDR,MuDR		CG,H3K27me3,H3K9me2,H3K9me3,H3K9_14Ac,	No
chr_18	319426	319620	+	noCat	NewTE	H3K9_14Ac,	No
chr_18	319640	319793	+	noCat	NewTE	H3K9_14Ac,	No
chr_18	319794	319859	-	noCat	NewTE	H3K9_14Ac,	No
chr_18	361668	361763	+	Copia,Copia		NoMark	Yes
chr_18	366198	366512	-	noCat,CoDi7		CG,H3K27me3,H3K9me2,H3K9me3,H3K9_14Ac,H3K4me3	No
chr_18	393365	394531	-	Copia,CoDi2,CoDi3,CoDi4		H3K27me3,H3K9me2,H3K9me3,	No
chr_18	394532	394964	-	Copia,CoDi2		CG,H3K27me3,H3K9me2,H3K9me3,	No
chr_18	394965	395845	+	Copia,CoDi2		CG,H3K27me3,H3K9me2,H3K9me3,	No
chr_18	395846	395868	-	Copia	NewTE	H3K27me3,H3K9me2,H3K9me3,	No
chr_18	395869	403550	+	Copia,CoDi2,CoDi3		CG,H3K27me3,H3K9me2,H3K9me3,	Yes
chr_18	403551	403692	-	Copia,CoDi2		CG,CHG,H3K27me3,H3K9me2,H3K9me3,	No
chr_18	403693	404128	-	Copia,CoDi2,CoDi4		CG,H3K27me3,H3K9me2,H3K9me3,	No
chr_18	404130	404281	+	noCat	NewTE	CG,H3K27me3,H3K9me2,H3K9me3,	No
chr_18	404312	404473	+	noCat	NewTE	H3K27me3,H3K9me2,H3K9me3,	No
chr_18	404474	404547	-	Copia_withOTHER	NewTE	H3K27me3,H3K9me3,	No
chr_18	404548	404575	+	Copia	NewTE	H3K27me3,H3K9me3,	No
chr_18	404576	405039	-	Copia,CoDi1		CG,H3K27me3,H3K9me3,	No
chr_18	405040	405209	+	Copia,CoDi2		H3K27me3,H3K9me3,	No
chr_18	405210	405321	-	Copia,CoDi2,CoDi4		H3K27me3,	No
chr_18	405323	406041	+	Copia,CoDi1,CoDi2		CG,H3K27me3,H3K9me3,	No
chr_18	406043	406523	-	Copia,CoDi1		CG,H3K27me3,H3K9me2,H3K9me3,	No
chr_18	406524	406962	+	Copia,CoDi1,CoDi2		H3K27me3,H3K9me2,H3K9me3,	No
chr_18	407094	407519	-	HostGene	NewTE	NoMark	No
chr_18	407169	407239	+	Copia	NewTE	NoMark	No
chr_18	546996	547102	-	putNA_MuDR,putNA_MuDR		H3K9me2,	Yes
chr_18	572472	573419	+	TRIM_LARD	NewTE	H3K27me3,H3K9me2,H3K9me3,	Yes
chr_18	573420	573600	+	TRIM_LARD	NewTE	H3K27me3,H3K9me2,H3K9me3,	Yes
chr_18	573601	574559	+	TRIM_LARD	NewTE	H3K27me3,H3K9me2,H3K9me3,	Yes
chr_18	574560	575126	+	TRIM_LARD	NewTE	H3K27me3,H3K9me2,H3K9me3,	Yes
chr_18	575127	575218	+	TRIM_LARD	NewTE	H3K27me3,H3K9_14Ac,H3K4me3	Yes
chr_18	581870	582310	+	TIR_MITE	NewTE	H3K27me3,	No
chr_18	582329	583007	+	Copia,CoDi3		CG,H3K27me3,	No
chr_18	585328	585900	+	HostGene	NewTE	H3K9me2,H3K9_14Ac,H3K4me3	Yes
chr_18	613875	615082	-	putNA_MuDR,putNA_MuDR		CG,H3K27me3,H3K4me3	No
chr_18	619278	619591	+	HostGene	NewTE	NoMark	Yes
chr_18	626973	627056	-	noCat	NewTE	H3K9me3,H3K9_14Ac,H3K4me3	Yes
chr_18	636687	637234	-	noCat	NewTE	H3K27me3,H3K9me3,	No
chr_18	637235	645486	+	Copia,CoDi2,CoDi3		CG,CHH,H3K27me3,H3K9me2,H3K9me3,H3K9_14Ac,	Yes
chr_18	641230	641911	-	Copia,CoDi3,CoDi2		CG,H3K27me3,H3K9me2,H3K9me3,	Yes
chr_18	642241	642572	+	TIR_MITE	NewTE	H3K27me3,H3K9me2,	Yes
chr_18	645487	645701	+	TIR_MITE	NewTE	CG,H3K27me3,H3K9me2,H3K9me3,	No
chr_18	646245	647070	+	PiggyBac,PiggyBac		CG,CHH,H3K27me3,H3K9me2,H3K9me3,	Yes
chr_18	647071	648106	+	Copia,CoDi1		CG,H3K27me3,H3K9me2,H3K9me3,	Yes
chr_18	648107	648129	-	Copia,CoDi2		H3K27me3,H3K9me2,H3K9me3,	Yes
chr_18	648195	648597	-	Copia,CoDi2,CoDi4		CG,H3K27me3,H3K9me2,H3K9me3,	Yes
chr_18	649029	650734	+	Copia,CoDi1		CG,H3K27me3,H3K9me2,H3K9me3,	Yes
chr_18	652041	654435	+	Copia,CoDi1		CG,H3K27me3,H3K9me2,H3K9me3,H3K4me3	Yes
chr_18	654436	658085	+	Copia,CoDi1		CG,H3K27me3,H3K9me2,H3K9me3,H3K4me3	Yes
chr_18	654705	655186	+	Copia,CoDi1		CG,H3K27me3,H3K9me2,H3K9me3,H3K4me3	Yes
chr_18	656239	656620	+	Copia,CoDi1		CG,H3K27me3,H3K9me2,H3K9me3,H3K4me3	Yes
chr_18	658086	658596	+	Copia,CoDi1		CG,H3K27me3,H3K9me2,H3K9me3,H3K4me3	Yes
chr_18	684113	684286	-	Copia,CoDi4		NoMark	No
chr_18	700610	700680	+	SSR	NewTE	H3K9me2,	Yes
chr_18	701103	701532	+	noCat	NewTE	H3K27me3,	No
chr_18	701567	701756	+	Copia,CoDi6		H3K27me3,	No
chr_18	701757	702089	+	noCat,CoDi6		H3K27me3,H3K4me3	Yes
chr_18	702090	702145	+	SSR	NewTE	H3K27me3,H3K4me3	Yes
chr_18	702146	702462	+	SSR	NewTE	H3K27me3,H3K4me3	Yes
chr_19	1	210	+	SSR,SSR		H3K27me3,H3K9me2,H3K9me3,	No
chr_19	211	564	+	HostGene,HostGene		CG,H3K27me3,H3K9me2,H3K9me3,	No
chr_19	565	896	+	noCat	NewTE	CHH,H3K27me3,H3K9me2,H3K9me3,	No
chr_19	897	2177	+	noCat	NewTE	CG,CHH,H3K27me3,H3K9me2,H3K9me3,	No
chr_19	2178	5368	+	HostGene,HostGene		CG,H3K27me3,H3K9me2,H3K9me3,H3K9_14Ac,H3K4me3	No
chr_19	5369	7047	+	HostGene	NewTE	CG,H3K27me3,H3K9me2,H3K9me3,H3K9_14Ac,H3K4me3	No
chr_19	7048	8822	+	noCat	NewTE	CG,H3K27me3,H3K9me2,H3K9me3,H3K9_14Ac,H3K4me3	Yes
chr_19	8823	9208	-	Confused	NewTE	H3K27me3,H3K9me2,H3K9me3,H3K4me3	Yes
chr_19	9209	11683	+	HostGene	NewTE	CG,H3K27me3,H3K9me2,H3K9me3,H3K9_14Ac,H3K4me3	Yes
chr_19	11684	13501	+	noCat	NewTE	CG,H3K27me3,H3K9me2,H3K9me3,H3K9_14Ac,H3K4me3	No
chr_19	13502	15013	+	HostGene,HostGene		CG,H3K27me3,H3K9me2,H3K9me3,H3K9_14Ac,H3K4me3	No
chr_19	15052	15144	+	Copia,CoDi4		CG,H3K9me2,	No
chr_19	15145	15198	+	Copia,CoDi4		H3K9me2,	No
chr_19	54405	54940	-	noCat	NewTE	H3K27me3,H3K9me2,H3K4me3	Yes
chr_19	54941	55093	-	noCat	NewTE	H3K27me3,H3K9me2,	Yes
chr_19	102522	102677	-	HostGene	NewTE	H3K9_14Ac,	Yes
chr_19	103983	106331	+	noCat	NewTE	CG,H3K9me2,H3K9_14Ac,H3K4me3	Yes
chr_19	114092	114371	-	noCat	NewTE	H3K9me2,	Yes
chr_19	155231	155867	+	Confused_withOTHER	NewTE	H3K9me2,H3K4me3	Yes
chr_19	155887	155933	+	Confused_withOTHER	NewTE	H3K9me2,	Yes
chr_19	155934	159338	+	Confused_withOTHER	NewTE	H3K9me2,H3K4me3	Yes
chr_19	164440	164622	+	noCat	NewTE	H3K9me2,H3K9_14Ac,H3K4me3	Yes
chr_19	172354	172686	+	noCat,CoDi6		CG,H3K27me3,H3K9me3,H3K9_14Ac,	No
chr_19	210535	210961	+	TIR_MITE	NewTE	NoMark	No
chr_19	230742	231053	+	Copia,CoDi4		H3K27me3,H3K9me2,	No
chr_19	241979	242090	-	TRIM_LARD	NewTE	H3K9_14Ac,H3K4me3	No
chr_19	244541	245088	-	noCat	NewTE	CG,H3K27me3,H3K9me2,H3K9me3,H3K4me3	No
chr_19	247370	250555	+	Copia,CoDi6		CG,CHG,CHH,H3K27me3,H3K9me2,H3K9me3,H3K4me3	Yes
chr_19	250556	250845	+	Copia	NewTE	H3K27me3,H3K9me2,H3K9me3,H3K4me3	Yes
chr_19	251077	251624	-	noCat	NewTE	CG,H3K27me3,H3K9me2,H3K9me3,H3K9_14Ac,	No
chr_19	284227	284252	+	Copia,Copia		NoMark	No
chr_19	289024	295185	-	Copia,CoDi4		CG,CHG,CHH,H3K27me3,H3K9me2,H3K9me3,H3K4me3	Yes
chr_19	295186	301818	+	Copia,CoDi4		CG,CHH,H3K27me3,H3K9me2,H3K9me3,H3K4me3	Yes
chr_19	301819	302086	-	Copia,CoDi4		CG,H3K27me3,H3K9me2,H3K9me3,	No
chr_19	304149	306676	+	TIR_MITE	NewTE	CG,H3K9_14Ac,H3K4me3	Yes
chr_19	316772	322050	+	Copia,CoDi5		CG,H3K27me3,H3K9me2,H3K9me3,H3K9_14Ac,H3K4me3	Yes
chr_19	365265	365440	+	HostGene	NewTE	CG,H3K9me2,H3K4me3	Yes
chr_19	368851	368983	+	HostGene	NewTE	NoMark	No
chr_19	370893	371040	+	putNAclassII	NewTE	H3K9_14Ac,	No
chr_19	371041	371246	+	MuDR,MuDR		H3K9_14Ac,H3K4me3	No
chr_19	374466	381109	+	Copia,CoDi6		CG,H3K27me3,H3K9me2,H3K9me3,	Yes
chr_19	391640	391825	+	noCat	NewTE	H3K9me2,	Yes
chr_19	401615	401736	-	TRIM_LARD	NewTE	NoMark	No
chr_19	413919	414184	+	Copia,CoDi6		CG,H3K27me3,H3K9me2,H3K9me3,	No
chr_19	414185	414660	+	Copia,CoDi1,CoDi6		CG,H3K27me3,H3K9me2,H3K9me3,	Yes
chr_19	459235	459302	+	SSR	NewTE	NoMark	Yes
chr_19	469369	470065	-	Copia,CoDi3		CG,H3K27me3,H3K9me2,H3K9me3,H3K4me3	No
chr_19	523582	523642	+	putNA_MuDR_withOTHER	NewTE	H3K4me3	No
chr_19	523643	523935	-	MuDR,MuDR		NoMark	No
chr_19	568178	568547	+	Copia,CoDi6		H3K27me3,	No
chr_19	570138	570263	-	HostGene	NewTE	H3K27me3,H3K9me2,H3K9_14Ac,H3K4me3	Yes
chr_19	584700	584722	-	Copia_withOTHER,CoDi5		H3K9me3,H3K9_14Ac,	No
chr_19	584723	584927	-	Copia,CoDi5		H3K9me3,H3K9_14Ac,	No
chr_19	584928	585046	-	noCat	NewTE	H3K9me3,H3K9_14Ac,	No
chr_19	585047	587207	+	noCat,CoDi2		CG,H3K27me3,H3K9me2,H3K9me3,H3K9_14Ac,H3K4me3	Yes
chr_19	585484	586361	-	Copia,CoDi2		CG,H3K27me3,H3K9me2,H3K9me3,H3K4me3	Yes
chr_19	605294	611259	+	Copia,CoDi7		CG,H3K27me3,H3K9me2,H3K9me3,H3K4me3	Yes
chr_19	617418	617488	-	Copia,CoDi4		H3K9_14Ac,	No
chr_19	623646	624476	+	noCat	NewTE	H3K9me2,H3K9_14Ac,H3K4me3	Yes
chr_19	625551	632345	+	Copia,CoDi4		CG,H3K27me3,H3K9me2,H3K9me3,H3K4me3	Yes
chr_19	672810	673444	+	noCat	NewTE	H3K9me3,	No
chr_19	673445	673807	+	noCat	NewTE	CG,H3K27me3,H3K9me2,H3K9me3,	No
chr_19	673823	676758	+	noCat,noCat		CG,H3K27me3,H3K9me2,H3K9me3,H3K9_14Ac,H3K4me3	Yes
chr_19	676759	684445	+	Copia,CoDi2		CG,CHH,H3K27me3,H3K9me2,H3K9me3,	Yes
chr_19	684450	686410	+	Confused	NewTE	H3K27me3,H3K9me2,H3K9me3,	Yes
chr_19	686411	687130	-	noCat	NewTE	CG,CHG,H3K27me3,H3K9me2,H3K9me3,	No
chr_19	687131	687159	+	noCat	NewTE	H3K27me3,H3K9me2,H3K9me3,	No
chr_19	687160	687402	+	noCat,CoDi4		CG,H3K27me3,H3K9me2,H3K9me3,	No
chr_19	687403	690427	+	Copia,CoDi4		CG,H3K27me3,H3K9me2,H3K9me3,	Yes
chr_2	1	267	+	SSR,SSR		H3K9me3,	No
chr_2	268	3940	-	Copia,CoDi4		CG,H3K27me3,H3K9me2,H3K9me3,	Yes
chr_2	3941	4173	-	noCat,CoDi4		H3K27me3,H3K9me2,H3K9me3,	No
chr_2	4174	4490	+	noCat,CoDi4		H3K27me3,H3K9me2,H3K9me3,	No
chr_2	4491	4761	+	Copia,CoDi4		H3K27me3,H3K9me3,	No
chr_2	4793	4886	-	noCat	NewTE	H3K27me3,H3K9me3,	No
chr_2	8546	8677	+	Copia_withOTHER	NewTE	NoMark	No
chr_2	9580	9685	-	Copia_withOTHER	NewTE	H3K9me2,	No
chr_2	9758	10065	+	Copia,CoDi4		H3K9me2,	No
chr_2	57746	57857	+	noCat	NewTE	NoMark	Yes
chr_2	60111	60317	-	Copia,CoDi5		H3K9me3,H3K9_14Ac,	No
chr_2	116980	124431	+	Copia,CoDi3		CG,H3K27me3,H3K9me2,H3K9me3,H3K9_14Ac,H3K4me3	Yes
chr_2	126243	126484	-	Copia,CoDi4		NoMark	No
chr_2	126490	126612	+	Copia,CoDi4		NoMark	No
chr_2	126660	128157	-	putNAclassII,putNAclassII		CG,H3K27me3,H3K9me2,H3K9me3,H3K4me3	Yes
chr_2	132641	133149	+	HostGene	NewTE	H3K9_14Ac,H3K4me3	Yes
chr_2	134373	134881	+	HostGene	NewTE	H3K9_14Ac,H3K4me3	Yes
chr_2	135986	136493	+	HostGene	NewTE	H3K9_14Ac,H3K4me3	Yes
chr_2	137115	137620	+	HostGene	NewTE	H3K9me2,H3K9_14Ac,H3K4me3	Yes
chr_2	174080	176462	+	DIRS	NewTE	H3K27me3,H3K9me2,H3K9me3,H3K4me3	Yes
chr_2	180021	180291	+	DIRS	NewTE	CG,CHH,	No
chr_2	233021	233773	+	Copia,CoDi5		CG,H3K27me3,H3K9me2,H3K9me3,H3K9_14Ac,	Yes
chr_2	233824	233906	+	Copia,CoDi5		CG,H3K27me3,H3K9me3,	Yes
chr_2	280020	280632	-	TIR_MITE	NewTE	H3K27me3,H3K9me2,H3K9_14Ac,	No
chr_2	335200	335884	-	Copia,CoDi2		CG,H3K27me3,H3K9me2,H3K9me3,	No
chr_2	335885	335907	-	Copia,CoDi2		H3K27me3,H3K9me2,H3K9me3,	No
chr_2	337840	337990	+	noCat	NewTE	NoMark	No
chr_2	337991	338368	-	PiggyBac,PiggyBac		CG,	No
chr_2	340278	340962	-	Copia,CoDi2		CG,H3K27me3,H3K9me2,H3K9me3,	No
chr_2	340963	340985	-	Copia,CoDi2		H3K27me3,H3K9me2,H3K9me3,	No
chr_2	342907	343473	+	TIR_MITE	NewTE	NoMark	No
chr_2	372209	373117	-	putNAclassII	NewTE	CHH,H3K27me3,	No
chr_2	373118	373148	-	noCat	NewTE	NoMark	No
chr_2	427815	427988	-	putNAclassII	NewTE	NoMark	No
chr_2	427994	428073	-	noCat	NewTE	CG,H3K27me3,H3K9me2,H3K9me3,	No
chr_2	428074	428314	-	HostGene	NewTE	CG,H3K27me3,H3K9me2,H3K9me3,	No
chr_2	428480	428756	-	putNAclassII	NewTE	CG,CHG,H3K27me3,H3K9me2,H3K9me3,	No
chr_2	428774	428842	+	noCat	NewTE	CG,H3K27me3,H3K9me2,H3K9me3,	No
chr_2	429335	429619	+	putNAclassII	NewTE	CHH,H3K27me3,H3K9me2,	No
chr_2	439054	439997	-	TIR_MITE	NewTE	CG,H3K27me3,H3K9me2,H3K9me3,	No
chr_2	441033	441667	+	noCat	NewTE	CG,CHH,H3K27me3,H3K9me3,	No
chr_2	442333	444418	-	Copia,CoDi3,CoDi6		CG,H3K27me3,H3K9me3,H3K9_14Ac,	Yes
chr_2	443255	443924	-	Copia,CoDi3,CoDi6		CG,H3K9me3,	Yes
chr_2	487416	487557	-	TIR_MITE	NewTE	H3K27me3,H3K9me2,	No
chr_2	487558	487671	-	noCat	NewTE	H3K27me3,H3K9me2,H3K9me3,	No
chr_2	487675	488198	-	Copia,CoDi2		CG,H3K27me3,H3K9me2,H3K9me3,	No
chr_2	488218	488259	-	noCat	NewTE	H3K27me3,H3K9me2,H3K9me3,	Yes
chr_2	488260	488345	+	SSR	NewTE	CHH,H3K27me3,H3K9me2,H3K9me3,	Yes
chr_2	488426	489138	+	HostGene	NewTE	CG,CHG,CHH,H3K27me3,H3K9me2,H3K9me3,	Yes
chr_2	489139	489316	-	TIR_MITE,TIR_MITE		CG,CHH,H3K27me3,H3K9me2,H3K9me3,	Yes
chr_2	490126	490526	-	Copia,CoDi2		CG,CHH,H3K27me3,H3K9me2,H3K9me3,	Yes
chr_2	490527	491062	+	noCat	NewTE	CG,H3K27me3,H3K9me2,H3K9me3,	Yes
chr_2	491833	492423	-	putNA_MuDR	NewTE	CG,H3K27me3,H3K9me2,H3K9me3,	No
chr_2	492424	492605	+	TIR_MITE,TIR_MITE	NewTE	NoMark	No
chr_2	570707	570821	+	putNA_MuDR_withOTHER	NewTE	NoMark	No
chr_2	593054	593427	+	HostGene	NewTE	NoMark	No
chr_2	608675	609626	+	TIR_MITE	NewTE	H3K27me3,H3K9me2,H3K9_14Ac,	No
chr_2	633359	634235	-	Copia,CoDi4		CG,H3K27me3,H3K9me2,H3K9me3,H3K4me3	No
chr_2	676419	676612	+	noCat	NewTE	H3K4me3	No
chr_2	678889	679759	+	HostGene	NewTE	CG,H3K27me3,	No
chr_2	693704	693725	+	Copia_withOTHER	NewTE	NoMark	No
chr_2	693726	693919	+	noCat	NewTE	NoMark	No
chr_2	693945	694041	+	noCat	NewTE	NoMark	No
chr_2	694454	695207	-	TIR_MITE	NewTE	H3K9me2,	No
chr_2	694707	694771	+	SSR	NewTE	H3K9me2,	No
chr_2	694793	694838	+	SSR	NewTE	H3K9me2,	No
chr_2	694839	694966	-	noCat	NewTE	H3K9me2,	No
chr_2	695303	695424	-	Copia_withOTHER	NewTE	NoMark	No
chr_2	706380	706544	-	putNAclassII	NewTE	H3K9_14Ac,H3K4me3	No
chr_2	820007	820524	-	HostGene	NewTE	CG,H3K27me3,H3K4me3	No
chr_2	836925	837587	-	noCat,CoDi7		CG,H3K27me3,H3K9me2,H3K9_14Ac,	No
chr_2	837142	837522	-	Copia,CoDi7		CG,H3K27me3,H3K9me2,	No
chr_2	934299	934326	-	Copia	NewTE	H3K27me3,H3K9me2,H3K9me3,	No
chr_2	934327	939965	+	Copia,CoDi4		CG,CHH,H3K27me3,H3K9me2,H3K9me3,	Yes
chr_2	939966	940424	+	Copia,CoDi1		CG,H3K27me3,H3K9me2,H3K9me3,	Yes
chr_2	940425	941292	+	Copia,CoDi4,CoDi1		CG,H3K27me3,H3K9me2,H3K9me3,H3K9_14Ac,	Yes
chr_2	955311	955428	+	Copia_withOTHER	NewTE	H3K9me2,	No
chr_2	955905	956148	+	Copia,CoDi5		H3K9me2,	No
chr_2	956855	956964	-	noCat	NewTE	H3K27me3,H3K9me2,	No
chr_2	981872	982028	-	Copia,CoDi4		NoMark	No
chr_2	983242	983602	-	HostGene	NewTE	H3K9me2,	Yes
chr_2	1011477	1011850	-	noCat	NewTE	CG,	No
chr_2	1016749	1016843	+	MuDR,MuDR		NoMark	No
chr_2	1022260	1022422	+	Copia,CoDi7		H3K27me3,H3K9me2,H3K9me3,	No
chr_2	1022425	1023571	+	Copia,CoDi1,CoDi4		CG,H3K27me3,H3K9me2,H3K9me3,	No
chr_2	1023572	1024786	-	Copia,CoDi1		CG,H3K27me3,H3K9me2,H3K9me3,	No
chr_2	1035766	1037515	+	Copia,CoDi4		CG,CHH,H3K27me3,H3K9me2,H3K9me3,H3K9_14Ac,H3K4me3	Yes
chr_2	1037270	1037446	-	TIR_MITE	NewTE	H3K27me3,H3K9me2,H3K9me3,H3K9_14Ac,	No
chr_2	1052187	1052339	+	Copia	NewTE	NoMark	No
chr_2	1054311	1054484	+	Copia,CoDi3		H3K9me2,	No
chr_2	1054487	1054585	-	Copia,CoDi3		H3K9me2,	No
chr_2	1057065	1057202	+	TRIM_LARD	NewTE	H3K9me2,	No
chr_2	1082280	1082464	-	Copia,CoDi4		H3K9_14Ac,	No
chr_2	1084933	1085296	+	Copia,CoDi4		H3K9_14Ac,	No
chr_2	1098169	1098269	+	noCat	NewTE	NoMark	No
chr_2	1098270	1098370	+	noCat	NewTE	NoMark	No
chr_2	1098371	1098411	+	noCat	NewTE	H3K9_14Ac,	No
chr_2	1152590	1152916	+	HostGene	NewTE	H3K9_14Ac,H3K4me3	No
chr_2	1166234	1166668	+	Copia,CoDi6		H3K9_14Ac,	No
chr_2	1237820	1237991	+	Copia,CoDi4		NoMark	No
chr_2	1256617	1256680	+	Copia,CoDi4		NoMark	No
chr_2	1256690	1256741	+	noCat	NewTE	NoMark	No
chr_2	1256810	1256901	+	TIR_MITE,TIR_MITE,TIR_MITE,TIR_MITE		NoMark	No
chr_2	1256902	1257554	+	Copia,CoDi4		NoMark	No
chr_2	1356153	1356403	-	putNA_MuDR	NewTE	NoMark	No
chr_2	1379250	1380031	-	putNA_MuDR	NewTE	H3K27me3,H3K9me2,H3K9me3,	Yes
chr_2	1379304	1379382	-	MuDR_withOTHER	NewTE	NoMark	Yes
chr_2	1380032	1380143	-	putNA_MuDR	NewTE	H3K27me3,H3K9me2,H3K9me3,	Yes
chr_2	1380144	1380295	-	putNA_MuDR	NewTE	H3K27me3,H3K9me2,H3K9me3,	Yes
chr_2	1385415	1385446	-	noCat	NewTE	H3K4me3	Yes
chr_2	1412713	1412868	+	HostGene	NewTE	NoMark	No
chr_2	1449642	1450079	-	Copia,CoDi6		NoMark	No
chr_2	1450080	1450104	+	Copia	NewTE	NoMark	No
chr_2	1464037	1464382	-	Copia,CoDi6		CG,	No
chr_2	1477840	1478944	+	Copia,CoDi2		CG,H3K27me3,H3K9me2,H3K9me3,	No
chr_2	1478971	1479046	+	SSR	NewTE	H3K27me3,H3K9me2,H3K9me3,	No
chr_2	1479284	1479594	+	noCat	NewTE	H3K27me3,H3K9me2,H3K9me3,H3K9_14Ac,H3K4me3	No
chr_2	1480286	1480403	+	Copia_withOTHER	NewTE	CG,H3K27me3,H3K9me2,H3K9me3,	No
chr_2	1480417	1480707	-	Copia,CoDi5		CG,H3K27me3,H3K9me2,H3K9me3,	No
chr_2	1497282	1497954	-	Copia,CoDi5		CG,H3K27me3,H3K9me2,H3K9me3,	No
chr_20	1	277	+	SSR,SSR		CHH,H3K9me3,	No
chr_20	278	1262	-	noCat,noCat		CG,CHG,H3K27me3,H3K9me2,H3K9me3,	No
chr_20	1263	1376	+	HostGene	NewTE	H3K27me3,H3K9me2,H3K9me3,	No
chr_20	1377	1895	-	Copia,CoDi4		CG,H3K27me3,H3K9me2,H3K9me3,H3K4me3	No
chr_20	1896	3626	-	noCat,noCat		CG,H3K27me3,H3K9me2,H3K9me3,H3K9_14Ac,H3K4me3	No
chr_20	3627	3893	+	HostGene	NewTE	H3K27me3,H3K9me2,	No
chr_20	3894	3933	-	noCat	NewTE	H3K27me3,H3K9me2,	No
chr_20	3934	4672	+	Copia,CoDi2		CG,H3K27me3,H3K9me2,H3K9me3,	No
chr_20	4677	11294	+	Copia,CoDi4		CG,H3K27me3,H3K9me2,H3K9me3,H3K4me3	Yes
chr_20	5233	5520	-	putNAclassII	NewTE	NoMark	No
chr_20	10585	11034	+	Copia,CoDi4		CG,H3K27me3,H3K9me2,H3K9me3,	Yes
chr_20	11295	17435	-	Copia,CoDi4,CoDi1,CoDi2		CG,CHH,H3K27me3,H3K9me2,H3K9me3,	Yes
chr_20	13756	14626	-	HostGene	NewTE	CG,H3K27me3,H3K9me2,H3K9me3,	Yes
chr_20	17436	17496	+	Copia,CoDi2		H3K27me3,H3K9me3,	No
chr_20	17793	18845	+	Copia,CoDi2		CG,H3K27me3,H3K9me3,	No
chr_20	18853	19867	+	noCat	NewTE	CG,H3K27me3,H3K9me3,H3K9_14Ac,	Yes
chr_20	20131	22021	-	Copia,CoDi5		CG,H3K27me3,H3K9me2,H3K9me3,H3K9_14Ac,H3K4me3	Yes
chr_20	22022	22083	-	HostGene	NewTE	H3K27me3,H3K9me2,H3K9me3,	Yes
chr_20	22084	22246	+	Copia,CoDi1		CG,H3K27me3,H3K9me2,H3K9me3,	Yes
chr_20	22247	24377	-	Copia,CoDi1,CoDi5		CG,H3K27me3,H3K9me2,H3K9me3,	Yes
chr_20	24378	24406	-	Copia_withOTHER	NewTE	H3K27me3,H3K9me3,	Yes
chr_20	86643	86707	-	noCat,noCat		H3K9_14Ac,	No
chr_20	158002	158168	-	MuDR	NewTE	NoMark	No
chr_20	158193	158342	-	Copia,CoDi4		NoMark	No
chr_20	158405	158491	-	Copia,CoDi7		H3K27me3,	No
chr_20	158956	159067	-	noCat	NewTE	H3K27me3,H3K9me2,	No
chr_20	174095	177071	-	Copia,CoDi1,CoDi6,CoDi2		CG,H3K27me3,H3K9me2,H3K9me3,	Yes
chr_20	175230	175699	+	Copia,CoDi1,CoDi6		CG,H3K27me3,H3K9me2,H3K9me3,	Yes
chr_20	175901	176777	-	Copia,CoDi6,CoDi2		CG,H3K27me3,H3K9me2,H3K9me3,	No
chr_20	240202	240390	-	Copia,CoDi3		NoMark	No
chr_20	260898	261019	+	SINE	NewTE	NoMark	No
chr_20	265658	266157	+	HostGene	NewTE	H3K9_14Ac,H3K4me3	Yes
chr_20	314176	314333	+	putNA_MuDR	NewTE	NoMark	No
chr_20	317685	318346	-	Copia,CoDi2		CG,CHG,H3K27me3,H3K9me2,H3K9me3,	No
chr_20	318347	318388	+	Copia	NewTE	CG,H3K27me3,H3K9me2,H3K9me3,	No
chr_20	318389	318708	+	PiggyBac,PiggyBac		H3K27me3,H3K9me2,H3K9me3,	No
chr_20	318835	319045	+	putNA_MuDR	NewTE	H3K27me3,	No
chr_20	333652	334044	-	Copia,CoDi6		H3K9_14Ac,	No
chr_20	366350	366401	-	Copia,CoDi5		NoMark	No
chr_20	367732	367831	+	Copia,CoDi6		H3K9_14Ac,	Yes
chr_20	377498	377978	+	Copia,CoDi6		CG,H3K27me3,H3K9me2,H3K9me3,	No
chr_20	383977	384016	+	Copia	NewTE	H3K9me2,	Yes
chr_20	396944	397108	+	TIR_MITE	NewTE	H3K9me2,	No
chr_20	397109	397286	+	TIR_MITE,TIR_MITE		H3K9me2,	No
chr_20	397287	397398	-	MuDR,MuDR		H3K9me2,	No
chr_20	397314	397359	+	noCat,noCat		H3K9me2,	No
chr_20	397428	398144	+	noCat	NewTE	H3K27me3,H3K9me2,	No
chr_20	398278	401668	+	TIR_MITE	NewTE	H3K27me3,H3K9me2,	Yes
chr_20	398937	398999	-	noCat	NewTE	H3K27me3,H3K9me2,	Yes
chr_20	401301	401478	-	noCat	NewTE	H3K27me3,	No
chr_20	404277	404346	+	Copia_withOTHER	NewTE	NoMark	No
chr_20	404354	404515	-	noCat	NewTE	NoMark	No
chr_20	404540	404713	-	noCat	NewTE	NoMark	No
chr_20	404714	404735	-	Copia_withOTHER	NewTE	NoMark	No
chr_20	404828	411580	+	Copia,CoDi4		CG,CHH,H3K27me3,H3K9me2,H3K9me3,H3K4me3	Yes
chr_20	413409	413864	-	noCat	NewTE	CG,H3K9me2,	No
chr_20	422066	422364	-	putNA_MuDR_withOTHER,putNA_MuDR_withOTHER		H3K9me2,	No
chr_20	422365	423225	-	MuDR,MuDR		CG,H3K27me3,H3K9me2,	No
chr_20	423342	424688	-	putNA_MuDR_withOTHER	NewTE	CG,H3K27me3,H3K9me2,	No
chr_20	424689	424713	+	HostGene	NewTE	NoMark	No
chr_20	458736	460049	-	noCat	NewTE	CG,H3K27me3,H3K9me2,H3K9me3,H3K4me3	No
chr_20	460050	460272	+	noCat	NewTE	CG,H3K9me3,	No
chr_20	478427	479070	-	noCat	NewTE	H3K9me2,H3K9_14Ac,H3K4me3	Yes
chr_20	480341	480708	+	noCat	NewTE	H3K9me2,H3K9me3,H3K9_14Ac,H3K4me3	Yes
chr_20	480832	481330	+	noCat	NewTE	H3K9me2,H3K4me3	Yes
chr_20	481490	481552	-	noCat	NewTE	NoMark	Yes
chr_20	534065	534230	-	TIR_MITE	NewTE	H3K27me3,H3K9me2,	No
chr_20	534231	534406	+	TIR_MITE,TIR_MITE		H3K27me3,H3K9me2,	No
chr_20	534407	534433	-	MuDR,MuDR		H3K27me3,H3K9me2,	No
chr_20	534434	535255	+	noCat,noCat		H3K27me3,H3K9me2,H3K4me3	Yes
chr_20	535257	535451	-	TIR_MITE	NewTE	H3K27me3,	Yes
chr_20	572083	572181	-	noCat,noCat		H3K9me2,H3K9me3,	Yes
chr_20	638517	638643	-	noCat	NewTE	CG,H3K27me3,H3K9me2,H3K9me3,H3K9_14Ac,H3K4me3	No
chr_20	638688	643965	+	Copia,CoDi5		CG,H3K27me3,H3K9me2,H3K9me3,H3K9_14Ac,H3K4me3	Yes
chr_20	643977	644102	-	noCat	NewTE	H3K27me3,H3K9me2,H3K9me3,H3K9_14Ac,H3K4me3	No
chr_20	644163	644254	-	noCat	NewTE	H3K9_14Ac,H3K4me3	No
chr_20	644782	645053	-	MuDR_withOTHER,MuDR_withOTHER		H3K9_14Ac,	Yes
chr_20	645575	645629	+	SSR	NewTE	H3K9_14Ac,H3K4me3	No
chr_20	645731	645785	+	SSR	NewTE	H3K9_14Ac,H3K4me3	No
chr_20	645807	645863	+	SSR	NewTE	H3K9me3,H3K9_14Ac,H3K4me3	No
chr_20	645885	645941	+	SSR	NewTE	H3K9me3,H3K9_14Ac,H3K4me3	No
chr_20	645951	646012	+	noCat	NewTE	H3K9me3,H3K9_14Ac,H3K4me3	No
chr_20	646034	646086	+	noCat	NewTE	H3K9me3,H3K9_14Ac,H3K4me3	No
chr_20	646106	646251	+	noCat	NewTE	H3K9me3,H3K9_14Ac,H3K4me3	No
chr_20	646268	651551	-	Copia,CoDi5		CG,CHH,H3K27me3,H3K9me2,H3K9me3,H3K9_14Ac,H3K4me3	Yes
chr_20	651578	651702	+	noCat	NewTE	H3K27me3,H3K9me2,H3K9me3,H3K9_14Ac,	No
chr_20	676215	679604	+	noCat	NewTE	CG,CHG,H3K27me3,H3K9me2,H3K9me3,H3K9_14Ac,H3K4me3	Yes
chr_20	679605	679759	+	Copia,CoDi3		H3K27me3,H3K9me2,H3K9me3,	No
chr_20	679760	683011	+	Copia,CoDi3,CoDi4		CG,CHH,H3K27me3,H3K9me2,H3K9me3,H3K4me3	Yes
chr_21	1	283	+	SSR,SSR		H3K27me3,	No
chr_21	284	362	-	noCat	NewTE	H3K27me3,	No
chr_21	522	1097	+	Copia,CoDi4		CG,H3K27me3,H3K9me2,	No
chr_21	1098	1340	+	noCat	NewTE	H3K27me3,H3K9me2,	No
chr_21	1846	2939	-	HostGene	NewTE	H3K9me2,H3K4me3	Yes
chr_21	3949	6717	+	PiggyBac,PiggyBac		CG,H3K27me3,H3K9me2,H3K9me3,	Yes
chr_21	11062	11331	+	HostGene	NewTE	H3K9me2,H3K9_14Ac,H3K4me3	Yes
chr_21	11781	12890	-	noCat	NewTE	H3K9me2,	Yes
chr_21	26086	26237	+	HostGene	NewTE	NoMark	No
chr_21	93776	94045	+	Copia,CoDi6		CG,H3K27me3,	No
chr_21	98669	98961	+	TIR_MITE	NewTE	H3K9me2,H3K9_14Ac,H3K4me3	Yes
chr_21	130324	130515	+	TIR_MITE	NewTE	NoMark	Yes
chr_21	140693	141002	+	Copia,CoDi5		NoMark	No
chr_21	154176	154771	-	TIR_MITE	NewTE	H3K27me3,H3K9me2,	No
chr_21	154975	155202	-	putNA_MuDR	NewTE	NoMark	Yes
chr_21	156024	156470	-	MuDR,MuDR		NoMark	Yes
chr_21	156506	156569	+	putNA_MuDR	NewTE	NoMark	No
chr_21	156570	156771	-	putNA_MuDR	NewTE	NoMark	No
chr_21	163987	164614	+	putNA_MuDR,putNA_MuDR		H3K27me3,H3K9me2,H3K9_14Ac,	No
chr_21	165305	165444	-	Copia,CoDi3		H3K27me3,H3K9me2,	No
chr_21	235810	236403	-	TIR_MITE	NewTE	NoMark	Yes
chr_21	258433	258794	-	PiggyBac,PiggyBac		H3K9_14Ac,H3K4me3	Yes
chr_21	261278	261848	-	MuDR,MuDR		NoMark	No
chr_21	265856	266023	+	MuDR	NewTE	NoMark	No
chr_21	266024	266066	+	putNA_MuDR	NewTE	NoMark	No
chr_21	266910	266951	-	Crypton	NewTE	H3K27me3,H3K9me2,	Yes
chr_21	269365	269982	+	TIR_MITE	NewTE	NoMark	No
chr_21	273147	273461	+	Copia	NewTE	NoMark	No
chr_21	316344	316472	+	HostGene	NewTE	H3K9me2,	Yes
[truncated: 1,707 more rows]
