# Supplementary material for: Integrative analysis of large scale transcriptome data draws a comprehensive landscape of Phaeodactylum tricornutum genome and evolutionary origin of diatoms
Source: Sci Rep. 2018 Mar 19;8:4834. doi: 10.1038/s41598-018-23106-x (PMC5859163; doi:10.1038/s41598-018-23106-x)
Supplement: Supplementary file 12 — Table S9 [file 41598_2018_23106_MOESM12_ESM.xlsx]

## Sheet: Phatr3_MappingSummary-Illumina
Table S9: Illumina RNAseq libraries used for Phatr3 annotations. The 17 libraries used for analyzing alternate splicing are marked in green.
ID	FILE	PAIRED	description	Mapping percentage	BioSample Accessions
1AEARLY	1AEARLY-PE-IL1-1_ATCACG_L002_R1_filtered.fastq	1	WT_earlyA_R1	56.91	SAMN06350641
1AEARLY	1AEARLY-PE-IL1-1_ATCACG_L002_R2_filtered.fastq	1	WT_earlyA_R2
1ALATE	1ALATE-PE-IL3-1_TTAGGC_L002_R1_filtered.fastq	1	WT_lateA_R1	71	SAMN06350643
1ALATE	1ALATE-PE-IL3-1_TTAGGC_L002_R2_filtered.fastq	1	WT_lateA_R2
1BEARLY	1BEARLY-PE-IL2-1_CGATGT_L002_R1_filtered.fastq	1	WT_earlyB_R1	78.8	SAMN06350642
1BEARLY	1BEARLY-PE-IL2-1_CGATGT_L002_R2_filtered.fastq	1	WT_earlyB_R2
1BLATE	1BLATE-PE-IL4-1_TGACCA_L002_R1_filtered.fastq	1	WT_lateB_R1	76.11	SAMN06350644
1BLATE	1BLATE-PE-IL4-1_TGACCA_L002_R2_filtered.fastq	1	WT_lateB_R2
C5AEARLY	C5AEARLY-PE-IL5-1_ACAGTG_L002_R1_filtered.fastq	1	C5_earlyA_R1	67.49	SAMN06350645
C5AEARLY	C5AEARLY-PE-IL5-1_ACAGTG_L002_R2_filtered.fastq	1	C5_earlyA_R2
C5ALATE	C5ALATE-PE-IL7-1_CAGATC_L002_R1_filtered.fastq	1	C5_lateA_R1	88.86	SAMN06350647
C5ALATE	C5ALATE-PE-IL7-1_CAGATC_L002_R2_filtered.fastq	1	C5_lateA_R2
C5BEARLY	C5BEARLY-PE-IL6-1_GCCAAT_L002_R1_filtered.fastq	1	C5_earlyB_R1	67.58	SAMN06350646
C5BEARLY	C5BEARLY-PE-IL6-1_GCCAAT_L002_R2_filtered.fastq	1	C5_earlyB_R2
C5BLATE	C5BLATE-PE-IL8-1_ACTTGA_L002_R1_filtered.fastq	1	C5_lateB_R1	88.64	SAMN06350648
C5BLATE	C5BLATE-PE-IL8-1_ACTTGA_L002_R2_filtered.fastq	1	C5_lateB_R2
C9AEARLY	C9AEARLY-PE-IL9-1_GATCAG_L002_R1_filtered.fastq	1	C9_earlyA_R1	92.32	SAMN06350649
C9AEARLY	C9AEARLY-PE-IL9-1_GATCAG_L002_R2_filtered.fastq	1	C9_earlyA_R2
C9ALATE	C9ALATE-PE-IL11-1_GGCTAC_L002_R1_filtered.fastq	1	C9_lateA_R1	91.07	SAMN06350651
C9ALATE	C9ALATE-PE-IL11-1_GGCTAC_L002_R2_filtered.fastq	1	C9_lateA_R2
C9BEARLY	C9BEARLY-PE-IL10-1_TAGCTT_L002_R1_filtered.fastq	1	C9_earlyB_R1	87.74	SAMN06350650
C9BEARLY	C9BEARLY-PE-IL10-1_TAGCTT_L002_R2_filtered.fastq	1	C9_earlyB_R2
C9BLATE	C9BLATE-PE-IL12-1_CTTGTA_L002_R1_filtered.fastq	1	C9_lateB_R1	80.52	SAMN06350652
C9BLATE	C9BLATE-PE-IL12-1_CTTGTA_L002_R2_filtered.fastq	1	C9_lateB_R2
T15NH4A	T15NH4A-PE-IL7-1_CAGATC_L004_R1_filtered.fastq	1	T15min_NH4A_R1	94.06	SAMN04488984
T15NH4A	T15NH4A-PE-IL7-1_CAGATC_L004_R2_filtered.fastq	1	T15min_NH4A_R2
T15NH4B	T15NH4B-PE-IL7-1_CAGATC_L007_R1_filtered.fastq	1	T15min_NH4B_R1	92.89	SAMN04488999
T15NH4B	T15NH4B-PE-IL7-1_CAGATC_L007_R2_filtered.fastq	1	T15min_NH4B_R2
T45NH4A	T45NH4A-PE-IL11-1_GGCTAC_L004_R1_filtered.fastq	1	T45min_NH4A_R1	95.28	SAMN04488988
T45NH4A	T45NH4A-PE-IL11-1_GGCTAC_L004_R2_filtered.fastq	1	T45min_NH4A_R2
T45NH4B	T45NH4B-PE-IL11-1_GGCTAC_L007_R1_filtered.fastq	1	T45min_NH4B_R1	95.56	SAMN04489003
T45NH4B	T45NH4B-PE-IL11-1_GGCTAC_L007_R2_filtered.fastq	1	T45min_NH4B_R2
NH4A	NH4A-PE-IL1-1_ATCACG_L004_R1_filtered.fastq	1	NH4A_exp_R1	94.82	SAMN04488978
NH4A	NH4A-PE-IL1-1_ATCACG_L004_R2_filtered.fastq	1	NH4A_exp_R2
NH4B	NH4B-PE-IL1-1_ATCACG_L007_R1_filtered.fastq	1	NH4B_exp_R1	94.82	SAMN04488993
NH4B	NH4B-PE-IL1-1_ATCACG_L007_R2_filtered.fastq	1	NH4B_exp_R2
TENDNH4A	TENDNH4A-PE-IL28-1_CACCGG_L004_R1_filtered.fastq	1	T18hrs_NH4A_R1	95.37	SAMN04488992
TENDNH4A	TENDNH4A-PE-IL28-1_CACCGG_L004_R2_filtered.fastq	1	T18hrs_NH4A_R2
TENDNH4B	TENDNH4B-PE-IL28-1_CACCGG_L007_R1_filtered.fastq	1	T18hrs_NH4B_R1	95.41	SAMN04489007
TENDNH4B	TENDNH4B-PE-IL28-1_CACCGG_L007_R2_filtered.fastq	1	T18hrs_NH4B_R2
NO3SPIKEA	NO3SPIKEA-PE-IL3-1_TTAGGC_L004_R1_filtered.fastq	1	NO3A_spike_2hrs_R1	93.71	SAMN04488980
NO3SPIKEA	NO3SPIKEA-PE-IL3-1_TTAGGC_L004_R2_filtered.fastq	1	NO3A_spike_2hrs_R2
NO3SPIKEB	NO3SPIKEB-PE-IL3-1_TTAGGC_L007_R1_filtered.fastq	1	NO3B_spike_2hrs_R1	94.61	SAMN04488995
NO3SPIKEB	NO3SPIKEB-PE-IL3-1_TTAGGC_L007_R2_filtered.fastq	1	NO3B_spike_2hrs_R2
T15NFREEA	T15NFREEA-PE-IL4-1_TGACCA_L004_R1_filtered.fastq	1	T15min_NfreeA_R1	94.88	SAMN04488981
T15NFREEA	T15NFREEA-PE-IL4-1_TGACCA_L004_R2_filtered.fastq	1	T15min_NfreeA_R2
T15NFREEB	T15NFREEB-PE-IL4-1_TGACCA_L007_R1_filtered.fastq	1	T15min_NfreeB_R1	95.77	SAMN04488996
T15NFREEB	T15NFREEB-PE-IL4-1_TGACCA_L007_R2_filtered.fastq	1	T15min_NfreeB_R2
T45NFREEA	T45NFREEA-PE-IL8-1_ACTTGA_L004_R1_filtered.fastq	1	T45min_NfreeA_R1	96.14	SAMN04488985
T45NFREEA	T45NFREEA-PE-IL8-1_ACTTGA_L004_R2_filtered.fastq	1	T45min_NfreeA_R2
T45NFREEB	T45NFREEB-PE-IL8-1_ACTTGA_L007_R1_filtered.fastq	1	T45min_NfreeB_R1	95.73	SAMN04489000
T45NFREEB	T45NFREEB-PE-IL8-1_ACTTGA_L007_R2_filtered.fastq	1	T45min_NfreeB_R2
NFREEA	NFREEA-PE-IL2-1_CGATGT_L004_R1_filtered.fastq	1	NfreeA_90min_R1	95.2	SAMN04488979
NFREEA	NFREEA-PE-IL2-1_CGATGT_L004_R2_filtered.fastq	1	NfreeA_90min_R2
NFREEB	NFREEB-PE-IL2-1_CGATGT_L007_R1_filtered.fastq	1	NfreeB_90min_R1	95.35	SAMN04488994
NFREEB	NFREEB-PE-IL2-1_CGATGT_L007_R2_filtered.fastq	1	NfreeB_90min_R2
TENDNFREEA	TENDNFREEA-PE-IL12-1_CTTGTA_L004_R1_filtered.fastq	1	T18hrs_NfreeA_R1	95.29	SAMN04488989
TENDNFREEA	TENDNFREEA-PE-IL12-1_CTTGTA_L004_R2_filtered.fastq	1	T18hrs_NfreeA_R2
TENDNFREEB	TENDNFREEB-PE-IL12-1_CTTGTA_L007_R1_filtered.fastq	1	T18hrs_NfreeB_R1	95.46	SAMN04489004
TENDNFREEB	TENDNFREEB-PE-IL12-1_CTTGTA_L007_R2_filtered.fastq	1	T18hrs_NfreeB_R2
T15NO2A	T15NO2A-PE-IL6-1_GCCAAT_L004_R1_filtered.fastq	1	T15min_NO2A_R1	94.41	SAMN04488983
T15NO2A	T15NO2A-PE-IL6-1_GCCAAT_L004_R2_filtered.fastq	1	T15min_NO2A_R2
T15NO2B	T15NO2B-PE-IL6-1_GCCAAT_L007_R1_filtered.fastq	1	T15min_NO2B_R1	94.21	SAMN04488998
T15NO2B	T15NO2B-PE-IL6-1_GCCAAT_L007_R2_filtered.fastq	1	T15min_NO2B_R2
T45NO2A	T45NO2A-PE-IL10-1_TAGCTT_L004_R1_filtered.fastq	1	T45min_NO2A_R1	95.32	SAMN04488987
T45NO2A	T45NO2A-PE-IL10-1_TAGCTT_L004_R2_filtered.fastq	1	T45min_NO2A_R2
T45NO2B	T45NO2B-PE-IL10-1_TAGCTT_L007_R1_filtered.fastq	1	T45min_NO2B_R1	96.01	SAMN04489002
T45NO2B	T45NO2B-PE-IL10-1_TAGCTT_L007_R2_filtered.fastq	1	T45min_NO2B_R2
TENDNO2A	TENDNO2A-PE-IL27-1_TATAAT_L004_R1_filtered.fastq	1	T18hrs_NO2A_R1	95.19	SAMN04488991
TENDNO2A	TENDNO2A-PE-IL27-1_TATAAT_L004_R2_filtered.fastq	1	T18hrs_NO2A_R2
TENDNO2B	TENDNO2B-PE-IL27-1_TATAAT_L007_R1_filtered.fastq	1	T18hrs_NO2B_R1	95.27	SAMN04489006
TENDNO2B	TENDNO2B-PE-IL27-1_TATAAT_L007_R2_filtered.fastq	1	T18hrs_NO2B_R2
T15NO3A	T15NO3A-PE-IL5-1_ACAGTG_L004_R1_filtered.fastq	1	T15min_NO3A_R1	94.91	SAMN04488982
T15NO3A	T15NO3A-PE-IL5-1_ACAGTG_L004_R2_filtered.fastq	1	T15min_NO3A_R2
T15NO3B	T15NO3B-PE-IL5-1_ACAGTG_L007_R1_filtered.fastq	1	T15min_NO3B_R1	94.7	SAMN04488997
T15NO3B	T15NO3B-PE-IL5-1_ACAGTG_L007_R2_filtered.fastq	1	T15min_NO3B_R2
T45NO3A	T45NO3A-PE-IL9-1_GATCAG_L004_R1_filtered.fastq	1	T45min_NO3A_R1	96.26	SAMN04488986
T45NO3A	T45NO3A-PE-IL9-1_GATCAG_L004_R2_filtered.fastq	1	T45min_NO3A_R2
T45NO3B	T45NO3B-PE-IL9-1_GATCAG_L007_R1_filtered.fastq	1	T45min_NO3B_R1	96.02	SAMN04489001
T45NO3B	T45NO3B-PE-IL9-1_GATCAG_L007_R2_filtered.fastq	1	T45min_NO3B_R2
TENDNO3A	TENDNO3A-PE-IL26-1_ACTGAT_L004_R1_filtered.fastq	1	T18hrs_NO3A_R1	95.33	SAMN04488990
TENDNO3A	TENDNO3A-PE-IL26-1_ACTGAT_L004_R2_filtered.fastq	1	T18hrs_NO3A_R2
TENDNO3B	TENDNO3B-PE-IL26-1_ACTGAT_L007_R1_filtered.fastq	1	T18hrs_NO3A_R1	95.04	SAMN04489005
TENDNO3B	TENDNO3B-PE-IL26-1_ACTGAT_L007_R2_filtered.fastq	1	T18hrs_NO3A_R2

## Sheet: SoLiD RNAseq libraries
Table S1: SoLiD RNAseq libraries used for Phatr3 annotations.
*sample_name	sample_title	bioproject_accession	*organism	*sample_type	unique attribute
070810_300_10	HighFe_10AM(b)_rep2	PRJNA310815	Phaeodactylum tricornutum	cell culture	HighFe_10AM(b)_rep2
052210_300_10	HighFe_10AM(b)_rep3	PRJNA310815	Phaeodactylum tricornutum	cell culture	HighFe_10AM(b)_rep3
061210_300_10	HighFe_10AM_rep1	PRJNA310815	Phaeodactylum tricornutum	cell culture	HighFe_10AM_rep1
070710_300_10	HighFe_10AM_rep2	PRJNA310815	Phaeodactylum tricornutum	cell culture	HighFe_10AM_rep2
052110_300_10	HighFe_10AM_rep3	PRJNA310815	Phaeodactylum tricornutum	cell culture	HighFe_10AM_rep3
061110_300_22	HighFe_10PM_rep1	PRJNA310815	Phaeodactylum tricornutum	cell culture	HighFe_10PM_rep1
707010_300_22	HighFe_10PM_rep2	PRJNA310815	Phaeodactylum tricornutum	cell culture	HighFe_10PM_rep2
052110_300_22	HighFe_10PM_rep3	PRJNA310815	Phaeodactylum tricornutum	cell culture	HighFe_10PM_rep3
061210_300_02	HighFe_2AM_rep1	PRJNA310815	Phaeodactylum tricornutum	cell culture	HighFe_2AM_rep1
070810_300_02	HighFe_2AM_rep2	PRJNA310815	Phaeodactylum tricornutum	cell culture	HighFe_2AM_rep2
052210_300_02	HighFe_2AM_rep3	PRJNA310815	Phaeodactylum tricornutum	cell culture	HighFe_2AM_rep3
061210_300_14	HighFe_2PM(b)_rep1	PRJNA310815	Phaeodactylum tricornutum	cell culture	HighFe_2PM(b)_rep1
061110_300_14	HighFe_2PM_rep1	PRJNA310815	Phaeodactylum tricornutum	cell culture	HighFe_2PM_rep1
070710_300_14	HighFe_2PM_rep2	PRJNA310815	Phaeodactylum tricornutum	cell culture	HighFe_2PM_rep2
052110_300_14	HighFe_2PM_rep3	PRJNA310815	Phaeodactylum tricornutum	cell culture	HighFe_2PM_rep3
061210_300_06	HighFe_6AM_rep1	PRJNA310815	Phaeodactylum tricornutum	cell culture	HighFe_6AM_rep1
070810_300_06	HighFe_6AM_rep2	PRJNA310815	Phaeodactylum tricornutum	cell culture	HighFe_6AM_rep2
052210_300_06	HighFe_6AM_rep3	PRJNA310815	Phaeodactylum tricornutum	cell culture	HighFe_6AM_rep3
061110_300_18	HighFe_6PM_rep1	PRJNA310815	Phaeodactylum tricornutum	cell culture	HighFe_6PM_rep1
070710_300_18	HighFe_6PM_rep2	PRJNA310815	Phaeodactylum tricornutum	cell culture	HighFe_6PM_rep2
052110_300_18	HighFe_6PM_rep3	PRJNA310815	Phaeodactylum tricornutum	cell culture	HighFe_6PM_rep3
070810_15_10	LowFe_10AM(b)_rep2	PRJNA310815	Phaeodactylum tricornutum	cell culture	LowFe_10AM(b)_rep2
061210_15_10	LowFe_10AM_rep1	PRJNA310815	Phaeodactylum tricornutum	cell culture	LowFe_10AM_rep1
070710_15_10	LowFe_10AM_rep2	PRJNA310815	Phaeodactylum tricornutum	cell culture	LowFe_10AM_rep2
061110_15_22	LowFe_10PM_rep1	PRJNA310815	Phaeodactylum tricornutum	cell culture	LowFe_10PM_rep1
070710_15_22	LowFe_10PM_rep2	PRJNA310815	Phaeodactylum tricornutum	cell culture	LowFe_10PM_rep2
061210_15_02	LowFe_2AM_rep1	PRJNA310815	Phaeodactylum tricornutum	cell culture	LowFe_2AM_rep1
070810_15_02	LowFe_2AM_rep2	PRJNA310815	Phaeodactylum tricornutum	cell culture	LowFe_2AM_rep2
061210_15_14	LowFe_2PM(b)_rep1	PRJNA310815	Phaeodactylum tricornutum	cell culture	LowFe_2PM(b)_rep1
061110_15_14	LowFe_2PM_rep1	PRJNA310815	Phaeodactylum tricornutum	cell culture	LowFe_2PM_rep1
070710_15_14	LowFe_2PM_rep2	PRJNA310815	Phaeodactylum tricornutum	cell culture	LowFe_2PM_rep2
061210_15_06	LowFe_6AM_rep1	PRJNA310815	Phaeodactylum tricornutum	cell culture	LowFe_6AM_rep1
070810_15_06	LowFe_6AM_rep2	PRJNA310815	Phaeodactylum tricornutum	cell culture	LowFe_6AM_rep2
061110_15_18	LowFe_6PM_rep1	PRJNA310815	Phaeodactylum tricornutum	cell culture	LowFe_6PM_rep1
070710_15_18	LowFe_6PM_rep2	PRJNA310815	Phaeodactylum tricornutum	cell culture	LowFe_6PM_rep2
070810_30_10	MedFe_10AM(b)_rep2	PRJNA310815	Phaeodactylum tricornutum	cell culture	MedFe_10AM(b)_rep2
061210_30_10	MedFe_10AM_rep1	PRJNA310815	Phaeodactylum tricornutum	cell culture	MedFe_10AM_rep1
070710_30_10	MedFe_10AM_rep2	PRJNA310815	Phaeodactylum tricornutum	cell culture	MedFe_10AM_rep2
061110_30_22	MedFe_10PM_rep1	PRJNA310815	Phaeodactylum tricornutum	cell culture	MedFe_10PM_rep1
070710_30_22	MedFe_10PM_rep2	PRJNA310815	Phaeodactylum tricornutum	cell culture	MedFe_10PM_rep2
061210_30_02	MedFe_2AM_rep1	PRJNA310815	Phaeodactylum tricornutum	cell culture	MedFe_2AM_rep1
070810_30_02	MedFe_2AM_rep2	PRJNA310815	Phaeodactylum tricornutum	cell culture	MedFe_2AM_rep2
061210_30_14	MedFe_2PM(b)_rep1	PRJNA310815	Phaeodactylum tricornutum	cell culture	MedFe_2PM(b)_rep1
061110_30_14	MedFe_2PM_rep1	PRJNA310815	Phaeodactylum tricornutum	cell culture	MedFe_2PM_rep1
070710_30_14	MedFe_2PM_rep2	PRJNA310815	Phaeodactylum tricornutum	cell culture	MedFe_2PM_rep2
061210_30_06	MedFe_6AM_rep1	PRJNA310815	Phaeodactylum tricornutum	cell culture	MedFe_6AM_rep1
070810_30_06	MedFe_6AM_rep2	PRJNA310815	Phaeodactylum tricornutum	cell culture	MedFe_6AM_rep2
061110_30_18	MedFe_6PM_rep1	PRJNA310815	Phaeodactylum tricornutum	cell culture	MedFe_6PM_rep1
070710_30_18	MedFe_6PM_rep2	PRJNA310815	Phaeodactylum tricornutum	cell culture	MedFe_6PM_rep2
