# Supplementary material for: Integrative analysis of large scale transcriptome data draws a comprehensive landscape of Phaeodactylum tricornutum genome and evolutionary origin of diatoms
Source: Sci Rep. 2018 Mar 19;8:4834. doi: 10.1038/s41598-018-23106-x (PMC5859163; doi:10.1038/s41598-018-23106-x)
Supplement: Supplementary file 13 — Table S10 [file 41598_2018_23106_MOESM13_ESM.xlsx]

## Sheet: Overview
Table S10. Ranked BLAST tophits for each gene in the Phaeodactylum tricornutum genome.
The first sheet in this workbook totals the number of genes that produce phylogenetically consistent tophits (top three hits all from same lineage) when BLASTed against different composite reference datasets (all sequences; all sequences excluding pennate diatoms; all sequences excluding diatoms; all sequences excluding ochrophytes; all sequences excluding complex algae; and all sequences excludi…
Subsequent sheets within this workbook list the first ten hits produced for each BLAST search against each gene in Phat3, for each reference dataset. Taxonomic nomenclature for each gene is supplied in Table S2.
			Total number of genes identified								Number of genes identified de novo in each dataset
Lineage	Subcategory	Dataset size	All references	Minus pennate diatoms	Minus diatoms	Minus ochrophytes	Minus stramenopiles	Minus SAR	Minus SAR + CCTH		Pennate	Diatoms	Ochrophytes	Stramenopiles	SAR	SAR +CCTH
Diatoms		3246851	10083	9433	0	0	0	0	0		0	0	0	0	0	0
	Pennates_Araphid	234439	1920	0	0	0	0	0	0		0	0	0	0	0	0
	Pennates_Raphid	544038	6565	0	0	0	0	0	0		0	0	0	0	0	0
	D0	46822	47	112	0	0	0	0	0		65	0	0	0	0	0
	D1	281852	361	1776	0	0	0	0	0		1415	0	0	0	0	0
	D2	1164410	207	1135	0	0	0	0	0		928	0	0	0	0	0
	D3	575937	607	3956	0	0	0	0	0		3349	0	0	0	0	0
	Dinotoms	399353	376	2454	0	0	0	0	0		2078	0	0	0	0	0
Stramenopiles		1557148	11	24	4487	862	0	0	0		13	4463	0	0	0	0
	Bolidophytes	62127	0	1	1912	0	0	0	0		1	1911	0	0	0	0
	Dictyochophytes	380508	2	4	467	0	0	0	0		2	463	0	0	0	0
	Pelagophytes	361128	0	1	173	0	0	0	0		1	172	0	0	0	0
	Raphidophytes	307071	1	5	580	0	0	0	0		4	575	0	0	0	0
	PESC_clade	342540	4	5	652	0	0	0	0		1	647	0	0	0	0
	PX_clade	103774	0	0	266	0	0	0	0		0	266	0	0	0	0
	Oomycetes	169114	1	3	280	610	0	0	0		2	277	330	0	0	0
	Labyrinthulomycetes	268158	3	3	109	151	0	0	0		0	106	42	0	0	0
	Slopalinids	70540	0	2	48	101	0	0	0		2	46	53	0	0	0
CCTH		7557929	5	11	248	915	1082	1859	0		6	237	667	167	777	0
	Cryptomonads 1	405947	0	0	47	184	207	340	0		0	47	137	23	133	0
	Cryptomonads 2	151800	0	0	13	50	64	105	0		0	13	37	14	41	0
	Cryptomonads 3	121102	1	1	17	70	56	93	0		0	16	53	0	37	0
	Haptophytes 1	295279	3	4	45	176	195	371	0		1	41	131	19	176	0
	Haptophytes 2	412478	0	3	71	210	274	423	0		3	68	139	64	149	0
	Haptophytes 3	733519	1	3	55	225	286	527	0		2	52	170	61	241	0
SAR		1172868	5	14	238	632	1021	0	0		9	224	394	389	0	0
	Ciliates	422227	2	4	22	54	120	0	0		2	18	32	66	0	0
	Aplastidic rhizaria	242829	0	0	13	38	0	0	0		0	13	25	0	0	0
	Basal dinos	1479843	0	2	47	120	171	0	0		2	45	73	51	0	0
	Core dinos	2091941	2	4	110	258	427	0	0		2	106	148	169	0	0
	Fucoxanthin dinos	1050701	0	0	21	52	76	0	0		0	21	31	24	0	0
	Apicomplexans	419108	0	1	9	45	68	0	0		1	8	36	23	0	0
	Chlorarachniophytes	319043	1	3	16	65	100	0	0		2	13	49	35	0	0
Red algae		188854	3	3	44	99	105	160	430		0	41	55	6	55	270
	Bangiophytes	55501	1	1	28	43	45	65	140		0	27	15	2	20	75
	Compsopogonophytes	39068	2	2	3	13	13	20	55		0	1	10	0	7	35
	Porphyridiophytes	35215	0	0	6	26	28	44	143		0	6	20	2	16	99
	Rhodellophytes	33656	0	0	6	12	13	15	33		0	6	6	1	2	18
	Cyanidiales	25414	0	0	1	5	6	16	59		0	1	4	1	10	43
Green		4761879	2	7	97	294	569	954	1856		5	90	197	275	385	902
	G1	337308	0	0	14	40	68	118	214		0	14	26	28	50	96
	G2	262284	1	2	22	56	109	168	329		1	20	34	53	59	161
	G3A	119542	0	0	4	31	62	99	268		0	4	27	31	37	169
	G3B	49014	0	0	3	13	20	36	70		0	3	10	7	16	34
	G3C	215271	0	1	17	35	48	80	180		1	16	18	13	32	100
	G3D	32571	0	0	1	4	6	13	29		0	1	3	2	7	16
	G3E	80237	1	1	7	20	34	52	97		0	6	13	14	18	45
	G4	39160	0	3	7	8	9	14	35		3	4	1	1	5	21
	G5	80237	0	0	7	21	42	70	151		0	7	14	21	28	81
	Streptophytes	3563280	0	0	15	61	141	248	390		0	15	46	80	107	142
	Glaucophytes	80770	0	0	0	5	30	56	93		0	0	5	25	26	37
Amorphea		13325695	6	11	54	124	363	587	1008		5	43	70	239	224	421
	Amoebozoa	636913	0	0	14	37	95	155	255		0	14	23	58	60	100
	Opisthokonts	12819101	2	3	24	61	215	335	568		1	21	37	154	120	233
	Euglenids	77168	1	1	2	7	12	26	72		0	1	5	5	14	46
	Aplastidic excavates	443421	3	7	14	19	0	0	113		4	7	5	0	0	113
Prokaryotes		40692479	19	69	156	232	297	367	597		50	87	76	65	70	230
	Actinobacteria	5000415	1	5	10	14	16	21	35		4	5	4	2	5	14
	Aquificaceae	25177	0	0	0	1	1	1	2		0	0	1	0	0	1
	Archaea	1143407	0	2	8	12	17	20	32		2	6	4	5	3	12
	Chlamydiae	175916	0	1	4	5	7	10	15		1	3	1	2	3	5
	Chlorobi	2274193	1	8	15	23	30	37	49		7	7	8	7	7	12
	Chloroflexi	105170	0	1	6	9	11	12	20		1	5	3	2	1	8
	Cyanobacteria	784673	3	13	31	42	48	55	81		10	18	11	6	7	26
	Deinococcus-Thermus clade	11618	5	10	11	11	12	12	14		5	1	0	1	0	2
	Dictyoglomas	3692	0	0	0	0	0	0	0		0	0	0	0	0	0
	Eluisimicrobia	3653	0	0	0	0	0	0	1		0	0	0	0	0	1
	Fibrobacteres	8994	0	0	0	0	0	0	1		0	0	0	0	0	1
	Firmicutes	8894294	1	1	10	18	25	32	58		0	9	8	7	7	26
	Fusobacteria	1323519	0	0	1	1	1	1	2		0	1	0	0	0	1
	Gemmata	254187	0	1	1	1	0	1	2		1	0	0	0	1	1
	Nitrospinaceae	243321	0	0	0	1	1	1	2		0	0	1	0	0	1
	Nitrospiraceae	163597	0	0	0	0	1	1	3		0	0	0	1	0	2
	Planctomycetes	129725	0	3	6	7	7	7	15		3	3	1	0	0	8
	Proteobacteria	19154951	8	23	50	83	114	145	251		15	27	33	31	31	106
	Spirochaetes	571239	0	1	2	3	4	8	10		1	1	1	1	4	2
	Synergistaceae	30578	0	0	0	0	0	1	1		0	0	0	0	1	0
	Tenericutes	137557	0	0	0	0	0	0	0		0	0	0	0	0	0
	Thermotogae	97803	0	0	1	1	2	2	3		0	1	0	1	0	1
Virus		2497899	0	0	0	0	0	0	0		0	0	0	0	0	0
Total match			10134	9572	5324	3158	3437	3927	3891		88	5185	1459	1141	1511	1823
No match			1075	1367	2421	2786	2912	3235	3556		292	1054	365	126	323	321
Ambiguous			968	1238	4432	6233	5828	5015	4730

## Sheet: All
Table S6. Ranked BLAST tophits for each gene in the Phaeodactylum tricornutum genome.	Top ten hits across all reference sequences										Lineage	Sub-category	Count	More than one sub-category?
Phatr3_J45751.p1	Virus_tr_M1PQ47_M1PQ47_9VIRU Uncharacterized protein OS=Synecho... 214 5e-65	Diat_Pen_Raph_CAMPEP_0196001382 /_Fragilariopsis kerguelensis, Strai... 214 3e-64	Stram_Dict_CAMPEP_0171621096 /_non described non described, Strain CC... 204 5e-62	Prok_Spiro_tr_M6CIH1_M6CIH1_LEPME Putative lipoprotein OS=Lepto... 202 4e-60	Prok_Prot_tr_G2KMH4_G2KMH4_MICAA Uncharacterized protein OS=Mic... 191 5e-55	Prok_DT_clade_tr_B7A609_B7A609_THEAQ Uncharacterized protein OS... 190 2e-53	Prok_Spiro_tr_M6DJ96_M6DJ96_9LEPT Putative lipoprotein OS=Lepto... 184 4e-53	Prok_Spiro_tr_I4B6W9_I4B6W9_TURPD Cell wall/surface repeat prot... 186 3e-52	Prok_DT_clade_tr_A0A0P0HEK3_A0A0P0HEK3_THEAQ Uncharacterized pr... 185 1e-51	Diat_Pen_Raph_CAMPEP_0195977996 /_Fragilariopsis kerguelensis, Strai... 169 4e-49	Viruses		1	No
Phatr3_EG01340.p1	Virus_tr_S4TE35_S4TE35_9VIRU Uncharacterized protein OS=uncultu... 75.5 9e-16	Amorphea_opi_CAMPEP_jgi_jgi_Triad1_52877_fgeneshTA2_pg.C_scaffold_... 53.5 2e-08									Viruses		1	No
Phatr3_EG00750.p1	Amorphea_Am_CAMPEP_0168575104 /"Filamoeba nolandi, Strain NC-AS-23... 88.2 2e-18	Stram_Pel_CAMPEP_0118902386 /_Chrysoreinhardia sp, Strain CCMP3193 / 62.8 4e-10	Amorphea_opi_tr_A0A0P4WPS3_A0A0P4WPS3_9CRUS Uncharacterized protei... 57.8 1e-08	CCTH_H1_CAMPEP_0206063348 /_Pavlova gyrans, Strain CCMP608 / 57.8 2e-08	Diat_Pen_Raph_CAMPEP_0196029184 /_Fragilariopsis kerguelensis, Strai... 52.8 5e-08						Amorphea	Amoebozoa	1	No
Phatr3_J50390.p1	Amorphea_Am_CAMPEP_0170748398 /"Sexangularia sp." / 76.6 1e-14	SAR_Apicomplexans_tr_K6VBQ5_K6VBQ5_9APIC_Plasmodium 74.3 6e-14	Virus_tr_M1PGN7_M1PGN7_9VIRU Enzyme E2 OS=Moumouvirus goulette ... 72.8 2e-13	Amorphea_opi_tr_T5AL12_T5AL12_OPHSC Uncharacterized protein OS=Oph... 70.5 9e-13	Diat_Pen_Ara_CAMPEP_0118698024 /_Striatella unipunctata, Strain CCMP... 67.0 1e-11	Diat_D3_CAMPEP_0204786688 /_Ditylum brightwellii, Strain GSO104 / 65.1 4e-11	SAR_Cil_CAMPEP_0168322072 /"Euplotes harpa, Strain FSP1.4" / 65.1 5e-11	Diat_Pen_Raphfso_g5014 64.3 7e-11	Stram_PX_CAMPEP_0198426900 /_Synchroma pusillum, Strain CCMP3072 / 63.2 2e-10	Virus_tr_Q0ZLZ5_Q0ZLZ5_PBCVN Nicking endonuclease Nt.CviQII OS=... 62.8 2e-10	Amorphea	Amoebozoa	1	No
Phatr3_J42786.p1	Amorphea_Am_CAMPEP_0201509170 /"Neoparamoeba aestuarina, Strain So... 455 9e-157	Diat_Pen_Ara_CAMPEP_0202492634 /_Staurosira complex sp., Strain CCMP... 447 2e-153	Diat_Pen_Raph_CAMPEP_0178840464 /_Nitzschia punctata, Strain CCMP561 / 433 6e-149	Diat_D3_CAMPEP_0198289248 /_Attheya septentrionalis, Strain CCMP2084 / 416 4e-141	Red_Porph_CAMPEP_0182443246 /"Timspurckia oligopyrenoides, Stra... 428 6e-139	Diat_D1_CAMPEP_0172425954 /_Aulacoseira subarctica , Strain CCAP 100... 395 5e-134	Diat_Pen_Raphfso_g12581 379 1e-126	Diat_Pen_Raphfso_g1626 368 1e-122	Diat_D2_CAMPEP_0202007816 /_Thalassiosira antarctica, Strain CCMP982 / 366 4e-121	Diat_Dino_CAMPEP_0176021660 /_Kryptoperidinium foliaceum, Strain CCM... 362 8e-121	Amorphea	Amoebozoa	1	No
Phatr3_EG01440.p1	Amorphea_Am_CAMPEP_jgi_Dictytostelium__151061_GID1.0041750 49.3 3e-06	Stram_Pel_CAMPEP_0184132450 /_non described non described, Strain CCM... 48.9 3e-06									Amorphea	Amoebozoa	1	No
Phatr3_EG02249.p1	Amorphea_Am_tr_A0A0L0D7M7_A0A0L0D7M7_THETB Antigen KI-67, variant ... 110 4e-23	Diat_Pen_Raphfso_g11844 92.8 2e-17	Diat_Pen_Raphfso_g3162 90.1 1e-16	Stram_Raph_CAMPEP_0194718602 /_Heterosigma akashiwo, Strain CCMP2393 / 82.8 2e-15	Diat_D1_CAMPEP_0178563990 /_Extubocellulus spinifer, Strain CCMP396 / 78.6 3e-14	Diat_D3_CAMPEP_0116022550 /_Leptocylindrus danicus var. danicus, Strain... 73.9 5e-12	Green_Strep_CAMPEP_jgi_Physomitrella_Pp1s324_39V6.1_PACid:18038072 72.0 3e-11	Diat_Pen_Ara_CAMPEP_0119020110 /_Synedropsis recta cf, Strain CCMP16... 65.1 4e-10	Stram_PESC_CAMPEP_0197367586 /_Pinguiococcus pyrenoidosus, Strain CCM... 65.5 3e-09	Diat_Pen_Raph_CAMPEP_0196086352 /_Fragilariopsis kerguelensis, Strai... 65.1 5e-09	Amorphea	Amoebozoa	1	No
Phatr3_J49892.p1	Amorphea_Exc_CAMPEP_0174350968 /"Eutreptiella gymnastica-like, Strain CC... 265 2e-86	Diat_Pen_Raph_CAMPEP_0168861272 /_Amphiprora sp., Strain CCMP467 / 248 9e-80	Diat_D3_CAMPEP_0203634782 /_Chaetoceros affinis, Strain CCMP159 / 242 4e-77	Diat_Pen_Ara_CAMPEP_0119006274 /_Synedropsis recta cf, Strain CCMP16... 239 4e-76	Diat_D2_CAMPEP_0172530642 /_Thalassiosira punctigera, Strain Tpunct2... 234 3e-74	Diat_D1_CAMPEP_0178666738 /_Extubocellulus spinifer, Strain CCMP396 / 231 2e-72	Diat_Dino_CAMPEP_0176153162 /_Kryptoperidinium foliaceum, Strain CCM... 173 2e-52	Stram_Bol_CAMPEP_0197568132 /_Bolidomonas sp., Strain RCC2347 / 150 4e-42	Diat_D0_CAMPEP_0113321608 /_Corethron hystrix, Strain 308 / 108 1e-27	CCTH_H1_CAMPEP_0198176116 /_Phaeocystis antarctica, Strain CCMP1374 / 77.4 2e-15	Amorphea	Euglenids	1	No
Phatr3_EG01236.p1	Amorphea_Exc_CAMPEP_0174385572 /"Eutreptiella gymnastica-like, Strain CC... 57.0 2e-07	Amorphea_Exc_tr_Q57ZL7_Q57ZL7_TRYB2 Uncharacterized protein OS=Trypanosoma b... 55.5 6e-07	SAR_BD_CAMPEP_0197638784 /"Pelagodinium beii, Strain RCC1491" /NCGR... 54.3 2e-06	Diat_Pen_Raph_CAMPEP_0168165188 /_Pseudo-nitzschia australis, Strain... 53.1 2e-06	Stram_Lab_CAMPEP_0184535666 /"Thraustochytrium sp., Strain LLF1b" / 52.4 4e-06	Diat_D3_CAMPEP_0197468032 /_Triceratium dubium, Strain CCMP147 / 52.4 5e-06					Amorphea	Euglenids	2	Yes
Phatr3_J45986.p1	Amorphea_Exc_CAMPEP_0174877856 /"Neobodo designis, Strain CCAP 195... 179 3e-51	Diat_Pen_Ara_CAMPEP_0119007518 /_Synedropsis recta cf, Strain CCMP16... 163 3e-48	Amorphea_opi_tr_A0A015MK74_A0A015MK74_9GLOM Uncharacterized protei... 142 4e-41	Stram_Dict_CAMPEP_0205944564 /_Florenciella sp., Strain RCC1007 / 144 3e-40	SAR_CD_CAMPEP_0181446024 /"Symbiodinium sp., Strain CCMP421" / 144 3e-40	Green_G3A_CAMPEP_0197847590 /"Pterosperma sp., Strain CCMP1384" / 139 1e-39	SAR_BD_CAMPEP_0170616702 /"Togula jolla, Strain CCCM 725" / 143 2e-39	Diat_Dino_CAMPEP_0170247788 /_Durinskia baltica, Strain CSIRO CS-38 / 137 5e-39	Diat_Pen_Raph_CAMPEP_0119553794 /_Stauroneis constricta, Strain CCMP... 140 2e-38	Stram_Pel_jgi_Auran1_65953 141 1e-37	Amorphea	Aplastidic excavates	1	No
Phatr3_J13255.p1	Amorphea_Exc_CAMPEP_0177629284 /"Stygamoeba regulata, Strain BSH-0... 530 5e-173	Diat_Pen_Ara_CAMPEP_0202476440 /_Licmophora paradoxa, Strain CCMP2313 / 514 2e-169	Diat_Pen_Raph_CAMPEP_0197187912 /_Pseudo-nitzschia heimii, Strain CN... 431 3e-136	Diat_Pen_Raph_CAMPEP_0113497380 /_Nitzschia sp. / 283 2e-80	Diat_Pen_Ara_CAMPEP_0202492198 /_Staurosira complex sp., Strain CCMP... 234 2e-64	Prok_Firm_tr_A0A0A2U384_A0A0A2U384_9BACL Histidine kinase OS=Pa... 175 2e-45	Prok_Prot_tr_B3E246_B3E246_GEOLS Hpt sensor hybrid histidine ki... 176 3e-45	Amorphea_Am_CAMPEP_0168522430 /"Trichosphaerium sp, Strain Am-I-7 ... 176 3e-45	Prok_Chlamy_tr_B4CU67_B4CU67_9BACT Multi-sensor hybrid histidin... 172 7e-43	Prok_Firm_tr_W8YPX8_W8YPX8_9BACL PAS domain S-box protein OS=Pa... 171 1e-42	Amorphea	Aplastidic excavates	1	No
Phatr3_J47407.p1	Amorphea_Exc_CAMPEP_0177634968 /"Stygamoeba regulata, Strain BSH-0... 667 0.0	Diat_Pen_Raphfso_g18324 599 0.0	Diat_Pen_Ara_CAMPEP_0178902400 /_Thalassionema frauenfeldii, Strain ... 595 0.0	Diat_Pen_Raphfso_g17342 598 0.0	Diat_D1_CAMPEP_0181024062 /_Minutocellus polymorphus, Strain NH13 / 580 0.0	Diat_D3_CAMPEP_0113533742 /_Odontella / 566 0.0	Diat_D2_CAMPEP_0115964574 /_Skeletonema marinoi, Strain SM1012Den-03 / 553 0.0	CCTH_H3_CAMPEP_0202774006 /NCGR_PEP_ID_MMETSP1388-20130828_45639_1 /... 457 9e-151	Prok_Prot_tr_A0A0D7F868_A0A0D7F868_9PSED Uncharacterized protei... 452 1e-149	Amorphea_opi_tr_X0NBA9_X0NBA9_FUSOX Uncharacterized protein OS=Fus... 433 8e-142	Amorphea	Aplastidic excavates	1	No
Phatr3_J34192.p1	Amorphea_Exc_tr_A2FSZ8_A2FSZ8_TRIVA Viral A-type inclusion protein... 57.4 5e-07										Amorphea	Aplastidic excavates	1	No
Phatr3_J47678.p1	Amorphea_Exc_tr_A2G6L9_A2G6L9_TRIVA Putative uncharacterized prote... 89.4 4e-18	Amorphea_opi_tr_R7T5X7_R7T5X7_CAPTE Uncharacterized protein OS=Cap... 79.3 1e-14	Diat_D3_CAMPEP_0198302084 /_Attheya septentrionalis, Strain CCMP2084 / 73.9 6e-13	Prok_Arch_tr_V6DVF7_V6DVF7_9EURY Uncharacterized protein OS=Hal... 62.8 2e-09	Diat_Pen_Raph_CAMPEP_0119562094 /_Stauroneis constricta, Strain CCMP... 61.2 8e-09	Green_Strep_tr_S8C0P7_S8C0P7_9LAMI Uncharacterized protein (Fra... 56.6 2e-07	SAR_Chl_CAMPEP_0167741504 /"Gymnochlora sp., Strain CCMP2014" / 53.9 2e-06				Amorphea	Aplastidic excavates	2	Yes
Phatr3_J49951.p1	Amorphea_Exc_tr_B6DTN7_B6DTN7_BODSA Surface antigen (Fragment) OS=Bodo salta... 88.2 2e-16										Amorphea	Aplastidic excavates	1	No
Phatr3_J42832.p1	Amorphea_Exc_tr_D7F7Z3_D7F7Z3_9STRA Superoxide dismutase (Fragment) OS=Entom... 394 6e-139	Green_G2_tr_D7F7Y3_D7F7Y3_9CHLO Superoxide dismutase (Fragment)... 379 7e-133	Diat_Pen_Raphfso_g16788 345 9e-119	Diat_Pen_Raphfso_g15251 343 3e-118	Diat_D3_CAMPEP_0198281102 /_Attheya septentrionalis, Strain CCMP2084 / 342 9e-118	Diat_Pen_Ara_CAMPEP_0119003974 /_Synedropsis recta cf, Strain CCMP16... 339 2e-116	Diat_Dino_CAMPEP_0167913480 /_Glenodinium foliaceum, Strain CCAP 111... 336 3e-115	Diat_D1_CAMPEP_0185811820 /_Minutocellus polymorphus, Strain RCC2270 / 328 2e-112	Diat_D2_CAMPEP_0203615442 /_Thalassiosira weissflogii, Strain CCMP10... 328 3e-112	Amorphea_opi_tr_C9V497_C9V497_TAKOB Superoxide dismutase OS=Takifu... 280 2e-93	Amorphea	Aplastidic excavates	1	No
Phatr3_J32459.p1	Amorphea_Exc_tr_F1D695_F1D695_TRYCR Trans-sialidase (Fragment) OS=Trypanosom... 287 3e-82	Amorphea_opi_tr_A0A016TBN8_A0A016TBN8_9BILA Uncharacterized protei... 216 2e-59	Prok_Tene_tr_B3PMQ8_B3PMQ8_MYCA5 Hypothetical lipoprotein OS=My... 158 4e-42	Prok_Firm_tr_L0EIP9_L0EIP9_THECK Pullulanase, type I OS=Thermob... 160 7e-39	SAR_Rhiz_CAMPEP_0201591672 /"Rosalina sp." / 147 2e-35	Diat_Pen_Raphfso_g13131 148 3e-35	Prok_Prot_tr_A1UR80_A1UR80_BARBK TolA domain protein OS=Bartone... 136 1e-32	Prok_Firm_tr_J1HWD8_J1HWD8_9ENTE Uncharacterized protein OS=Ent... 129 2e-29	Stram_Raph_CAMPEP_0117822690 /_Chattonella subsalsa, Strain CCMP2191 / 128 4e-29	CCTH_H2_CAMPEP_0181180386 /_Chrysochromulina ericina, Strain CCMP281 / 125 6e-28	Amorphea	Aplastidic excavates	2	Yes
Phatr3_J41599.p1	Amorphea_Exc_tr_F9WTQ0_F9WTQ0_TRYVY Putative uncharacterized protein OS=Tryp... 128 3e-31	Prok_Firm_tr_B8FZZ7_B8FZZ7_DESHD Uncharacterized protein OS=Des... 112 2e-25	Green_G2_CAMPEP_0183974718 /Tetraselmis striata, Strain LANL1001 / 107 9e-25	Green_G1_CAMPEP_jgi_jgi_Chlamydomonas_Cre16.g654700.t1.3_PACid:... 108 5e-24	Prok_Prot_tr_A0A0K2DYD3_A0A0K2DYD3_PISSA Hemolysin-type calcium... 108 8e-24	Prok_Cyanobacteria_tr_A0A0C1UUC6_A0A0C1UUC6_9CYAN Uncharacteriz... 105 8e-23	Amorphea_opi_tr_K7J5W2_K7J5W2_NASVI Uncharacterized protein OS=Nas... 94.7 3e-20	SAR_Apicomplexans_tr_Q2TM01_Q2TM01_PLAVI_Plasmodium 84.7 1e-16	Red_Bang_CAMPEP_0198736816 /"Unidentified sp., Strain CCMP1999"... 80.9 7e-16	Prok_Cobi_tr_B0MWT7_B0MWT7_9BACT Uncharacterized protein OS=Ali... 69.7 2e-11	Amorphea	Aplastidic excavates	1	No
Phatr3_J42911.p1	Amorphea_Exc_tr_G0UQX7_G0UQX7_TRYCI Putative uncharacterized protein OS=Tryp... 117 3e-27	Prok_Prot_tr_A0A0K2KZV6_A0A0K2KZV6_PISSA Signal recognition par... 112 1e-25	Stram_Dict_CAMPEP_0114383924 /_Pteridomonas danica, Strain PT / 110 2e-24	Prok_Firm_tr_K0G8F0_K0G8F0_BACTU Neurofilament protein OS=Bacil... 108 2e-24	SAR_FD_CAMPEP_0174073000 /"Karenia brevis, Strain CCMP2229" / 96.7 2e-20	Stram_Oom_Oomycetes_tr_W2YXY3_W2YXY3_PHYPR_Phytophthora 78.2 3e-14	SAR_Chl_CAMPEP_0167742118 /"Gymnochlora sp., Strain CCMP2014" / 77.8 4e-14	Diat_Pen_Raph_CAMPEP_0178788272 /_Nitzschia punctata, Strain CCMP561 / 76.6 7e-14	Diat_D3_CAMPEP_0204788802 /_Ditylum brightwellii, Strain GSO104 / 75.9 1e-13	Amorphea_opi_tr_R9PA80_R9PA80_PSEHS Uncharacterized protein OS=Pse... 75.1 3e-13	Amorphea	Aplastidic excavates	1	No
Phatr3_EG00970.p1	Amorphea_Exc_tr_S9UJ90_S9UJ90_9TRYP Elongation factor 2 OS=Strigomonas culic... 138 2e-34	Amorphea_opi_tr_A0A0P5RP12_A0A0P5RP12_9CRUS Uncharacterized protei... 132 5e-33	Green_G2_CAMPEP_0177762710 /Tetraselmis chuii, Strain PLY429 / 97.8 1e-20	CCTH_H3_CAMPEP_0182342482 /NCGR_PEP_ID_MMETSP1157-20121109_5269_1 /T... 95.5 5e-20	Green_Strep_tr_A0A0P0VJL6_A0A0P0VJL6_ORYSJ Os02g0519950 protein... 77.4 5e-16	Green_G3E_CAMPEP_0179634354 /"Ostreococcus mediterraneus, Strai... 60.5 8e-09	SAR_BD_CAMPEP_0205361510 /"Prorocentrum minimum, Strain CCMP1329" / 55.1 2e-08	SAR_CD_CAMPEP_0116319290 /"Alexandrium tamarense, Strain CCMP1771" / 54.7 5e-08	Diat_Dino_CAMPEP_0176053806 /_Kryptoperidinium foliaceum, Strain CCM... 49.3 2e-06	Green_G3B_CAMPEP_0183796952 /"Crustomastix stigmata, Strain CCM... 50.1 4e-06	Amorphea	Aplastidic excavates	2	Yes
Phatr3_J29488.p1	Amorphea_Exc_tr_W0S9X3_W0S9X3_FISSO Delta6 desaturase-b OS=Fistulifera solar... 824 0.0	Diat_Pen_Raphfso_g18269 824 0.0	Diat_Pen_Raphfso_g18158 824 0.0	Diat_Pen_Ara_CAMPEP_0202480044 /_Staurosira complex sp., Strain CCMP... 792 0.0	Diat_D1_CAMPEP_0185816440 /_Minutocellus polymorphus, Strain RCC2270 / 768 0.0	Diat_D3_CAMPEP_0113586950 /_Odontella / 759 0.0	Diat_D2_CAMPEP_0195512634 /_Stephanopyxis turris, Strain CCMP 815 / 743 0.0	Stram_Bol_CAMPEP_0182464944 /_Bolidomonas pacifica, Strain RCC208 / 723 0.0	Diat_Dino_CAMPEP_0167840862 /_Glenodinium foliaceum, Strain CCAP 111... 721 0.0	Diat_D0_CAMPEP_0113314616 /_Corethron hystrix, Strain 308 / 718 0.0	Amorphea	Aplastidic excavates	1	No
Phatr3_J25769.p1	Amorphea_Exc_tr_W0SA01_W0SA01_FISSO Delta12 desaturase-b OS=Fistulifera sola... 666 0.0	Diat_Pen_Raphfso_g3281 666 0.0	Diat_Pen_Raphfso_g13618 665 0.0	Diat_Pen_Ara_CAMPEP_0202458160 /_Licmophora paradoxa, Strain CCMP2313 / 648 0.0	Diat_Dino_CAMPEP_0170203144 /_Durinskia baltica, Strain CSIRO CS-38 / 631 0.0	Diat_D3_CAMPEP_0197446392 /_Triceratium dubium, Strain CCMP147 / 605 0.0	Diat_D1_CAMPEP_0178952230 /_Rhizosolenia setigera, Strain CCMP 1694 / 594 0.0	Diat_D2_CAMPEP_0203267484 /_Thalassiosira weissflogii, Strain CCMP10... 577 0.0	Diat_D0_CAMPEP_0113319496 /_Corethron hystrix, Strain 308 / 542 0.0	Amorphea_Am_CAMPEP_0201524014 /"Neoparamoeba aestuarina, Strain So... 522 0.0	Amorphea	Aplastidic excavates	1	No
Phatr3_J48876.p1	Amorphea_Exc_tr_W0TUP2_W0TUP2_FISSO ABC transporter transmembrane region OS=... 732 0.0	Diat_Pen_Raphfso_g16054 732 0.0	Diat_Pen_Ara_CAMPEP_0202510098 /_Staurosira complex sp., Strain CCMP... 677 0.0	Diat_D3_CAMPEP_0198305820 /_Attheya septentrionalis, Strain CCMP2084 / 509 3e-154	Diat_D1_CAMPEP_0181071628 /_Minutocellus polymorphus, Strain NH13 / 504 7e-152	Diat_D2_CAMPEP_0181099800 /_Thalassiosira sp., Strain NH16 / 486 7e-145	Diat_Dino_CAMPEP_0168000598 /_Glenodinium foliaceum, Strain CCAP 111... 350 7e-109	Diat_D0_CAMPEP_0113313356 /_Corethron hystrix, Strain 308 / 163 3e-39	Prok_Cf_tr_A0A0P9CYA9_A0A0P9CYA9_9CHLR ABC transporter permease... 86.7 3e-16	Prok_Cobi_tr_A0A0H4VV55_A0A0H4VV55_9BACT ABC transporter ATP-bi... 77.8 4e-13	Amorphea	Aplastidic excavates	1	No
Phatr3_J50592.p1	Amorphea_Exc_tr_W0TXY1_W0TXY1_FISSO Uncharacterized protein OS=Fistulifera s... 166 4e-43	Diat_Pen_Raphfso_g12504 166 4e-43	Diat_Pen_Raphfso_g5694 164 9e-43	Diat_Pen_Ara_CAMPEP_0202491028 /_Staurosira complex sp., Strain CCMP... 153 5e-39	Diat_D1_CAMPEP_0185809408 /_Minutocellus polymorphus, Strain RCC2270 / 95.9 1e-19	Diat_D3_CAMPEP_0198287712 /_Attheya septentrionalis, Strain CCMP2084 / 91.7 3e-18	Diat_D3_CAMPEP_0197436880 /_Triceratium dubium, Strain CCMP147 / 70.1 2e-11	Diat_D2_CAMPEP_0195508242 /_Stephanopyxis turris, Strain CCMP 815 / 55.1 9e-07			Amorphea	Aplastidic excavates	1	No
Phatr3_J48054.p1	Amorphea_Exc_tr_W8VSF8_W8VSF8_FISSO Frustulin-like protein OS=Fistulifera so... 214 1e-62	Diat_Pen_Raphfso_g16934 214 1e-62	Diat_Pen_Raph_CAMPEP_0178736710 /_Nitzschia punctata, Strain CCMP561 / 192 2e-54	Amorphea_Exc_tr_W8VY15_W8VY15_FISSO Frustulin-like protein OS=Fistulifera so... 196 2e-53	Diat_Pen_Raphfso_g20410 196 2e-53	Amorphea_Exc_tr_W8VTA1_W8VTA1_FISSO Frustulin-like protein OS=Fistulifera so... 177 4e-49	Diat_D2_CAMPEP_0115892062 /_Skeletonema marinoi, Strain SM1012Hels-07 / 177 4e-48	Amorphea_Exc_tr_W8W0T5_W8W0T5_FISSO Frustulin-like protein OS=Fistulifera so... 175 6e-48	Diat_Pen_Raphfso_g16935 175 6e-48	Diat_Pen_Raphfso_g3248 179 1e-47	Amorphea	Aplastidic excavates	1	No
Phatr3_EG01991.p1	Amorphea_Exc_tr_W8VSF8_W8VSF8_FISSO Frustulin-like protein OS=Fistulifera so... 219 7e-65	Diat_Pen_Raphfso_g16934 219 7e-65	Amorphea_Exc_tr_W8W0T5_W8W0T5_FISSO Frustulin-like protein OS=Fistulifera so... 209 5e-61	Diat_Pen_Raphfso_g16935 209 5e-61	Amorphea_Exc_tr_W8VTA1_W8VTA1_FISSO Frustulin-like protein OS=Fistulifera so... 207 9e-61	Diat_Pen_Raph_CAMPEP_0178736710 /_Nitzschia punctata, Strain CCMP561 / 194 2e-55	Diat_Pen_Raphfso_g20407 184 9e-53	Diat_Pen_Raphfso_g20408 184 2e-52	Diat_Pen_Raphfso_g16933 182 4e-52	Diat_Pen_Raphfso_g3248 175 2e-46	Amorphea	Aplastidic excavates	1	No
Phatr3_J54863.p1	Diat_Pen_Raph_tr_W8VTA1_W8VTA1_FISSO Frustulin-like protein OS=Fistulifera so... 110 4e-27	Diat_Pen_Raph_tr_tr_W8VY15_W8VY15_FISSO Frustulin-like protein OS=Fistulifera so... 112 7e-27	Diat_Pen_Raphfso_g20410 112 7e-27	Diat_Pen_Raphfso_g20408 109 8e-27	Diat_Pen_Raphfso_g3248 112 1e-26	Diat_Pen_Raphfso_g16933 107 2e-26	Diat_Pen_Raph_CAMPEP_0178736710 /_Nitzschia punctata, Strain CCMP561 / 108 3e-26	Diat_Pen_Raphfso_g20407 104 3e-25	Diat_Pen_Raph_tr_W8W0T5_W8W0T5_FISSO Frustulin-like protein OS=Fistulifera so... 105 3e-25	Diat_Pen_Raphfso_g16935 105 3e-25	Diatoms	Pennates_Raphid	5	No
Phatr3_EG01992.p1	Amorphea_Exc_tr_W8W0T5_W8W0T5_FISSO Frustulin-like protein OS=Fistulifera so... 189 9e-55	Diat_Pen_Raphfso_g16935 189 9e-55	Diat_Pen_Raphfso_g20407 182 1e-53	Amorphea_Exc_tr_W8VTA1_W8VTA1_FISSO Frustulin-like protein OS=Fistulifera so... 185 1e-53	Diat_Pen_Raphfso_g16933 180 1e-52	Diat_Pen_Raphfso_g3248 181 5e-50	Diat_Pen_Raphfso_g20408 172 2e-49	Diat_Pen_Raphfso_g16936 170 1e-48	Amorphea_Exc_tr_W8VSF8_W8VSF8_FISSO Frustulin-like protein OS=Fistulifera so... 171 3e-48	Diat_Pen_Raphfso_g16934 171 3e-48	Amorphea	Aplastidic excavates	1	No
Phatr3_EG00547.p1	Amorphea_opi_sp_P62295_ASPM_SAGLB Abnormal spindle-like microcepha... 69.3 9e-12	Amorphea_Am_tr_A0A0L0DQD4_A0A0L0DQD4_THETB Uncharacterized protein... 65.9 2e-10	Green_G1_tr_O81486_O81486_CHLRE Myosin heavy chain OS=Chlamydom... 65.5 2e-10	Green_G1_tr_A8J8K0_A8J8K0_CHLRE Myosin heavy chain, class XI OS... 65.5 2e-10	Green_G1_CAMPEP_jgi_jgi_Chlamydomonas_Cre16.g658650.t1.1_PACid:... 65.5 2e-10	Diat_Pen_Ara_CAMPEP_0197141406 /_Asterionellopsis glacialis, Strain ... 64.7 4e-10	Green_G1_CAMPEP_jgi_jgi_Chlamydomonas_Cre06.g281200.t1.3_PACid:... 64.3 4e-10	Green_G1_CAMPEP_jgi_302845917_Volvox_carteri_f._nagariensis 63.2 1e-09	Green_G1_CAMPEP_jgi_302845917_Volvox_carteri_f._nagariensis 63.2 1e-09	Green_Strep_tr_A0A0K9QE56_A0A0K9QE56_SPIOL Uncharacterized prot... 62.8 1e-09	Amorphea	Opisthokonts	2	Yes
Phatr3_J37868.p1	Amorphea_opi_tr_A0A015JQ70_A0A015JQ70_9GLOM Uncharacterized protei... 63.9 9e-12	CCTH_C3_CAMPEP_0172118038 /_Rhodomonas salina, Strain CCMP1319 / 55.5 1e-08									Amorphea	Opisthokonts	1	No
Phatr3_EG00119.p1	Amorphea_opi_tr_A0A016TPZ7_A0A016TPZ7_9BILA Uncharacterized protei... 117 5e-28	Prok_Prot_tr_A0A0L7W1U1_A0A0L7W1U1_9BURK Uncharacterized protei... 113 7e-27	SAR_Apicomplexans_tr_F0VR83_F0VR83_NEOCL_Neospora 112 2e-25	Prok_Firm_tr_W0E9S7_W0E9S7_9FIRM Translation initiation factor ... 112 2e-25	Diat_D2_CAMPEP_0183744604 /_Thalassiosira miniscula, Strain CCMP1093 / 83.6 2e-17	Prok_Actin_tr_A0A034U8Q5_A0A034U8Q5_9NOCA Uncharacterized prote... 84.0 9e-17	CCTH_C1_jgi_Guillardia_119414_au.146_g20516 82.4 7e-16	SAR_Chl_CAMPEP_jgi_Bigelowiella_143124_aug1.76_g17832 78.6 1e-14	Amorphea_Exc_CAMPEP_0113756168 /"Eutreptiella gymnastica" / 76.6 6e-14	CCTH_H3_CAMPEP_0182130634 /NCGR_PEP_ID_MMETSP1154-20121109_22999_1 /... 74.3 4e-13	Amorphea	Opisthokonts	1	No
Phatr3_EG00348.p1	Amorphea_opi_tr_A0A091IIJ4_A0A091IIJ4_CALAN Serine-rich 25 kDa ant... 58.2 8e-10	Diat_Pen_Raph_CAMPEP_0170663368 /_Amphora coffeaeformis, Strain CCMP... 57.0 1e-08	Green_G3A_CAMPEP_0196598874 /"Pyramimonas amylifera, Strain CCM... 52.0 4e-07	Diat_Pen_Ara_CAMPEP_0118676838 /_Striatella unipunctata, Strain CCMP... 50.4 6e-07	Diat_D3_CAMPEP_0204791684 /_Ditylum brightwellii, Strain GSO104 / 48.5 1e-06	Stram_Lab_CAMPEP_jgi_Schizochytrium_aggregatum_Schag1_105790_estE... 49.7 3e-06	Prok_Cobi_tr_A0A0Q4S304_A0A0Q4S304_9FLAO Uncharacterized protei... 48.5 7e-06	Stram_Lab_CAMPEP_jgi_Schizochytrium_aggregatum_Schag1_95096_fgene... 48.1 7e-06			Amorphea	Opisthokonts	1	No
Phatr3_J40475.p1	Amorphea_opi_tr_A0A091M3G5_A0A091M3G5_CARIC Uncharacterized protei... 55.1 3e-09	Amorphea_opi_tr_A0A0L7R124_A0A0L7R124_9HYME S-antigen protein OS=H... 55.1 3e-08	Diat_Pen_Ara_CAMPEP_0202449196 /_Licmophora paradoxa, Strain CCMP2313 / 54.3 6e-08	Amorphea_opi_tr_A0A0F8ATL9_A0A0F8ATL9_LARCR S-antigen protein OS=L... 51.2 3e-07	Green_Strep_tr_A0A0A0L3F2_A0A0A0L3F2_CUCSA Uncharacterized prot... 48.1 2e-06	Amorphea_opi_tr_T5A4Y2_T5A4Y2_OPHSC Endoplasmic reticulum oxidored... 48.9 2e-06	Amorphea_opi_tr_G5BN66_G5BN66_HETGA S-antigen protein (Fragment) O... 48.1 3e-06	Stram_Dict_CAMPEP_0172645730 /_Pseudopedinella elastica, Strain CCMP7... 47.0 7e-06			Amorphea	Opisthokonts	2	No
Phatr3_EG00504.p1	Amorphea_opi_tr_A0A093IDD0_A0A093IDD0_PICPB FMRFamide neuropeptide... 88.6 2e-20	Amorphea_opi_tr_A0A0F8ATL9_A0A0F8ATL9_LARCR S-antigen protein OS=L... 85.5 3e-19	Amorphea_opi_tr_A0A091IIJ4_A0A091IIJ4_CALAN Serine-rich 25 kDa ant... 81.6 5e-18	Amorphea_opi_tr_G5BN66_G5BN66_HETGA S-antigen protein (Fragment) O... 81.3 1e-17	Green_Strep_tr_A0A0A0L3F2_A0A0A0L3F2_CUCSA Uncharacterized prot... 79.7 2e-17	Prok_Actin_tr_A0A022M737_A0A022M737_9ACTN Uncharacterized prote... 75.9 1e-15	SAR_Apicomplexans_tr_B6AFF1_B6AFF1_CRYMR_Cryptosporidium 76.3 2e-15	Amorphea_Am_CAMPEP_0170742952 /"Sexangularia sp." / 77.0 2e-15	Diat_D3_CAMPEP_0116061694 /_Leptocylindrus danicus var. apora, Strain B... 73.6 8e-15	Prok_Tene_tr_E4PUK7_E4PUK7_MYCLG Putative lipoprotein OS=Mycopl... 72.8 1e-14	Amorphea	Opisthokonts	4	No
Phatr3_EG00998.p1	Amorphea_opi_tr_A0A0B2VS51_A0A0B2VS51_TOXCA Uncharacterized protei... 182 2e-52	Amorphea_opi_tr_C0NLU4_C0NLU4_AJECG Endochitinase OS=Ajellomyces c... 119 3e-29	Green_Strep_tr_A0A0D3CHS2_A0A0D3CHS2_BRAOL Uncharacterized prot... 110 6e-28	SAR_Apicomplexans_tr_B3KYY2_B3KYY2_PLAKH_Plasmodium 115 7e-28	Stram_PESC_CAMPEP_0174825744 /_Paraphysomonas vestita, Strain GFlagA / 98.6 4e-22	Amorphea_opi_tr_A7RTN4_A7RTN4_NEMVE Predicted protein (Fragment) O... 92.0 3e-21	SAR_CD_CAMPEP_0175792230 /"Alexandrium monilatum, Strain CCMP3105" / 94.4 4e-21	Diat_D2_CAMPEP_0180850198 /_Skeletonema marinoi, Strain FE7 / 90.1 2e-20	Amorphea_Am_CAMPEP_0174254084 /"Stereomyxa ramosa, Strain Chinc5" / 90.5 3e-20	SAR_Rhiz_CAMPEP_jgi_gi_569413388_gb_ETO25479.1_ hypothetical protei... 86.3 1e-18	Amorphea	Opisthokonts	2	No
Phatr3_J50611.p1	Amorphea_opi_tr_A0A0D2URS9_A0A0D2URS9_CAPO3 Uncharacterized protei... 75.1 5e-13	Amorphea_Exc_CAMPEP_0113740060 /"Eutreptiella gymnastica" / 73.2 2e-12	CCTH_H3_CAMPEP_0169990802 /NCGR_PEP_ID_MMETSP1137-20121227_7581_1 /T... 68.6 5e-11	Stram_Lab_CAMPEP_0204864724 /"Aplanochytrium stocchinoi, Strain G... 68.6 5e-11	Diat_Pen_Ara_CAMPEP_0194215414 /_Thalassionema nitzschioides, Strain... 66.6 1e-10	Amorphea_opi_tr_A0A086TLU6_A0A086TLU6_9FUNG Uncharacterized protei... 66.6 2e-10	Amorphea_Exc_CAMPEP_0174307442 /"Eutreptiella gymnastica-like, Strain CC... 65.9 3e-10	CCTH_H3_CAMPEP_0119300238 /NCGR_PEP_ID_MMETSP1333-20130426_2214_1 /T... 64.7 3e-10	Diat_D3_CAMPEP_0113575062 /_Odontella / 64.7 3e-10	Diat_D1_CAMPEP_0178564966 /_Extubocellulus spinifer, Strain CCMP396 / 61.6 1e-09	Amorphea	Opisthokonts	2	Yes
Phatr3_EG00381.p1	Amorphea_opi_tr_A0A0D6L9G2_A0A0D6L9G2_9BILA Uncharacterized protei... 92.4 3e-19										Amorphea	Opisthokonts	1	No
Phatr3_J44134.p1	Amorphea_opi_tr_A0A0F8ATL9_A0A0F8ATL9_LARCR S-antigen protein OS=L... 175 8e-52	Amorphea_opi_tr_A0A0L7R124_A0A0L7R124_9HYME S-antigen protein OS=H... 180 1e-49	Amorphea_opi_tr_G5BN66_G5BN66_HETGA S-antigen protein (Fragment) O... 169 4e-49	Amorphea_opi_tr_A0A093IDD0_A0A093IDD0_PICPB FMRFamide neuropeptide... 159 8e-46	Amorphea_opi_tr_T5A4Y2_T5A4Y2_OPHSC Endoplasmic reticulum oxidored... 158 3e-44	Green_Strep_tr_A0A0A0L3F2_A0A0A0L3F2_CUCSA Uncharacterized prot... 145 6e-41	SAR_Apicomplexans_tr_B6AFF1_B6AFF1_CRYMR_Cryptosporidium 134 6e-35	Prok_Arch_tr_A0A0N9YXI4_A0A0N9YXI4_9ARCH Uncharacterized protei... 129 2e-33	CCTH_C1_jgi_Guillardia_121440_au.230_g22542 107 3e-26	Green_G1_CAMPEP_0201470412 /"Chlamydomonas euryale, Strain CCMP... 111 7e-26	Amorphea	Opisthokonts	5	No
Phatr3_J49690.p1	Amorphea_opi_tr_A0A0L1HCL2_A0A0L1HCL2_9PLEO Kinesin-like protein O... 186 9e-49	Amorphea_opi_tr_A0A0D2KFW8_A0A0D2KFW8_9EURO Uncharacterized protei... 170 5e-45	Amorphea_opi_tr_G4MUC8_G4MUC8_MAGO7 Uncharacterized protein OS=Mag... 165 3e-43	Amorphea_opi_tr_Q6FUE9_Q6FUE9_CANGA Uncharacterized protein OS=Can... 158 6e-41	CCTH_C1_CAMPEP_0180208710 /_non described non described, Strain CCMP... 150 2e-38	Stram_Oom_Oomycetes_tr_W2J542_W2J542_PHYPR_Phytophthora 129 5e-31	CCTH_H1_CAMPEP_0180062344 /_non described non described, Strain CCMP... 127 8e-31	Stram_Slo_CAMPEP_jgi_GSMAST4A2.ASY1.ANO1.4236.1 127 1e-30	Amorphea_opi_tr_D5G4T9_D5G4T9_TUBMM Uncharacterized protein OS=Tub... 127 2e-30	CCTH_C3_CAMPEP_0172111136 /_Rhodomonas salina, Strain CCMP1319 / 122 5e-29	Amorphea	Opisthokonts	4	No
Phatr3_EG00211.p1	Amorphea_opi_tr_A0A0L7R116_A0A0L7R116_9HYME Enterin neuropeptide (... 847 0.0	Diat_Pen_Raph_CAMPEP_0172378272 /_Pseudo-nitzschia pungens, Strain c... 767 0.0	Stram_PESC_CAMPEP_0182437062 /_Mallomonas Sp, Strain CCMP3275 / 660 0.0	Diat_D0_CAMPEP_0194301306 /_Corethron pennatum, Strain L29A3 / 564 2e-176	Stram_Pel_CAMPEP_0197323142 /_Aureoumbra lagunensis, Strain CCMP1510 / 561 3e-174	Diat_D3_CAMPEP_0197465824 /_Triceratium dubium, Strain CCMP147 / 532 4e-166	Stram_Pel_CAMPEP_0197361168 /_Aureoumbra lagunensis, Strain CCMP1510 / 528 6e-162	Stram_PESC_CAMPEP_0118888200 /_Phaeomonas parva, Strain CCMP2877 / 514 1e-160	Stram_Pel_CAMPEP_0197285110 /_Aureoumbra lagunensis, Strain CCMP1510 / 517 2e-159	Stram_PESC_CAMPEP_0170111932 /_Dinobryon sp., Strain CTELB2267 / 521 1e-155	Amorphea	Opisthokonts	1	No
Phatr3_J13439.p1	Amorphea_opi_tr_A0A0L7R124_A0A0L7R124_9HYME S-antigen protein OS=H... 229 4e-66	Amorphea_opi_tr_G5BN66_G5BN66_HETGA S-antigen protein (Fragment) O... 201 3e-60	Amorphea_opi_tr_A0A0F8ATL9_A0A0F8ATL9_LARCR S-antigen protein OS=L... 186 3e-55	Amorphea_opi_tr_A0A093IDD0_A0A093IDD0_PICPB FMRFamide neuropeptide... 183 4e-54	Prok_Arch_tr_A0A0N9YXI4_A0A0N9YXI4_9ARCH Uncharacterized protei... 174 8e-50	Amorphea_opi_tr_T5A4Y2_T5A4Y2_OPHSC Endoplasmic reticulum oxidored... 166 3e-46	SAR_Apicomplexans_tr_A0A077X726_A0A077X726_PLABA_Plasmodium 165 4e-44	SAR_Apicomplexans_tr_Q4YBN2_Q4YBN2_PLABA_Plasmodium 158 5e-43	Diat_Pen_Ara_CAMPEP_0195307280 /_Asterionellopsis glacialis, Strain ... 151 8e-41	SAR_Apicomplexans_tr_B6AFF1_B6AFF1_CRYMR_Cryptosporidium 149 4e-40	Amorphea	Opisthokonts	4	No
Phatr3_EG00860.p1	Amorphea_opi_tr_A0A0P5JDD2_A0A0P5JDD2_9CRUS Uncharacterized protei... 190 1e-55	Diat_D2_CAMPEP_0172352812 /_Thalassiosira sp., Strain FW / 183 4e-50	Green_G3A_CAMPEP_0114227426 /"Pyramimonas parkeae, CCMP726" / 156 9e-42	SAR_Cil_CAMPEP_0176447578 /"Platyophrya macrostoma, Strain WH" / 151 8e-41	Amorphea_Exc_tr_S9WLD3_S9WLD3_9TRYP Large subunit ribosomal protein L3e OS=A... 115 4e-28	Stram_PESC_CAMPEP_0197373228 /_Pinguiococcus pyrenoidosus, Strain CCM... 115 3e-27	Diat_Dino_CAMPEP_0176199740 /_Kryptoperidinium foliaceum, Strain CCM... 111 2e-26	CCTH_H3_CAMPEP_0196366430 /NCGR_PEP_ID_MMETSP0995-20130614_62715_1 /... 107 3e-24	Green_Strep_tr_I3S5Z6_I3S5Z6_MEDTR Uncharacterized protein OS=M... 99.4 3e-23	Amorphea_opi_tr_A0A0P6AQH9_A0A0P6AQH9_9CRUS 60S ribosomal protein ... 102 7e-23	Amorphea	Opisthokonts	1	No
Phatr3_EG00844.p1	Amorphea_opi_tr_A0A0P5M747_A0A0P5M747_9CRUS Uncharacterized protei... 152 9e-41	Green_Strep_tr_A0A0P0WTJ6_A0A0P0WTJ6_ORYSJ Os06g0178950 protein... 77.0 2e-16	Green_G3C_CAMPEP_0181162924 /"Micromonas sp, Strain CCMP1646" / 83.2 2e-16	SAR_CD_CAMPEP_0116362772 /"Alexandrium tamarense, Strain CCMP1771" / 72.4 5e-13	Stram_PESC_CAMPEP_0197384298 /_Pinguiococcus pyrenoidosus, Strain CCM... 68.6 1e-11	Stram_Pel_CAMPEP_0197419268 /_Sarcinochrysis sp, Strain CCMP770 / 63.5 4e-10	SAR_BD_CAMPEP_0115755304 /"Scrippsiella trochoidea, Strain CCMP3099" / 55.5 5e-09	Prok_Chlamy_tr_A0A0E9FHG7_A0A0E9FHG7_CHLTH Uncharacterised prot... 51.2 3e-07			Amorphea	Opisthokonts	1	No
Phatr3_J50494.p1	Amorphea_opi_tr_B3NCW1_B3NCW1_DROER Uncharacterized protein OS=Dro... 58.2 4e-09	Diat_Pen_Ara_CAMPEP_0195280792 /_Asterionellopsis glacialis, Strain ... 58.2 5e-09	SAR_Rhiz_CAMPEP_0201592238 /"Rosalina sp." / 48.9 4e-06	Diat_D2_CAMPEP_0183697484 /_Skeletonema menzelii, Strain CCMP793 / 48.9 4e-06	Stram_Raph_CAMPEP_0116720862 /_Heterosigma akashiwo, Strain NB / 47.8 1e-05	SAR_BD_CAMPEP_0198614636 /"Brandtodinium nutriculum, Strain RCC3387" / 47.4 1e-05					Amorphea	Opisthokonts	1	No
Phatr3_EG00575.p1	Amorphea_opi_tr_B3NNZ5_B3NNZ5_DROER Uncharacterized protein OS=Dro... 75.5 2e-14	Diat_Pen_Raph_CAMPEP_0201137328 /_Pseudo-nitzschia fraudulenta, Stra... 74.3 7e-14	Stram_PESC_CAMPEP_0114417658 /_Paraphysomonas imperforata, Strain PA2 / 72.4 4e-13	Stram_PESC_CAMPEP_0118888200 /_Phaeomonas parva, Strain CCMP2877 / 72.0 4e-13	Diat_D1_CAMPEP_0178515420 /_Extubocellulus spinifer, Strain CCMP396 / 71.6 6e-13	SAR_Rhiz_CAMPEP_0202694282 /"Elphidium margaritaceum" / 71.6 6e-13	Stram_Raph_CAMPEP_0116686846 /_Heterosigma akashiwo, Strain NB / 70.1 8e-13	Diat_Pen_Ara_CAMPEP_0118683514 /_Striatella unipunctata, Strain CCMP... 70.5 9e-13	Stram_Raph_CAMPEP_0116726442 /_Heterosigma akashiwo, Strain NB / 69.7 1e-12	Stram_PESC_CAMPEP_0114419510 /_Paraphysomonas imperforata, Strain PA2 / 70.5 1e-12	Amorphea	Opisthokonts	1	No
Phatr3_EG01653.p1	Amorphea_opi_tr_C4XX02_C4XX02_CLAL4 Elongation factor 1-alpha OS=C... 332 1e-106	Stram_PESC_CAMPEP_0118855264 /_Phaeomonas parva, Strain CCMP2877 / 297 6e-88	Green_Strep_tr_C4J5Q2_C4J5Q2_MAIZE Uncharacterized protein OS=Z... 268 7e-82	SAR_CD_CAMPEP_0116379926 /"Alexandrium tamarense, Strain CCMP1771" / 268 7e-77	Amorphea_Am_CAMPEP_0174229890 /"Mayorella sp, Strain BSH-02190019" / 216 5e-60	Green_G3C_CAMPEP_0119224778 /"Micromonas pusilla, Strain RCC230... 125 4e-29	CCTH_H1_CAMPEP_0179997486 /_non described non described, Strain CCMP... 99.0 1e-20	SAR_Cil_CAMPEP_0176414972 /"Platyophrya macrostoma, Strain WH" / 87.4 2e-19	SAR_BD_CAMPEP_0183563486 /"Peridinium aciculiferum, Strain PAER-2" / 90.9 3e-18	Green_G3E_CAMPEP_0179716796 /"Ostreococcus mediterraneus, Strai... 89.7 1e-17	Amorphea	Opisthokonts	1	No
Phatr3_EG01161.p1	Amorphea_opi_tr_F2U7I5_F2U7I5_SALR5 Putative uncharacterized prote... 85.9 6e-18	Amorphea_opi_tr_F2UED4_F2UED4_SALR5 Putative uncharacterized prote... 84.3 8e-18	Stram_Lab_CAMPEP_0202088370 /"Schizochytrium aggregatum, Strain A... 82.8 6e-17	Stram_Lab_CAMPEP_0202067664 /"Schizochytrium aggregatum, Strain A... 80.9 3e-16	Amorphea_opi_tr_F2U4X5_F2U4X5_SALR5 Putative uncharacterized prote... 72.0 3e-13	Amorphea_Am_CAMPEP_0168559786 /"Filamoeba nolandi, Strain NC-AS-23... 51.2 1e-06					Amorphea	Opisthokonts	2	No
Phatr3_J16052.p1	Amorphea_opi_tr_F2UHN3_F2UHN3_SALR5 Putative uncharacterized prote... 362 1e-113	SAR_Chl_CAMPEP_0114509594 /"Chlorarachnion reptans, Strain CCCM449" / 358 6e-113	Diat_Pen_Raph_CAMPEP_0168742728 /_Amphiprora sp., Strain CCMP467 / 303 8e-94	Stram_Slo_Stramenopile-MAST_4_3895 308 6e-93	Stram_PESC_CAMPEP_0114472546 /_Paraphysomonas imperforata, Strain PA2 / 288 2e-88	Diat_Pen_Ara_CAMPEP_0197141786 /_Asterionellopsis glacialis, Strain ... 234 2e-68	Green_Strep_tr_G7KUF1_G7KUF1_MEDTR Exo-polyalpha-D-galacturonos... 227 9e-64	Diat_Dino_CAMPEP_0167983596 /_Glenodinium foliaceum, Strain CCAP 111... 213 4e-61	Amorphea_Am_CAMPEP_0168537276 /"Trichosphaerium sp, Strain Am-I-7 ... 211 6e-60	Diat_Pen_Raphfso_g9713 199 1e-56	Amorphea	Opisthokonts	1	No
Phatr3_J15060.p1	Amorphea_opi_tr_G5BN66_G5BN66_HETGA S-antigen protein (Fragment) O... 171 1e-48	Amorphea_opi_tr_T5A4Y2_T5A4Y2_OPHSC Endoplasmic reticulum oxidored... 169 1e-47	Amorphea_opi_tr_A0A0F8ATL9_A0A0F8ATL9_LARCR S-antigen protein OS=L... 165 9e-47	Amorphea_opi_tr_A0A0L7R124_A0A0L7R124_9HYME S-antigen protein OS=H... 170 4e-45	Amorphea_opi_tr_A0A093IDD0_A0A093IDD0_PICPB FMRFamide neuropeptide... 156 1e-43	SAR_Apicomplexans_tr_A0A077X726_A0A077X726_PLABA_Plasmodium 158 1e-41	SAR_Apicomplexans_tr_Q4YBN2_Q4YBN2_PLABA_Plasmodium 154 3e-41	Green_Strep_tr_A0A0A0L3F2_A0A0A0L3F2_CUCSA Uncharacterized prot... 142 1e-38	Diat_Pen_Raph_CAMPEP_0170663368 /_Amphora coffeaeformis, Strain CCMP... 137 5e-34	Prok_Arch_tr_A0A0N9YXI4_A0A0N9YXI4_9ARCH Uncharacterized protei... 131 2e-33	Amorphea	Opisthokonts	5	No
Phatr3_draftJ402.p1	Amorphea_opi_tr_G5BN66_G5BN66_HETGA S-antigen protein (Fragment) O... 184 4e-54	Amorphea_opi_tr_A0A0L7R124_A0A0L7R124_9HYME S-antigen protein OS=H... 186 7e-51	Amorphea_opi_tr_A0A0F8ATL9_A0A0F8ATL9_LARCR S-antigen protein OS=L... 172 7e-50	Amorphea_opi_tr_A0A093IDD0_A0A093IDD0_PICPB FMRFamide neuropeptide... 169 6e-49	Amorphea_opi_tr_T5A4Y2_T5A4Y2_OPHSC Endoplasmic reticulum oxidored... 160 1e-44	Prok_Arch_tr_A0A0N9YXI4_A0A0N9YXI4_9ARCH Uncharacterized protei... 157 2e-43	SAR_Apicomplexans_tr_B6AFF1_B6AFF1_CRYMR_Cryptosporidium 145 1e-38	SAR_Apicomplexans_tr_Q4YBN2_Q4YBN2_PLABA_Plasmodium 138 8e-36	Green_Strep_tr_A0A0A0L3F2_A0A0A0L3F2_CUCSA Uncharacterized prot... 132 3e-35	SAR_Apicomplexans_tr_A0A077X726_A0A077X726_PLABA_Plasmodium 139 4e-35	Amorphea	Opisthokonts	5	No
Phatr3_draftJ439.p1	Amorphea_opi_tr_G5BN66_G5BN66_HETGA S-antigen protein (Fragment) O... 184 4e-54	Amorphea_opi_tr_A0A0L7R124_A0A0L7R124_9HYME S-antigen protein OS=H... 186 7e-51	Amorphea_opi_tr_A0A0F8ATL9_A0A0F8ATL9_LARCR S-antigen protein OS=L... 172 7e-50	Amorphea_opi_tr_A0A093IDD0_A0A093IDD0_PICPB FMRFamide neuropeptide... 169 6e-49	Amorphea_opi_tr_T5A4Y2_T5A4Y2_OPHSC Endoplasmic reticulum oxidored... 160 1e-44	Prok_Arch_tr_A0A0N9YXI4_A0A0N9YXI4_9ARCH Uncharacterized protei... 157 2e-43	SAR_Apicomplexans_tr_B6AFF1_B6AFF1_CRYMR_Cryptosporidium 145 1e-38	SAR_Apicomplexans_tr_Q4YBN2_Q4YBN2_PLABA_Plasmodium 138 8e-36	Green_Strep_tr_A0A0A0L3F2_A0A0A0L3F2_CUCSA Uncharacterized prot... 132 3e-35	SAR_Apicomplexans_tr_A0A077X726_A0A077X726_PLABA_Plasmodium 139 4e-35	Amorphea	Opisthokonts	5	No
Phatr3_J48237.p1	Amorphea_opi_tr_H2FLK5_H2FLK5_CAEEL Plant Late Embryo Abundant (LE... 69.7 2e-12	Red_Bang_CAMPEP_0198726866 /"Unidentified sp., Strain CCMP1999"... 68.6 5e-12	Diat_Pen_Raph_CAMPEP_0170682652 /_Amphora coffeaeformis, Strain CCMP... 62.8 5e-11	Prok_Chlamy_tr_A0A0C1JR91_A0A0C1JR91_9CHLA Uncharacterized prot... 60.1 3e-10	Amorphea_Exc_CAMPEP_jgi_Naegleria_Naegr1_3445_gw1.29.67.1 58.9 6e-10	Green_Strep_tr_B1PMG6_B1PMG6_9LAMI Desiccation-related protein ... 59.3 6e-10	Prok_Cyanobacteria_tr_U5QDG3_U5QDG3_9CYAN Phage-related protein... 59.7 7e-10	Prok_Prot_tr_A0A087PTU0_A0A087PTU0_9PROT Uncharacterized protei... 59.3 7e-10	Prok_Firm_tr_A0A077RGZ1_A0A077RGZ1_STAXY Uncharacterized protei... 60.8 1e-09	Red_Porph_CAMPEP_0185829290 /"Erythrolobus australicus, Strain ... 58.9 1e-09	Amorphea	Opisthokonts	1	No
Phatr3_J12451.p1	Amorphea_opi_tr_H2UKJ6_H2UKJ6_TAKRU Uncharacterized protein (Fragm... 178 6e-54	Stram_PX_CAMPEP_0171465832 /_Vaucheria litorea, Strain CCMP2940 / 170 6e-51	Green_Glauc_CAMPEP_0196652494 /"Cyanoptyche gloeocystis , Strain SAG4... 165 3e-49	Green_Strep_tr_A0A0A0LGN7_A0A0A0LGN7_CUCSA Uncharacterized prot... 165 1e-48	Red_Bang_CAMPEP_jgi_515797683_Chondrus_crispus 162 6e-48	Stram_Oom_CAMPEP_jgi_Pythium_vexans_maker-pve_contig_87-fgenesh-g... 162 8e-48	Stram_Oom_CAMPEP_jgi_Phytophthora_ramorum_Phyra1_1_81164_fgenesh1... 160 2e-47	Stram_Oom_CAMPEP_jgi_Phytophthora capsici_Phyca11_560939_estExt2_... 157 4e-46	Amorphea_Am_tr_D3B6T6_D3B6T6_POLPA HD domain-containing protein 2 ... 157 5e-46	Red_Comp_CAMPEP_0198311594 /"Madagascaria erythrocladiodes, Str... 156 9e-46	Amorphea	Opisthokonts	1	No
Phatr3_J47694.p1	Amorphea_opi_tr_I2HAL0_I2HAL0_CAEEL Plant Late Embryo Abundant (LE... 95.1 4e-20	Stram_Oom_CAMPEP_jgi_Pythium_vexans_maker-pve_contig_356-fgenesh-... 87.0 1e-17	Stram_Oom_Oomycetes_tr_A0A024GE98_A0A024GE98_9STRA_Albugo 84.0 3e-16	Amorphea_opi_tr_H2FLK5_H2FLK5_CAEEL Plant Late Embryo Abundant (LE... 77.4 3e-14	Prok_Actin_tr_B0RFJ7_B0RFJ7_CLAMS Uncharacterized protein OS=Cl... 69.3 8e-12	Green_Strep_tr_A0A022RIB5_A0A022RIB5_ERYGU Uncharacterized prot... 68.6 2e-11	SAR_Chl_CAMPEP_0114075552 /"Lotharella globosa, Strain LEX01" / 61.2 2e-09	SAR_Cil_CAMPEP_0115023342 /"Protocruzia adherens, Strain Boccale" / 60.8 8e-09	Amorphea_Am_tr_L8H810_L8H810_ACACA Uncharacterized protein OS=Acan... 56.6 1e-07	Stram_Oom_Oomycetes_tr_W4GPA7_W4GPA7_9STRA_Aphanomyces 52.8 5e-07	Amorphea	Opisthokonts	1	No
Phatr3_draftJ1537.p1	Amorphea_opi_tr_J4H4S6_J4H4S6_9APHY Uncharacterized protein OS=Fib... 53.9 1e-07										Amorphea	Opisthokonts	1	No
Phatr3_draftJ1125.p1	Amorphea_opi_tr_J4H4S6_J4H4S6_9APHY Uncharacterized protein OS=Fib... 53.9 2e-07										Amorphea	Opisthokonts	1	No
Phatr3_J13004.p1	Amorphea_opi_tr_K7ITM7_K7ITM7_NASVI Uncharacterized protein OS=Nas... 123 4e-33	Stram_Raph_CAMPEP_0179499856 /_Heterosigma akashiwo, Strain CCMP452 / 117 2e-31	SAR_Chl_CAMPEP_0197521674 /"Partenskyella glossopodia, Strain RCC36... 114 1e-29	Green_Strep_tr_G7K6B3_G7K6B3_MEDTR Josephin-2 protein OS=Medica... 106 4e-27	Green_G1_CAMPEP_jgi_307106701_Chlorella_variabilis 108 6e-26	Stram_Oom_CAMPEP_jgi_Pythium_vexans_maker-pve_contig_776-fgenesh-... 100 3e-25	Amorphea_Am_CAMPEP_0114614840 /"Vannella sp., Strain DIVA3 517/6/1... 102 1e-24	SAR_Rhiz_CAMPEP_0202714002 /"Elphidium margaritaceum" / 100 6e-24	SAR_Cil_CAMPEP_jgi_118398091_Tetrahymena_thermophila 97.4 1e-23	Stram_Oom_CAMPEP_jgi_Phytophthora_sojae_Physo3_317840_fgenesh1_pm... 90.9 1e-21	Amorphea	Opisthokonts	1	No
Phatr3_J41316.p1	Amorphea_opi_tr_S8C2R2_S8C2R2_DACHA Uncharacterized protein OS=Dac... 225 2e-64	SAR_Chl_CAMPEP_0167752482 /"Gymnochlora sp., Strain CCMP2014" / 204 8e-61	SAR_Cil_CAMPEP_0204919734 /"Climacostomum Climacostomum virens, Str... 159 7e-41	SAR_Chl_CAMPEP_0169565892 /"Bigelowiella natans, Strain CCMP623" / 159 1e-40	Amorphea_Exc_tr_A4HZU7_A4HZU7_LEIIN A2 protein OS=Leishmania infantum GN=LIN... 137 1e-34	Prok_Arch_tr_A0A075I8T4_A0A075I8T4_9ARCH Pentapeptide repeat-co... 135 5e-33	Prok_Firm_tr_J1HWD8_J1HWD8_9ENTE Uncharacterized protein OS=Ent... 122 1e-28	Prok_Cyanobacteria_tr_K9SMW5_K9SMW5_9CYAN Pentapeptide repeat p... 112 1e-25	Prok_Prot_tr_S4XPA5_S4XPA5_SORCE Uncharacterized protein OS=Sor... 109 2e-25	Stram_Oom_CAMPEP_jgi_Phytophthora capsici_Phyca11_17915_fgenesh1_... 106 8e-25	Amorphea	Opisthokonts	1	No
Phatr3_J34245.p1	Amorphea_opi_tr_T5A4Y2_T5A4Y2_OPHSC Endoplasmic reticulum oxidored... 85.5 6e-19	Amorphea_opi_tr_G5BN66_G5BN66_HETGA S-antigen protein (Fragment) O... 79.0 9e-17	Amorphea_opi_tr_A0A0F8ATL9_A0A0F8ATL9_LARCR S-antigen protein OS=L... 78.2 1e-16	Green_Strep_tr_A0A0A0L3F2_A0A0A0L3F2_CUCSA Uncharacterized prot... 77.4 2e-16	Amorphea_opi_tr_A0A0L7R124_A0A0L7R124_9HYME S-antigen protein OS=H... 79.7 5e-16	Amorphea_opi_tr_A0A093IDD0_A0A093IDD0_PICPB FMRFamide neuropeptide... 76.3 6e-16	Amorphea_opi_tr_A0A091M3G5_A0A091M3G5_CARIC Uncharacterized protei... 72.4 4e-15	Stram_Dict_CAMPEP_0172645730 /_Pseudopedinella elastica, Strain CCMP7... 73.2 7e-15	SAR_Apicomplexans_tr_W7AAA5_W7AAA5_9APIC_Plasmodium 76.3 8e-15	Amorphea_opi_tr_E6ZZ63_E6ZZ63_SPORE Probable Endoglucanase 1 (Egl1... 72.4 6e-14	Amorphea	Opisthokonts	3	No
Phatr3_EG00624.p1	Amorphea_opi_tr_T5AL12_T5AL12_OPHSC Uncharacterized protein OS=Oph... 152 7e-37	Prok_Prot_tr_A0A090K8E7_A0A090K8E7_9GAMM Ribonuclease E OS=Mori... 124 6e-28	Diat_Pen_Ara_CAMPEP_0178899132 /_Thalassionema frauenfeldii, Strain ... 122 2e-27	Virus_tr_M1PGN7_M1PGN7_9VIRU Enzyme E2 OS=Moumouvirus goulette ... 119 2e-26	Stram_PX_CAMPEP_0171473302 /_Vaucheria litorea, Strain CCMP2940 / 112 6e-24	Diat_D2_CAMPEP_0203474018 /_Thalassiosira weissflogii, Strain CCMP10... 109 2e-23	Stram_PESC_CAMPEP_0184971826 /_Spumella elongata, Strain CCAP 955/1 / 105 2e-22	Diat_D2_CAMPEP_0171328636 /_Thalassiosira weissflogii, Strain CCMP13... 106 2e-22	SAR_Rhiz_CAMPEP_0202732788 /"Elphidium margaritaceum" / 104 5e-22	Stram_PESC_CAMPEP_0118888492 /_Phaeomonas parva, Strain CCMP2877 / 101 7e-21	Amorphea	Opisthokonts	1	No
Phatr3_J45412.p1	Prok_Actin_tr_A0A077M5Q8_A0A077M5Q8_9MICO Uncharacterized prote... 149 3e-39	Amorphea_opi_tr_K9HGB2_K9HGB2_AGABB Uncharacterized protein OS=Aga... 143 2e-37	Prok_Prot_tr_H8MUR4_H8MUR4_CORCM Ulilysin OS=Corallococcus cora... 141 2e-36	Diat_Pen_Ara_CAMPEP_0195281658 /_Asterionellopsis glacialis, Strain ... 142 1e-34	Diat_D1_CAMPEP_0172521374 /_Coscinodiscus wailesii, Strain CCMP2513 / 136 4e-34	Prok_Actin_tr_A0A081XM82_A0A081XM82_STRTO Metalloprotease OS=St... 127 1e-31	Prok_Prot_tr_A0A085W4N5_A0A085W4N5_9DELT Metalloprotease MEP1-l... 126 3e-31	Diat_D2_CAMPEP_0172311096 /_Detonula confervacea, Strain CCMP 353 / 124 1e-30	Diat_Dino_CAMPEP_0170384900 /_Durinskia baltica, Strain CSIRO CS-38 / 123 4e-30	Prok_Actin_tr_A0A0B2B1B3_A0A0B2B1B3_9ACTN Uncharacterized prote... 123 4e-30	Prokaryotes	Actinobacteria	1	No
Phatr3_J35493.p1	Prok_Actin_tr_E7C4G2_E7C4G2_9ACTN Predicted aminopeptidases OS=... 311 2e-100	Prok_Gemmata_tr_E7C449_E7C449_9BACT Predicted aminopeptidases O... 311 2e-100	Prok_Prot_tr_A0A0J1DG28_A0A0J1DG28_9BURK Peptidase M28 OS=Massi... 289 3e-91	Prok_Fibrobacteres_tr_E8X6Q4_E8X6Q4_GRATM Peptidase M28 OS=Gran... 284 2e-89	Diat_Pen_Raph_CAMPEP_0170718672 /_Amphora coffeaeformis, Strain CCMP... 279 1e-85	Diat_Pen_Ara_CAMPEP_0202443006 /_Licmophora paradoxa, Strain CCMP2313 / 218 2e-64	Prok_Cobi_tr_A0A0A2MEA0_A0A0A2MEA0_9FLAO Uncharacterized protei... 106 5e-24	Prok_Firm_tr_C2SMH9_C2SMH9_BACCE Prokaryotesl leucyl aminopeptidas... 80.5 2e-15	Prok_Arch_tr_M7TX65_M7TX65_9EURY Peptidase M28 OS=Thermoplasmat... 80.5 6e-15	Prok_Cf_tr_E8N6A9_E8N6A9_ANATU Putative M28 family peptidase OS... 74.7 3e-13	Prokaryotes	Actinobacteria	4	Yes
Phatr3_J43087.p1	Prok_Arch_tr_A0A0F8J7S1_A0A0F8J7S1_METMZ Uncharacterized protei... 65.9 2e-10										Prokaryotes	Archaea	1	No
Phatr3_EG00705.p1	Prok_Cobi_tr_F6GDG9_F6GDG9_LACS5 Uncharacterized protein OS=Lac... 116 2e-33	Prok_Prot_tr_K6Z5V9_K6Z5V9_9ALTE Uncharacterized protein OS=Par... 115 6e-33	Diat_D2_CAMPEP_0184442170 /_Thalassiosira miniscula, Strain CCMP1093 / 111 6e-29	Prok_Spiro_tr_H2CH98_H2CH98_9LEPT Uncharacterized protein OS=Le... 103 1e-28							Prokaryotes	Chlorobi	2	Yes
Phatr3_J49119.p1	Prok_Cyanobacteria_tr_A0A0C1WRY5_A0A0C1WRY5_9CYAN Uncharacteriz... 166 8e-47	Amorphea_opi_tr_G9MX40_G9MX40_HYPVG Uncharacterized protein OS=Hyp... 144 2e-38	Prok_Actin_tr_A0A0B1ZH81_A0A0B1ZH81_9ACTN Uncharacterized prote... 141 2e-37	Prok_Prot_tr_A0A0Q5KY06_A0A0Q5KY06_9RHIZ Uncharacterized protei... 135 4e-35	Prok_Firm_tr_R9LV44_R9LV44_9FIRM Uncharacterized protein OS=Osc... 128 7e-33	Prok_Syn_tr_D4MAY1_D4MAY1_9BACT Predicted hydrolases or acyltra... 115 5e-28	SAR_CD_CAMPEP_0201406572 /"Symbiodinium sp., Strain C15" / 115 6e-28	Prok_Arch_tr_M0AW07_M0AW07_9EURY Arylesterase, non-heme chlorid... 108 7e-26	Red_Cyan_tr_M2VU61_M2VU61_GALSU Chloride peroxidase OS=Galdieri... 108 2e-25	Red_Comp_CAMPEP_0198323688 /"Madagascaria erythrocladiodes, Str... 107 3e-25	Prokaryotes	Cyanobacteria	1	No
Phatr3_J47567.p1	Prok_Cyanobacteria_tr_B0CDR3_B0CDR3_ACAM1 Acetyltransferase, pu... 51.6 6e-07	Prok_Cyanobacteria_tr_K9X507_K9X507_9NOST Acetyltransferase OS=... 49.3 4e-06									Prokaryotes	Cyanobacteria	2	No
Phatr3_J48766.p1	Prok_Cyanobacteria_tr_B8HS53_B8HS53_CYAP4 Flavin reductase doma... 122 2e-32	Prok_Tdsb_tr_F8AC02_F8AC02_THEID Flavin reductase domain protei... 71.2 4e-14	Prok_Firm_tr_R5MP34_R5MP34_9FIRM Uncharacterized protein OS=Fir... 69.7 2e-13	Prok_Actin_tr_G8RWB3_G8RWB3_MYCRN Conserved protein of DIM6/NTA... 67.4 8e-13	Prok_Prot_tr_L0GXV8_L0GXV8_9GAMM Conserved protein of DIM6/NTAB... 68.2 8e-13	Prok_Spiro_tr_D5U9Q2_D5U9Q2_BRAM5 Flavin reductase domain prote... 64.7 2e-11	Prok_Planct_tr_D2R8I4_D2R8I4_PIRSD Flavin reductase domain prot... 63.9 3e-11	Prok_Thermotogae_tr_A0A0H2SWU8_A0A0H2SWU8_9BACT Flavin oxidored... 61.2 1e-10	Prok_Arch_tr_E6N7D4_E6N7D4_9ARCH Putative uncharacterized prote... 60.5 2e-10	Prok_Cobi_tr_I2EVG6_I2EVG6_EMTOG Flavin reductase domain protei... 57.4 3e-09	Prokaryotes	Cyanobacteria	5	Yes
Phatr3_EG00368.p1	Prok_Cyanobacteria_tr_F4XMZ3_F4XMZ3_9CYAN Hemolysin-type calciu... 65.5 5e-10	Diat_Pen_Ara_CAMPEP_0118701852 /_Striatella unipunctata, Strain CCMP... 62.4 4e-09	Prok_Cobi_tr_V6SPQ3_V6SPQ3_9FLAO Uncharacterized protein OS=Fla... 60.8 2e-08	Diat_Pen_Raph_CAMPEP_0178735080 /_Nitzschia punctata, Strain CCMP561 / 60.8 2e-08	Diat_Pen_Raph_CAMPEP_0178771156 /_Nitzschia punctata, Strain CCMP561 / 60.5 3e-08	Diat_Pen_Ara_CAMPEP_0194184842 /_Thalassiothrix antarctica, Strain L... 59.3 7e-08	Prok_Prot_tr_A0A0N8KCP8_A0A0N8KCP8_9RHOB Subtilase family serin... 58.9 1e-07	Diat_Pen_Ara_CAMPEP_0202445308 /_Licmophora paradoxa, Strain CCMP2313 / 57.0 2e-07	Prok_Actin_tr_R4Z471_R4Z471_9ACTN Uncharacterized protein OS=Ca... 55.8 9e-07	Amorphea_Am_CAMPEP_0206207092 /"Vannella robusta, Strain DIVA3 518... 53.9 9e-07	Prokaryotes	Cyanobacteria	1	No
Phatr3_J45451.p1	Prok_Cyanobacteria_tr_K9F622_K9F622_9CYAN Formamidase OS=Leptol... 564 0.0	Prok_Prot_tr_E6V1D7_E6V1D7_VARPE Formamidase OS=Variovorax para... 541 0.0	Green_G3C_tr_C1ECH8_C1ECH8_MICSR Uncharacterized protein OS=Mic... 541 0.0	Stram_Pel_CAMPEP_0168971982 /_Aureococcus anophagefferens, Strain CCM... 528 0.0	SAR_BD_CAMPEP_0176931732 /"Prorocentrum minimum, Strain CCMP2233" /... 518 0.0	Green_G3D_CAMPEP_jgi_612394485_Bathycoccus_prasinos 516 0.0	SAR_CD_CAMPEP_0179136196 /"Pyrodinium bahamense, Strain pbaha01" / 511 0.0	Green_G3E_CAMPEP_0179647794 /"Ostreococcus prasinos, Strain BCC... 511 0.0	Diat_D1_CAMPEP_0178708438 /_Extubocellulus spinifer, Strain CCMP396 / 503 9e-178	Prok_Firm_tr_A0A0C2HN13_A0A0C2HN13_9STAP Formamidase OS=Salinic... 497 1e-175	Prokaryotes	Cyanobacteria	2	Yes
Phatr3_J16295.p1	Prok_Cyanobacteria_tr_K9VZM1_K9VZM1_9CYAN 3-oxoacyl-(Acyl-carri... 241 3e-77	Prok_Prot_tr_A0A085VTZ4_A0A085VTZ4_9DELT Short-chain dehydrogen... 236 4e-75	Prok_Cobi_tr_A0A0C3RFM8_A0A0C3RFM8_9PORP Short-chain dehydrogen... 231 6e-73	Prok_Spiro_tr_V6HHV6_V6HHV6_9LEPT KR domain protein OS=Leptospi... 219 3e-68	Prok_Cobi_tr_A0A0E9M2S9_A0A0E9M2S9_9BACT Short-chain dehydrogen... 205 4e-63	Prok_Gemmata_tr_W0RNC9_W0RNC9_9BACT Short-chain dehydrogenase/r... 204 1e-62	SAR_Cil_CAMPEP_jgi_gi145482293_Paramecium_tetraurelia_strain_d4-2 194 9e-59	Amorphea_Exc_CAMPEP_0177653490 /"Stygamoeba regulata, Strain BSH-0... 194 2e-58	Amorphea_Am_CAMPEP_0174238006 /"Mayorella sp, Strain BSH-02190019" / 194 2e-58	Prok_Cyanobacteria_tr_A0A0C1XT18_A0A0C1XT18_9CYAN Short-chain d... 175 1e-51	Prokaryotes	Cyanobacteria	5	Yes
Phatr3_J49336.p1	Prok_Cyanobacteria_tr_K9X507_K9X507_9NOST Acetyltransferase OS=... 130 4e-36	Prok_Cyanobacteria_tr_B0CDR3_B0CDR3_ACAM1 Acetyltransferase, pu... 121 1e-32	Diat_Pen_Raph_CAMPEP_0168842842 /_Amphiprora sp., Strain CCMP467 / 109 1e-26	Prok_Prot_tr_F0LX86_F0LX86_VIBFN N-acetyltransferase OS=Vibrio ... 103 7e-26	Prok_Prot_tr_A7N8T3_A7N8T3_VIBCB Uncharacterized protein OS=Vib... 90.1 7e-21	Diat_Pen_Ara_CAMPEP_0118676882 /_Striatella unipunctata, Strain CCMP... 91.3 8e-21	Prok_Cobi_tr_K9E9X8_K9E9X8_9BACE Uncharacterized protein OS=Bac... 69.7 1e-13	Prok_Actin_tr_A0A0P7CGS3_A0A0P7CGS3_9ACTN Uncharacterized prote... 64.3 7e-12	Amorphea_Am_CAMPEP_0201522988 /"Neoparamoeba aestuarina, Strain So... 63.5 1e-11	Prok_Chlamy_tr_B1ZTT2_B1ZTT2_OPITP GCN5-related N-acetyltransfe... 61.6 7e-11	Prokaryotes	Cyanobacteria	2	No
Phatr3_J46087.p1	Prok_Cyanobacteria_tr_K9YU45_K9YU45_DACSA Subtilase family prot... 367 2e-111	Diat_Pen_Ara_CAMPEP_0118686600 /_Striatella unipunctata, Strain CCMP... 358 7e-109	Prok_Planct_tr_Q1PW87_Q1PW87_9BACT Putative uncharacterized pro... 325 6e-98	Diat_Pen_Raph_CAMPEP_0113455686 /_Nitzschia sp. / 317 3e-91	Prok_Cobi_tr_I2EV73_I2EV73_EMTOG Peptidase S8 and S53 subtilisi... 318 2e-90	Prok_Prot_tr_S4XU52_S4XU52_SORCE Uncharacterized protein OS=Sor... 306 3e-90	SAR_Api_CAMPEP_jgi_Vbra_5430_Vitrella 298 2e-86	Diat_D3_CAMPEP_0113532998 /_Odontella / 289 5e-84	Amorphea_Am_CAMPEP_0168589624 /"Pessonella sp." / 253 4e-70	Prok_Arch_tr_A0A0Q0V7N3_A0A0Q0V7N3_9EURY Uncharacterized protei... 177 4e-45	Prokaryotes	Cyanobacteria	1	No
Phatr3_J49570.p1	Prok_DT_clade_tr_E8U4S3_E8U4S3_DEIML Soluble epoxide hydrolase ... 159 2e-44	Prok_Arch_tr_D8J291_D8J291_HALJB Alpha/beta hydrolase fold prot... 156 4e-43	Prok_Cyanobacteria_tr_Q7NDH6_Q7NDH6_GLOVI Gll4259 protein OS=Gl... 145 3e-39	Prok_Cf_tr_D6TP47_D6TP47_9CHLR Alpha/beta hydrolase fold protei... 145 4e-39	Prok_Prot_tr_A0A017SYS1_A0A017SYS1_9DELT Epoxide hydrolase OS=C... 135 2e-35	Prok_Actin_tr_E3J7E4_E3J7E4_FRASU Alpha/beta hydrolase fold pro... 133 2e-34	Prok_Firm_tr_U5S701_U5S701_9LACT Uncharacterized protein OS=Car... 130 1e-33	Prok_Cobi_tr_A0A0M4HPK0_A0A0M4HPK0_9BACT Alpha/beta hydrolase O... 128 7e-33	Amorphea_opi_tr_V4B0H6_V4B0H6_LOTGI Uncharacterized protein OS=Lot... 125 1e-31	Red_Cyan_CAMPEP_jgi_452823814_Galdieria_sulphuraria 120 6e-30	Prokaryotes	Deinococcus-Thermus clade	5	Yes
Phatr3_J14380.p1	Prok_DT_clade_tr_E8UA66_E8UA66_DEIML Aqualysin 1 OS=Deinococcus... 229 3e-67	Prok_Actin_tr_A0A0F0GH56_A0A0F0GH56_NOCAE Peptidase S8 OS=Leche... 221 1e-65	Diat_Pen_Raphfso_g6228 217 5e-64	Diat_Pen_Raphfso_g13084 218 2e-63	Prok_Prot_tr_V4HUW2_V4HUW2_9GAMM Subtilisin-like serine proteas... 217 7e-63	Prok_DT_clade_tr_E8UA67_E8UA67_DEIML Aqualysin 1 OS=Deinococcus... 213 2e-62	Prok_DT_clade_tr_Q64FJ8_Q64FJ8_9DEIN Thermophilic protease (Fra... 214 7e-62	Diat_Pen_Raphfso_g10547 212 1e-61	Prok_Actin_tr_A0A0M9ZZI0_A0A0M9ZZI0_9NOCA Serine protease OS=No... 210 2e-61	Diat_Pen_Raphfso_g6375 212 3e-61	Prokaryotes	Deinococcus-Thermus clade	2	Yes
Phatr3_draftJ1559.p1	Prok_DT_clade_tr_E8UA66_E8UA66_DEIML Aqualysin 1 OS=Deinococcus... 268 1e-80	Prok_DT_clade_tr_E8U715_E8U715_DEIML Aqualysin 1 OS=Deinococcus... 259 2e-78	Prok_Prot_tr_A0A0F5V8N0_A0A0F5V8N0_9GAMM Alkaline serine protea... 261 7e-78	Prok_Prot_tr_S9PIA9_S9PIA9_9DELT Alkaline serine exoprotease A ... 255 2e-77	Prok_Prot_tr_D0LT29_D0LT29_HALO1 Peptidase S8 and S53 subtilisi... 261 3e-77	Prok_DT_clade_tr_E8UA67_E8UA67_DEIML Aqualysin 1 OS=Deinococcus... 254 2e-76	Prok_Actin_tr_D3Q3N8_D3Q3N8_STANL Peptidase S8 and S53 subtilis... 253 2e-76	Prok_DT_clade_tr_Q64FJ8_Q64FJ8_9DEIN Thermophilic protease (Fra... 257 2e-76	Prok_DT_clade_tr_C1CWZ7_C1CWZ7_DEIDV Putative serine proteinase... 253 3e-76	Prok_Prot_tr_A0A034TDZ1_A0A034TDZ1_9VIBR Alkaline serine exopro... 256 1e-75	Prokaryotes	Deinococcus-Thermus clade	5	Yes
Phatr3_J50206.p1	Prok_DT_clade_tr_E8UA66_E8UA66_DEIML Aqualysin 1 OS=Deinococcus... 268 1e-80	Prok_DT_clade_tr_E8U715_E8U715_DEIML Aqualysin 1 OS=Deinococcus... 259 2e-78	Prok_Prot_tr_A0A0F5V8N0_A0A0F5V8N0_9GAMM Alkaline serine protea... 261 6e-78	Prok_Prot_tr_S9PIA9_S9PIA9_9DELT Alkaline serine exoprotease A ... 255 2e-77	Prok_Prot_tr_D0LT29_D0LT29_HALO1 Peptidase S8 and S53 subtilisi... 261 3e-77	Prok_Actin_tr_D3Q3N8_D3Q3N8_STANL Peptidase S8 and S53 subtilis... 253 2e-76	Prok_DT_clade_tr_E8UA67_E8UA67_DEIML Aqualysin 1 OS=Deinococcus... 254 2e-76	Prok_DT_clade_tr_Q64FJ8_Q64FJ8_9DEIN Thermophilic protease (Fra... 257 3e-76	Prok_DT_clade_tr_C1CWZ7_C1CWZ7_DEIDV Putative serine proteinase... 253 3e-76	Prok_Prot_tr_A0A085WW94_A0A085WW94_9DELT Alkaline serine exopro... 256 1e-75	Prokaryotes	Deinococcus-Thermus clade	5	Yes
Phatr3_EG02535.p1	Prok_DT_clade_tr_E8UA66_E8UA66_DEIML Aqualysin 1 OS=Deinococcus... 268 3e-81	Prok_DT_clade_tr_E8U715_E8U715_DEIML Aqualysin 1 OS=Deinococcus... 258 8e-79	Prok_Prot_tr_S9PIA9_S9PIA9_9DELT Alkaline serine exoprotease A ... 256 3e-78	Prok_Prot_tr_D0LT29_D0LT29_HALO1 Peptidase S8 and S53 subtilisi... 262 3e-78	Prok_Prot_tr_A0A0F5V8N0_A0A0F5V8N0_9GAMM Alkaline serine protea... 261 3e-78	Prok_DT_clade_tr_Q64FJ8_Q64FJ8_9DEIN Thermophilic protease (Fra... 258 3e-77	Prok_DT_clade_tr_E8UA67_E8UA67_DEIML Aqualysin 1 OS=Deinococcus... 254 5e-77	Prok_DT_clade_tr_C1CWZ7_C1CWZ7_DEIDV Putative serine proteinase... 253 8e-77	Prok_Prot_tr_A0A0G3A2B2_A0A0G3A2B2_9DELT Alkaline serine exopro... 253 1e-76	Prok_Actin_tr_D3Q3N8_D3Q3N8_STANL Peptidase S8 and S53 subtilis... 252 1e-76	Prokaryotes	Deinococcus-Thermus clade	5	Yes
Phatr3_EG00371.p1	Prok_Firm_tr_R6TRL6_R6TRL6_9FIRM Uncharacterized protein OS=Fir... 102 2e-23	Prok_Actin_tr_R5G1T2_R5G1T2_9ACTN Uncharacterized protein OS=Eg... 96.3 8e-21	Stram_Dict_CAMPEP_0197410898 /_Chrysocystis fragilis, Strain CCMP3189 / 97.4 8e-21	Stram_Raph_CAMPEP_0194728050 /_Heterosigma akashiwo, Strain CCMP2393 / 95.1 2e-20	Prok_Cyanobacteria_tr_A0A0C2PUM1_A0A0C2PUM1_9CYAN Uncharacteriz... 73.2 5e-13	Green_G3C_CAMPEP_0181160332 /"Micromonas sp, Strain CCMP1646" / 53.1 8e-07	Stram_Lab_CAMPEP_0202100584 /"Schizochytrium aggregatum, Strain A... 52.8 2e-06				Prokaryotes	Firmicutes	2	Yes
Phatr3_EG00477.p1	Prok_Prot_tr_A0A0C1ZWE4_A0A0C1ZWE4_9DELT Ribonucleotide reducta... 69.7 8e-12	Diat_Pen_Raph_CAMPEP_0197283216 /_Pseudo-nitzschia delicatissima, St... 61.6 1e-09	Amorphea_opi_tr_A0A0A2VC63_A0A0A2VC63_BEABA Uncharacterized protei... 60.1 2e-08	Diat_Pen_Ara_CAMPEP_0195271346 /_Asterionellopsis glacialis, Strain ... 50.8 8e-06							Prokaryotes	Proteobacteria	1	No
Phatr3_EG00471.p1	Prok_Prot_tr_A0A0C1ZWE4_A0A0C1ZWE4_9DELT Ribonucleotide reducta... 73.2 1e-14	Stram_Dict_CAMPEP_0114347264 /_Pteridomonas danica, Strain PT / 72.4 4e-14	Green_G1_tr_A0A087SR08_A0A087SR08_AUXPR Uncharacterized protein... 69.3 5e-14	Amorphea_opi_tr_U3KIT2_U3KIT2_FICAL Uncharacterized protein OS=Fic... 65.5 7e-13	Amorphea_Am_CAMPEP_0201544316 /"Vexillifera sp., Strain DIVA3 564/... 60.5 2e-11	Prok_Firm_tr_A0A069CVI1_A0A069CVI1_9LACT Uncharacterized protei... 57.8 6e-10	SAR_Apicomplexans_tr_U6GIX8_U6GIX8_EIMAC_Eimeria 60.5 8e-10	SAR_BD_CAMPEP_0115641392 /"Scrippsiella trochoidea, Strain CCMP3099" / 54.3 5e-08	Prok_Cobi_tr_A4CGR7_A4CGR7_ROBBH Uncharacterized protein OS=Rob... 50.8 7e-08	SAR_CD_CAMPEP_0118121090 /"Lingulodinium polyedra, Strain CCMP 1738... 50.8 2e-07	Prokaryotes	Proteobacteria	1	No
Phatr3_J28841.p1	Prok_Prot_tr_A0A0C5WGM5_A0A0C5WGM5_9GAMM Maltose O-acetyltransf... 222 1e-71	Prok_Firm_tr_R1CUY1_R1CUY1_9CLOT Maltose O-acetyltransferase OS... 202 7e-64	Prok_Cyanobacteria_tr_E0UGZ7_E0UGZ7_CYAP2 Putative maltose O-ac... 198 2e-62	Diat_Pen_Raph_CAMPEP_0168842188 /_Amphiprora sp., Strain CCMP467 / 199 4e-60	Diat_Pen_Ara_CAMPEP_0118708738 /_Striatella unipunctata, Strain CCMP... 192 4e-60	Prok_Arch_tr_Q0W1V9_Q0W1V9_METAR Maltose o-acetyltransferase OS... 192 5e-60	Prok_Cobi_tr_A0LXY4_A0LXY4_GRAFK Transferase of the hexapeptide... 192 7e-60	Amorphea_Am_tr_L8H4H0_L8H4H0_ACACA Maltose Oacetyltransferase OS=A... 192 9e-60	Amorphea_opi_tr_A0A0L0FEW9_A0A0L0FEW9_9EUKA Uncharacterized protei... 190 3e-59	Prok_Fuso_tr_R7JF49_R7JF49_9FUSO Maltose O-acetyltransferase OS... 181 1e-55	Prokaryotes	Proteobacteria	3	Yes
Phatr3_EG01567.p1	Prok_Prot_tr_A0A0I0UBB3_A0A0I0UBB3_SHISO Uncharacterised protei... 223 1e-66	SAR_BD_CAMPEP_0205252240 /"Prorocentrum minimum, Strain CCMP1329" / 82.0 4e-17	SAR_CD_CAMPEP_0175272594 /"Alexandrium monilatum, Strain CCMP3105" / 80.5 7e-17								Prokaryotes	Proteobacteria	1	No
Phatr3_EG00216.p1	Prok_Prot_tr_A0A0I1UE51_A0A0I1UE51_SHISO Uncharacterised protei... 74.3 3e-15	SAR_CD_CAMPEP_0196980738 /"Symbiodinium sp., Strain D1a" /NCGR_SAMP... 49.7 6e-07	SAR_Cil_CAMPEP_0168317304 /"Condylostoma magnum, Strain COL2" / 48.5 1e-06								Prokaryotes	Proteobacteria	1	No
Phatr3_J31257.p1	Prok_Prot_tr_A0A0M6Y376_A0A0M6Y376_9RHOB Short chain dehydrogen... 392 1e-133	Prok_Cyanobacteria_tr_B0C295_B0C295_ACAM1 NAD dependent epimera... 385 9e-131	Prok_Prot_tr_A0A0P1IDI8_A0A0P1IDI8_9RHOB Short chain dehydrogen... 382 7e-130	Prok_Cobi_tr_G8QZ80_G8QZ80_OWEHD Nucleoside-diphosphate-sugar e... 371 3e-125	Prok_Cobi_tr_A1ZYG4_A1ZYG4_9BACT NAD dependent epimerase/dehydr... 370 6e-125	Diat_Pen_Raphfso_g20216 367 1e-123	Amorphea_opi_tr_W0VI25_W0VI25_ZYGBA Related to aldehyde reductase ... 360 6e-121	Diat_D1_CAMPEP_0197733772 /_Minutocellus polymorphus, Strain CCMP3303 / 356 1e-119	Diat_D2_CAMPEP_0172291142 /_Cyclotella meneghiniana, Strain CCMP 338 / 357 2e-119	Amorphea_opi_tr_Q6BYM3_Q6BYM3_DEBHA DEHA2A08448p OS=Debaryomyces h... 354 1e-118	Prokaryotes	Proteobacteria	5	Yes
Phatr3_J50500.p1	Prok_Prot_tr_A0A0P1IDI8_A0A0P1IDI8_9RHOB Short chain dehydrogen... 397 1e-135	Prok_Prot_tr_A0A0M6Y376_A0A0M6Y376_9RHOB Short chain dehydrogen... 392 2e-133	Diat_D1_CAMPEP_0197733772 /_Minutocellus polymorphus, Strain CCMP3303 / 390 1e-132	Diat_Pen_Raphfso_g20216 385 8e-131	Prok_Cobi_tr_G8QZ80_G8QZ80_OWEHD Nucleoside-diphosphate-sugar e... 377 9e-128	Diat_D2_CAMPEP_0172291142 /_Cyclotella meneghiniana, Strain CCMP 338 / 377 1e-127	Diat_D3_CAMPEP_0198294688 /_Attheya septentrionalis, Strain CCMP2084 / 374 1e-126	Prok_Cyanobacteria_tr_B0C295_B0C295_ACAM1 NAD dependent epimera... 375 1e-126	Diat_Pen_Ara_CAMPEP_0118686124 /_Striatella unipunctata, Strain CCMP... 373 3e-126	Amorphea_opi_tr_Q6BYM3_Q6BYM3_DEBHA DEHA2A08448p OS=Debaryomyces h... 372 7e-126	Prokaryotes	Proteobacteria	2	No
Phatr3_J45195.p1	Prok_Prot_tr_A0A0Q2UBE5_A0A0Q2UBE5_9RHOB ABC transporter substr... 221 1e-69	SAR_BD_CAMPEP_0205392568 /"Prorocentrum minimum, Strain CCMP1329" / 219 5e-69	Stram_Pel_CAMPEP_0206798914 /_non described non described, Strain CCM... 199 8e-61	Diat_D0_CAMPEP_0194286404 /_Corethron pennatum, Strain L29A3 / 194 2e-59	Stram_Dict_CAMPEP_0182563080 /_Florenciella sp., Strain RCC1587 / 193 9e-59	SAR_CD_CAMPEP_0204564618 /"Alexandrium margalefi, Strain AMGDE01CS-... 193 2e-58	SAR_FD_CAMPEP_0117334820 /"Karenia brevis, Strain SP1" / 186 4e-55	Diat_D2_CAMPEP_0195508292 /_Stephanopyxis turris, Strain CCMP 815 / 181 2e-54	CCTH_H3_CAMPEP_0179765210 /NCGR_PEP_ID_MMETSP0943-20121227_11284_1 /... 183 7e-54	Amorphea_Exc_CAMPEP_0113757296 /"Eutreptiella gymnastica" / 180 9e-54	Prokaryotes	Proteobacteria	1	No
Phatr3_J37571.p1	Prok_Prot_tr_A1TJ55_A1TJ55_ACIAC Kelch repeat protein OS=Acidov... 110 1e-25	Prok_Prot_tr_A0A0Q6WCV6_A0A0Q6WCV6_9BURK Uncharacterized protei... 99.8 5e-22	Green_Strep_tr_A0A022Q6C7_A0A022Q6C7_ERYGU Uncharacterized prot... 84.0 2e-16	Amorphea_opi_tr_A0A0B7FLZ6_A0A0B7FLZ6_THACB Tip elongation aberran... 75.9 2e-13	SAR_Api_CAMPEP_jgi_Vbra_13725_Vitrella 75.5 3e-13	Stram_Slo_CAMPEP_jgi_GSMAST31.ASY1.ANO1.3190.1 75.1 4e-13	SAR_Cil_CAMPEP_0204903612 /"Climacostomum Climacostomum virens, Str... 74.3 5e-13	Amorphea_Am_sp_Q54C94_GEFF_DICDI Ras guanine nucleotide exchange f... 73.6 1e-12	Prok_Prot_tr_S4YBS0_S4YBS0_SORCE Uncharacterized protein OS=Sor... 71.6 2e-12	CCTH_C1_jgi_Guillardia_71944_e_gw1.38.3.1 68.6 9e-12	Prokaryotes	Proteobacteria	2	No
Phatr3_EG00230.p1	Prok_Prot_tr_A3K6A4_A3K6A4_9RHOB Uncharacterized protein OS=Sag... 97.8 2e-26	Prok_Planct_tr_M5RFU0_M5RFU0_9PLAN Uncharacterized protein OS=R... 87.8 9e-23	Diat_D2_CAMPEP_0184449402 /_Thalassiosira miniscula, Strain CCMP1093 / 87.4 2e-22	Prok_Cobi_tr_A0A0P7AZU2_A0A0P7AZU2_9FLAO Uncharacterized protei... 84.3 2e-21	Amorphea_opi_tr_A0A0L0G283_A0A0L0G283_9EUKA Uncharacterized protei... 83.2 6e-21	Prok_Actin_tr_M5A654_M5A654_9ACTN Uncharacterized protein OS=Il... 82.0 2e-20	Prok_Cyanobacteria_tr_K9XW34_K9XW34_STAC7 Uncharacterized prote... 78.2 6e-19	Green_G1_tr_A0A087SDZ4_A0A087SDZ4_AUXPR Uncharacterized protein... 61.2 3e-12			Prokaryotes	Proteobacteria	2	Yes
Phatr3_EG00966.p1	Prok_Prot_tr_A4VMQ2_A4VMQ2_PSEU5 Uncharacterized protein OS=Pse... 110 5e-26	Diat_Pen_Raphfso_g17004 88.6 9e-21	Diat_D3_CAMPEP_0197247714 /_Chaetoceros sp., Strain UNC1202 / 72.4 7e-15	Diat_Pen_Ara_CAMPEP_0119006870 /_Synedropsis recta cf, Strain CCMP16... 72.0 1e-14	Stram_Dict_CAMPEP_0197394010 /_Chrysocystis fragilis, Strain CCMP3189 / 75.9 3e-14	Green_G5_CAMPEP_0195556166 /"Prasinoderma coloniale, Strain CCM... 75.1 6e-14	SAR_CD_CAMPEP_0197809612 /"Alexandrium andersonii, Strain CCMP2222" / 71.2 9e-14	Green_G2_CAMPEP_0119125898 /Genus nov. species nov., Strain RCC... 71.2 2e-13	Stram_Raph_CAMPEP_0179553466 /_Heterosigma akashiwo, Strain CCMP452 / 68.9 6e-13	Diat_D1_CAMPEP_0185817638 /_Minutocellus polymorphus, Strain RCC2270 / 61.6 9e-11	Prokaryotes	Proteobacteria	1	No
Phatr3_J34132.p1	Prok_Prot_tr_B4Y326_B4Y326_9BURK Putative uncharacterized prote... 201 7e-65	Prok_Cyanobacteria_tr_A0A0C2KY77_A0A0C2KY77_9CYAN Uncharacteriz... 187 5e-59	Prok_Cobi_tr_A0A0D0KF74_A0A0D0KF74_9FLAO Contig_5, whole genome... 161 4e-49	Prok_Actin_tr_D7B9L7_D7B9L7_NOCDD Uncharacterized protein OS=No... 161 5e-49	Prok_Fibrobacteres_tr_Q027R7_Q027R7_SOLUE Uncharacterized prote... 156 5e-47	Prok_Cf_tr_D6TSZ6_D6TSZ6_9CHLR Uncharacterized protein OS=Ktedo... 154 4e-46	Diat_Pen_Raph_CAMPEP_0168848612 /_Amphiprora sp., Strain CCMP467 / 146 3e-43	Prok_Chlamy_tr_B9XNK8_B9XNK8_PEDPL Uncharacterized protein OS=P... 129 2e-36	Diat_Pen_Ara_CAMPEP_0194039502 /_Grammatophora oceanica, Strain CCMP... 116 4e-32	Stram_Pel_CAMPEP_0185701016 /_Chrysoreinhardia sp, Strain CCMP2950 / 118 9e-32	Prokaryotes	Proteobacteria	5	Yes
Phatr3_EG02561.p1	Prok_Prot_tr_B8KKJ4_B8KKJ4_9GAMM Putative uncharacterized prote... 149 8e-41	SAR_Cil_CAMPEP_0176420770 /"Platyophrya macrostoma, Strain WH" / 119 7e-30	Prok_Cobi_tr_A4SEH0_A4SEH0_CHLPM Uncharacterized protein OS=Chl... 108 8e-26	Green_G2_CAMPEP_0119126438 /Genus nov. species nov., Strain RCC... 84.7 6e-18							Prokaryotes	Proteobacteria	1	No
Phatr3_J50141.p1	Prok_Prot_tr_E1JWF0_E1JWF0_DESFR Uncharacterized protein OS=Des... 203 8e-63	Diat_Pen_Ara_CAMPEP_0202495378 /_Staurosira complex sp., Strain CCMP... 200 4e-62	Prok_Actin_tr_R4YXP0_R4YXP0_9ACTN Uncharacterized protein OS=Ca... 198 8e-61	Prok_Cyanobacteria_tr_K9YGB5_K9YGB5_HALP7 Uncharacterized prote... 194 1e-59	Diat_D2_CAMPEP_0172286248 /_Cyclotella meneghiniana, Strain CCMP 338 / 169 2e-49	Amorphea_Exc_CAMPEP_0174312284 /"Eutreptiella gymnastica-like, Strain CC... 145 7e-40	Green_G2_CAMPEP_0117664400 /Tetraselmis astigmatica, Strain CCM... 145 7e-40	Diat_Pen_Raph_CAMPEP_0113495260 /_Nitzschia sp. / 139 1e-37	Diat_D3_CAMPEP_0198281032 /_Attheya septentrionalis, Strain CCMP2084 / 134 2e-37	Amorphea_opi_tr_A0A0L0G0I8_A0A0L0G0I8_9EUKA Uncharacterized protei... 135 2e-36	Prokaryotes	Proteobacteria	1	No
Phatr3_J38076.p1	Prok_Prot_tr_G2KMH4_G2KMH4_MICAA Uncharacterized protein OS=Mic... 168 4e-45	Stram_Dict_CAMPEP_0171621096 /_non described non described, Strain CC... 163 4e-45	Diat_Pen_Raph_CAMPEP_0196001382 /_Fragilariopsis kerguelensis, Strai... 166 1e-44	Prok_Cobi_tr_F0SAF8_F0SAF8_PSESL NHL repeat containing protein ... 164 1e-41	Prok_Spiro_tr_I4B6W9_I4B6W9_TURPD Cell wall/surface repeat prot... 159 4e-41	Diat_Pen_Raph_CAMPEP_0195977996 /_Fragilariopsis kerguelensis, Strai... 150 8e-41	Prok_Spiro_tr_M6CIH1_M6CIH1_LEPME Putative lipoprotein OS=Lepto... 146 7e-38	Green_G1_CAMPEP_0118808136 /"Picochlorum oklahomensis, Strain C... 140 1e-37	Virus_tr_M1PQ47_M1PQ47_9VIRU Uncharacterized protein OS=Synecho... 141 2e-36	Prok_Prot_tr_G2KMH2_G2KMH2_MICAA Conserved domain protein OS=Mi... 138 1e-34	Prokaryotes	Proteobacteria	1	No
Phatr3_J44851.p1	Prok_Prot_tr_H8MJB0_H8MJB0_CORCM Methyltransferase OS=Coralloco... 216 1e-67	Prok_Arch_tr_A7I5A0_A7I5A0_METB6 Methyltransferase type 11 OS=M... 197 6e-60	Prok_Firm_tr_J7IT70_J7IT70_DESMD Methylase involved in ubiquino... 195 2e-59	Prok_Cobi_tr_A0A023BVZ1_A0A023BVZ1_9FLAO Uncharacterized protei... 161 1e-46	Prok_Spiro_tr_H2CGP8_H2CGP8_9LEPT Methyltransferase type 12 OS=... 159 1e-45	Stram_Pel_CAMPEP_0198645538 /_unid. sp., Strain CCMP2135 / 142 4e-39	Prok_Actin_tr_A0A0B9ASC1_A0A0B9ASC1_BRELN Uncharacterized prote... 114 9e-29	Prok_Chlamy_tr_A0A0E9G1S2_A0A0E9G1S2_CHLTH Demethylmenaquinone ... 102 1e-24	Stram_Dict_CAMPEP_0197397230 /_Chrysocystis fragilis, Strain CCMP3189 / 97.1 2e-23	Prok_Fibrobacteres_tr_Q01YM7_Q01YM7_SOLUE Methyltransferase typ... 90.1 5e-20	Prokaryotes	Proteobacteria	5	Yes
Phatr3_J47535.p1	Prok_Prot_tr_J2ER97_J2ER97_9PSED PF06961 family protein OS=Pseu... 92.0 2e-22	Prok_Chlamy_tr_D5EJI5_D5EJI5_CORAD Uncharacterized protein OS=C... 89.7 1e-21	Prok_Cf_tr_E1IDK0_E1IDK0_9CHLR Uncharacterized protein OS=Oscil... 81.3 5e-18	Prok_Cyanobacteria_tr_B4VNQ0_B4VNQ0_9CYAN Putative uncharacteri... 80.5 1e-17	Prok_Planct_tr_D2QXM4_D2QXM4_PIRSD Uncharacterized protein OS=P... 78.2 1e-17	Prok_Actin_tr_A0A0A0JZ83_A0A0A0JZ83_9MICO Uncharacterized prote... 73.9 2e-15	Amorphea_opi_tr_N4WYE2_N4WYE2_COCH4 Uncharacterized protein OS=Coc... 66.6 4e-13	Prok_Syn_tr_D4M9D8_D4M9D8_9BACT Predicted membrane protein OS=F... 66.2 5e-13	Prok_Firm_tr_R9MJ20_R9MJ20_9FIRM Uncharacterized protein OS=Lac... 61.6 1e-11	Prok_DT_clade_tr_A0A0F7JP44_A0A0F7JP44_9DEIO Uncharacterized pr... 60.5 4e-11	Prokaryotes	Proteobacteria	5	Yes
Phatr3_EG01306.p1	Prok_Prot_tr_K8BIR8_K8BIR8_9ENTR Uncharacterized protein OS=Cro... 84.3 6e-17	Diat_D2_CAMPEP_0202315250 /_Thalassiosira oceanica, Strain CCMP1005 / 85.1 7e-17	Green_Glauc_CAMPEP_0196659164 /"Cyanoptyche gloeocystis , Strain SAG4... 79.3 3e-15	Green_G2_CAMPEP_0206079656 /Unidentified sp., Strain CCMP1205 / 78.2 2e-14	Prok_Firm_tr_R6YAH8_R6YAH8_9FIRM Cysteine desulfhydrase OS=Firm... 70.5 2e-12						Prokaryotes	Proteobacteria	1	No
Phatr3_J41470.p1	Prok_Prot_tr_M1NJ05_M1NJ05_DESSD Aldo/keto reductase, diketogul... 355 1e-119	Prok_Prot_tr_K0CB08_K0CB08_ALCDB Oxidoreductase, aldo/keto redu... 350 5e-118	Diat_Dino_CAMPEP_0176005578 /_Kryptoperidinium foliaceum, Strain CCM... 347 1e-116	Prok_Cobi_tr_A0A0L8AIZ8_A0A0L8AIZ8_9BACT Aldehyde oxidoreductas... 343 3e-115	Prok_Cyanobacteria_tr_K9ES51_K9ES51_9CYAN Aldo/keto reductase, ... 341 2e-114	Prok_Cobi_tr_A1ZI09_A1ZI09_9BACT Alcohol dehydrogenase, NADP OS... 340 4e-114	Diat_Pen_Ara_CAMPEP_0197152886 /_Asterionellopsis glacialis, Strain ... 333 3e-111	Diat_D2_CAMPEP_0183734978 /_Thalassiosira miniscula, Strain CCMP1093 / 327 9e-109	Prok_Cobi_tr_Q2S340_Q2S340_SALRD Aldehyde reductase OS=Saliniba... 323 2e-107	Prok_Cobi_tr_I3C775_I3C775_9FLAO Aldo/keto reductase, diketogul... 317 6e-105	Prokaryotes	Proteobacteria	2	No
Phatr3_J52286.p1	Prok_Prot_tr_Q7WU97_Q7WU97_9GAMM Tryptophan synthase beta chain... 596 0.0	Diat_Pen_Ara_CAMPEP_0202493038 /_Staurosira complex sp., Strain CCMP... 585 0.0	Prok_Cobi_tr_B3QWZ4_B3QWZ4_CHLT3 Tryptophan synthase beta chain... 551 0.0	Amorphea_opi_tr_A0A0J0XBE6_A0A0J0XBE6_9TREE Putative tryptophan sy... 518 0.0	Prok_Spiro_tr_G8QUS5_G8QUS5_SPHPG Tryptophan synthase beta chai... 503 2e-175	Amorphea_Exc_tr_U5KLN1_U5KLN1_HERMU Tryptophan synthase beta subunit OS=Herp... 489 5e-170	Prok_Chlamy_tr_B5JM41_B5JM41_9BACT Tryptophan synthase beta cha... 482 3e-167	Diat_Dino_CAMPEP_0167879760 /_Glenodinium foliaceum, Strain CCAP 111... 478 2e-165	Diat_D2_CAMPEP_0115944826 /_Skeletonema marinoi, Strain SM1012Hels-07 / 476 1e-164	Green_G3C_CAMPEP_0197085726 /"Micromonas sp., Strain NEPCC29" / 473 5e-163	Prokaryotes	Proteobacteria	1	No
Phatr3_J40186.p1	Prok_Prot_tr_T5D5A5_T5D5A5_HELPX Uncharacterized protein OS=Hel... 57.4 1e-08	Amorphea_opi_tr_A0A074Z4B5_A0A074Z4B5_9TREM Uncharacterized protei... 57.0 1e-07	SAR_Apicomplexans_tr_B3L535_B3L535_PLAKH_Plasmodium 52.8 5e-06								Prokaryotes	Proteobacteria	1	No
Phatr3_J41608.p1	Prok_Prot_tr_U1ZPZ4_U1ZPZ4_9BURK Uncharacterized protein OS=Alc... 229 1e-74	Prok_Cyanobacteria_tr_K9WRV5_K9WRV5_9NOST Peroxiredoxin OS=Cyli... 207 8e-66	Prok_DT_clade_tr_A0A0A7KI87_A0A0A7KI87_9DEIO BcpB protein OS=De... 202 9e-64	Prok_Actin_tr_A0A0Q9CNE9_A0A0Q9CNE9_9CELL Uncharacterized prote... 181 1e-55	Amorphea_opi_tr_N1PUD1_N1PUD1_DOTSN Uncharacterized protein OS=Dot... 174 3e-53	Prok_Cobi_tr_A0A0D0G105_A0A0D0G105_9SPHI Contig13, whole genome... 164 5e-49	Amorphea_Am_tr_L8H8U9_L8H8U9_ACACA Peroxiredoxin, putative OS=Acan... 158 9e-47	Stram_Pel_CAMPEP_0198656632 /_unid. sp., Strain CCMP2135 / 152 1e-44	Green_Glauc_CAMPEP_0184335346 /"Gloeochaete wittrockiana, Strain SAG4... 152 2e-44	Prok_Firm_tr_A0A0M2VM80_A0A0M2VM80_9BACL Peroxiredoxin OS=Paeni... 147 2e-42	Prokaryotes	Proteobacteria	4	Yes
Phatr3_J10768.p1	Prok_Prot_tr_V8G9B3_V8G9B3_9BURK RNA pseudouridylate synthase O... 230 5e-73	Diat_Pen_Raphfso_g11542 220 8e-69	Prok_Actin_tr_A0A0B2ATH2_A0A0B2ATH2_9ACTN 16S rRNA pseudouridyl... 214 2e-66	Green_G1_CAMPEP_0202412360 /"Dunaliella tertiolecta, Strain CCM... 213 4e-65	Prok_Chlamy_tr_A0A0G3EFX8_A0A0G3EFX8_9BACT Ribosomal large subu... 207 3e-64	Stram_Oom_Oomycetes_tr_T0QV63_T0QV63_9STRA_Saprolegnia 204 4e-62	Stram_Oom_Oomycetes_tr_W4GPA8_W4GPA8_9STRA_Aphanomyces 201 7e-61	Stram_Oom_CAMPEP_jgi_Phytophthora_sojae_Physo3_503796_e_gw1.4.8928.1 198 4e-60	Stram_Oom_CAMPEP_jgi_Phytophthora capsici_Phyca11_117625_e_gw1.33... 191 2e-57	Prok_Syn_tr_D1Y3F1_D1Y3F1_9BACT Pseudouridylate synthase OS=Pyr... 187 2e-56	Prokaryotes	Proteobacteria	1	No
Phatr3_J46210.p1	Prok_Prot_tr_W4L6M7_W4L6M7_9DELT Calcium/calmodulin dependent p... 155 1e-47	Prok_Planct_tr_D2QZW4_D2QZW4_PIRSD Calcium/calmodulin dependent... 149 3e-45	Green_G1_CAMPEP_jgi_302843627_Volvox_carteri_f._nagariensis 141 5e-42	Green_G1_CAMPEP_jgi_302843627_Volvox_carteri_f._nagariensis 141 5e-42	Amorphea_opi_tr_A0A0L8GXG3_A0A0L8GXG3_OCTBM Uncharacterized protei... 139 6e-41	Diat_D1_CAMPEP_0194352772 /_Proboscia alata, Strain PI-D3 / 138 1e-40	Green_G2_tr_A0A061RBF3_A0A061RBF3_9CHLO Calcium/calmodulin-depe... 139 2e-40	CCTH_H3_CAMPEP_0170022290 /NCGR_PEP_ID_MMETSP1138-20121227_5850_1 /T... 131 3e-38	CCTH_H2_CAMPEP_0113232370 /_Prymnesium parvum / 128 9e-37	Diat_Pen_Raphfso_g16360 127 3e-36	Prokaryotes	Proteobacteria	2	Yes
Phatr3_J40896.p1	CCTH_C1_CAMPEP_0179417132 /_Geminigera cryophila, Strain CCMP2564 / 94.0 1e-19	Diat_D3_CAMPEP_0185728280 /_Helicotheca tamensis, Strain CCMP826 / 78.6 8e-15	Diat_Pen_Ara_CAMPEP_0202490242 /_Staurosira complex sp., Strain CCMP... 76.3 2e-14	CCTH_H1_CAMPEP_0118813148 /_Phaeocystis Sp, Strain CCMP2710 / 77.0 3e-14	Stram_PESC_CAMPEP_0114474728 /_Paraphysomonas imperforata, Strain PA2 / 75.5 7e-14	CCTH_H2_Chryso_922858862 75.5 8e-14	Stram_PESC_CAMPEP_0114470546 /_Paraphysomonas imperforata, Strain PA2 / 75.5 8e-14	Stram_PESC_CAMPEP_0114430768 /_Paraphysomonas imperforata, Strain PA2 / 75.1 1e-13	CCTH_C1_CAMPEP_0173070408 /_Geminigera sp., Strain Caron Lab Isolate / 75.1 1e-13	Stram_PESC_CAMPEP_0185030090 /_Paraphysomonas bandaiensis, Strain Car... 73.2 5e-13	CCTH	Cryptomonads 1	1	No
Phatr3_EG01298.p1	CCTH_C2_CAMPEP_0172033184 /_Hemiselmis andersenii, Strain CCMP439 / 48.1 8e-07										CCTH	Cryptomonads 2	1	No
Phatr3_J50365.p1	CCTH_C2_CAMPEP_0172062268 /_Hemiselmis andersenii, Strain CCMP441 / 116 1e-25	Stram_PX_CAMPEP_0171455696 /_Vaucheria litorea, Strain CCMP2940 / 101 3e-21	Stram_PX_CAMPEP_0171479286 /_Vaucheria litorea, Strain CCMP2940 / 101 3e-21	Diat_D0_CAMPEP_0113326618 /_Corethron hystrix, Strain 308 / 97.4 1e-20	Diat_D3_CAMPEP_0204661226 /_Ditylum brightwellii, Strain GSO103 / 97.4 2e-20	Diat_D1_CAMPEP_0178953856 /_Rhizosolenia setigera, Strain CCMP 1694 / 99.8 2e-20	Diat_Pen_Ara_CAMPEP_0195293404 /_Asterionellopsis glacialis, Strain ... 98.6 5e-20	Diat_D3_CAMPEP_0204746884 /_Ditylum brightwellii, Strain GSO104 / 98.2 7e-20	Stram_Bol_CAMPEP_0118639040 /_Bolidomonas pacifica, Strain CCMP 1866 / 97.8 9e-20	Diat_D1_CAMPEP_0178699684 /_Extubocellulus spinifer, Strain CCMP396 / 96.7 2e-19	CCTH	Cryptomonads 2	1	No
Phatr3_EG01425.p1	CCTH_C2_CAMPEP_0172062424 /_Hemiselmis andersenii, Strain CCMP441 / 226 2e-72	Diat_D2_CAMPEP_0201724048 /_Skeletonema japonicum, Strain CCMP2506 / 221 4e-71	Diat_Pen_Ara_CAMPEP_0197154662 /_Asterionellopsis glacialis, Strain ... 219 1e-70	Diat_D3_CAMPEP_0204717108 /_Ditylum brightwellii, Strain GSO104 / 219 8e-70	Diat_D1_CAMPEP_0172480412 /_Coscinodiscus wailesii, Strain CCMP2513 / 212 2e-67	CCTH_C2_CAMPEP_0173396510 /_Hemiselmis virescens, Strain PCC157 / 211 1e-66	Diat_D3_CAMPEP_0203688116 /_Chaetoceros affinis, Strain CCMP159 / 208 2e-66	Diat_Pen_Raph_CAMPEP_0198153544 /_Entomoneis sp., Strain CCMP2396 / 209 3e-66	Red_Rhod__CAMPEP_0184709704 /"Rhodella maculata, Strain CCMP 73... 210 4e-66	Stram_Dict_CAMPEP_0118965928 /_Rhizochromulina marina cf, Strain CCMP... 207 7e-66	CCTH	Cryptomonads 2	1	No
Phatr3_J45019.p1	CCTH_C3_CAMPEP_0172105594 /_Rhodomonas salina, Strain CCMP1319 / 62.0 1e-10	Amorphea_opi_tr_A0A015JQ70_A0A015JQ70_9GLOM Uncharacterized protei... 54.3 4e-08	Diat_Pen_Ara_CAMPEP_0118713440 /_Striatella unipunctata, Strain CCMP... 53.5 1e-07	CCTH_C3_CAMPEP_0172118038 /_Rhodomonas salina, Strain CCMP1319 / 52.0 4e-07	Amorphea_Exc_CAMPEP_0177675150 /"Stygamoeba regulata, Strain BSH-0... 48.1 4e-06	Stram_PESC_CAMPEP_0201093272 /_Dinobryon sp., Strain CTELB2267 / 48.1 7e-06					CCTH	Cryptomonads 3	1	No
Phatr3_J36828.p1	CCTH_C3_CAMPEP_0172107288 /_Rhodomonas salina, Strain CCMP1319 / 289 4e-93	CCTH_C1_jgi_Guillardia_76084_e_gw1.72.14.1 286 5e-93	Green_G2_CAMPEP_0183980042 /Tetraselmis striata, Strain LANL1001 / 238 1e-74	SAR_CD_CAMPEP_0172802908 /"Ceratium fusus, Strain PA161109" / 232 2e-72	Stram_Dict_CAMPEP_0171930910 /_non described non described, Strain CC... 226 4e-70	Stram_Slo_CAMPEP_jgi_GSMAST4E1.ASY1.ANO1.3566.1 212 1e-64	Amorphea_opi_tr_T1J5Q7_T1J5Q7_STRMM Uncharacterized protein OS=Str... 196 1e-58	CCTH_H3_CAMPEP_0183372282 /NCGR_PEP_ID_MMETSP0164_2-20130417_108068_... 194 4e-58	SAR_Ciliates_tr_A0A078AIR2_A0A078AIR2_STYLE_Stylonychia 185 2e-54	Amorphea_Exc_CAMPEP_0177668248 /"Stygamoeba regulata, Strain BSH-0... 148 2e-40	CCTH	Cryptomonads 3	2	Yes
Phatr3_J50551.p1	CCTH_C3_CAMPEP_0172114698 /_Rhodomonas salina, Strain CCMP1319 / 586 0.0	Stram_PESC_CAMPEP_0197385382 /_Pinguiococcus pyrenoidosus, Strain CCM... 575 0.0	Stram_Raph_CAMPEP_0117871998 /_Chattonella subsalsa, Strain CCMP2191 / 429 2e-141	CCTH_C1_CAMPEP_0113814952 /_Guillardia theta CCMP2712 / 388 3e-125	Stram_Bol_CAMPEP_0118645698 /_Bolidomonas pacifica, Strain CCMP 1866 / 360 5e-114	Green_G4_CAMPEP_0196650506 /"Pycnococcus sp, Strain CCMP1998" /... 358 3e-106	Stram_Pel_jgi_Auran1_63673 335 3e-104	SAR_Rhiz_CAMPEP_0201581786 /"Rosalina sp." / 331 3e-103	Stram_Dict_CAMPEP_0119544668 /_Florenciella parvula, Strain CCMP2471 / 319 1e-97	CCTH_H1_CAMPEP_0185213436 /_Pavlova sp., Strain CCMP459 / 306 2e-92	CCTH	Cryptomonads 3	1	No
Phatr3_J44347.p1	SAR_Chl_CAMPEP_0167771258 /"Lotharella globosa, Strain CCCM811" / 389 4e-125	SAR_CD_CAMPEP_0171106686 /"Gambierdiscus australes, Strain CAWD 149" / 349 4e-109	Diat_Pen_Raphfso_g12457 333 3e-104	Diat_Pen_Ara_CAMPEP_0202486212 /_Staurosira complex sp., Strain CCMP... 321 3e-100	Amorphea_Exc_CAMPEP_0174386772 /"Eutreptiella gymnastica-like, Strain CC... 168 7e-46	SAR_BD_CAMPEP_0176559726 /"Amphidinium carterae, Strain CCMP1314" / 131 2e-31	Diat_Dino_CAMPEP_0176112342 /_Kryptoperidinium foliaceum, Strain CCM... 127 5e-30	Diat_D3_CAMPEP_0176477346 /_Chaetoceros sp., Strain GSL56 / 108 8e-26	CCTH_C3_CAMPEP_0172110462 /_Rhodomonas salina, Strain CCMP1319 / 109 5e-24	Prok_Prot_tr_A0A0Q9IGR9_A0A0Q9IGR9_9BRAD Uncharacterized protei... 103 2e-22	CCTH	Chlorarachniophytes	1	No
Phatr3_J5629.p1	SAR_Chl_CAMPEP_0167826404 /"Lotharella globosa, Strain CCCM811" / 500 1e-173	Diat_Pen_Raph_CAMPEP_0198108760 /_Craspedostauros australis, Strain ... 468 2e-159	Diat_Pen_Ara_CAMPEP_0194046964 /_Grammatophora oceanica, Strain CCMP... 462 2e-158	Stram_Bol_CAMPEP_0197552462 /_Bolidomonas sp., Strain RCC2347 / 373 8e-125	Stram_Dict_CAMPEP_0182601184 /_Florenciella sp., Strain RCC1587 / 317 7e-99	Prok_Actin_tr_L7K2M5_L7K2M5_GORRU 2,3-bisphosphoglycerate-depen... 199 2e-58	Diat_D3_CAMPEP_0119439886 /_Chaetoceros cf. neogracile, Strain RCC1993 / 200 4e-58	Prok_Cf_tr_A0A0P6XXV3_A0A0P6XXV3_9CHLR Phosphoglyceromutase OS=... 197 8e-58	Amorphea_Exc_CAMPEP_jgi_Naegleria_Naegr1_35141_estExt_gwp_gw1.C_40123 197 1e-57	Diat_D2_CAMPEP_0183648134 /_Skeletonema menzelii, Strain CCMP793 / 198 1e-57	CCTH	Chlorarachniophytes	1	No
Phatr3_draftJ356.p1	SAR_Chl_CAMPEP_0169611520 /"Bigelowiella natans, Strain CCMP1259" / 521 0.0	Diat_Pen_Raphfso_g6418 520 0.0	Diat_Dino_CAMPEP_0167896682 /_Glenodinium foliaceum, Strain CCAP 111... 509 1e-178	Diat_D1_CAMPEP_0181039398 /_Minutocellus polymorphus, Strain NH13 / 508 5e-178	Diat_Pen_Ara_CAMPEP_0202484502 /_Staurosira complex sp., Strain CCMP... 506 2e-177	Diat_D2_CAMPEP_0172277572 /_Cyclotella meneghiniana, Strain CCMP 338 / 462 1e-160	Diat_D0_CAMPEP_0194269054 /_Corethron pennatum, Strain L29A3 / 457 2e-158	Stram_Oom_Oomycetes_tr_K3XCH6_K3XCH6_PYTUL_Pythium 396 3e-134	Prok_Cyanobacteria_tr_A3IH78_A3IH78_9CHRO Xenobiotic reductase ... 382 4e-129	Stram_PESC_CAMPEP_0173137686 /_Ochromonas sp., Strain BG-1 / 379 4e-128	CCTH	Chlorarachniophytes	1	No
Phatr3_J50914.p1	SAR_Chl_CAMPEP_0169611520 /"Bigelowiella natans, Strain CCMP1259" / 522 0.0	Diat_Pen_Raphfso_g6418 520 0.0	Diat_Dino_CAMPEP_0167896682 /_Glenodinium foliaceum, Strain CCAP 111... 511 8e-180	Diat_Pen_Ara_CAMPEP_0202484502 /_Staurosira complex sp., Strain CCMP... 508 3e-178	Diat_D1_CAMPEP_0181039398 /_Minutocellus polymorphus, Strain NH13 / 507 1e-177	Diat_D2_CAMPEP_0172277572 /_Cyclotella meneghiniana, Strain CCMP 338 / 466 6e-162	Diat_D0_CAMPEP_0194269054 /_Corethron pennatum, Strain L29A3 / 461 1e-159	Stram_Oom_Oomycetes_tr_K3XCH6_K3XCH6_PYTUL_Pythium 400 9e-136	Prok_Cyanobacteria_tr_A3IH78_A3IH78_9CHRO Xenobiotic reductase ... 382 6e-129	Stram_PESC_CAMPEP_0173137686 /_Ochromonas sp., Strain BG-1 / 380 1e-128	CCTH	Chlorarachniophytes	1	No
Phatr3_J31810.p1	SAR_Chl_CAMPEP_0185227060 /"Bigelowiella natans, Strain CCMP1242" / 134 4e-40	Diat_D2_CAMPEP_0181088172 /_Thalassiosira sp., Strain NH16 / 132 2e-39	Diat_Pen_Ara_CAMPEP_0202463106 /_Licmophora paradoxa, Strain CCMP2313 / 131 8e-39	Diat_D3_CAMPEP_0197455116 /_Triceratium dubium, Strain CCMP147 / 125 2e-36	Diat_Pen_Raph_CAMPEP_0197269648 /_Pseudo-nitzschia delicatissima, St... 121 3e-35	Diat_D1_CAMPEP_0172497812 /_Coscinodiscus wailesii, Strain CCMP2513 / 117 2e-33	SAR_CD_CAMPEP_0202551132 /"Symbiodinium sp., Strain C1" / 93.2 2e-23	Stram_Lab_CAMPEP_0184541996 /"Thraustochytrium sp., Strain LLF1b" / 89.0 3e-22	Stram_Lab_CAMPEP_0184032766 /"Aplanochytrium sp, Strain PBS07" / 78.6 2e-17	Amorphea_Am_CAMPEP_0206204128 /"Vannella robusta, Strain DIVA3 518... 69.7 1e-13	CCTH	Chlorarachniophytes	1	No
Phatr3_J38235.p1	SAR_Chl_CAMPEP_jgi_Bigelowiella_134829_aug1.27_g9537 212 4e-66	Green_G1_CAMPEP_0202891316 /"Chlamydomonas chlamydogama, Strain... 153 2e-43	Diat_Pen_Ara_CAMPEP_0118710064 /_Striatella unipunctata, Strain CCMP... 133 7e-37	CCTH_C1_CAMPEP_0184326804 /_Proteomonas sulcata, Strain CCMP704 / 119 5e-31	Stram_PX_P_Phaeophytes_tr_D7FS63_D7FS63_ECTSI_Ectocarpus 112 4e-27	Prok_Prot_tr_Q7NS28_Q7NS28_CHRVO Putative uncharacterized prote... 109 5e-27	Green_Glauc_CAMPEP_0184661584 /"Gloeochaete witrockiana, Strain SAG 4... 102 1e-24	CCTH_C3_CAMPEP_0196748686 /_Rhodomonas sp., Strain CCMP768 / 99.0 5e-23	Red_Bang_CAMPEP_0198729256 /"Unidentified sp., Strain CCMP1999"... 92.8 6e-21	Amorphea_Am_CAMPEP_0168508292 /"Trichosphaerium sp, Strain Am-I-7 ... 65.5 2e-11	CCTH	Chlorarachniophytes	1	No
Phatr3_J34543.p1	CCTH_H1_CAMPEP_0172960384 /_Phaeocystis antarctica, Strain Caron Lab... 315 4e-101	Prok_Chlamy_tr_B9XAZ5_B9XAZ5_PEDPL Uncharacterized protein OS=P... 271 1e-84	Prok_Planct_tr_M5UM29_M5UM29_9PLAN Putative secreted protein OS... 267 1e-79	Prok_Cobi_tr_F4C8Y8_F4C8Y8_SPHS2 Uncharacterized protein OS=Sph... 251 5e-77	Prok_Fibrobacteres_tr_A0A0B6WYT2_A0A0B6WYT2_9BACT Endo-beta-man... 248 9e-76	Prok_Prot_tr_V4PS27_V4PS27_9CAUL Beta-1,4-xylanase OS=Asticcaca... 243 6e-74	Diat_Pen_Ara_CAMPEP_0194232020 /_Thalassionema nitzschioides, Strain... 238 5e-72	Prok_Arch_tr_A0A0B5I0B0_A0A0B5I0B0_9ARCH Uncharacterized protei... 237 6e-72	CCTH_H3_CAMPEP_0183359784 /NCGR_PEP_ID_MMETSP0164_2-20130417_53255_1... 240 6e-72	Diat_Dino_CAMPEP_0170398656 /_Durinskia baltica, Strain CSIRO CS-38 / 236 2e-71	CCTH	Haptophytes 1	1	No
Phatr3_J50613.p1	CCTH_H1_CAMPEP_0172974776 /_Phaeocystis antarctica, Strain Caron Lab... 505 2e-173	Diat_Dino_CAMPEP_0167968268 /_Glenodinium foliaceum, Strain CCAP 111... 491 3e-168	Diat_Pen_Raph_CAMPEP_0168718754 /_Amphiprora sp., Strain CCMP467 / 492 3e-168	Diat_Pen_Ara_CAMPEP_0178932604 /_Thalassionema frauenfeldii, Strain ... 447 7e-151	CCTH_H3_CAMPEP_0119399108 /NCGR_PEP_ID_MMETSP1334-20130426_141192_1 ... 426 1e-142	Diat_D3_CAMPEP_0180969114 /_Ditylum brightwellii, Strain Pop2 (SS10) / 398 1e-133	Stram_Dict_CAMPEP_0185758328 /_Dictyocha speculum, Strain CCMP1381 / 357 5e-118	CCTH_H2_Chryso_922868399 329 2e-107	Stram_Raph_CAMPEP_0117881870 /_Chattonella subsalsa, Strain CCMP2191 / 314 4e-101	SAR_CD_CAMPEP_0181417318 /"Symbiodinium sp., Strain CCMP421" / 317 2e-100	CCTH	Haptophytes 1	1	No
Phatr3_J54834.p1	CCTH_H1_CAMPEP_0172978514 /_Phaeocystis antarctica, Strain Caron Lab... 509 7e-178	CCTH_H2_Chryso_922855210 506 2e-177	Diat_D1_CAMPEP_0194406476 /_Proboscia alata, Strain PI-D3 / 489 1e-170	Diat_Pen_Raphfso_g16573 479 3e-167	CCTH_H3_CAMPEP_0119304630 /NCGR_PEP_ID_MMETSP1333-20130426_5804_1 /T... 473 8e-164	Diat_D3_CAMPEP_0183325242 /_Odontella Sinensis, Strain Grunow 1884 / 466 1e-162	Diat_D0_CAMPEP_0113306946 /_Corethron hystrix, Strain 308 / 451 4e-156	Diat_Pen_Ara_CAMPEP_0118673658 /_Striatella unipunctata, Strain CCMP... 448 2e-155	SAR_FD_CAMPEP_0178253418 /"Karenia brevis, Strain Wilson" / 444 1e-153	SAR_CD_CAMPEP_0172803760 /"Ceratium fusus, Strain PA161109" / 426 1e-146	CCTH	Haptophytes 1	2	Yes
Phatr3_EG00457.p1	CCTH_H1_CAMPEP_0173037244 /_Phaeocystis antarctica, Strain Caron Lab... 147 5e-39	CCTH_H3_CAMPEP_0181934066 /NCGR_PEP_ID_MMETSP1152-20121109_5565_1 /T... 139 9e-36	Green_G3C_CAMPEP_0203023730 /"Micromonas pusilla, Strain RCC161... 130 1e-32	SAR_BD_CAMPEP_0205652860 /"Prorocentrum minimum, Strain CCMP1329" / 121 2e-30	Amorphea_Am_CAMPEP_0174247498 /"Mayorella sp, Strain BSH-02190019" / 124 5e-29	Stram_Oom_Oomycetes_tr_A0A024UFJ9_A0A024UFJ9_9STRA_Aphanomyces 117 2e-28	Green_G5_CAMPEP_0182875162 /"Nephroselmis pyriformis, Strain CC... 121 2e-28	Diat_D3_CAMPEP_0113552178 /_Odontella / 112 2e-26	CCTH_H2_CAMPEP_0183222148 /_Chrysochromulina polylepis, Strain CCMP1... 108 2e-25	Amorphea_opi_tr_A0A0P5M1S9_A0A0P5M1S9_9CRUS Uncharacterized protei... 106 7e-25	CCTH	Haptophytes 1	2	Yes
Phatr3_J47298.p1	CCTH_H1_CAMPEP_0179971124 /_non described non described, Strain CCMP... 90.5 3e-18	Stram_Lab_CAMPEP_jgi_Aplanochytrium_kerguelensis_Aplke1_55208_fge... 81.6 2e-15	Diat_D1_CAMPEP_0172509528 /_Coscinodiscus wailesii, Strain CCMP2513 / 70.1 1e-11	Amorphea_opi_tr_C3Z144_C3Z144_BRAFL Putative uncharacterized prote... 59.7 2e-08	Diat_D3_CAMPEP_0194091796 /_Chaetoceros debilis, Strain MM31A-1 / 53.1 2e-06						CCTH	Haptophytes 1	1	No
Phatr3_EG00741.p1	CCTH_H1_CAMPEP_0205996566 /_Pavlova lutheri, Strain RCC1537 / 69.7 4e-13	Green_G3C_CAMPEP_0196636514 /"Micromonas sp., Strain RCC472" / 67.0 3e-12									CCTH	Haptophytes 1	1	No
Phatr3_EG00390.p1	CCTH_H1_CAMPEP_0206043764 /_Pavlova gyrans, Strain CCMP608 / 133 2e-36	CCTH_H2_CAMPEP_0184380114 /_Prymnesium parvum, Strain Texoma1 / 115 2e-29	Stram_Pel_CAMPEP_0197413306 /_Sarcinochrysis sp, Strain CCMP770 / 77.0 2e-15	Diat_D2_CAMPEP_0172572670 /_Thalassiosira punctigera, Strain Tpunct2... 60.8 2e-09	Stram_Dict_CAMPEP_0182561824 /_Florenciella sp., Strain RCC1587 / 53.1 6e-07	CCTH_H3_CAMPEP_0169969432 /NCGR_PEP_ID_MMETSP1136-20121227_32775_1 /... 50.8 2e-06					CCTH	Haptophytes 1	2	Yes
Phatr3_J49243.p1	CCTH_H2_CAMPEP_0113284000 /_Prymnesium parvum / 97.1 4e-20	Diat_D1_CAMPEP_0178720238 /_Extubocellulus spinifer, Strain CCMP396 / 93.6 2e-18	Diat_D1_CAMPEP_0178682296 /_Extubocellulus spinifer, Strain CCMP396 / 90.5 6e-18	Diat_D3_CAMPEP_0204708204 /_Ditylum brightwellii, Strain GSO103 / 90.9 9e-18	CCTH_C1_CAMPEP_0184316208 /_Proteomonas sulcata, Strain CCMP704 / 86.7 1e-16	Stram_Raph_CAMPEP_0194702902 /_Heterosigma akashiwo, Strain CCMP2393 / 84.7 3e-16	Diat_Pen_Ara_CAMPEP_0118678464 /_Striatella unipunctata, Strain CCMP... 85.1 5e-16	Stram_Slo_Stramenopile-MAST_4_4519 85.1 7e-16	Amorphea_Exc_CAMPEP_0113736470 /"Eutreptiella gymnastica" / 84.3 7e-16	Stram_Raph_CAMPEP_0206404286 /_Heterosigma akashiwo, Strain CCMP2393 / 83.2 2e-15	CCTH	Haptophytes 2	1	No
Phatr3_J12989.p1	CCTH_H2_CAMPEP_0195611938 /_Prymnesium parvum, Strain Texoma1 / 885 0.0	Diat_D3_CAMPEP_0204757436 /_Ditylum brightwellii, Strain GSO104 / 796 0.0	CCTH_C1_CAMPEP_0184290794 /_Proteomonas sulcata, Strain CCMP704 / 621 0.0	Green_G3A_CAMPEP_0118932070 /"Pyramimonas obovata, Strain CCMP7... 600 0.0	SAR_FD_CAMPEP_0178368462 /"Karenia brevis, Strain Wilson" / 493 3e-167	SAR_BD_CAMPEP_0197683862 /"Pelagodinium beii, Strain RCC1491" /NCGR... 489 1e-165	SAR_CD_CAMPEP_0175583938 /"Alexandrium monilatum, Strain CCMP3105" / 480 1e-161	SAR_Api_CAMPEP_jgi_Cvel_23226_Chromera 475 1e-160	Green_Glauc_CAMPEP_0184331542 /"Gloeochaete wittrockiana, Strain SAG4... 466 1e-156	Diat_Dino_CAMPEP_0170267146 /_Durinskia baltica, Strain CSIRO CS-38 / 470 9e-154	CCTH	Haptophytes 2	1	No
Phatr3_J36449.p1	CCTH_H2_CAMPEP_0205878218 /_Prymnesium parvum, Strain Texoma1 / 159 4e-47	Diat_Pen_Raph_CAMPEP_0116093616 /_Pseudo-nitzschia delicatissima, St... 153 2e-45	Diat_Pen_Ara_CAMPEP_0178906022 /_Thalassionema frauenfeldii, Strain ... 150 4e-44	CCTH_H3_CAMPEP_0170012738 /NCGR_PEP_ID_MMETSP1138-20121227_465_1 /TA... 140 1e-39	SAR_CD_CAMPEP_0116249092 /"Alexandrium tamarense, Strain CCMP1771" / 124 2e-33	Stram_Dict_CAMPEP_0118967662 /_Rhizochromulina marina cf, Strain CCMP... 115 1e-29	Stram_Lab_CAMPEP_0184025442 /"Aplanochytrium sp, Strain PBS07" / 107 1e-27	CCTH_C2_CAMPEP_0114145438 /_Hemiselmis andersenii, Strain CCMP644 / 103 4e-26	Diat_D2_CAMPEP_0201699476 /_Skeletonema grethea, Strain CCMP 1804 / 99.0 5e-24	CCTH_C1_CAMPEP_0113787666 /_Guillardia theta CCMP2712 / 97.1 2e-23	CCTH	Haptophytes 2	1	No
Phatr3_J7666.p1	CCTH_H2_Chryso_922853634 136 1e-38	Green_G2_CAMPEP_0177774000 /Tetraselmis chuii, Strain PLY429 / 133 1e-37	Green_G3A_CAMPEP_0118933942 /"Pyramimonas obovata, Strain CCMP7... 132 2e-37	Amorphea_opi_tr_F2URT4_F2URT4_SALR5 SelR domain-containing protein... 130 2e-36	Green_Glauc_CAMPEP_0184350620 /"Gloeochaete wittrockiana, Strain SAG4... 130 2e-36	Green_G3E_tr_A0A090N2U1_A0A090N2U1_OSTTA Mss4-like OS=Ostreococ... 129 3e-36	Amorphea_Am_CAMPEP_0201544816 /"Vexillifera sp., Strain DIVA3 564/... 129 5e-36	Prok_Cyanobacteria_tr_K9U512_K9U512_9CYAN Methionine-R-sulfoxid... 129 5e-36	CCTH_H3_CAMPEP_0196496152 /NCGR_PEP_ID_MMETSP1007-20130614_18011_1 /... 130 7e-36	Stram_Lab_CAMPEP_0205083484 /"Unknown labyrinthulomycete, strain ... 128 1e-35	CCTH	Haptophytes 2	1	No
Phatr3_J38289.p1	CCTH_H3_CAMPEP_0119320076 /NCGR_PEP_ID_MMETSP1333-20130426_51340_1 /... 55.1 2e-07	Green_G1_CAMPEP_0202894166 /"Chlamydomonas chlamydogama, Strain... 53.1 1e-06	CCTH_H1_CAMPEP_0173044210 /_Phaeocystis antarctica, Strain Caron Lab... 51.6 2e-06	CCTH_H1_CAMPEP_0172989588 /_Phaeocystis antarctica, Strain Caron Lab... 52.4 2e-06	Diat_Pen_Ara_CAMPEP_0194066058 /_Grammatophora oceanica, Strain CCMP... 51.2 5e-06	Green_G1_tr_A0A059LLM4_A0A059LLM4_9CHLO Uncharacterized protein... 50.1 9e-06					CCTH	Haptophytes 3	1	No
Phatr3_J7235.p1	CCTH_H3_CAMPEP_0119369920 /NCGR_PEP_ID_MMETSP1334-20130426_16373_1 /... 184 9e-54	Stram_Dict_CAMPEP_0171962698 /_non described non described, Strain CC... 179 5e-53	CCTH_H2_CAMPEP_0174728870 /_Chrysochromulina brevifilum, Strain CTE ... 180 6e-53	CCTH_H1_CAMPEP_0198176890 /_Phaeocystis antarctica, Strain CCMP1374 / 179 2e-52	Diat_D3_CAMPEP_0116052662 /_Leptocylindrus danicus var. apora, Strain B... 173 6e-51	Green_G3C_CAMPEP_jgi_Micromonas_61879_PACid:27345412 175 1e-50	Diat_Dino_CAMPEP_0176028646 /_Kryptoperidinium foliaceum, Strain CCM... 173 5e-50	Diat_D2_CAMPEP_0184839184 /_Thalassiosira rotula, Strain CCMP3096 / 172 2e-49	Green_G3E_tr_Q01CA3_Q01CA3_OSTTA Uncharacterized protein OS=Ost... 169 3e-49	Diat_D1_CAMPEP_0172515876 /_Coscinodiscus wailesii, Strain CCMP2513 / 170 5e-49	CCTH	Haptophytes 3	1	No
Phatr3_J46721.p1	CCTH_H3_CAMPEP_0179819812 /NCGR_PEP_ID_MMETSP0944-20121228_33627_1 /... 275 1e-88	Stram_Dict_CAMPEP_0172601326 /_Pseudopedinella elastica, Strain CCMP7... 267 3e-85	SAR_Chl_CAMPEP_jgi_Bigelowiella_39626_e_gw1.34.81.1 256 2e-81	Amorphea_opi_tr_A0A0L0GEZ0_A0A0L0GEZ0_9EUKA Uncharacterized protei... 252 8e-80	Green_G1_CAMPEP_0201470490 /"Chlamydomonas euryale, Strain CCMP... 194 1e-57	Green_G3A_CAMPEP_0114306334 /"Pyramimonas parkeae, Strain CCMP7... 159 1e-43	CCTH_C1_CAMPEP_0180221798 /_non described non described, Strain CCMP... 118 5e-29	CCTH_C1_CAMPEP_0180298326 /_non described non described, Strain CCMP... 118 5e-29	CCTH_H1_CAMPEP_0172955976 /_Phaeocystis antarctica, Strain Caron Lab... 115 2e-28	CCTH_H1_CAMPEP_0198159872 /_Phaeocystis antarctica, Strain CCMP1374 / 115 2e-28	CCTH	Haptophytes 3	1	No
Phatr3_EG01572.p1	CCTH_H3_CAMPEP_0182180424 /NCGR_PEP_ID_MMETSP1155-20121109_6128_1 /T... 136 2e-33	CCTH_C1_CAMPEP_0172159754 /_Cryptomonas curvata, Strain CCAP979/52 / 110 3e-27	Prok_Prot_tr_A0A0I1WKT9_A0A0I1WKT9_SHISO Uncharacterised protei... 110 9e-26	Prok_Actin_tr_A0A0E8P2W3_A0A0E8P2W3_MYCTX Uncharacterised prote... 78.6 3e-16	Green_G2_CAMPEP_0206069462 /Unidentified sp., Strain CCMP1205 / 79.0 1e-14	Diat_D3_CAMPEP_0113595000 /_Odontella / 63.9 2e-11	Green_G3C_CAMPEP_0197582880 /"Genus nov. species nov., Strain R... 68.9 2e-11	Amorphea_opi_tr_A0A0N4ZJH3_A0A0N4ZJH3_PARTI Uncharacterized protei... 59.3 2e-08	CCTH_H1_CAMPEP_0205965364 /_Pavlova lutheri, Strain RCC1537 / 55.5 5e-07	Amorphea_Exc_tr_S9ULD0_S9ULD0_9TRYP Uncharacterized protein OS=Strigomonas c... 52.4 3e-06	CCTH	Haptophytes 3	2	Yes
Phatr3_J47806.p1	SAR_FD_CAMPEP_0117245278 /"Karenia brevis, Strain SP1" / 173 5e-47	Diat_Pen_Ara_CAMPEP_0202491092 /_Staurosira complex sp., Strain CCMP... 155 8e-41	Diat_D3_CAMPEP_0113598694 /_Odontella / 153 5e-40	Diat_D3_CAMPEP_0113562734 /_Odontella / 152 1e-39	Diat_Pen_Raph_CAMPEP_0113453720 /_Nitzschia sp. / 149 2e-38	SAR_BD_CAMPEP_0115401880 /"Scrippsiella trochoidea, Strain CCMP3099" / 140 1e-36	Diat_D2_CAMPEP_0115970014 /_Skeletonema marinoi, Strain SM1012Den-03 / 137 2e-34	Diat_Pen_Ara_CAMPEP_0194262760 /_Thalassionema nitzschioides, Strain... 135 1e-33	Diat_D0_CAMPEP_0194291044 /_Corethron pennatum, Strain L29A3 / 124 1e-29	Diat_D1_CAMPEP_0185810396 /_Minutocellus polymorphus, Strain RCC2270 / 123 1e-29	SAR	Fucoxanthin dinos	1	No
Phatr3_J42968.p1	SAR_FD_CAMPEP_0117299424 /"Karenia brevis, Strain SP1" / 347 6e-111	Green_G1_CAMPEP_0201472982 /"Chlamydomonas euryale, Strain CCMP... 349 1e-110	Stram_PESC_CAMPEP_0173302886 /_non described non described, Strain CC... 340 1e-105	SAR_BD_CAMPEP_0205691378 /"Prorocentrum minimum, Strain CCMP1329" / 331 3e-105	Diat_Pen_Ara_CAMPEP_0202500646 /_Staurosira complex sp., Strain CCMP... 331 2e-104	SAR_CD_CAMPEP_0175473972 /"Alexandrium monilatum, Strain CCMP3105" / 328 2e-103	Stram_Slo_CAMPEP_jgi_GSMAST4C1.ASY1.ANO1.2959.1 323 8e-101	Stram_Pel_CAMPEP_0195854252 /_Pelagomonas calceolata , Strain CCMP1756 / 319 3e-97	Amorphea_opi_tr_A0A0L0FSJ2_A0A0L0FSJ2_9EUKA Uncharacterized protei... 312 1e-95	Diat_D1_CAMPEP_0194397148 /_Proboscia alata, Strain PI-D3 / 306 1e-93	SAR	Fucoxanthin dinos	1	No
Phatr3_J43867.p1	Diat_D0_CAMPEP_0113306696 /_Corethron hystrix, Strain 308 / 142 1e-34	Diat_D0_CAMPEP_0113327838 /_Corethron hystrix, Strain 308 / 142 1e-34	Diat_D1_CAMPEP_0172504870 /_Coscinodiscus wailesii, Strain CCMP2513 / 135 4e-34	Diat_Pen_Raph_CAMPEP_0168774826 /_Amphiprora sp., Strain CCMP467 / 136 5e-33	Diat_D3_CAMPEP_0196823710 /_Leptocylindrus danicus, Strain CCMP1856 / 130 4e-31	Diat_D1_CAMPEP_0172493134 /_Coscinodiscus wailesii, Strain CCMP2513 / 124 2e-30	Diat_Pen_Ara_CAMPEP_0178899878 /_Thalassionema frauenfeldii, Strain ... 120 4e-29	Diat_D3_CAMPEP_0113577460 /_Odontella / 120 5e-28	Diat_Pen_Raph_CAMPEP_0168258856 /_Pseudo-nitzschia australis, Strain... 119 1e-27	Diat_D2_CAMPEP_0184406252 /_Thalassiosira miniscula, Strain CCMP1093 / 110 1e-26	Diatoms	D0	5	Yes
Phatr3_J5617.p1	Diat_D0_CAMPEP_0113310334 /_Corethron hystrix, Strain 308 / 407 3e-139	Stram_Raph_CAMPEP_0117883542 /_Chattonella subsalsa, Strain CCMP2191 / 391 5e-134	Diat_D3_CAMPEP_0119446160 /_Chaetoceros cf. neogracile, Strain RCC1993 / 389 6e-133	Diat_Pen_Raphfso_g15553 386 9e-131	Diat_Pen_Ara_CAMPEP_0194054098 /_Grammatophora oceanica, Strain CCMP... 341 2e-114	SAR_CD_CAMPEP_0179031726 /"Pyrodinium bahamense, Strain pbaha01" / 340 4e-113	Diat_Dino_CAMPEP_0167869124 /_Glenodinium foliaceum, Strain CCAP 111... 328 1e-108	CCTH_H3_CAMPEP_0181811466 /NCGR_PEP_ID_MMETSP1150-20121109_18862_1 /... 302 2e-98	Green_G3A_CAMPEP_0198231928 /"Pyramimonas sp., Strain CCMP2087" / 300 3e-97	SAR_FD_CAMPEP_0169296782 /"Karlodinium micrum, Strain CCMP2283" / 281 3e-90	Diatoms	D0	1	No
Phatr3_J28056.p1	Diat_D0_CAMPEP_0113313118 /_Corethron hystrix, Strain 308 / 1030 0.0	Diat_D3_CAMPEP_0194126000 /_Chaetoceros debilis, Strain MM31A-1 / 1014 0.0	Diat_Pen_Raphfso_g15980 1008 0.0	Diat_Pen_Raphfso_g3616 993 0.0	Stram_Lab_CAMPEP_0184063450 /"Aplanochytrium sp, Strain PBS07" / 942 0.0	Diat_Pen_Ara_CAMPEP_0194228602 /_Thalassionema nitzschioides, Strain... 928 0.0	Diat_D1_CAMPEP_0194416516 /_Proboscia alata, Strain PI-D3 / 868 0.0	Stram_PX_1kp__Sm8654/Sargassum_hemiphyllum 864 0.0	Stram_Oom_CAMPEP_jgi_Pythium_vexans_maker-pve_contig_908-fgenesh-... 834 0.0	Stram_Oom_CAMPEP_jgi_Phytophthora_ramorum_Phyra1_1_72019_fgenesh1... 830 0.0	Diatoms	D0	4	Yes
Phatr3_J39648.p1	Diat_D0_CAMPEP_0113314474 /_Corethron hystrix, Strain 308 / 345 1e-117	Stram_Lab_CAMPEP_jgi_Schizochytrium_aggregatum_Schag1_39583_e_gw1... 305 2e-101	Stram_PESC_CAMPEP_0173222260 /_non described non described, Strain CC... 304 4e-101	Green_G2_CAMPEP_0183892450 /Tetraselmis striata, Strain LANL1001 / 272 3e-89	Stram_Dict_CAMPEP_0119480176 /_Florenciella parvula, Strain CCMP2471 / 256 2e-82	CCTH_C3_CAMPEP_0202828438 /_Rhodomonas sp., Strain CCMP768 / 258 1e-81	SAR_CD_CAMPEP_0116243478 /"Alexandrium tamarense, Strain CCMP1771" / 241 8e-77	SAR_Chl_CAMPEP_0114495270 /"Chlorarachnion reptans, Strain CCCM449" / 237 4e-75	CCTH_H1_CAMPEP_0118849608 /_Phaeocystis Sp, Strain CCMP2710 / 203 3e-62	SAR_BD_CAMPEP_0178416142 /"Amphidinium massartii, Strain CS-259" / 196 7e-60	Diatoms	D0	1	No
Phatr3_J46303.p1	Diat_D0_CAMPEP_0113323866 /_Corethron hystrix, Strain 308 / 239 5e-77	Diat_D2_CAMPEP_0172301012 /_Detonula confervacea, Strain CCMP 353 / 231 6e-73	Diat_Pen_Ara_CAMPEP_0194189768 /_Thalassiothrix antarctica, Strain L... 226 8e-72	CCTH_H1_CAMPEP_0198159742 /_Phaeocystis antarctica, Strain CCMP1374 / 226 3e-71	SAR_CD_CAMPEP_0118502944 /"Lingulodinium polyedra, Strain CCMP 1738... 228 4e-71	Diat_D3_CAMPEP_0183296490 /_Odontella Sinensis, Strain Grunow 1884 / 226 5e-71	Diat_D1_CAMPEP_0194443306 /_Proboscia alata, Strain PI-D3 / 213 6e-66	Diat_Pen_Raph_CAMPEP_0168269862 /_Pseudo-nitzschia australis, Strain... 200 3e-60	Green_G3A_CAMPEP_0197847406 /"Pterosperma sp., Strain CCMP1384" / 183 6e-54	Amorphea_Exc_CAMPEP_0174341824 /"Eutreptiella gymnastica-like, Strain CC... 174 4e-50	Diatoms	D0	3	Yes
Phatr3_J49871.p1	Diat_D0_CAMPEP_0194267122 /_Corethron pennatum, Strain L29A3 / 107 5e-29	Diat_Dino_CAMPEP_0167992316 /_Glenodinium foliaceum, Strain CCAP 111... 106 5e-29	Diat_Pen_Ara_CAMPEP_0194166608 /_Thalassiothrix antarctica, Strain L... 102 2e-27	Diat_Pen_Raph_CAMPEP_0201228738 /_Pseudo-nitzschia fraudulenta, Stra... 104 2e-27	Diat_D3_CAMPEP_0196811832 /_Leptocylindrus danicus, Strain CCMP1856 / 100 1e-26	Diat_D1_CAMPEP_0178947566 /_Rhizosolenia setigera, Strain CCMP 1694 / 94.7 1e-24	Diat_D2_CAMPEP_0203609122 /_Thalassiosira weissflogii, Strain CCMP10... 93.2 1e-23	Stram_Bol_CAMPEP_0182499874 /_Bolidomonas sp., Strain RCC1657 / 87.4 1e-21	Diat_Pen_Raphfso_g10408 83.2 5e-20	Stram_PESC_CAMPEP_0173276786 /_non described non described, Strain CC... 57.0 5e-10	Diatoms	D0	5	Yes
Phatr3_J51305.p1	Diat_D0_CAMPEP_0194273172 /_Corethron pennatum, Strain L29A3 / 310 3e-102	Diat_D0_CAMPEP_0113315818 /_Corethron hystrix, Strain 308 / 307 1e-101	Diat_Pen_Ara_CAMPEP_0194028742 /_Grammatophora oceanica, Strain CCMP... 301 6e-100	Diat_D3_CAMPEP_0198303908 /_Attheya septentrionalis, Strain CCMP2084 / 301 2e-98	Stram_Bol_CAMPEP_0182504488 /_Bolidomonas sp., Strain RCC1657 / 295 7e-98	Stram_Pel_CAMPEP_0184239290 /_non described non described, Strain CCM... 261 3e-83	Stram_Dict_CAMPEP_0171951042 /_non described non described, Strain CC... 254 8e-82	Stram_PESC_CAMPEP_0170071174 /_Dinobryon sp., Strain CTELB2267 / 245 1e-78	CCTH_H2_CAMPEP_0115852204 /_Chrysochromulina rotalis, Strain CIO044 / 237 2e-75	SAR_FD_CAMPEP_0177990822 /"Karenia brevis, Strain SP3" / 234 1e-73	Diatoms	D0	4	Yes
Phatr3_J35314.p1	Diat_D0_CAMPEP_0194275066 /_Corethron pennatum, Strain L29A3 / 276 6e-87	Diat_D3_CAMPEP_0113583686 /_Odontella / 260 4e-81	Diat_Pen_Raph_CAMPEP_0178741104 /_Nitzschia punctata, Strain CCMP561 / 258 2e-80	Diat_D3_CAMPEP_0183295582 /_Odontella Sinensis, Strain Grunow 1884 / 254 6e-79	Diat_D0_CAMPEP_0194346836 /_Corethron pennatum, Strain L29A3 / 260 3e-77	Diat_Pen_Ara_CAMPEP_0202493618 /_Staurosira complex sp., Strain CCMP... 249 4e-77	Diat_D0_CAMPEP_0194300672 /_Corethron pennatum, Strain L29A3 / 259 7e-77	Diat_D1_CAMPEP_0172432174 /_Aulacoseira subarctica , Strain CCAP 100... 245 4e-75	Diat_Pen_Raphfso_g6687 235 1e-71	Diat_D2_CAMPEP_0181111786 /_Thalassiosira sp., Strain NH16 / 236 4e-71	Diatoms	D0	5	Yes
Phatr3_J14544.p1	Diat_D0_CAMPEP_0194279156 /_Corethron pennatum, Strain L29A3 / 253 6e-84	Diat_D2_CAMPEP_0195527502 /_Stephanopyxis turris, Strain CCMP 815 / 252 2e-83	Diat_D3_CAMPEP_0196817192 /_Leptocylindrus danicus, Strain CCMP1856 / 245 6e-81	Diat_Pen_Ara_CAMPEP_0119029370 /_Synedropsis recta cf, Strain CCMP16... 243 4e-80	Diat_Pen_Raph_CAMPEP_0119551334 /_Stauroneis constricta, Strain CCMP... 230 4e-75	Diat_D1_CAMPEP_0181069688 /_Minutocellus polymorphus, Strain NH13 / 205 6e-65	Diat_Pen_Ara_CAMPEP_0195324592 /_Asterionellopsis glacialis, Strain ... 195 4e-61	Diat_Dino_CAMPEP_0170201290 /_Durinskia baltica, Strain CSIRO CS-38 / 189 8e-59	Diat_Pen_Raphfso_g13040 186 1e-57	Diat_Pen_Raphfso_g10500 186 1e-57	Diatoms	D0	5	Yes
Phatr3_J47104.p1	Diat_D0_CAMPEP_0194280838 /_Corethron pennatum, Strain L29A3 / 1623 0.0	Diat_D1_CAMPEP_0194415690 /_Proboscia alata, Strain PI-D3 / 1507 0.0	Diat_D2_CAMPEP_0172536826 /_Thalassiosira punctigera, Strain Tpunct2... 1474 0.0	SAR_Rhiz_CAMPEP_0175121892 /"Unknown cercozoan, Strain D1" / 1107 0.0	Amorphea_opi_tr_R0JWI0_R0JWI0_SETT2 Uncharacterized protein OS=Set... 830 0.0	Stram_Lab_CAMPEP_0171567800 /"Aurantiochytrium limacinum, Strain ... 793 0.0	Amorphea_Am_tr_A0A0L0DSA2_A0A0L0DSA2_THETB Polyketide synthase het... 786 0.0	SAR_BD_CAMPEP_0203896808 /"Scrippsiella Hangoei, Strain SHTV-5" / 741 0.0	CCTH_H2_CAMPEP_0174705992 /_Chrysochromulina brevifilum, Strain CTE ... 722 0.0	CCTH_H3_CAMPEP_0182015206 /NCGR_PEP_ID_MMETSP1153-20121109_4802_1 /T... 653 0.0	Diatoms	D0	3	Yes
Phatr3_J43963.p1	Diat_D0_CAMPEP_0194282234 /_Corethron pennatum, Strain L29A3 / 304 4e-99	Diat_D0_CAMPEP_0194321074 /_Corethron pennatum, Strain L29A3 / 302 6e-99	Diat_Pen_Raphfso_g13214 278 7e-89	Diat_Pen_Raphfso_g9409 256 5e-80	Diat_Pen_Raphfso_g8129 253 4e-79	Diat_Pen_Raphfso_g13939 253 9e-79	Diat_D3_CAMPEP_0198294924 /_Attheya septentrionalis, Strain CCMP2084 / 251 7e-76	Diat_D1_CAMPEP_0178596504 /_Extubocellulus spinifer, Strain CCMP396 / 237 5e-73	Diat_D1_CAMPEP_0178604190 /_Extubocellulus spinifer, Strain CCMP396 / 237 5e-73	Diat_D1_CAMPEP_0178621378 /_Extubocellulus spinifer, Strain CCMP396 / 237 6e-73	Diatoms	D0	5	Yes
Phatr3_J46300.p1	Diat_D0_CAMPEP_0194282234 /_Corethron pennatum, Strain L29A3 / 313 1e-101	Diat_D0_CAMPEP_0194321074 /_Corethron pennatum, Strain L29A3 / 293 1e-94	Diat_Pen_Raphfso_g13214 280 1e-88	Diat_D3_CAMPEP_0194125760 /_Chaetoceros debilis, Strain MM31A-1 / 261 1e-77	Diat_Pen_Raphfso_g8129 249 1e-76	Diat_D3_CAMPEP_0113579110 /_Odontella / 246 2e-76	Diat_Pen_Raphfso_g9409 248 3e-76	Diat_D3_CAMPEP_0197825672 /_Eucampia antarctica, Strain CCMP1452 / 256 5e-76	Diat_D3_CAMPEP_0194074224 /_Chaetoceros debilis, Strain MM31A-1 / 258 9e-76	Diat_Pen_Raphfso_g13939 243 1e-73	Diatoms	D0	5	Yes
Phatr3_J50107.p1	Diat_D0_CAMPEP_0194282234 /_Corethron pennatum, Strain L29A3 / 313 2e-102	Diat_D0_CAMPEP_0194321074 /_Corethron pennatum, Strain L29A3 / 300 2e-98	Diat_Pen_Raphfso_g13214 295 1e-95	Diat_Pen_Raphfso_g9409 282 2e-90	Diat_Pen_Raphfso_g8129 279 2e-89	Diat_D1_CAMPEP_0178604190 /_Extubocellulus spinifer, Strain CCMP396 / 251 2e-78	Diat_D1_CAMPEP_0178596504 /_Extubocellulus spinifer, Strain CCMP396 / 251 2e-78	Diat_D1_CAMPEP_0178621378 /_Extubocellulus spinifer, Strain CCMP396 / 251 3e-78	Diat_Pen_Raphfso_g13939 249 2e-77	Diat_D3_CAMPEP_0113579110 /_Odontella / 243 7e-76	Diatoms	D0	5	Yes
Phatr3_J50108.p1	Diat_D0_CAMPEP_0194282234 /_Corethron pennatum, Strain L29A3 / 315 8e-102	Diat_D0_CAMPEP_0194321074 /_Corethron pennatum, Strain L29A3 / 307 1e-99	Diat_D3_CAMPEP_0113579110 /_Odontella / 258 1e-80	Diat_Pen_Raphfso_g13214 258 3e-80	Diat_Pen_Raphfso_g9409 255 2e-78	Diat_D1_CAMPEP_0178596504 /_Extubocellulus spinifer, Strain CCMP396 / 252 9e-78	Diat_D1_CAMPEP_0178604190 /_Extubocellulus spinifer, Strain CCMP396 / 252 1e-77	Diat_D1_CAMPEP_0178621378 /_Extubocellulus spinifer, Strain CCMP396 / 252 2e-77	Diat_Pen_Raphfso_g8129 247 8e-76	Diat_Pen_Raphfso_g13939 240 1e-72	Diatoms	D0	5	Yes
Phatr3_J48898.p1	Diat_D0_CAMPEP_0194282234 /_Corethron pennatum, Strain L29A3 / 316 1e-102	Diat_D0_CAMPEP_0194321074 /_Corethron pennatum, Strain L29A3 / 305 5e-99	Diat_Pen_Raphfso_g9409 265 1e-82	Diat_Pen_Raphfso_g13214 263 4e-82	Diat_Pen_Raphfso_g8129 262 9e-82	Diat_D3_CAMPEP_0194125760 /_Chaetoceros debilis, Strain MM31A-1 / 271 2e-81	Diat_D3_CAMPEP_0197825672 /_Eucampia antarctica, Strain CCMP1452 / 266 1e-79	Diat_D3_CAMPEP_0194074224 /_Chaetoceros debilis, Strain MM31A-1 / 268 2e-79	Diat_Pen_Raphfso_g13939 254 4e-78	Diat_D1_CAMPEP_0178621378 /_Extubocellulus spinifer, Strain CCMP396 / 250 4e-77	Diatoms	D0	5	Yes
Phatr3_J47592.p1	Diat_D0_CAMPEP_0194282234 /_Corethron pennatum, Strain L29A3 / 322 3e-105	Diat_D0_CAMPEP_0194321074 /_Corethron pennatum, Strain L29A3 / 308 2e-100	Diat_Pen_Raphfso_g13214 279 1e-88	Diat_Pen_Raphfso_g9409 271 4e-85	Diat_Pen_Raphfso_g8129 266 2e-83	Diat_Pen_Raphfso_g13939 244 2e-74	Diat_D3_CAMPEP_0198294924 /_Attheya septentrionalis, Strain CCMP2084 / 246 3e-73	Diat_D1_CAMPEP_0178596504 /_Extubocellulus spinifer, Strain CCMP396 / 236 4e-72	Diat_D1_CAMPEP_0178621378 /_Extubocellulus spinifer, Strain CCMP396 / 236 7e-72	Diat_D1_CAMPEP_0178604190 /_Extubocellulus spinifer, Strain CCMP396 / 236 7e-72	Diatoms	D0	5	Yes
Phatr3_J46315.p1	Diat_D0_CAMPEP_0194282234 /_Corethron pennatum, Strain L29A3 / 326 6e-107	Diat_D0_CAMPEP_0194321074 /_Corethron pennatum, Strain L29A3 / 322 7e-106	Diat_Pen_Raphfso_g13214 279 9e-89	Diat_Pen_Raphfso_g8129 273 2e-86	Diat_Pen_Raphfso_g9409 273 7e-86	Diat_Pen_Raphfso_g13939 258 4e-80	Diat_D3_CAMPEP_0194125760 /_Chaetoceros debilis, Strain MM31A-1 / 265 4e-79	Diat_D3_CAMPEP_0194074224 /_Chaetoceros debilis, Strain MM31A-1 / 262 2e-77	Diat_D3_CAMPEP_0197825672 /_Eucampia antarctica, Strain CCMP1452 / 258 1e-76	Diat_D1_CAMPEP_0178621378 /_Extubocellulus spinifer, Strain CCMP396 / 242 4e-74	Diatoms	D0	5	Yes
Phatr3_EG00145.p1	Diat_D0_CAMPEP_0194284182 /_Corethron pennatum, Strain L29A3 / 221 5e-68	Diat_Pen_Raph_CAMPEP_0178755138 /_Nitzschia punctata, Strain CCMP561 / 204 3e-61	Diat_D2_CAMPEP_0202176312 /_Thalassiosira oceanica, Strain CCMP1005 / 200 2e-60	Diat_D3_CAMPEP_0198272864 /_Chaetoceros dichaeta, Strain CCMP1751 / 196 6e-60	Diat_Pen_Ara_CAMPEP_0202509296 /_Staurosira complex sp., Strain CCMP... 174 1e-52	Diat_D1_CAMPEP_0178553094 /_Extubocellulus spinifer, Strain CCMP396 / 157 3e-43	CCTH_H1_CAMPEP_0206054862 /_Pavlova gyrans, Strain CCMP608 / 150 3e-41	Stram_Pel_CAMPEP_0185695810 /_Chrysoreinhardia sp, Strain CCMP2950 / 148 1e-39	CCTH_H2_CAMPEP_0119432658 /_Chrysoculter rhomboideus, Strain RCC1486 / 144 4e-39	Green_G5_CAMPEP_0195547390 /"Prasinoderma coloniale, Strain CCM... 74.3 9e-14	Diatoms	D0	5	Yes
Phatr3_J49327.p1	Diat_D0_CAMPEP_0194294842 /_Corethron pennatum, Strain L29A3 / 387 2e-131	Diat_Pen_Raph_CAMPEP_0116107214 /_Pseudo-nitzschia delicatissima, St... 383 2e-130	Diat_D2_CAMPEP_0196160200 /_Thalassiosira rotula, Strain GSO102 / 379 5e-128	CCTH_H2_CAMPEP_0183099692 /_Chrysochromulina polylepis, Strain CCMP1... 150 6e-41	Stram_Dict_CAMPEP_0119469430 /_Florenciella parvula, Strain CCMP2471 / 147 5e-38	CCTH_H3_H3_Isochrysidales_tr_R1BKM3_R1BKM3_EMIHC_Emiliania 139 2e-36	SAR_CD_CAMPEP_0117989238 /"Lingulodinium polyedra, Strain CCMP 1738... 89.4 5e-19	SAR_BD_CAMPEP_0177497708 /"Scrippsiella hangoei-like, Strain SHHI-4... 88.6 1e-18	SAR_FD_CAMPEP_0173705592 /"Karenia brevis, Strain CCMP2229" / 86.3 2e-18	CCTH_H1_CAMPEP_0118839790 /_Phaeocystis Sp, Strain CCMP2710 / 79.7 8e-17	Diatoms	D0	3	Yes
Phatr3_J46156.p1	Diat_D0_CAMPEP_0194296546 /_Corethron pennatum, Strain L29A3 / 423 4e-136	Diat_Pen_Ara_CAMPEP_0194257842 /_Thalassionema nitzschioides, Strain... 387 1e-122	Diat_Pen_Raphfso_g103 297 2e-88	Diat_D1_CAMPEP_0194363696 /_Proboscia alata, Strain PI-D3 / 275 8e-81	Diat_D2_CAMPEP_0203513452 /_Thalassiosira weissflogii, Strain CCMP10... 259 1e-76	Diat_D3_CAMPEP_0183330526 /_Odontella Sinensis, Strain Grunow 1884 / 251 4e-74	Diat_Pen_Raphfso_g12699 240 3e-67	Diat_Pen_Raphfso_g18810 216 3e-60	Diat_Dino_CAMPEP_0176002928 /_Kryptoperidinium foliaceum, Strain CCM... 212 3e-58	Amorphea_opi_tr_A0A0N9BE00_A0A0N9BE00_KRYMA DNA methyltransferase ... 105 4e-22	Diatoms	D0	5	Yes
Phatr3_J44981.p1	Diat_D0_CAMPEP_0194303550 /_Corethron pennatum, Strain L29A3 / 311 2e-98	Diat_Pen_Ara_CAMPEP_0178894856 /_Thalassionema frauenfeldii, Strain ... 305 2e-98	Diat_D0_CAMPEP_0194293106 /_Corethron pennatum, Strain L29A3 / 307 7e-97	Diat_D1_CAMPEP_0194357674 /_Proboscia alata, Strain PI-D3 / 306 1e-96	Diat_D3_CAMPEP_0113542804 /_Odontella / 288 3e-89	Diat_Pen_Raph_CAMPEP_0168302996 /_Pseudo-nitzschia australis, Strain... 258 2e-79	Diat_D2_CAMPEP_0172346504 /_Thalassiosira sp., Strain FW / 233 5e-70	Green_G2_CAMPEP_0117688192 /Tetraselmis astigmatica, Strain CCM... 163 4e-44	Red_Comp_CAMPEP_0198369966 /"Madagascaria erythrocladiodes, Str... 161 2e-42	Stram_PESC_H1.ASY1.ANO1.210.1 150 1e-39	Diatoms	D0	5	Yes
Phatr3_EG00331.p1	Diat_D0_CAMPEP_0194304806 /_Corethron pennatum, Strain L29A3 / 112 3e-27	Diat_Pen_Ara_CAMPEP_0202448362 /_Licmophora paradoxa, Strain CCMP2313 / 102 2e-24	Diat_Pen_Ara_CAMPEP_0202476394 /_Licmophora paradoxa, Strain CCMP2313 / 102 6e-23	Diat_Pen_Ara_CAMPEP_0202465590 /_Licmophora paradoxa, Strain CCMP2313 / 94.0 2e-20	Diat_D3_CAMPEP_0176478616 /_Chaetoceros sp., Strain GSL56 / 87.0 7e-18	Diat_Pen_Raphfso_g17232 77.4 9e-15	Diat_D1_CAMPEP_0172435796 /_Aulacoseira subarctica , Strain CCAP 100... 76.6 2e-14	Diat_D1_CAMPEP_0172422788 /_Aulacoseira subarctica , Strain CCAP 100... 74.7 8e-14	Diat_Pen_Ara_CAMPEP_0202445416 /_Licmophora paradoxa, Strain CCMP2313 / 73.6 1e-13	Diat_D1_CAMPEP_0172422202 /_Aulacoseira subarctica , Strain CCAP 100... 73.6 2e-13	Diatoms	D0	5	Yes
Phatr3_EG00953.p1	Diat_D0_CAMPEP_0194304806 /_Corethron pennatum, Strain L29A3 / 121 1e-28	Diat_D1_CAMPEP_0172415580 /_Aulacoseira subarctica , Strain CCAP 100... 119 4e-27	Diat_Pen_Ara_CAMPEP_0202465590 /_Licmophora paradoxa, Strain CCMP2313 / 109 2e-24	Diat_D1_CAMPEP_0172417532 /_Aulacoseira subarctica , Strain CCAP 100... 106 2e-23	Diat_D1_CAMPEP_0172428902 /_Aulacoseira subarctica , Strain CCAP 100... 107 2e-23	Diat_Pen_Raph_CAMPEP_0201277686 /_Pseudo-nitzschia fraudulenta, Stra... 105 3e-23	Diat_Pen_Raph_CAMPEP_0201252228 /_Pseudo-nitzschia fraudulenta, Stra... 104 1e-22	Diat_D1_CAMPEP_0172413900 /_Aulacoseira subarctica , Strain CCAP 100... 102 6e-22	Diat_D1_CAMPEP_0172434158 /_Aulacoseira subarctica , Strain CCAP 100... 99.4 9e-21	Diat_Pen_Ara_CAMPEP_0202448362 /_Licmophora paradoxa, Strain CCMP2313 / 93.2 7e-20	Diatoms	D0	5	Yes
Phatr3_EG01260.p1	Diat_D0_CAMPEP_0194304806 /_Corethron pennatum, Strain L29A3 / 135 1e-34	Diat_Pen_Ara_CAMPEP_0202465590 /_Licmophora paradoxa, Strain CCMP2313 / 129 2e-32	Diat_D1_CAMPEP_0172417532 /_Aulacoseira subarctica , Strain CCAP 100... 123 2e-30	Diat_D1_CAMPEP_0172422788 /_Aulacoseira subarctica , Strain CCAP 100... 121 9e-29	Diat_D1_CAMPEP_0172428902 /_Aulacoseira subarctica , Strain CCAP 100... 120 2e-28	Diat_D1_CAMPEP_0172417966 /_Aulacoseira subarctica , Strain CCAP 100... 116 2e-27	Diat_D1_CAMPEP_0172415580 /_Aulacoseira subarctica , Strain CCAP 100... 117 2e-27	Diat_D1_CAMPEP_0172434028 /_Aulacoseira subarctica , Strain CCAP 100... 112 1e-26	Diat_D1_CAMPEP_0172413900 /_Aulacoseira subarctica , Strain CCAP 100... 114 1e-26	Diat_Pen_Ara_CAMPEP_0202448362 /_Licmophora paradoxa, Strain CCMP2313 / 109 2e-26	Diatoms	D0	5	Yes
Phatr3_EG00837.p1	Diat_D0_CAMPEP_0194304806 /_Corethron pennatum, Strain L29A3 / 135 5e-35	Diat_Pen_Ara_CAMPEP_0202465590 /_Licmophora paradoxa, Strain CCMP2313 / 117 3e-28	Diat_Pen_Ara_CAMPEP_0202448362 /_Licmophora paradoxa, Strain CCMP2313 / 107 1e-25	Diat_D1_CAMPEP_0172417532 /_Aulacoseira subarctica , Strain CCAP 100... 104 1e-23	Diat_D1_CAMPEP_0172415580 /_Aulacoseira subarctica , Strain CCAP 100... 97.4 8e-21	Diat_D1_CAMPEP_0172428902 /_Aulacoseira subarctica , Strain CCAP 100... 95.1 3e-20	Diat_D1_CAMPEP_0172413900 /_Aulacoseira subarctica , Strain CCAP 100... 94.0 8e-20	Diat_Pen_Ara_CAMPEP_0202476394 /_Licmophora paradoxa, Strain CCMP2313 / 93.6 8e-20	Diat_D1_CAMPEP_0172423012 /_Aulacoseira subarctica , Strain CCAP 100... 92.4 3e-19	Diat_Pen_Raph_CAMPEP_0201277686 /_Pseudo-nitzschia fraudulenta, Stra... 90.5 3e-19	Diatoms	D0	5	Yes
Phatr3_draftJ1151.p1	Diat_D0_CAMPEP_0194304806 /_Corethron pennatum, Strain L29A3 / 137 1e-33	Diat_D1_CAMPEP_0172417532 /_Aulacoseira subarctica , Strain CCAP 100... 137 2e-33	Diat_D1_CAMPEP_0172415580 /_Aulacoseira subarctica , Strain CCAP 100... 132 5e-31	Diat_D1_CAMPEP_0172422788 /_Aulacoseira subarctica , Strain CCAP 100... 127 4e-29	Diat_Pen_Raphfso_g3740 124 9e-29	Diat_D1_CAMPEP_0172413900 /_Aulacoseira subarctica , Strain CCAP 100... 124 2e-28	Diat_D1_CAMPEP_0172428902 /_Aulacoseira subarctica , Strain CCAP 100... 122 7e-28	Diat_D1_CAMPEP_0172417966 /_Aulacoseira subarctica , Strain CCAP 100... 121 2e-27	Diat_D1_CAMPEP_0172422202 /_Aulacoseira subarctica , Strain CCAP 100... 121 3e-27	Diat_D1_CAMPEP_0172434028 /_Aulacoseira subarctica , Strain CCAP 100... 114 8e-26	Diatoms	D0	5	Yes
Phatr3_EG01007.p1	Diat_D0_CAMPEP_0194304806 /_Corethron pennatum, Strain L29A3 / 140 7e-36	Diat_D1_CAMPEP_0172417532 /_Aulacoseira subarctica , Strain CCAP 100... 134 1e-33	Diat_D1_CAMPEP_0172434028 /_Aulacoseira subarctica , Strain CCAP 100... 118 4e-28	Diat_D1_CAMPEP_0172422788 /_Aulacoseira subarctica , Strain CCAP 100... 116 1e-26	Diat_D1_CAMPEP_0172415580 /_Aulacoseira subarctica , Strain CCAP 100... 115 2e-26	Diat_D1_CAMPEP_0172428902 /_Aulacoseira subarctica , Strain CCAP 100... 111 5e-25	Diat_D1_CAMPEP_0172417966 /_Aulacoseira subarctica , Strain CCAP 100... 110 8e-25	Diat_D1_CAMPEP_0172421598 /_Aulacoseira subarctica , Strain CCAP 100... 108 5e-24	Diat_D1_CAMPEP_0172413900 /_Aulacoseira subarctica , Strain CCAP 100... 107 1e-23	Diat_Pen_Ara_CAMPEP_0202448362 /_Licmophora paradoxa, Strain CCMP2313 / 100 8e-23	Diatoms	D0	5	Yes
Phatr3_EG00796.p1	Diat_D0_CAMPEP_0194304806 /_Corethron pennatum, Strain L29A3 / 142 1e-36	Diat_D1_CAMPEP_0172415580 /_Aulacoseira subarctica , Strain CCAP 100... 145 2e-36	Diat_D1_CAMPEP_0172413900 /_Aulacoseira subarctica , Strain CCAP 100... 145 2e-36	Diat_D1_CAMPEP_0172417532 /_Aulacoseira subarctica , Strain CCAP 100... 140 1e-35	Diat_D1_CAMPEP_0172428902 /_Aulacoseira subarctica , Strain CCAP 100... 137 1e-33	Diat_D1_CAMPEP_0172434028 /_Aulacoseira subarctica , Strain CCAP 100... 131 9e-33	Diat_D1_CAMPEP_0172417966 /_Aulacoseira subarctica , Strain CCAP 100... 131 7e-32	Diat_D1_CAMPEP_0172422788 /_Aulacoseira subarctica , Strain CCAP 100... 130 3e-31	Diat_D1_CAMPEP_0172423012 /_Aulacoseira subarctica , Strain CCAP 100... 124 2e-29	Diat_Pen_Ara_CAMPEP_0202445416 /_Licmophora paradoxa, Strain CCMP2313 / 122 3e-29	Diatoms	D0	5	Yes
Phatr3_EG01258.p1	Diat_D0_CAMPEP_0194304806 /_Corethron pennatum, Strain L29A3 / 145 7e-37	Diat_D1_CAMPEP_0172415580 /_Aulacoseira subarctica , Strain CCAP 100... 148 2e-36	Diat_D1_CAMPEP_0172417532 /_Aulacoseira subarctica , Strain CCAP 100... 137 4e-34	Diat_D1_CAMPEP_0172413900 /_Aulacoseira subarctica , Strain CCAP 100... 139 1e-33	Diat_D1_CAMPEP_0172422788 /_Aulacoseira subarctica , Strain CCAP 100... 137 4e-33	Diat_D1_CAMPEP_0172417966 /_Aulacoseira subarctica , Strain CCAP 100... 136 9e-33	Diat_D1_CAMPEP_0172428902 /_Aulacoseira subarctica , Strain CCAP 100... 132 3e-31	Diat_D1_CAMPEP_0172434028 /_Aulacoseira subarctica , Strain CCAP 100... 128 5e-31	Diat_D1_CAMPEP_0172423012 /_Aulacoseira subarctica , Strain CCAP 100... 127 7e-30	Diat_Pen_Ara_CAMPEP_0202445416 /_Licmophora paradoxa, Strain CCMP2313 / 120 7e-28	Diatoms	D0	5	Yes
Phatr3_EG00661.p1	Diat_D0_CAMPEP_0194304806 /_Corethron pennatum, Strain L29A3 / 147 4e-38	Diat_D1_CAMPEP_0172415580 /_Aulacoseira subarctica , Strain CCAP 100... 125 1e-29	Diat_D1_CAMPEP_0172413900 /_Aulacoseira subarctica , Strain CCAP 100... 124 2e-29	Diat_Pen_Ara_CAMPEP_0202465590 /_Licmophora paradoxa, Strain CCMP2313 / 121 6e-29	Diat_Pen_Ara_CAMPEP_0202448362 /_Licmophora paradoxa, Strain CCMP2313 / 114 1e-27	Diat_D1_CAMPEP_0172422788 /_Aulacoseira subarctica , Strain CCAP 100... 118 3e-27	Diat_D1_CAMPEP_0172417532 /_Aulacoseira subarctica , Strain CCAP 100... 115 5e-27	Diat_D1_CAMPEP_0172428902 /_Aulacoseira subarctica , Strain CCAP 100... 115 3e-26	Diat_D1_CAMPEP_0172417966 /_Aulacoseira subarctica , Strain CCAP 100... 114 4e-26	Diat_D1_CAMPEP_0172422202 /_Aulacoseira subarctica , Strain CCAP 100... 110 8e-25	Diatoms	D0	5	Yes
Phatr3_EG01000.p1	Diat_D0_CAMPEP_0194304806 /_Corethron pennatum, Strain L29A3 / 160 8e-43	Diat_D1_CAMPEP_0172417532 /_Aulacoseira subarctica , Strain CCAP 100... 149 1e-38	Diat_D1_CAMPEP_0172428902 /_Aulacoseira subarctica , Strain CCAP 100... 141 8e-35	Diat_D1_CAMPEP_0172415580 /_Aulacoseira subarctica , Strain CCAP 100... 140 2e-34	Diat_D1_CAMPEP_0172422788 /_Aulacoseira subarctica , Strain CCAP 100... 136 3e-33	Diat_D1_CAMPEP_0172417966 /_Aulacoseira subarctica , Strain CCAP 100... 135 5e-33	Diat_D1_CAMPEP_0172413900 /_Aulacoseira subarctica , Strain CCAP 100... 135 5e-33	Diat_D1_CAMPEP_0172434028 /_Aulacoseira subarctica , Strain CCAP 100... 131 1e-32	Diat_D1_CAMPEP_0172423012 /_Aulacoseira subarctica , Strain CCAP 100... 133 4e-32	Diat_Pen_Ara_CAMPEP_0202465590 /_Licmophora paradoxa, Strain CCMP2313 / 121 7e-29	Diatoms	D0	5	Yes
Phatr3_EG01081.p1	Diat_D0_CAMPEP_0194304806 /_Corethron pennatum, Strain L29A3 / 162 1e-43	Diat_D1_CAMPEP_0172422788 /_Aulacoseira subarctica , Strain CCAP 100... 144 6e-36	Diat_D1_CAMPEP_0172417532 /_Aulacoseira subarctica , Strain CCAP 100... 140 6e-36	Diat_Pen_Ara_CAMPEP_0202465590 /_Licmophora paradoxa, Strain CCMP2313 / 140 7e-36	Diat_D1_CAMPEP_0172428902 /_Aulacoseira subarctica , Strain CCAP 100... 143 9e-36	Diat_D1_CAMPEP_0172417966 /_Aulacoseira subarctica , Strain CCAP 100... 139 2e-34	Diat_D1_CAMPEP_0172415580 /_Aulacoseira subarctica , Strain CCAP 100... 138 7e-34	Diat_D1_CAMPEP_0172434028 /_Aulacoseira subarctica , Strain CCAP 100... 134 8e-34	Diat_D1_CAMPEP_0172423012 /_Aulacoseira subarctica , Strain CCAP 100... 132 5e-32	Diat_D1_CAMPEP_0172413900 /_Aulacoseira subarctica , Strain CCAP 100... 132 6e-32	Diatoms	D0	5	Yes
Phatr3_EG01250.p1	Diat_D0_CAMPEP_0194304806 /_Corethron pennatum, Strain L29A3 / 165 1e-43	Diat_D1_CAMPEP_0172415580 /_Aulacoseira subarctica , Strain CCAP 100... 149 6e-37	Diat_D1_CAMPEP_0172417532 /_Aulacoseira subarctica , Strain CCAP 100... 143 6e-36	Diat_D1_CAMPEP_0172422788 /_Aulacoseira subarctica , Strain CCAP 100... 143 6e-35	Diat_D1_CAMPEP_0172434028 /_Aulacoseira subarctica , Strain CCAP 100... 138 2e-34	Diat_D1_CAMPEP_0172417966 /_Aulacoseira subarctica , Strain CCAP 100... 140 4e-34	Diat_Pen_Ara_CAMPEP_0202465590 /_Licmophora paradoxa, Strain CCMP2313 / 136 1e-33	Diat_D1_CAMPEP_0172428902 /_Aulacoseira subarctica , Strain CCAP 100... 137 6e-33	Diat_D1_CAMPEP_0172413900 /_Aulacoseira subarctica , Strain CCAP 100... 134 7e-32	Diat_Pen_Ara_CAMPEP_0202448362 /_Licmophora paradoxa, Strain CCMP2313 / 125 2e-31	Diatoms	D0	5	Yes
Phatr3_EG01344.p1	Diat_D0_CAMPEP_0194304806 /_Corethron pennatum, Strain L29A3 / 166 5e-44	Diat_D1_CAMPEP_0172417532 /_Aulacoseira subarctica , Strain CCAP 100... 153 3e-39	Diat_D1_CAMPEP_0172415580 /_Aulacoseira subarctica , Strain CCAP 100... 155 1e-38	Diat_D1_CAMPEP_0172413900 /_Aulacoseira subarctica , Strain CCAP 100... 149 8e-37	Diat_D1_CAMPEP_0172428902 /_Aulacoseira subarctica , Strain CCAP 100... 145 1e-35	Diat_D1_CAMPEP_0172423012 /_Aulacoseira subarctica , Strain CCAP 100... 142 2e-34	Diat_D1_CAMPEP_0172422788 /_Aulacoseira subarctica , Strain CCAP 100... 142 2e-34	Diat_D1_CAMPEP_0172434028 /_Aulacoseira subarctica , Strain CCAP 100... 138 3e-34	Diat_D1_CAMPEP_0172417966 /_Aulacoseira subarctica , Strain CCAP 100... 137 3e-33	Diat_D1_CAMPEP_0172422202 /_Aulacoseira subarctica , Strain CCAP 100... 135 4e-32	Diatoms	D0	5	Yes
Phatr3_EG00880.p1	Diat_D0_CAMPEP_0194304806 /_Corethron pennatum, Strain L29A3 / 167 2e-45	Diat_D1_CAMPEP_0172417532 /_Aulacoseira subarctica , Strain CCAP 100... 147 4e-38	Diat_D1_CAMPEP_0172428902 /_Aulacoseira subarctica , Strain CCAP 100... 146 1e-36	Diat_D1_CAMPEP_0172415580 /_Aulacoseira subarctica , Strain CCAP 100... 146 1e-36	Diat_D1_CAMPEP_0172434028 /_Aulacoseira subarctica , Strain CCAP 100... 138 5e-35	Diat_D1_CAMPEP_0172413900 /_Aulacoseira subarctica , Strain CCAP 100... 141 6e-35	Diat_D1_CAMPEP_0172423012 /_Aulacoseira subarctica , Strain CCAP 100... 139 5e-34	Diat_D1_CAMPEP_0172422788 /_Aulacoseira subarctica , Strain CCAP 100... 138 6e-34	Diat_D1_CAMPEP_0172417966 /_Aulacoseira subarctica , Strain CCAP 100... 135 4e-33	Diat_D1_CAMPEP_0172422202 /_Aulacoseira subarctica , Strain CCAP 100... 128 1e-30	Diatoms	D0	5	Yes
Phatr3_EG01235.p1	Diat_D0_CAMPEP_0194304806 /_Corethron pennatum, Strain L29A3 / 169 3e-46	Diat_D1_CAMPEP_0172428902 /_Aulacoseira subarctica , Strain CCAP 100... 144 5e-36	Diat_D1_CAMPEP_0172417532 /_Aulacoseira subarctica , Strain CCAP 100... 139 1e-35	Diat_D1_CAMPEP_0172423012 /_Aulacoseira subarctica , Strain CCAP 100... 138 7e-34	Diat_D1_CAMPEP_0172415580 /_Aulacoseira subarctica , Strain CCAP 100... 138 8e-34	Diat_D1_CAMPEP_0172422788 /_Aulacoseira subarctica , Strain CCAP 100... 135 5e-33	Diat_D1_CAMPEP_0172434028 /_Aulacoseira subarctica , Strain CCAP 100... 131 7e-33	Diat_D1_CAMPEP_0172413900 /_Aulacoseira subarctica , Strain CCAP 100... 134 2e-32	Diat_D1_CAMPEP_0172417966 /_Aulacoseira subarctica , Strain CCAP 100... 133 2e-32	Diat_Pen_Ara_CAMPEP_0202465590 /_Licmophora paradoxa, Strain CCMP2313 / 127 3e-31	Diatoms	D0	5	Yes
Phatr3_EG00110.p1	Diat_D0_CAMPEP_0194304806 /_Corethron pennatum, Strain L29A3 / 170 3e-45	Diat_D1_CAMPEP_0172415580 /_Aulacoseira subarctica , Strain CCAP 100... 152 1e-37	Diat_D1_CAMPEP_0172417532 /_Aulacoseira subarctica , Strain CCAP 100... 148 1e-37	Diat_D1_CAMPEP_0172428902 /_Aulacoseira subarctica , Strain CCAP 100... 147 4e-36	Diat_D1_CAMPEP_0172413900 /_Aulacoseira subarctica , Strain CCAP 100... 146 7e-36	Diat_D1_CAMPEP_0172434028 /_Aulacoseira subarctica , Strain CCAP 100... 139 8e-35	Diat_D1_CAMPEP_0172422788 /_Aulacoseira subarctica , Strain CCAP 100... 142 1e-34	Diat_D1_CAMPEP_0172422202 /_Aulacoseira subarctica , Strain CCAP 100... 137 7e-33	Diat_D1_CAMPEP_0172417966 /_Aulacoseira subarctica , Strain CCAP 100... 135 1e-32	Diat_D1_CAMPEP_0172423012 /_Aulacoseira subarctica , Strain CCAP 100... 135 2e-32	Diatoms	D0	5	Yes
Phatr3_EG01406.p1	Diat_D0_CAMPEP_0194304806 /_Corethron pennatum, Strain L29A3 / 175 5e-47	Diat_D1_CAMPEP_0172415580 /_Aulacoseira subarctica , Strain CCAP 100... 159 8e-40	Diat_D1_CAMPEP_0172413900 /_Aulacoseira subarctica , Strain CCAP 100... 151 1e-37	Diat_D1_CAMPEP_0172417532 /_Aulacoseira subarctica , Strain CCAP 100... 146 5e-37	Diat_D1_CAMPEP_0172422788 /_Aulacoseira subarctica , Strain CCAP 100... 147 4e-36	Diat_D1_CAMPEP_0172428902 /_Aulacoseira subarctica , Strain CCAP 100... 140 5e-34	Diat_D1_CAMPEP_0172417966 /_Aulacoseira subarctica , Strain CCAP 100... 139 1e-33	Diat_D1_CAMPEP_0172423012 /_Aulacoseira subarctica , Strain CCAP 100... 139 1e-33	Diat_D1_CAMPEP_0172434028 /_Aulacoseira subarctica , Strain CCAP 100... 132 2e-32	Diat_D1_CAMPEP_0172422202 /_Aulacoseira subarctica , Strain CCAP 100... 133 1e-31	Diatoms	D0	5	Yes
Phatr3_EG01431.p1	Diat_D0_CAMPEP_0194304806 /_Corethron pennatum, Strain L29A3 / 66.2 2e-11	Diat_Pen_Ara_CAMPEP_0202476394 /_Licmophora paradoxa, Strain CCMP2313 / 65.5 4e-11	Diat_Pen_Ara_CAMPEP_0202448362 /_Licmophora paradoxa, Strain CCMP2313 / 63.2 9e-11	Diat_D3_CAMPEP_0176481492 /_Chaetoceros sp., Strain GSL56 / 54.7 1e-07	Diat_D1_CAMPEP_0172430552 /_Aulacoseira subarctica , Strain CCAP 100... 53.1 2e-07	Diat_D1_CAMPEP_0172434028 /_Aulacoseira subarctica , Strain CCAP 100... 52.4 7e-07	Diat_Pen_Raph_CAMPEP_0201277686 /_Pseudo-nitzschia fraudulenta, Stra... 52.0 8e-07	Diat_D1_CAMPEP_0172415500 /_Aulacoseira subarctica , Strain CCAP 100... 52.0 1e-06	Diat_Pen_Raph_CAMPEP_0201252228 /_Pseudo-nitzschia fraudulenta, Stra... 51.2 2e-06	Diat_D1_CAMPEP_0172435796 /_Aulacoseira subarctica , Strain CCAP 100... 50.8 3e-06	Diatoms	D0	5	Yes
Phatr3_EG01233.p1	Diat_D0_CAMPEP_0194304806 /_Corethron pennatum, Strain L29A3 / 86.7 3e-19	Diat_Pen_Ara_CAMPEP_0202445416 /_Licmophora paradoxa, Strain CCMP2313 / 64.7 1e-11	Diat_Pen_Raph_CAMPEP_0201252228 /_Pseudo-nitzschia fraudulenta, Stra... 62.0 1e-10	Diat_Pen_Raph_CAMPEP_0201277686 /_Pseudo-nitzschia fraudulenta, Stra... 60.1 4e-10	Diat_D1_CAMPEP_0172428902 /_Aulacoseira subarctica , Strain CCAP 100... 59.7 1e-09	Diat_D1_CAMPEP_0172422202 /_Aulacoseira subarctica , Strain CCAP 100... 55.8 2e-08	Diat_D1_CAMPEP_0172415580 /_Aulacoseira subarctica , Strain CCAP 100... 54.3 5e-08	Diat_D1_CAMPEP_0172430552 /_Aulacoseira subarctica , Strain CCAP 100... 52.4 6e-08	Diat_D1_CAMPEP_0172420650 /_Aulacoseira subarctica , Strain CCAP 100... 53.9 7e-08	Diat_D1_CAMPEP_0172413900 /_Aulacoseira subarctica , Strain CCAP 100... 53.9 8e-08	Diatoms	D0	5	Yes
Phatr3_J22411.p1	Diat_D0_CAMPEP_0194311452 /_Corethron pennatum, Strain L29A3 / 305 3e-101	Diat_Pen_Ara_CAMPEP_0195314092 /_Asterionellopsis glacialis, Strain ... 303 2e-100	Diat_D1_CAMPEP_0172495714 /_Coscinodiscus wailesii, Strain CCMP2513 / 302 8e-100	Diat_Pen_Raph_CAMPEP_0170707484 /_Amphora coffeaeformis, Strain CCMP... 302 1e-99	Diat_D2_CAMPEP_0172553650 /_Thalassiosira punctigera, Strain Tpunct2... 299 3e-98	SAR_FD_CAMPEP_0178298824 /"Karenia brevis, Strain Wilson" / 284 2e-92	SAR_BD_CAMPEP_0115612156 /"Scrippsiella trochoidea, Strain CCMP3099" / 283 2e-92	SAR_CD_CAMPEP_0118087672 /"Lingulodinium polyedra, Strain CCMP 1738... 284 3e-92	CCTH_H3_H3_Isochrysidales_tr_R1CSP3_R1CSP3_EMIHC_Emiliania 281 6e-92	Diat_Dino_CAMPEP_0167926454 /_Glenodinium foliaceum, Strain CCAP 111... 280 5e-91	Diatoms	D0	5	Yes
Phatr3_J44885.p1	Diat_D0_CAMPEP_0194313416 /_Corethron pennatum, Strain L29A3 / 211 2e-56	Diat_D2_CAMPEP_0203604104 /_Thalassiosira weissflogii, Strain CCMP10... 203 6e-53	Diat_Pen_Raph_CAMPEP_0172455440 /_Amphiprora paludosa, Strain CCMP125 / 202 3e-52	Diat_Pen_Ara_CAMPEP_0178895678 /_Thalassionema frauenfeldii, Strain ... 197 4e-51	Diat_D1_CAMPEP_0181048710 /_Minutocellus polymorphus, Strain NH13 / 192 4e-49	Diat_D3_CAMPEP_0113555036 /_Odontella / 184 3e-46	Diat_Pen_Raphfso_g2749 167 3e-41	Diat_Pen_Raphfso_g14725 129 3e-29	Stram_Oom_CAMPEP_jgi_Pythium_iwiyamae_maker-piw_contig_127-fgenes... 60.8 4e-08		Diatoms	D0	5	Yes
Phatr3_J46313.p1	Diat_D0_CAMPEP_0194321074 /_Corethron pennatum, Strain L29A3 / 306 4e-100	Diat_D0_CAMPEP_0194282234 /_Corethron pennatum, Strain L29A3 / 305 1e-98	Diat_Pen_Raphfso_g13214 271 7e-86	Diat_Pen_Raphfso_g8129 258 1e-80	Diat_Pen_Raphfso_g9409 258 1e-80	Diat_Pen_Raphfso_g13939 254 1e-78	Diat_D3_CAMPEP_0197825672 /_Eucampia antarctica, Strain CCMP1452 / 261 3e-78	Diat_D3_CAMPEP_0194125760 /_Chaetoceros debilis, Strain MM31A-1 / 260 9e-78	Diat_D3_CAMPEP_0194074224 /_Chaetoceros debilis, Strain MM31A-1 / 259 3e-76	Diat_D1_CAMPEP_0178621378 /_Extubocellulus spinifer, Strain CCMP396 / 240 1e-73	Diatoms	D0	5	Yes
Phatr3_J46314.p1	Diat_D0_CAMPEP_0194321074 /_Corethron pennatum, Strain L29A3 / 306 9e-100	Diat_D0_CAMPEP_0194282234 /_Corethron pennatum, Strain L29A3 / 306 1e-98	Diat_Pen_Raphfso_g13214 276 4e-87	Diat_Pen_Raphfso_g9409 260 9e-81	Diat_Pen_Raphfso_g8129 259 1e-80	Diat_D3_CAMPEP_0197825672 /_Eucampia antarctica, Strain CCMP1452 / 265 4e-79	Diat_D3_CAMPEP_0194125760 /_Chaetoceros debilis, Strain MM31A-1 / 261 1e-77	Diat_D3_CAMPEP_0194074224 /_Chaetoceros debilis, Strain MM31A-1 / 260 2e-76	Diat_D3_CAMPEP_0198294924 /_Attheya septentrionalis, Strain CCMP2084 / 249 2e-74	Diat_Pen_Raphfso_g13939 243 7e-74	Diatoms	D0	5	Yes
Phatr3_J38916.p1	Diat_D0_CAMPEP_0194321272 /_Corethron pennatum, Strain L29A3 / 175 9e-50	Diat_Pen_Raph_CAMPEP_0197263666 /_Pseudo-nitzschia delicatissima, St... 156 9e-43	Diat_Pen_Ara_CAMPEP_0119003740 /_Synedropsis recta cf, Strain CCMP16... 112 4e-27	SAR_BD_CAMPEP_0177170102 /"Scrippsiella hangoei-like, Strain SHHI-4... 94.0 8e-21	SAR_CD_CAMPEP_0172854820 /"Ceratium fusus, Strain PA161109" / 92.8 3e-20	Stram_PESC_CAMPEP_0118851916 /_Phaeomonas parva, Strain CCMP2877 / 91.3 2e-19	Stram_Pel_CAMPEP_0195836762 /_Pelagococcus subviridis, Strain CCMP1429 / 68.2 3e-11	Diat_D2_CAMPEP_0183778678 /_Thalassiosira miniscula, Strain CCMP1093 / 63.5 2e-10	Diat_D1_CAMPEP_0197717122 /_Minutocellus polymorphus, Strain CCMP3303 / 62.0 2e-09		Diatoms	D0	3	Yes
Phatr3_J39968.p1	Diat_D0_CAMPEP_0194327072 /_Corethron pennatum, Strain L29A3 / 428 8e-145	Diat_D1_CAMPEP_0194437726 /_Proboscia alata, Strain PI-D3 / 419 2e-141	Diat_Pen_Raph_CAMPEP_0196077588 /_Fragilariopsis kerguelensis, Strai... 410 5e-138	Diat_Pen_Ara_CAMPEP_0194033934 /_Grammatophora oceanica, Strain CCMP... 342 5e-111	Diat_D3_CAMPEP_0183303150 /_Odontella Sinensis, Strain Grunow 1884 / 320 4e-101	Stram_Bol_CAMPEP_0118633070 /_Bolidomonas pacifica, Strain CCMP 1866 / 171 6e-46	Diat_Dino_CAMPEP_0176036128 /_Kryptoperidinium foliaceum, Strain CCM... 162 5e-44	Diat_Pen_Ara_CAMPEP_0195288194 /_Asterionellopsis glacialis, Strain ... 134 9e-33	Diat_D3_CAMPEP_0194109316 /_Chaetoceros debilis, Strain MM31A-1 / 124 7e-29	Diat_Pen_Raphfso_g12478 110 1e-24	Diatoms	D0	5	Yes
Phatr3_J45404.p1	Diat_D0_CAMPEP_0194332234 /_Corethron pennatum, Strain L29A3 / 384 1e-122	Diat_Pen_Raph_CAMPEP_0178760894 /_Nitzschia punctata, Strain CCMP561 / 378 4e-119	Diat_Pen_Raphfso_g18553 362 1e-115	Diat_D1_CAMPEP_0181024918 /_Minutocellus polymorphus, Strain NH13 / 358 8e-114	Diat_Pen_Ara_CAMPEP_0194253198 /_Thalassionema nitzschioides, Strain... 355 1e-113	Diat_Pen_Raphfso_g18091 355 3e-113	Diat_D3_CAMPEP_0180921054 /_Ditylum brightwellii, Strain Pop1 (SS4) / 333 6e-103	Diat_D2_CAMPEP_0202032464 /_Thalassiosira antarctica, Strain CCMP982 / 331 2e-102	CCTH_H3_H3_Isochrysidales_tr_R1CYV7_R1CYV7_EMIHC_Emiliania 322 1e-99	CCTH_H2_CAMPEP_0181174762 /_Chrysochromulina ericina, Strain CCMP281 / 288 7e-87	Diatoms	D0	5	Yes
Phatr3_J47588.p1	Diat_D0_CAMPEP_0194339210 /_Corethron pennatum, Strain L29A3 / 473 2e-160	Diat_D3_CAMPEP_0198286602 /_Attheya septentrionalis, Strain CCMP2084 / 452 7e-153	Diat_Pen_Raph_CAMPEP_0168813804 /_Amphiprora sp., Strain CCMP467 / 446 1e-149	Diat_Pen_Raphfso_g18803 367 8e-120	Diat_Pen_Ara_CAMPEP_0202498100 /_Staurosira complex sp., Strain CCMP... 356 2e-115	Diat_Pen_Raphfso_g109 351 1e-113	Diat_D1_CAMPEP_0178471216 /_Extubocellulus spinifer, Strain CCMP396 / 347 2e-111	Diat_D2_CAMPEP_0203631298 /_Thalassiosira weissflogii, Strain CCMP10... 330 9e-105	Diat_Dino_CAMPEP_0176001538 /_Kryptoperidinium foliaceum, Strain CCM... 171 1e-45	Red_Porph_CAMPEP_jgi_Porphyridium_contig_2062.12 112 1e-25	Diatoms	D0	5	Yes
Phatr3_J39832.p1	Diat_D0_CAMPEP_0194341362 /_Corethron pennatum, Strain L29A3 / 380 5e-125	Diat_D3_CAMPEP_0176488848 /_Chaetoceros sp., Strain GSL56 / 358 5e-116	Diat_Pen_Raph_CAMPEP_0113499578 /_Nitzschia sp. / 355 8e-115	Diat_D2_CAMPEP_0181111786 /_Thalassiosira sp., Strain NH16 / 350 1e-112	Diat_D1_CAMPEP_0178628068 /_Extubocellulus spinifer, Strain CCMP396 / 345 1e-111	SAR_CD_CAMPEP_0117458896 /"" / 353 2e-108	Diat_D1_CAMPEP_0184861928 /_Dactyliosolen fragilissimus / 348 2e-107	Diat_Pen_Ara_CAMPEP_0194198720 /_Thalassiothrix antarctica, Strain L... 334 9e-107	Diat_Pen_Ara_CAMPEP_0194163646 /_Thalassiothrix antarctica, Strain L... 339 2e-104	Diat_D0_CAMPEP_0194275066 /_Corethron pennatum, Strain L29A3 / 277 3e-85	Diatoms	D0	5	Yes
Phatr3_J50235.p1	Diat_D1_CAMPEP_0171298950 /_Proboscia inermis, Strain CCAP1064/1 / 231 5e-72	Diat_Pen_Raph_CAMPEP_0172450228 /_Amphiprora paludosa, Strain CCMP125 / 227 5e-70	Diat_Pen_Ara_CAMPEP_0202495350 /_Staurosira complex sp., Strain CCMP... 226 7e-70	Diat_D3_CAMPEP_0198286964 /_Attheya septentrionalis, Strain CCMP2084 / 203 6e-61	Diat_D2_CAMPEP_0202018084 /_Thalassiosira antarctica, Strain CCMP982 / 169 5e-48	Diat_Pen_Raphfso_g1245 151 1e-42	SAR_BD_CAMPEP_0178371802 /"Amphidinium massartii, Strain CS-259" / 120 1e-30	CCTH_H1_CAMPEP_0119061830 /_unid sp, Strain CCMP2000 / 107 2e-25	SAR_CD_CAMPEP_0118471166 /"Lingulodinium polyedra, Strain CCMP 1738... 107 3e-25	Diat_D0_CAMPEP_0194325210 /_Corethron pennatum, Strain L29A3 / 105 2e-24	Diatoms	D1	5	Yes
Phatr3_J43463.p1	Diat_D1_CAMPEP_0171302808 /_Proboscia inermis, Strain CCAP1064/1 / 439 7e-147	Diat_Pen_Ara_CAMPEP_0202491024 /_Staurosira complex sp., Strain CCMP... 403 2e-131	Diat_Pen_Raph_CAMPEP_0198156204 /_Entomoneis sp., Strain CCMP2396 / 384 1e-126	Diat_Pen_Raphfso_g11612 382 3e-125	Diat_D3_CAMPEP_0185657862 /_Ditylum brightwellii, Strain GSO105 / 365 1e-118	Diat_D2_CAMPEP_0203623518 /_Thalassiosira weissflogii, Strain CCMP10... 357 1e-113	Red_Rhod__CAMPEP_0174891324 /"Rhodella maculata, Strain CCMP736" / 346 4e-110	Red_Rhod__CAMPEP_0184735344 /"Rhodella maculata, Strain CCMP 73... 344 5e-109	Diat_D0_CAMPEP_0194321432 /_Corethron pennatum, Strain L29A3 / 218 2e-62	Stram_Dict_CAMPEP_0172637570 /_Pseudopedinella elastica, Strain CCMP7... 155 6e-40	Diatoms	D1	5	Yes
Phatr3_J46339.p1	Diat_D1_CAMPEP_0171307992 /_Proboscia inermis, Strain CCAP1064/1 / 86.7 2e-18	Diat_Pen_Raph_CAMPEP_0116112746 /_Pseudo-nitzschia delicatissima, St... 80.9 2e-16	Diat_D2_Thaoc_EJK74008 73.2 1e-13	Stram_Raph_CAMPEP_0113943650 /_Fibrocapsa japonica / 65.1 3e-11	Diat_Pen_Ara_CAMPEP_0119011498 /_Synedropsis recta cf, Strain CCMP16... 64.3 1e-10	Diat_D0_CAMPEP_0194292656 /_Corethron pennatum, Strain L29A3 / 62.8 5e-10	SAR_BD_CAMPEP_0176628184 /"Amphidinium carterae, Strain CCMP1314" / 57.4 2e-08				Diatoms	D1	3	Yes
Phatr3_EG00099.p1	Diat_D1_CAMPEP_0171309036 /_Proboscia inermis, Strain CCAP1064/1 / 160 2e-46	Diat_Pen_Ara_CAMPEP_0195308146 /_Asterionellopsis glacialis, Strain ... 161 4e-46	SAR_Chl_CAMPEP_0169596776 /"Bigelowiella natans, Strain CCMP1259" / 155 8e-44	Stram_Slo_CAMPEP_jgi_GSMAST4A2.ASY1.ANO1.3108.1 141 1e-38	Diat_Pen_Raph_CAMPEP_0197268036 /_Pseudo-nitzschia delicatissima, St... 140 3e-37	SAR_FD_CAMPEP_0177867406 /"Karenia brevis, Strain SP3" / 123 4e-32	Green_G3B_CAMPEP_0170161260 /"Dolichomastix tenuilepis, Strain ... 113 9e-29	SAR_Rhiz_CAMPEP_0175122922 /"Unknown cercozoan, Strain D1" / 115 1e-28	Diat_D3_CAMPEP_0194118006 /_Chaetoceros debilis, Strain MM31A-1 / 106 1e-25	Green_G2_CAMPEP_0197511352 /Genus nov. species nov., Strain RCC... 101 1e-24	Diatoms	D1	2	Yes
Phatr3_EG00107.p1	Diat_D1_CAMPEP_0171309036 /_Proboscia inermis, Strain CCAP1064/1 / 162 6e-47	Diat_Pen_Ara_CAMPEP_0195308146 /_Asterionellopsis glacialis, Strain ... 162 1e-46	SAR_Chl_CAMPEP_0169596776 /"Bigelowiella natans, Strain CCMP1259" / 151 3e-42	Diat_Pen_Raph_CAMPEP_0197268036 /_Pseudo-nitzschia delicatissima, St... 142 7e-38	Stram_Slo_CAMPEP_jgi_GSMAST4A2.ASY1.ANO1.3108.1 136 6e-37	SAR_FD_CAMPEP_0177867406 /"Karenia brevis, Strain SP3" / 122 1e-31	Green_G3B_CAMPEP_0170161260 /"Dolichomastix tenuilepis, Strain ... 111 3e-28	SAR_Rhiz_CAMPEP_0175122922 /"Unknown cercozoan, Strain D1" / 114 4e-28	Diat_D3_CAMPEP_0194118006 /_Chaetoceros debilis, Strain MM31A-1 / 105 1e-25	Green_G2_CAMPEP_0197511352 /Genus nov. species nov., Strain RCC... 100 2e-24	Diatoms	D1	2	Yes
Phatr3_EG02480.p1	Diat_D1_CAMPEP_0171311384 /_Proboscia inermis, Strain CCAP1064/1 / 53.1 5e-09	Diat_D1_CAMPEP_0194357134 /_Proboscia alata, Strain PI-D3 / 53.1 8e-09	CCTH_H2_CAMPEP_0183274098 /_Chrysochromulina polylepis, Strain CCMP1... 51.2 3e-08	Diat_Pen_Raph_CAMPEP_0172383204 /_Pseudo-nitzschia pungens, Strain c... 51.2 5e-08	Diat_D3_CAMPEP_0197444282 /_Triceratium dubium, Strain CCMP147 / 50.8 7e-08	Diat_Pen_Ara_CAMPEP_0195270804 /_Asterionellopsis glacialis, Strain ... 48.5 9e-08	CCTH_H2_CAMPEP_0195621400 /_Prymnesium parvum, Strain Texoma1 / 46.6 2e-06	CCTH_H3_H3_Isochrysidales_tr_R1CAV2_R1CAV2_EMIHC_Emiliania 45.4 5e-06			Diatoms	D1	2	No
Phatr3_EG01359.p1	Diat_D1_CAMPEP_0171311786 /_Proboscia inermis, Strain CCAP1064/1 / 85.9 1e-18	Diat_D1_CAMPEP_0181062360 /_Minutocellus polymorphus, Strain NH13 / 84.0 3e-18	Diat_D2_CAMPEP_0196131304 /_Thalassiosira rotula, Strain GSO102 / 83.2 1e-17	Diat_Pen_Raphfso_g9412 81.6 3e-17	Diat_Pen_Ara_CAMPEP_0202510690 /_Staurosira complex sp., Strain CCMP... 81.6 5e-17	Diat_Pen_Raphfso_g8126 79.3 2e-16	Diat_D3_CAMPEP_0197440180 /_Triceratium dubium, Strain CCMP147 / 76.6 4e-15	Diat_D2_CAMPEP_0172298320 /_Detonula confervacea, Strain CCMP 353 / 73.9 2e-14	Diat_D0_CAMPEP_0194351510 /_Corethron pennatum, Strain L29A3 / 60.8 1e-09	Diat_D0_CAMPEP_0113307446 /_Corethron hystrix, Strain 308 / 59.7 3e-09	Diatoms	D1	5	Yes
Phatr3_J6756.p1	Diat_D1_CAMPEP_0171312088 /_Proboscia inermis, Strain CCAP1064/1 / 362 1e-124	Diat_Pen_Raphfso_g9004 359 2e-124	Diat_Pen_Raphfso_g19596 358 3e-124	Diat_D3_CAMPEP_0203698786 /_Chaetoceros affinis, Strain CCMP159 / 360 3e-123	Diat_Pen_Ara_CAMPEP_0197137042 /_Asterionellopsis glacialis, Strain ... 341 9e-117	Diat_D2_CAMPEP_0195526274 /_Stephanopyxis turris, Strain CCMP 815 / 319 1e-107	Diat_Dino_CAMPEP_0176093370 /_Kryptoperidinium foliaceum, Strain CCM... 295 1e-98	Stram_Bol_CAMPEP_0182495474 /_Bolidomonas sp., Strain RCC1657 / 218 6e-69	Amorphea_Am_CAMPEP_0201477712 /"Paramoeba atlantica, Strain 621/1 ... 177 3e-53	CCTH_H2_Chryso_922862571 180 7e-53	Diatoms	D1	5	Yes
Phatr3_J50605.p1	Diat_D1_CAMPEP_0171312452 /_Proboscia inermis, Strain CCAP1064/1 / 176 6e-48	Diat_Pen_Raphfso_g18610 168 1e-45	Diat_Pen_Raphfso_g3445 166 4e-45	Stram_Dict_CAMPEP_0185792300 /_Dictyocha speculum, Strain CCMP1381 / 161 2e-43	Diat_Pen_Ara_CAMPEP_0202487718 /_Staurosira complex sp., Strain CCMP... 142 6e-38	Diat_Pen_Ara_CAMPEP_0194224270 /_Thalassionema nitzschioides, Strain... 137 3e-35	Diat_Pen_Raphfso_g1674 139 4e-35	SAR_CD_CAMPEP_0116540254 /"Alexandrium tamarense, Strain CCMP1771" / 136 1e-34	SAR_CD_CAMPEP_0116481712 /"Alexandrium tamarense, Strain CCMP1771" / 132 4e-33	Diat_Pen_Raphfso_g1673 134 4e-33	Diatoms	D1	3	Yes
Phatr3_J44694.p1	Diat_D1_CAMPEP_0172413874 /_Aulacoseira subarctica , Strain CCAP 100... 469 3e-147	Diat_D3_CAMPEP_0203636414 /_Chaetoceros affinis, Strain CCMP159 / 467 2e-145	Diat_D1_CAMPEP_0172434228 /_Aulacoseira subarctica , Strain CCAP 100... 467 2e-145	Diat_Pen_Ara_CAMPEP_0195280790 /_Asterionellopsis glacialis, Strain ... 463 4e-144	Diat_Pen_Raph_CAMPEP_0198133116 /_Craspedostauros australis, Strain ... 468 3e-143	Diat_D3_CAMPEP_0204749388 /_Ditylum brightwellii, Strain GSO104 / 455 1e-139	Diat_D3_CAMPEP_0204754918 /_Ditylum brightwellii, Strain GSO104 / 440 9e-136	Diat_D3_CAMPEP_0195340730 /_Chaetoceros neogracile, Strain CCMP1317 / 428 1e-135	Diat_D2_CAMPEP_0195520420 /_Stephanopyxis turris, Strain CCMP 815 / 427 2e-135	Amorphea_Exc_CAMPEP_0113734778 /"Eutreptiella gymnastica" / 440 5e-133	Diatoms	D1	5	Yes
Phatr3_EG01942.p1	Diat_D1_CAMPEP_0172413900 /_Aulacoseira subarctica , Strain CCAP 100... 144 6e-37	Diat_D1_CAMPEP_0172421598 /_Aulacoseira subarctica , Strain CCAP 100... 142 2e-36	Diat_D1_CAMPEP_0172415580 /_Aulacoseira subarctica , Strain CCAP 100... 142 4e-36	Diat_D1_CAMPEP_0172422228 /_Aulacoseira subarctica , Strain CCAP 100... 137 2e-34	Diat_D1_CAMPEP_0172417966 /_Aulacoseira subarctica , Strain CCAP 100... 133 3e-33	Diat_D1_CAMPEP_0172422788 /_Aulacoseira subarctica , Strain CCAP 100... 127 6e-31	Diat_D1_CAMPEP_0172434158 /_Aulacoseira subarctica , Strain CCAP 100... 126 1e-30	Diat_D1_CAMPEP_0172428902 /_Aulacoseira subarctica , Strain CCAP 100... 120 7e-29	Diat_D1_CAMPEP_0172423012 /_Aulacoseira subarctica , Strain CCAP 100... 113 2e-26	Diat_D1_CAMPEP_0172420650 /_Aulacoseira subarctica , Strain CCAP 100... 112 4e-26	Diatoms	D1	5	N/A
Phatr3_EG00502.p1	Diat_D1_CAMPEP_0172413900 /_Aulacoseira subarctica , Strain CCAP 100... 219 1e-61	Diat_D1_CAMPEP_0172422228 /_Aulacoseira subarctica , Strain CCAP 100... 211 6e-59	Diat_D1_CAMPEP_0172423012 /_Aulacoseira subarctica , Strain CCAP 100... 209 7e-58	Diat_D1_CAMPEP_0172422788 /_Aulacoseira subarctica , Strain CCAP 100... 205 2e-56	Diat_D1_CAMPEP_0172434158 /_Aulacoseira subarctica , Strain CCAP 100... 203 6e-56	Diat_Pen_Ara_CAMPEP_0202476394 /_Licmophora paradoxa, Strain CCMP2313 / 198 1e-54	Diat_D1_CAMPEP_0172417966 /_Aulacoseira subarctica , Strain CCAP 100... 195 7e-54	Diat_D1_CAMPEP_0172415580 /_Aulacoseira subarctica , Strain CCAP 100... 196 2e-53	Diat_D1_CAMPEP_0172428902 /_Aulacoseira subarctica , Strain CCAP 100... 194 4e-53	Diat_D1_CAMPEP_0172421598 /_Aulacoseira subarctica , Strain CCAP 100... 186 4e-50	Diatoms	D1	5	Yes
Phatr3_EG00154.p1	Diat_D1_CAMPEP_0172414700 /_Aulacoseira subarctica , Strain CCAP 100... 386 2e-114	Diat_D3_CAMPEP_0176482282 /_Chaetoceros sp., Strain GSL56 / 322 8e-91	Diat_Pen_Raphfso_g661 316 4e-89	Diat_D1_CAMPEP_0172520030 /_Coscinodiscus wailesii, Strain CCMP2513 / 315 2e-88	Diat_Dino_CAMPEP_0170216900 /_Durinskia baltica, Strain CSIRO CS-38 / 283 3e-84	Diat_Pen_Raphfso_g1191 293 2e-82	Diat_D3_CAMPEP_0176478526 /_Chaetoceros sp., Strain GSL56 / 293 6e-81	Diat_D3_CAMPEP_0196825854 /_Leptocylindrus danicus, Strain CCMP1856 / 271 1e-79	Diat_D2_CAMPEP_0172292392 /_Cyclotella meneghiniana, Strain CCMP 338 / 286 7e-79	Diat_Pen_Raphfso_g20083 281 2e-77	Diatoms	D1	5	Yes
Phatr3_J40525.p1	Diat_D1_CAMPEP_0172414700 /_Aulacoseira subarctica , Strain CCAP 100... 509 7e-158	Diat_Pen_Raphfso_g6365 509 3e-155	Diat_D1_CAMPEP_0172433996 /_Aulacoseira subarctica , Strain CCAP 100... 509 1e-154	Diat_Pen_Ara_CAMPEP_0202441620 /_Licmophora paradoxa, Strain CCMP2313 / 486 2e-145	Diat_D2_Thaoc_EJK76133 451 8e-137	Diat_Dino_CAMPEP_0170286652 /_Durinskia baltica, Strain CSIRO CS-38 / 406 2e-118	Diat_Dino_CAMPEP_0170320782 /_Durinskia baltica, Strain CSIRO CS-38 / 406 2e-118	Diat_Pen_Ara_CAMPEP_0202473886 /_Licmophora paradoxa, Strain CCMP2313 / 376 1e-107	Diat_Pen_Raph_CAMPEP_0168856730 /_Amphiprora sp., Strain CCMP467 / 317 1e-94	Diat_Pen_Ara_CAMPEP_0194060840 /_Grammatophora oceanica, Strain CCMP... 304 4e-89	Diatoms	D1	5	Yes
Phatr3_J21073.p1	Diat_D1_CAMPEP_0172414722 /_Aulacoseira subarctica , Strain CCAP 100... 160 4e-50	Diat_Pen_Raph_CAMPEP_0198137112 /_Entomoneis sp., Strain CCMP2396 / 154 2e-47	Diat_D3_CAMPEP_0197433146 /_Triceratium dubium, Strain CCMP147 / 147 7e-45	Diat_Dino_CAMPEP_0176093362 /_Kryptoperidinium foliaceum, Strain CCM... 146 1e-44	Diat_D2_CAMPEP_0184465230 /_Thalassiosira miniscula, Strain CCMP1093 / 145 3e-44	Diat_Pen_Ara_CAMPEP_0202484936 /_Staurosira complex sp., Strain CCMP... 144 2e-43	SAR_CD_CAMPEP_0196920242 /"Symbiodinium sp., Strain D1a" /NCGR_SAMP... 143 2e-43	Stram_Raph_CAMPEP_0117881910 /_Chattonella subsalsa, Strain CCMP2191 / 138 2e-41	Diat_Pen_Raphfso_g19659 138 2e-41	Stram_PX_P_Phaeophytes_tr_D8LTW6_D8LTW6_ECTSI_Ectocarpus 135 2e-40	Diatoms	D1	5	Yes
Phatr3_J31876.p1	Diat_D1_CAMPEP_0172415310 /_Aulacoseira subarctica , Strain CCAP 100... 523 7e-169	Diat_D1_CAMPEP_0172436150 /_Aulacoseira subarctica , Strain CCAP 100... 494 5e-168	Diat_D1_CAMPEP_0172437084 /_Aulacoseira subarctica , Strain CCAP 100... 524 2e-167	Diat_D1_CAMPEP_0172424676 /_Aulacoseira subarctica , Strain CCAP 100... 520 6e-166	Diat_D1_CAMPEP_0172413878 /_Aulacoseira subarctica , Strain CCAP 100... 516 7e-165	Diat_D1_CAMPEP_0172415500 /_Aulacoseira subarctica , Strain CCAP 100... 508 1e-161	Diat_D1_CAMPEP_0172435796 /_Aulacoseira subarctica , Strain CCAP 100... 503 9e-160	Diat_D1_CAMPEP_0172414068 /_Aulacoseira subarctica , Strain CCAP 100... 491 2e-157	Diat_D1_CAMPEP_0172422228 /_Aulacoseira subarctica , Strain CCAP 100... 486 5e-155	Diat_D1_CAMPEP_0172420650 /_Aulacoseira subarctica , Strain CCAP 100... 488 1e-154	Diatoms	D1	5	N/A
Phatr3_EG02329.p1	Diat_D1_CAMPEP_0172415500 /_Aulacoseira subarctica , Strain CCAP 100... 188 1e-47	Diat_D1_CAMPEP_0172424676 /_Aulacoseira subarctica , Strain CCAP 100... 169 2e-41	Diat_D1_CAMPEP_0172434158 /_Aulacoseira subarctica , Strain CCAP 100... 166 1e-40	Diat_D1_CAMPEP_0172437084 /_Aulacoseira subarctica , Strain CCAP 100... 164 5e-40	Diat_D1_CAMPEP_0172437522 /_Aulacoseira subarctica , Strain CCAP 100... 152 4e-36	Diat_D1_CAMPEP_0172422788 /_Aulacoseira subarctica , Strain CCAP 100... 149 3e-35	Diat_D1_CAMPEP_0172424146 /_Aulacoseira subarctica , Strain CCAP 100... 131 1e-29	Diat_Pen_Ara_CAMPEP_0202477814 /_Licmophora paradoxa, Strain CCMP2313 / 130 2e-29	Diat_D1_CAMPEP_0172435796 /_Aulacoseira subarctica , Strain CCAP 100... 120 3e-26	Diat_D1_CAMPEP_0172413878 /_Aulacoseira subarctica , Strain CCAP 100... 119 7e-26	Diatoms	D1	5	Yes
Phatr3_J38713.p1	Diat_D1_CAMPEP_0172415500 /_Aulacoseira subarctica , Strain CCAP 100... 236 3e-65	Diat_D1_CAMPEP_0172421598 /_Aulacoseira subarctica , Strain CCAP 100... 233 4e-64	Diat_D1_CAMPEP_0172415580 /_Aulacoseira subarctica , Strain CCAP 100... 233 6e-64	Diat_D1_CAMPEP_0172423012 /_Aulacoseira subarctica , Strain CCAP 100... 231 2e-63	Diat_D1_CAMPEP_0172428902 /_Aulacoseira subarctica , Strain CCAP 100... 229 5e-63	Diat_D1_CAMPEP_0172434158 /_Aulacoseira subarctica , Strain CCAP 100... 229 1e-62	Diat_D1_CAMPEP_0172437084 /_Aulacoseira subarctica , Strain CCAP 100... 227 3e-62	Diat_D1_CAMPEP_0172415310 /_Aulacoseira subarctica , Strain CCAP 100... 226 6e-62	Diat_D1_CAMPEP_0172424676 /_Aulacoseira subarctica , Strain CCAP 100... 226 1e-61	Diat_D1_CAMPEP_0172413878 /_Aulacoseira subarctica , Strain CCAP 100... 221 3e-60	Diatoms	D1	5	N/A
Phatr3_EG02414.p1	Diat_D1_CAMPEP_0172415500 /_Aulacoseira subarctica , Strain CCAP 100... 482 1e-139	Diat_D1_CAMPEP_0172424676 /_Aulacoseira subarctica , Strain CCAP 100... 464 7e-134	Diat_D1_CAMPEP_0172437084 /_Aulacoseira subarctica , Strain CCAP 100... 463 2e-133	Diat_D1_CAMPEP_0172434158 /_Aulacoseira subarctica , Strain CCAP 100... 459 7e-132	Diat_D1_CAMPEP_0172413878 /_Aulacoseira subarctica , Strain CCAP 100... 418 8e-119	Diat_D1_CAMPEP_0172437522 /_Aulacoseira subarctica , Strain CCAP 100... 402 4e-114	Diat_D1_CAMPEP_0172435796 /_Aulacoseira subarctica , Strain CCAP 100... 401 2e-113	Diat_D1_CAMPEP_0172415310 /_Aulacoseira subarctica , Strain CCAP 100... 396 3e-112	Diat_D1_CAMPEP_0172421598 /_Aulacoseira subarctica , Strain CCAP 100... 397 4e-112	Diat_D1_CAMPEP_0172414068 /_Aulacoseira subarctica , Strain CCAP 100... 389 2e-110	Diatoms	D1	5	N/A
Phatr3_J49379.p1	Diat_D1_CAMPEP_0172415500 /_Aulacoseira subarctica , Strain CCAP 100... 541 1e-159	Diat_D1_CAMPEP_0172424676 /_Aulacoseira subarctica , Strain CCAP 100... 527 9e-155	Diat_D1_CAMPEP_0172434158 /_Aulacoseira subarctica , Strain CCAP 100... 524 2e-153	Diat_D1_CAMPEP_0172424146 /_Aulacoseira subarctica , Strain CCAP 100... 511 1e-149	Diat_D1_CAMPEP_0172437084 /_Aulacoseira subarctica , Strain CCAP 100... 504 6e-147	Diat_D1_CAMPEP_0172413878 /_Aulacoseira subarctica , Strain CCAP 100... 484 4e-140	Diat_D1_CAMPEP_0172422788 /_Aulacoseira subarctica , Strain CCAP 100... 484 5e-140	Diat_D1_CAMPEP_0172421598 /_Aulacoseira subarctica , Strain CCAP 100... 469 2e-135	Diat_D1_CAMPEP_0172415310 /_Aulacoseira subarctica , Strain CCAP 100... 464 1e-134	Diat_D1_CAMPEP_0172435796 /_Aulacoseira subarctica , Strain CCAP 100... 468 1e-134	Diatoms	D1	5	N/A
Phatr3_J33646.p1	Diat_D1_CAMPEP_0172415500 /_Aulacoseira subarctica , Strain CCAP 100... 541 3e-159	Diat_D1_CAMPEP_0172424676 /_Aulacoseira subarctica , Strain CCAP 100... 524 1e-153	Diat_D1_CAMPEP_0172424146 /_Aulacoseira subarctica , Strain CCAP 100... 508 2e-148	Diat_D1_CAMPEP_0172437084 /_Aulacoseira subarctica , Strain CCAP 100... 507 8e-148	Diat_D1_CAMPEP_0172413878 /_Aulacoseira subarctica , Strain CCAP 100... 486 6e-141	Diat_D1_CAMPEP_0172422788 /_Aulacoseira subarctica , Strain CCAP 100... 481 1e-138	Diat_D1_CAMPEP_0172421598 /_Aulacoseira subarctica , Strain CCAP 100... 469 2e-135	Diat_D1_CAMPEP_0172434158 /_Aulacoseira subarctica , Strain CCAP 100... 471 3e-135	Diat_D1_CAMPEP_0172435796 /_Aulacoseira subarctica , Strain CCAP 100... 469 5e-135	Diat_D1_CAMPEP_0172415310 /_Aulacoseira subarctica , Strain CCAP 100... 464 7e-135	Diatoms	D1	5	N/A
Phatr3_J32511.p1	Diat_D1_CAMPEP_0172415500 /_Aulacoseira subarctica , Strain CCAP 100... 542 1e-159	Diat_D1_CAMPEP_0172424676 /_Aulacoseira subarctica , Strain CCAP 100... 525 3e-154	Diat_D1_CAMPEP_0172424146 /_Aulacoseira subarctica , Strain CCAP 100... 508 1e-148	Diat_D1_CAMPEP_0172437084 /_Aulacoseira subarctica , Strain CCAP 100... 507 9e-148	Diat_D1_CAMPEP_0172422788 /_Aulacoseira subarctica , Strain CCAP 100... 488 3e-141	Diat_D1_CAMPEP_0172413878 /_Aulacoseira subarctica , Strain CCAP 100... 486 6e-141	Diat_D1_CAMPEP_0172421598 /_Aulacoseira subarctica , Strain CCAP 100... 470 2e-135	Diat_D1_CAMPEP_0172434158 /_Aulacoseira subarctica , Strain CCAP 100... 470 3e-135	Diat_D1_CAMPEP_0172435796 /_Aulacoseira subarctica , Strain CCAP 100... 469 3e-135	Diat_D1_CAMPEP_0172415310 /_Aulacoseira subarctica , Strain CCAP 100... 464 8e-135	Diatoms	D1	5	N/A
Phatr3_J35853.p1	Diat_D1_CAMPEP_0172415500 /_Aulacoseira subarctica , Strain CCAP 100... 542 1e-159	Diat_D1_CAMPEP_0172424676 /_Aulacoseira subarctica , Strain CCAP 100... 525 3e-154	Diat_D1_CAMPEP_0172424146 /_Aulacoseira subarctica , Strain CCAP 100... 508 1e-148	Diat_D1_CAMPEP_0172437084 /_Aulacoseira subarctica , Strain CCAP 100... 507 9e-148	Diat_D1_CAMPEP_0172422788 /_Aulacoseira subarctica , Strain CCAP 100... 488 3e-141	Diat_D1_CAMPEP_0172413878 /_Aulacoseira subarctica , Strain CCAP 100... 486 6e-141	Diat_D1_CAMPEP_0172421598 /_Aulacoseira subarctica , Strain CCAP 100... 470 2e-135	Diat_D1_CAMPEP_0172434158 /_Aulacoseira subarctica , Strain CCAP 100... 470 3e-135	Diat_D1_CAMPEP_0172435796 /_Aulacoseira subarctica , Strain CCAP 100... 469 3e-135	Diat_D1_CAMPEP_0172415310 /_Aulacoseira subarctica , Strain CCAP 100... 464 8e-135	Diatoms	D1	5	N/A
Phatr3_J39905.p1	Diat_D1_CAMPEP_0172415500 /_Aulacoseira subarctica , Strain CCAP 100... 542 1e-159	Diat_D1_CAMPEP_0172424676 /_Aulacoseira subarctica , Strain CCAP 100... 525 3e-154	Diat_D1_CAMPEP_0172424146 /_Aulacoseira subarctica , Strain CCAP 100... 508 1e-148	Diat_D1_CAMPEP_0172437084 /_Aulacoseira subarctica , Strain CCAP 100... 507 9e-148	Diat_D1_CAMPEP_0172422788 /_Aulacoseira subarctica , Strain CCAP 100... 488 3e-141	Diat_D1_CAMPEP_0172413878 /_Aulacoseira subarctica , Strain CCAP 100... 486 6e-141	Diat_D1_CAMPEP_0172421598 /_Aulacoseira subarctica , Strain CCAP 100... 470 2e-135	Diat_D1_CAMPEP_0172434158 /_Aulacoseira subarctica , Strain CCAP 100... 470 3e-135	Diat_D1_CAMPEP_0172435796 /_Aulacoseira subarctica , Strain CCAP 100... 469 3e-135	Diat_D1_CAMPEP_0172415310 /_Aulacoseira subarctica , Strain CCAP 100... 464 8e-135	Diatoms	D1	5	N/A
Phatr3_J47693.p1	Diat_D1_CAMPEP_0172415500 /_Aulacoseira subarctica , Strain CCAP 100... 542 1e-159	Diat_D1_CAMPEP_0172424676 /_Aulacoseira subarctica , Strain CCAP 100... 525 3e-154	Diat_D1_CAMPEP_0172424146 /_Aulacoseira subarctica , Strain CCAP 100... 508 1e-148	Diat_D1_CAMPEP_0172437084 /_Aulacoseira subarctica , Strain CCAP 100... 507 9e-148	Diat_D1_CAMPEP_0172422788 /_Aulacoseira subarctica , Strain CCAP 100... 488 3e-141	Diat_D1_CAMPEP_0172413878 /_Aulacoseira subarctica , Strain CCAP 100... 486 6e-141	Diat_D1_CAMPEP_0172421598 /_Aulacoseira subarctica , Strain CCAP 100... 470 2e-135	Diat_D1_CAMPEP_0172434158 /_Aulacoseira subarctica , Strain CCAP 100... 470 3e-135	Diat_D1_CAMPEP_0172435796 /_Aulacoseira subarctica , Strain CCAP 100... 469 3e-135	Diat_D1_CAMPEP_0172415310 /_Aulacoseira subarctica , Strain CCAP 100... 464 8e-135	Diatoms	D1	5	N/A
Phatr3_J48621.p1	Diat_D1_CAMPEP_0172415500 /_Aulacoseira subarctica , Strain CCAP 100... 562 7e-167	Diat_D1_CAMPEP_0172434158 /_Aulacoseira subarctica , Strain CCAP 100... 552 2e-163	Diat_D1_CAMPEP_0172424676 /_Aulacoseira subarctica , Strain CCAP 100... 546 1e-161	Diat_D1_CAMPEP_0172437084 /_Aulacoseira subarctica , Strain CCAP 100... 543 3e-160	Diat_D1_CAMPEP_0172413878 /_Aulacoseira subarctica , Strain CCAP 100... 498 9e-145	Diat_D1_CAMPEP_0172424146 /_Aulacoseira subarctica , Strain CCAP 100... 494 6e-144	Diat_D1_CAMPEP_0172422788 /_Aulacoseira subarctica , Strain CCAP 100... 494 2e-143	Diat_D1_CAMPEP_0172421598 /_Aulacoseira subarctica , Strain CCAP 100... 490 3e-142	Diat_D1_CAMPEP_0172415310 /_Aulacoseira subarctica , Strain CCAP 100... 485 6e-142	Diat_D1_CAMPEP_0172435796 /_Aulacoseira subarctica , Strain CCAP 100... 487 3e-141	Diatoms	D1	5	N/A
Phatr3_draftJ1553.p1	Diat_D1_CAMPEP_0172415500 /_Aulacoseira subarctica , Strain CCAP 100... 575 2e-171	Diat_D1_CAMPEP_0172434158 /_Aulacoseira subarctica , Strain CCAP 100... 569 4e-169	Diat_Pen_Ara_CAMPEP_0178937686 /_Thalassionema frauenfeldii, Strain ... 564 3e-167	Diat_D1_CAMPEP_0172437084 /_Aulacoseira subarctica , Strain CCAP 100... 559 8e-166	Diat_D1_CAMPEP_0172424676 /_Aulacoseira subarctica , Strain CCAP 100... 558 9e-166	Diat_D1_CAMPEP_0172413878 /_Aulacoseira subarctica , Strain CCAP 100... 511 2e-149	Diat_D1_CAMPEP_0172422788 /_Aulacoseira subarctica , Strain CCAP 100... 511 7e-149	Diat_D1_CAMPEP_0172424146 /_Aulacoseira subarctica , Strain CCAP 100... 506 7e-148	Diat_D1_CAMPEP_0172415310 /_Aulacoseira subarctica , Strain CCAP 100... 497 4e-146	Diat_D1_CAMPEP_0172435796 /_Aulacoseira subarctica , Strain CCAP 100... 500 1e-145	Diatoms	D1	5	Yes
Phatr3_draftJ1354.p1	Diat_D1_CAMPEP_0172415580 /_Aulacoseira subarctica , Strain CCAP 100... 1096 0.0	Diat_D1_CAMPEP_0172420650 /_Aulacoseira subarctica , Strain CCAP 100... 1077 0.0	Diat_D1_CAMPEP_0172423012 /_Aulacoseira subarctica , Strain CCAP 100... 1075 0.0	Diat_D1_CAMPEP_0172422228 /_Aulacoseira subarctica , Strain CCAP 100... 1061 0.0	Diat_D1_CAMPEP_0172421598 /_Aulacoseira subarctica , Strain CCAP 100... 1053 0.0	Diat_D1_CAMPEP_0172422788 /_Aulacoseira subarctica , Strain CCAP 100... 1047 0.0	Diat_D1_CAMPEP_0172434158 /_Aulacoseira subarctica , Strain CCAP 100... 1039 0.0	Diat_D1_CAMPEP_0172414068 /_Aulacoseira subarctica , Strain CCAP 100... 933 0.0	Diat_D3_CAMPEP_0176506022 /_Chaetoceros sp., Strain GSL56 / 911 0.0	Diat_D3_CAMPEP_0176501278 /_Chaetoceros sp., Strain GSL56 / 911 0.0	Diatoms	D1	5	Yes
Phatr3_EG00051.p1	Diat_D1_CAMPEP_0172415580 /_Aulacoseira subarctica , Strain CCAP 100... 73.6 6e-14	Diat_D1_CAMPEP_0172417966 /_Aulacoseira subarctica , Strain CCAP 100... 72.8 8e-14	Diat_D1_CAMPEP_0172428902 /_Aulacoseira subarctica , Strain CCAP 100... 72.0 2e-13	Diat_D1_CAMPEP_0172434028 /_Aulacoseira subarctica , Strain CCAP 100... 70.9 2e-13	Diat_D1_CAMPEP_0172417532 /_Aulacoseira subarctica , Strain CCAP 100... 70.9 3e-13	Diat_D1_CAMPEP_0172422788 /_Aulacoseira subarctica , Strain CCAP 100... 71.2 3e-13	Diat_D1_CAMPEP_0172413900 /_Aulacoseira subarctica , Strain CCAP 100... 68.9 2e-12	Diat_Pen_Raphfso_g17232 63.5 8e-11	Diat_D1_CAMPEP_0172423012 /_Aulacoseira subarctica , Strain CCAP 100... 62.8 2e-10	Diat_D1_CAMPEP_0172421598 /_Aulacoseira subarctica , Strain CCAP 100... 62.0 3e-10	Diatoms	D1	5	Yes
Phatr3_EG00239.p1	Diat_D1_CAMPEP_0172416322 /_Aulacoseira subarctica , Strain CCAP 100... 1323 0.0	Diat_D1_CAMPEP_0172434362 /_Aulacoseira subarctica , Strain CCAP 100... 1283 0.0	Diat_D1_CAMPEP_0172423012 /_Aulacoseira subarctica , Strain CCAP 100... 1233 0.0	Diat_D1_CAMPEP_0172422202 /_Aulacoseira subarctica , Strain CCAP 100... 1231 0.0	Diat_D1_CAMPEP_0172420650 /_Aulacoseira subarctica , Strain CCAP 100... 1188 0.0	Diat_D1_CAMPEP_0172421598 /_Aulacoseira subarctica , Strain CCAP 100... 1170 0.0	Diat_D1_CAMPEP_0172434158 /_Aulacoseira subarctica , Strain CCAP 100... 1167 0.0	Diat_D1_CAMPEP_0172422228 /_Aulacoseira subarctica , Strain CCAP 100... 1141 0.0	Diat_D1_CAMPEP_0172422788 /_Aulacoseira subarctica , Strain CCAP 100... 1112 0.0	Diat_Pen_Raphfso_g16670 1031 0.0	Diatoms	D1	5	Yes
Phatr3_EG00986.p1	Diat_D1_CAMPEP_0172417060 /_Aulacoseira subarctica , Strain CCAP 100... 282 2e-90	Diat_D1_CAMPEP_0172436454 /_Aulacoseira subarctica , Strain CCAP 100... 273 2e-88	Diat_Pen_Ara_CAMPEP_0202441996 /_Licmophora paradoxa, Strain CCMP2313 / 273 2e-86	Diat_Dino_CAMPEP_0176007018 /_Kryptoperidinium foliaceum, Strain CCM... 269 7e-86	Diat_D1_CAMPEP_0172420650 /_Aulacoseira subarctica , Strain CCAP 100... 284 1e-85	Diat_D1_CAMPEP_0172422788 /_Aulacoseira subarctica , Strain CCAP 100... 284 2e-85	Diat_D1_CAMPEP_0172434158 /_Aulacoseira subarctica , Strain CCAP 100... 280 4e-84	Diat_D1_CAMPEP_0172422228 /_Aulacoseira subarctica , Strain CCAP 100... 275 1e-82	Diat_Dino_CAMPEP_0170386558 /_Durinskia baltica, Strain CSIRO CS-38 / 253 5e-81	Diat_Dino_CAMPEP_0170329230 /_Durinskia baltica, Strain CSIRO CS-38 / 259 9e-81	Diatoms	D1	5	Yes
Phatr3_EG00806.p1	Diat_D1_CAMPEP_0172417060 /_Aulacoseira subarctica , Strain CCAP 100... 283 3e-91	Diat_D1_CAMPEP_0172436454 /_Aulacoseira subarctica , Strain CCAP 100... 275 1e-89	Diat_D1_CAMPEP_0172422788 /_Aulacoseira subarctica , Strain CCAP 100... 291 3e-88	Diat_D1_CAMPEP_0172415580 /_Aulacoseira subarctica , Strain CCAP 100... 281 2e-84	Diat_Dino_CAMPEP_0170386558 /_Durinskia baltica, Strain CSIRO CS-38 / 260 7e-84	Diat_D1_CAMPEP_0172423012 /_Aulacoseira subarctica , Strain CCAP 100... 278 9e-84	Diat_Pen_Ara_CAMPEP_0202441996 /_Licmophora paradoxa, Strain CCMP2313 / 264 3e-83	Diat_Dino_CAMPEP_0170216122 /_Durinskia baltica, Strain CSIRO CS-38 / 274 3e-83	Diat_D1_CAMPEP_0172434158 /_Aulacoseira subarctica , Strain CCAP 100... 276 3e-83	Diat_D1_CAMPEP_0172422228 /_Aulacoseira subarctica , Strain CCAP 100... 274 2e-82	Diatoms	D1	5	Yes
Phatr3_EG00129.p1	Diat_D1_CAMPEP_0172417060 /_Aulacoseira subarctica , Strain CCAP 100... 387 6e-130	Diat_D1_CAMPEP_0172423012 /_Aulacoseira subarctica , Strain CCAP 100... 410 8e-129	Diat_Dino_CAMPEP_0176007018 /_Kryptoperidinium foliaceum, Strain CCM... 379 4e-127	Diat_Pen_Ara_CAMPEP_0202441996 /_Licmophora paradoxa, Strain CCMP2313 / 382 5e-127	Diat_D3_CAMPEP_0176482498 /_Chaetoceros sp., Strain GSL56 / 387 3e-125	Diat_Dino_CAMPEP_0170386558 /_Durinskia baltica, Strain CSIRO CS-38 / 367 4e-124	Diat_Pen_Ara_CAMPEP_0118721638 /_Striatella unipunctata, Strain CCMP... 366 1e-123	Diat_D1_CAMPEP_0172436454 /_Aulacoseira subarctica , Strain CCAP 100... 365 2e-123	Diat_Dino_CAMPEP_0170329230 /_Durinskia baltica, Strain CSIRO CS-38 / 369 8e-122	Diat_Pen_Raph_CAMPEP_0168241744 /_Pseudo-nitzschia australis, Strain... 367 9e-122	Diatoms	D1	5	Yes
Phatr3_EG01391.p1	Diat_D1_CAMPEP_0172417060 /_Aulacoseira subarctica , Strain CCAP 100... 407 2e-137	Diat_Dino_CAMPEP_0170329230 /_Durinskia baltica, Strain CSIRO CS-38 / 400 4e-133	Diat_Dino_CAMPEP_0170224116 /_Durinskia baltica, Strain CSIRO CS-38 / 400 3e-130	Diat_Pen_Ara_CAMPEP_0118721638 /_Striatella unipunctata, Strain CCMP... 383 6e-130	Diat_D3_CAMPEP_0176482498 /_Chaetoceros sp., Strain GSL56 / 400 7e-130	Diat_D1_CAMPEP_0172423012 /_Aulacoseira subarctica , Strain CCAP 100... 413 2e-129	Diat_D1_CAMPEP_0172422788 /_Aulacoseira subarctica , Strain CCAP 100... 412 5e-129	Diat_D1_CAMPEP_0172422228 /_Aulacoseira subarctica , Strain CCAP 100... 406 1e-127	Diat_D3_CAMPEP_0119447064 /_Chaetoceros cf. neogracile, Strain RCC1993 / 394 4e-127	Diat_Dino_CAMPEP_0170216122 /_Durinskia baltica, Strain CSIRO CS-38 / 401 4e-127	Diatoms	D1	5	Yes
Phatr3_EG00080.p1	Diat_D1_CAMPEP_0172417060 /_Aulacoseira subarctica , Strain CCAP 100... 420 2e-142	Diat_D1_CAMPEP_0172415580 /_Aulacoseira subarctica , Strain CCAP 100... 440 4e-138	Diat_D1_CAMPEP_0172423012 /_Aulacoseira subarctica , Strain CCAP 100... 427 3e-134	Diat_D1_CAMPEP_0172422228 /_Aulacoseira subarctica , Strain CCAP 100... 423 7e-134	Diat_D1_CAMPEP_0172434158 /_Aulacoseira subarctica , Strain CCAP 100... 423 7e-133	Diat_D1_CAMPEP_0172422788 /_Aulacoseira subarctica , Strain CCAP 100... 422 2e-132	Diat_D1_CAMPEP_0172421598 /_Aulacoseira subarctica , Strain CCAP 100... 411 6e-129	Diat_D3_CAMPEP_0176482498 /_Chaetoceros sp., Strain GSL56 / 395 4e-128	Diat_Dino_CAMPEP_0170216122 /_Durinskia baltica, Strain CSIRO CS-38 / 400 1e-126	Diat_D1_CAMPEP_0172420650 /_Aulacoseira subarctica , Strain CCAP 100... 397 8e-124	Diatoms	D1	5	Yes
Phatr3_J48515.p1	Diat_D1_CAMPEP_0172417060 /_Aulacoseira subarctica , Strain CCAP 100... 420 9e-138	Diat_Pen_Ara_CAMPEP_0118721638 /_Striatella unipunctata, Strain CCMP... 403 4e-133	Diat_D1_CAMPEP_0172423012 /_Aulacoseira subarctica , Strain CCAP 100... 435 2e-132	Diat_D1_CAMPEP_0172422788 /_Aulacoseira subarctica , Strain CCAP 100... 431 4e-131	Diat_D1_CAMPEP_0172422228 /_Aulacoseira subarctica , Strain CCAP 100... 422 1e-128	Diat_Pen_Ara_CAMPEP_0118680500 /_Striatella unipunctata, Strain CCMP... 386 6e-127	Diat_D1_CAMPEP_0172434158 /_Aulacoseira subarctica , Strain CCAP 100... 418 1e-126	Diat_Dino_CAMPEP_0170329230 /_Durinskia baltica, Strain CSIRO CS-38 / 390 6e-125	Diat_Pen_Ara_CAMPEP_0202441996 /_Licmophora paradoxa, Strain CCMP2313 / 387 3e-124	Diat_D3_CAMPEP_0119447064 /_Chaetoceros cf. neogracile, Strain RCC1993 / 397 7e-124	Diatoms	D1	5	Yes
Phatr3_J33645.p1	Diat_D1_CAMPEP_0172417532 /_Aulacoseira subarctica , Strain CCAP 100... 109 6e-26	Diat_D1_CAMPEP_0172415580 /_Aulacoseira subarctica , Strain CCAP 100... 79.7 1e-15	Diat_D1_CAMPEP_0172422202 /_Aulacoseira subarctica , Strain CCAP 100... 77.0 1e-14	Diat_D1_CAMPEP_0172423012 /_Aulacoseira subarctica , Strain CCAP 100... 76.6 1e-14	Diat_D1_CAMPEP_0172434362 /_Aulacoseira subarctica , Strain CCAP 100... 71.2 8e-13	Diat_Pen_Ara_CAMPEP_0202476394 /_Licmophora paradoxa, Strain CCMP2313 / 70.5 1e-12	Diat_D1_CAMPEP_0172413900 /_Aulacoseira subarctica , Strain CCAP 100... 69.7 2e-12	Diat_D1_CAMPEP_0172422788 /_Aulacoseira subarctica , Strain CCAP 100... 68.6 5e-12	Diat_D1_CAMPEP_0172434028 /_Aulacoseira subarctica , Strain CCAP 100... 68.2 5e-12	Diat_D2_CAMPEP_0195530260 /_Stephanopyxis turris, Strain CCMP 815 / 59.7 2e-09	Diatoms	D1	5	Yes
Phatr3_EG01511.p1	Diat_D1_CAMPEP_0172417532 /_Aulacoseira subarctica , Strain CCAP 100... 115 3e-28	Diat_D1_CAMPEP_0172423012 /_Aulacoseira subarctica , Strain CCAP 100... 92.0 1e-19	Diat_D1_CAMPEP_0172415580 /_Aulacoseira subarctica , Strain CCAP 100... 85.5 2e-17	Diat_D1_CAMPEP_0172422202 /_Aulacoseira subarctica , Strain CCAP 100... 85.1 3e-17	Diat_D1_CAMPEP_0172434028 /_Aulacoseira subarctica , Strain CCAP 100... 82.4 9e-17	Diat_D1_CAMPEP_0172434362 /_Aulacoseira subarctica , Strain CCAP 100... 80.9 5e-16	Diat_D1_CAMPEP_0172413900 /_Aulacoseira subarctica , Strain CCAP 100... 77.0 1e-14	Diat_D1_CAMPEP_0172422788 /_Aulacoseira subarctica , Strain CCAP 100... 75.1 4e-14	Diat_Pen_Ara_CAMPEP_0202476394 /_Licmophora paradoxa, Strain CCMP2313 / 72.8 2e-13	Diat_D1_CAMPEP_0172434158 /_Aulacoseira subarctica , Strain CCAP 100... 64.3 1e-10	Diatoms	D1	5	Yes
Phatr3_J35092.p1	Diat_D1_CAMPEP_0172417532 /_Aulacoseira subarctica , Strain CCAP 100... 155 4e-41	Diat_D1_CAMPEP_0172434028 /_Aulacoseira subarctica , Strain CCAP 100... 129 2e-32	Diat_D1_CAMPEP_0172413900 /_Aulacoseira subarctica , Strain CCAP 100... 132 3e-32	Diat_D1_CAMPEP_0172423012 /_Aulacoseira subarctica , Strain CCAP 100... 129 3e-31	Diat_D1_CAMPEP_0172415580 /_Aulacoseira subarctica , Strain CCAP 100... 128 1e-30	Diat_D1_CAMPEP_0172422788 /_Aulacoseira subarctica , Strain CCAP 100... 121 3e-28	Diat_D1_CAMPEP_0172434362 /_Aulacoseira subarctica , Strain CCAP 100... 117 3e-27	Diat_D1_CAMPEP_0172417966 /_Aulacoseira subarctica , Strain CCAP 100... 115 1e-26	Diat_D1_CAMPEP_0172434158 /_Aulacoseira subarctica , Strain CCAP 100... 114 5e-26	Diat_D1_CAMPEP_0172422202 /_Aulacoseira subarctica , Strain CCAP 100... 102 3e-22	Diatoms	D1	5	N/A
Phatr3_J41506.p1	Diat_D1_CAMPEP_0172417532 /_Aulacoseira subarctica , Strain CCAP 100... 192 6e-53	Diat_D1_CAMPEP_0172434362 /_Aulacoseira subarctica , Strain CCAP 100... 160 2e-40	Diat_D1_CAMPEP_0172422202 /_Aulacoseira subarctica , Strain CCAP 100... 159 8e-40	Diat_D1_CAMPEP_0172434028 /_Aulacoseira subarctica , Strain CCAP 100... 150 1e-38	Diat_D1_CAMPEP_0172415580 /_Aulacoseira subarctica , Strain CCAP 100... 153 5e-38	Diat_D1_CAMPEP_0172413900 /_Aulacoseira subarctica , Strain CCAP 100... 152 6e-38	Diat_D1_CAMPEP_0172423012 /_Aulacoseira subarctica , Strain CCAP 100... 151 2e-37	Diat_D1_CAMPEP_0172422788 /_Aulacoseira subarctica , Strain CCAP 100... 140 5e-34	Diat_D1_CAMPEP_0172434158 /_Aulacoseira subarctica , Strain CCAP 100... 140 8e-34	Diat_D1_CAMPEP_0172436062 /_Aulacoseira subarctica , Strain CCAP 100... 138 2e-33	Diatoms	D1	5	N/A
Phatr3_draftJ1505.p1	Diat_D1_CAMPEP_0172417532 /_Aulacoseira subarctica , Strain CCAP 100... 199 2e-55	Diat_D1_CAMPEP_0172434362 /_Aulacoseira subarctica , Strain CCAP 100... 176 1e-45	Diat_D1_CAMPEP_0172422202 /_Aulacoseira subarctica , Strain CCAP 100... 171 8e-44	Diat_D1_CAMPEP_0172415580 /_Aulacoseira subarctica , Strain CCAP 100... 166 3e-42	Diat_D1_CAMPEP_0172434028 /_Aulacoseira subarctica , Strain CCAP 100... 156 2e-40	Diat_D1_CAMPEP_0172413900 /_Aulacoseira subarctica , Strain CCAP 100... 157 2e-39	Diat_D1_CAMPEP_0172423012 /_Aulacoseira subarctica , Strain CCAP 100... 155 8e-39	Diat_D1_CAMPEP_0172436062 /_Aulacoseira subarctica , Strain CCAP 100... 150 4e-37	Diat_D1_CAMPEP_0172422788 /_Aulacoseira subarctica , Strain CCAP 100... 147 4e-36	Diat_D1_CAMPEP_0172434158 /_Aulacoseira subarctica , Strain CCAP 100... 147 5e-36	Diatoms	D1	5	N/A
Phatr3_EG00271.p1	Diat_D1_CAMPEP_0172417966 /_Aulacoseira subarctica , Strain CCAP 100... 61.6 1e-10	Diat_D1_CAMPEP_0172434028 /_Aulacoseira subarctica , Strain CCAP 100... 60.8 2e-10	Diat_D1_CAMPEP_0172415580 /_Aulacoseira subarctica , Strain CCAP 100... 61.2 2e-10	Diat_D1_CAMPEP_0172413900 /_Aulacoseira subarctica , Strain CCAP 100... 60.1 5e-10	Diat_D1_CAMPEP_0172428902 /_Aulacoseira subarctica , Strain CCAP 100... 59.3 9e-10	Diat_D1_CAMPEP_0172422788 /_Aulacoseira subarctica , Strain CCAP 100... 58.9 2e-09	Diat_D1_CAMPEP_0172423012 /_Aulacoseira subarctica , Strain CCAP 100... 58.2 2e-09	Diat_Pen_Raphfso_g17232 58.2 2e-09	Diat_D1_CAMPEP_0172417532 /_Aulacoseira subarctica , Strain CCAP 100... 55.8 1e-08	Diat_D1_CAMPEP_0172422202 /_Aulacoseira subarctica , Strain CCAP 100... 53.9 6e-08	Diatoms	D1	5	Yes
Phatr3_J47160.p1	Diat_D1_CAMPEP_0172418178 /_Aulacoseira subarctica , Strain CCAP 100... 211 7e-62	Diat_Pen_Raph_CAMPEP_0116125544 /_Pseudo-nitzschia arenysensis, Stra... 173 2e-47	Diat_Pen_Ara_CAMPEP_0202506394 /_Staurosira complex sp., Strain CCMP... 157 1e-40	Diat_D3_CAMPEP_0195457704 /_Chaetoceros neogracile, Strain CCMP1317 / 154 2e-39	Diat_D1_CAMPEP_0172438832 /_Aulacoseira subarctica , Strain CCAP 100... 150 7e-38	Diat_D2_CAMPEP_0183772154 /_Thalassiosira miniscula, Strain CCMP1093 / 144 1e-37	SAR_Chl_CAMPEP_0114486760 /"Chlorarachnion reptans, Strain CCCM449" / 142 1e-35	Green_G3E_CAMPEP_0174580752 /"Ostreococcus mediterraneus, Strai... 131 1e-32	Prok_Cobi_tr_A0A0A7LR99_A0A0A7LR99_9BACT Uncharacterized protei... 115 4e-28	Prok_Prot_tr_A0A0N7KW60_A0A0N7KW60_9ENTR Putative pyruvyl trans... 114 1e-27	Diatoms	D1	5	Yes
Phatr3_J34551.p1	Diat_D1_CAMPEP_0172418540 /_Aulacoseira subarctica , Strain CCAP 100... 107 1e-25	Diat_Pen_Raph_CAMPEP_0198155332 /_Entomoneis sp., Strain CCMP2396 / 99.4 9e-23	Diat_Pen_Ara_CAMPEP_0194138814 /_Thalassiothrix antarctica, Strain L... 73.6 5e-14	Stram_Dict_CAMPEP_0182603460 /_Florenciella sp., Strain RCC1587 / 57.4 2e-08							Diatoms	D1	3	Yes
Phatr3_J47114.p1	Diat_D1_CAMPEP_0172419964 /_Aulacoseira subarctica , Strain CCAP 100... 189 1e-50	Diat_Pen_Raphfso_g6265 188 3e-50	Diat_Pen_Ara_CAMPEP_0197136756 /_Asterionellopsis glacialis, Strain ... 178 1e-46	Diat_Dino_CAMPEP_0176024736 /_Kryptoperidinium foliaceum, Strain CCM... 171 4e-44	Diat_Pen_Raph_CAMPEP_0178836280 /_Nitzschia punctata, Strain CCMP561 / 170 9e-44	Diat_Pen_Raph_CAMPEP_0178744664 /_Nitzschia punctata, Strain CCMP561 / 166 3e-42	Diat_Pen_Raph_CAMPEP_0116146896 /_Pseudo-nitzschia arenysensis, Stra... 165 5e-42	Diat_Pen_Ara_CAMPEP_0178923100 /_Thalassionema frauenfeldii, Strain ... 159 2e-41	Diat_Pen_Ara_CAMPEP_0194254364 /_Thalassionema nitzschioides, Strain... 161 3e-41	Diat_Pen_Raph_CAMPEP_0178785926 /_Nitzschia punctata, Strain CCMP561 / 154 2e-39	Diatoms	D1	5	Yes
Phatr3_J47324.p1	Diat_D1_CAMPEP_0172419964 /_Aulacoseira subarctica , Strain CCAP 100... 250 1e-74	Diat_Pen_Raph_CAMPEP_0116146896 /_Pseudo-nitzschia arenysensis, Stra... 238 9e-70	Diat_Pen_Raph_CAMPEP_0170657642 /_Amphora coffeaeformis, Strain CCMP... 236 3e-69	Diat_Dino_CAMPEP_0176024736 /_Kryptoperidinium foliaceum, Strain CCM... 236 3e-69	Diat_Pen_Raph_CAMPEP_0178836280 /_Nitzschia punctata, Strain CCMP561 / 235 8e-69	Diat_Pen_Raph_CAMPEP_0178744664 /_Nitzschia punctata, Strain CCMP561 / 234 2e-68	Diat_Pen_Ara_CAMPEP_0194254364 /_Thalassionema nitzschioides, Strain... 231 7e-68	Diat_Pen_Ara_CAMPEP_0197136756 /_Asterionellopsis glacialis, Strain ... 228 6e-66	Diat_Pen_Ara_CAMPEP_0178923100 /_Thalassionema frauenfeldii, Strain ... 215 9e-63	Diat_Pen_Raph_CAMPEP_0197182564 /_Pseudo-nitzschia heimii, Strain CN... 221 1e-62	Diatoms	D1	5	Yes
Phatr3_J50016.p1	Diat_D1_CAMPEP_0172419964 /_Aulacoseira subarctica , Strain CCAP 100... 313 8e-99	Diat_Pen_Raph_CAMPEP_0178836280 /_Nitzschia punctata, Strain CCMP561 / 307 2e-96	Diat_Pen_Raph_CAMPEP_0178744664 /_Nitzschia punctata, Strain CCMP561 / 301 3e-94	Diat_Dino_CAMPEP_0176024736 /_Kryptoperidinium foliaceum, Strain CCM... 289 1e-89	Diat_Pen_Raph_CAMPEP_0116146896 /_Pseudo-nitzschia arenysensis, Stra... 289 4e-89	Diat_Pen_Ara_CAMPEP_0197136756 /_Asterionellopsis glacialis, Strain ... 285 5e-88	Diat_Pen_Ara_CAMPEP_0194254364 /_Thalassionema nitzschioides, Strain... 276 3e-85	Diat_Pen_Raph_CAMPEP_0178785926 /_Nitzschia punctata, Strain CCMP561 / 268 3e-83	Diat_Pen_Ara_CAMPEP_0195296280 /_Asterionellopsis glacialis, Strain ... 271 3e-83	Diat_Pen_Raph_CAMPEP_0170657642 /_Amphora coffeaeformis, Strain CCMP... 265 3e-80	Diatoms	D1	5	Yes
Phatr3_J47986.p1	Diat_D1_CAMPEP_0172420416 /_Aulacoseira subarctica , Strain CCAP 100... 179 2e-45	Diat_Pen_Ara_CAMPEP_0118702488 /_Striatella unipunctata, Strain CCMP... 175 3e-44	Diat_Pen_Ara_CAMPEP_0202484804 /_Staurosira complex sp., Strain CCMP... 172 9e-44	Diat_D1_CAMPEP_0178980968 /_Rhizosolenia setigera, Strain CCMP 1694 / 170 9e-43	Diat_D3_CAMPEP_0204713484 /_Ditylum brightwellii, Strain GSO104 / 167 2e-42	Diat_D3_CAMPEP_0181009334 /_Ditylum brightwellii, Strain Pop2 (SS10) / 169 3e-42	Diat_D3_CAMPEP_0180919770 /_Ditylum brightwellii, Strain Pop1 (SS4) / 169 3e-42	Diat_Pen_Raph_CAMPEP_0168187466 /_Pseudo-nitzschia australis, Strain... 165 3e-42	Diat_D0_CAMPEP_0113318602 /_Corethron hystrix, Strain 308 / 166 9e-42	Diat_D0_CAMPEP_0194301474 /_Corethron pennatum, Strain L29A3 / 165 4e-41	Diatoms	D1	5	Yes
Phatr3_J39483.p1	Diat_D1_CAMPEP_0172420650 /_Aulacoseira subarctica , Strain CCAP 100... 1253 0.0	Diat_D1_CAMPEP_0172423012 /_Aulacoseira subarctica , Strain CCAP 100... 1222 0.0	Diat_D1_CAMPEP_0172422228 /_Aulacoseira subarctica , Strain CCAP 100... 1221 0.0	Diat_D1_CAMPEP_0172421598 /_Aulacoseira subarctica , Strain CCAP 100... 1216 0.0	Diat_D1_CAMPEP_0172434158 /_Aulacoseira subarctica , Strain CCAP 100... 1207 0.0	Diat_D1_CAMPEP_0172422788 /_Aulacoseira subarctica , Strain CCAP 100... 1202 0.0	Diat_D1_CAMPEP_0172415580 /_Aulacoseira subarctica , Strain CCAP 100... 1179 0.0	Diat_D1_CAMPEP_0172415500 /_Aulacoseira subarctica , Strain CCAP 100... 1024 0.0	Diat_Pen_Raphfso_g16670 1020 0.0	Diat_D1_CAMPEP_0172413878 /_Aulacoseira subarctica , Strain CCAP 100... 1014 0.0	Diatoms	D1	5	Yes
Phatr3_J39667.p1	Diat_D1_CAMPEP_0172420650 /_Aulacoseira subarctica , Strain CCAP 100... 1324 0.0	Diat_D1_CAMPEP_0172423012 /_Aulacoseira subarctica , Strain CCAP 100... 1303 0.0	Diat_D1_CAMPEP_0172422228 /_Aulacoseira subarctica , Strain CCAP 100... 1301 0.0	Diat_D1_CAMPEP_0172421598 /_Aulacoseira subarctica , Strain CCAP 100... 1281 0.0	Diat_D1_CAMPEP_0172434158 /_Aulacoseira subarctica , Strain CCAP 100... 1279 0.0	Diat_D1_CAMPEP_0172422788 /_Aulacoseira subarctica , Strain CCAP 100... 1271 0.0	Diat_D1_CAMPEP_0172415580 /_Aulacoseira subarctica , Strain CCAP 100... 1215 0.0	Diat_Pen_Raphfso_g16670 1091 0.0	Diat_D1_CAMPEP_0172416322 /_Aulacoseira subarctica , Strain CCAP 100... 1075 0.0	Diat_D1_CAMPEP_0172413878 /_Aulacoseira subarctica , Strain CCAP 100... 1074 0.0	Diatoms	D1	5	Yes
Phatr3_EG00823.p1	Diat_D1_CAMPEP_0172420650 /_Aulacoseira subarctica , Strain CCAP 100... 70.1 5e-14	Diat_D1_CAMPEP_0172423012 /_Aulacoseira subarctica , Strain CCAP 100... 62.8 2e-11	Diat_D1_CAMPEP_0172436062 /_Aulacoseira subarctica , Strain CCAP 100... 62.0 3e-11	Diat_D1_CAMPEP_0172416322 /_Aulacoseira subarctica , Strain CCAP 100... 61.6 3e-11	Diat_D1_CAMPEP_0172421598 /_Aulacoseira subarctica , Strain CCAP 100... 61.2 6e-11	Diat_Pen_Raphfso_g16670 57.4 1e-09	Diat_D2_D2_Thalassiosirales_tr_B1PJ29_B1PJ29_THAPS_Thalassiosira 57.0 1e-09	Diat_Dino_CAMPEP_0176137708 /_Kryptoperidinium foliaceum, Strain CCM... 55.5 3e-09	Diat_Pen_Ara_CAMPEP_0202446788 /_Licmophora paradoxa, Strain CCMP2313 / 51.6 4e-09	Diat_D3_CAMPEP_0197829438 /_Eucampia antarctica, Strain CCMP1452 / 51.6 1e-08	Diatoms	D1	5	Yes
Phatr3_EG00814.p1	Diat_D1_CAMPEP_0172421598 /_Aulacoseira subarctica , Strain CCAP 100... 106 2e-25	Diat_D1_CAMPEP_0172423012 /_Aulacoseira subarctica , Strain CCAP 100... 95.1 2e-21	Diat_Pen_Raphfso_g10884 91.7 1e-20	Diat_D1_CAMPEP_0172420650 /_Aulacoseira subarctica , Strain CCAP 100... 92.4 1e-20	Diat_Pen_Raphfso_g6881 91.3 3e-20	Diat_D3_CAMPEP_0176482498 /_Chaetoceros sp., Strain GSL56 / 88.6 2e-19	Diat_D0_CAMPEP_0113325656 /_Corethron hystrix, Strain 308 / 85.1 3e-19	Diat_D0_CAMPEP_0113328224 /_Corethron hystrix, Strain 308 / 84.7 3e-19	Diat_D3_CAMPEP_0176504568 /_Chaetoceros sp., Strain GSL56 / 86.7 1e-18	Diat_D3_CAMPEP_0176478616 /_Chaetoceros sp., Strain GSL56 / 86.3 1e-18	Diatoms	D1	5	Yes
Phatr3_EG00495.p1	Diat_D1_CAMPEP_0172421598 /_Aulacoseira subarctica , Strain CCAP 100... 192 1e-54	Diat_D3_CAMPEP_0196826446 /_Leptocylindrus danicus, Strain CCMP1856 / 176 7e-49	Diat_D1_CAMPEP_0172423012 /_Aulacoseira subarctica , Strain CCAP 100... 173 5e-48	Diat_D1_CAMPEP_0172420650 /_Aulacoseira subarctica , Strain CCAP 100... 173 7e-48	Diat_D1_CAMPEP_0181028648 /_Minutocellus polymorphus, Strain NH13 / 160 1e-47	Diat_Pen_Ara_CAMPEP_0202477814 /_Licmophora paradoxa, Strain CCMP2313 / 172 1e-47	Diat_D1_CAMPEP_0172436062 /_Aulacoseira subarctica , Strain CCAP 100... 170 6e-47	Diat_Pen_Raphfso_g10884 167 6e-47	Diat_Pen_Raphfso_g6881 166 1e-45	Diat_D1_CAMPEP_0172434362 /_Aulacoseira subarctica , Strain CCAP 100... 162 2e-44	Diatoms	D1	5	Yes
Phatr3_EG01234.p1	Diat_D1_CAMPEP_0172421598 /_Aulacoseira subarctica , Strain CCAP 100... 201 1e-56	Diat_D1_CAMPEP_0172420650 /_Aulacoseira subarctica , Strain CCAP 100... 199 3e-56	Diat_Pen_Raphfso_g17232 185 1e-51	Diat_D2_D2_Thalassiosirales_tr_B1PJ29_B1PJ29_THAPS_Thalassiosira 180 8e-50	Diat_D1_CAMPEP_0172423012 /_Aulacoseira subarctica , Strain CCAP 100... 180 1e-49	Diat_Dino_CAMPEP_0170216122 /_Durinskia baltica, Strain CSIRO CS-38 / 174 1e-47	Diat_D1_CAMPEP_0172434362 /_Aulacoseira subarctica , Strain CCAP 100... 173 5e-47	Diat_D1_CAMPEP_0172436062 /_Aulacoseira subarctica , Strain CCAP 100... 172 1e-46	Diat_D1_CAMPEP_0172416322 /_Aulacoseira subarctica , Strain CCAP 100... 169 8e-46	Diat_D1_CAMPEP_0172428902 /_Aulacoseira subarctica , Strain CCAP 100... 167 3e-45	Diatoms	D1	5	Yes
Phatr3_EG00173.p1	Diat_D1_CAMPEP_0172421598 /_Aulacoseira subarctica , Strain CCAP 100... 201 1e-57	Diat_D1_CAMPEP_0172423012 /_Aulacoseira subarctica , Strain CCAP 100... 196 4e-56	Diat_D1_CAMPEP_0172420650 /_Aulacoseira subarctica , Strain CCAP 100... 191 2e-54	Diat_Pen_Ara_CAMPEP_0202477814 /_Licmophora paradoxa, Strain CCMP2313 / 181 5e-51	Diat_D3_CAMPEP_0196826446 /_Leptocylindrus danicus, Strain CCMP1856 / 179 3e-50	Diat_D1_CAMPEP_0172436062 /_Aulacoseira subarctica , Strain CCAP 100... 177 9e-50	Diat_D3_CAMPEP_0204630158 /_Chaetoceros curvisetus / 165 2e-49	Diat_Dino_CAMPEP_0170216122 /_Durinskia baltica, Strain CSIRO CS-38 / 175 6e-49	Diat_Dino_CAMPEP_0176137708 /_Kryptoperidinium foliaceum, Strain CCM... 169 6e-49	Diat_D1_CAMPEP_0181028648 /_Minutocellus polymorphus, Strain NH13 / 162 2e-48	Diatoms	D1	5	Yes
Phatr3_EG00988.p1	Diat_D1_CAMPEP_0172421598 /_Aulacoseira subarctica , Strain CCAP 100... 216 6e-61	Diat_D1_CAMPEP_0172423012 /_Aulacoseira subarctica , Strain CCAP 100... 216 9e-61	Diat_Dino_CAMPEP_0170216122 /_Durinskia baltica, Strain CSIRO CS-38 / 198 6e-55	Diat_D1_CAMPEP_0172420650 /_Aulacoseira subarctica , Strain CCAP 100... 194 3e-53	Diat_D3_CAMPEP_0176482498 /_Chaetoceros sp., Strain GSL56 / 186 2e-51	Diat_D3_CAMPEP_0176504568 /_Chaetoceros sp., Strain GSL56 / 186 2e-50	Diat_D3_CAMPEP_0176478616 /_Chaetoceros sp., Strain GSL56 / 186 2e-50	Diat_D1_CAMPEP_0172428364 /_Aulacoseira subarctica , Strain CCAP 100... 185 2e-50	Diat_Pen_Raphfso_g6881 184 2e-50	Diat_D2_D2_Thalassiosirales_tr_B1PJ29_B1PJ29_THAPS_Thalassiosira 184 5e-50	Diatoms	D1	5	Yes
Phatr3_EG02508.p1	Diat_D1_CAMPEP_0172421598 /_Aulacoseira subarctica , Strain CCAP 100... 219 5e-63	Diat_D1_CAMPEP_0172423012 /_Aulacoseira subarctica , Strain CCAP 100... 217 5e-62	Diat_D1_CAMPEP_0172420650 /_Aulacoseira subarctica , Strain CCAP 100... 211 7e-60	Diat_D3_CAMPEP_0196826446 /_Leptocylindrus danicus, Strain CCMP1856 / 201 2e-56	Diat_Dino_CAMPEP_0176137708 /_Kryptoperidinium foliaceum, Strain CCM... 190 7e-56	Diat_D3_CAMPEP_0176482498 /_Chaetoceros sp., Strain GSL56 / 192 3e-54	Diat_D1_CAMPEP_0172436062 /_Aulacoseira subarctica , Strain CCAP 100... 193 5e-54	Diat_Pen_Ara_CAMPEP_0202477814 /_Licmophora paradoxa, Strain CCMP2313 / 194 6e-54	Diat_D3_CAMPEP_0176504568 /_Chaetoceros sp., Strain GSL56 / 192 1e-53	Diat_D3_CAMPEP_0176478616 /_Chaetoceros sp., Strain GSL56 / 192 1e-53	Diatoms	D1	5	Yes
Phatr3_J41581.p1	Diat_D1_CAMPEP_0172421598 /_Aulacoseira subarctica , Strain CCAP 100... 323 4e-90	Diat_D1_CAMPEP_0172428902 /_Aulacoseira subarctica , Strain CCAP 100... 308 4e-86	Diat_D1_CAMPEP_0172434158 /_Aulacoseira subarctica , Strain CCAP 100... 308 3e-85	Diat_D1_CAMPEP_0172437084 /_Aulacoseira subarctica , Strain CCAP 100... 298 4e-82	Diat_D1_CAMPEP_0172415310 /_Aulacoseira subarctica , Strain CCAP 100... 293 7e-81	Diat_D1_CAMPEP_0172422228 /_Aulacoseira subarctica , Strain CCAP 100... 287 1e-78	Diat_D1_CAMPEP_0172423012 /_Aulacoseira subarctica , Strain CCAP 100... 283 3e-77	Diat_D1_CAMPEP_0172424676 /_Aulacoseira subarctica , Strain CCAP 100... 280 3e-76	Diat_D1_CAMPEP_0172435796 /_Aulacoseira subarctica , Strain CCAP 100... 280 4e-76	Diat_D1_CAMPEP_0172424146 /_Aulacoseira subarctica , Strain CCAP 100... 277 2e-75	Diatoms	D1	5	N/A
Phatr3_EG01027.p1	Diat_D1_CAMPEP_0172421598 /_Aulacoseira subarctica , Strain CCAP 100... 431 8e-135	Diat_D1_CAMPEP_0172423012 /_Aulacoseira subarctica , Strain CCAP 100... 427 2e-133	Diat_D1_CAMPEP_0172420650 /_Aulacoseira subarctica , Strain CCAP 100... 412 2e-128	Diat_D2_D2_Thalassiosirales_tr_B1PJ29_B1PJ29_THAPS_Thalassiosira 391 1e-121	Diat_Dino_CAMPEP_0170216122 /_Durinskia baltica, Strain CSIRO CS-38 / 382 7e-119	Diat_D3_CAMPEP_0176504568 /_Chaetoceros sp., Strain GSL56 / 373 2e-114	Diat_D3_CAMPEP_0176478616 /_Chaetoceros sp., Strain GSL56 / 373 4e-114	Diat_Pen_Raph_CAMPEP_0201121300 /_Pseudo-nitzschia fraudulenta, Stra... 356 1e-111	Diat_D1_CAMPEP_0172428902 /_Aulacoseira subarctica , Strain CCAP 100... 358 1e-109	Diat_D1_CAMPEP_0172434158 /_Aulacoseira subarctica , Strain CCAP 100... 360 2e-109	Diatoms	D1	5	Yes
Phatr3_EG01252.p1	Diat_D1_CAMPEP_0172421598 /_Aulacoseira subarctica , Strain CCAP 100... 782 0.0	Diat_Dino_CAMPEP_0170216122 /_Durinskia baltica, Strain CSIRO CS-38 / 694 0.0	Diat_D3_CAMPEP_0176482498 /_Chaetoceros sp., Strain GSL56 / 640 0.0	Diat_D2_D2_Thalassiosirales_tr_B1PJ29_B1PJ29_THAPS_Thalassiosira 642 0.0	Diat_D3_CAMPEP_0176504568 /_Chaetoceros sp., Strain GSL56 / 650 0.0	Diat_D3_CAMPEP_0176478616 /_Chaetoceros sp., Strain GSL56 / 650 0.0	Diat_D3_CAMPEP_0116007312 /_Leptocylindrus danicus var. danicus, Strain... 575 0.0	Diat_Pen_Ara_CAMPEP_0178911230 /_Thalassionema frauenfeldii, Strain ... 550 1e-178	Diat_D1_CAMPEP_0172435796 /_Aulacoseira subarctica , Strain CCAP 100... 563 7e-177	Diat_Pen_Ara_CAMPEP_0178898822 /_Thalassionema frauenfeldii, Strain ... 545 5e-174	Diatoms	D1	5	Yes
Phatr3_draftJ1302.p1	Diat_D1_CAMPEP_0172421598 /_Aulacoseira subarctica , Strain CCAP 100... 1109 0.0	Diat_D1_CAMPEP_0172420650 /_Aulacoseira subarctica , Strain CCAP 100... 1089 0.0	Diat_D1_CAMPEP_0172423012 /_Aulacoseira subarctica , Strain CCAP 100... 1082 0.0	Diat_D1_CAMPEP_0172422228 /_Aulacoseira subarctica , Strain CCAP 100... 1065 0.0	Diat_D1_CAMPEP_0172434158 /_Aulacoseira subarctica , Strain CCAP 100... 1055 0.0	Diat_D1_CAMPEP_0172422788 /_Aulacoseira subarctica , Strain CCAP 100... 1048 0.0	Diat_D1_CAMPEP_0172415580 /_Aulacoseira subarctica , Strain CCAP 100... 1018 0.0	Diat_D1_CAMPEP_0172416322 /_Aulacoseira subarctica , Strain CCAP 100... 900 0.0	Diat_Pen_Raphfso_g16670 909 0.0	Diat_D1_CAMPEP_0172413878 /_Aulacoseira subarctica , Strain CCAP 100... 891 0.0	Diatoms	D1	5	Yes
Phatr3_EG01241.p1	Diat_D1_CAMPEP_0172421598 /_Aulacoseira subarctica , Strain CCAP 100... 53.1 6e-08	Diat_D1_CAMPEP_0172420650 /_Aulacoseira subarctica , Strain CCAP 100... 52.8 1e-07									Diatoms	D1	2	No
Phatr3_EG00891.p1	Diat_D1_CAMPEP_0172422228 /_Aulacoseira subarctica , Strain CCAP 100... 125 4e-31	Diat_D1_CAMPEP_0172434158 /_Aulacoseira subarctica , Strain CCAP 100... 120 2e-29	Diat_D1_CAMPEP_0172415580 /_Aulacoseira subarctica , Strain CCAP 100... 120 3e-29	Diat_D1_CAMPEP_0172413900 /_Aulacoseira subarctica , Strain CCAP 100... 118 9e-29	Diat_D1_CAMPEP_0172428902 /_Aulacoseira subarctica , Strain CCAP 100... 111 2e-26	Diat_D1_CAMPEP_0172424146 /_Aulacoseira subarctica , Strain CCAP 100... 111 2e-26	Diat_D1_CAMPEP_0172422788 /_Aulacoseira subarctica , Strain CCAP 100... 110 6e-26	Diat_D1_CAMPEP_0172417966 /_Aulacoseira subarctica , Strain CCAP 100... 108 2e-25	Diat_D1_CAMPEP_0172415500 /_Aulacoseira subarctica , Strain CCAP 100... 106 1e-24	Diat_D1_CAMPEP_0172413878 /_Aulacoseira subarctica , Strain CCAP 100... 105 4e-24	Diatoms	D1	5	N/A
Phatr3_EG01237.p1	Diat_D1_CAMPEP_0172422228 /_Aulacoseira subarctica , Strain CCAP 100... 215 2e-61	Diat_D1_CAMPEP_0172434158 /_Aulacoseira subarctica , Strain CCAP 100... 213 1e-60	Diat_D1_CAMPEP_0172423012 /_Aulacoseira subarctica , Strain CCAP 100... 204 3e-57	Diat_D1_CAMPEP_0172422788 /_Aulacoseira subarctica , Strain CCAP 100... 202 1e-56	Diat_D1_CAMPEP_0172420650 /_Aulacoseira subarctica , Strain CCAP 100... 196 9e-55	Diat_D1_CAMPEP_0172415580 /_Aulacoseira subarctica , Strain CCAP 100... 193 1e-53	Diat_D3_CAMPEP_0176482498 /_Chaetoceros sp., Strain GSL56 / 177 7e-49	Diat_D3_CAMPEP_0176504568 /_Chaetoceros sp., Strain GSL56 / 177 3e-48	Diat_D3_CAMPEP_0176478616 /_Chaetoceros sp., Strain GSL56 / 177 4e-48	Diat_Dino_CAMPEP_0170378918 /_Durinskia baltica, Strain CSIRO CS-38 / 166 2e-46	Diatoms	D1	5	Yes
Phatr3_EG00658.p1	Diat_D1_CAMPEP_0172422228 /_Aulacoseira subarctica , Strain CCAP 100... 223 9e-62	Diat_D1_CAMPEP_0172413900 /_Aulacoseira subarctica , Strain CCAP 100... 217 5e-60	Diat_D1_CAMPEP_0172434158 /_Aulacoseira subarctica , Strain CCAP 100... 218 7e-60	Diat_Pen_Ara_CAMPEP_0202476394 /_Licmophora paradoxa, Strain CCMP2313 / 212 1e-58	Diat_D1_CAMPEP_0172422788 /_Aulacoseira subarctica , Strain CCAP 100... 213 2e-58	Diat_D1_CAMPEP_0172423012 /_Aulacoseira subarctica , Strain CCAP 100... 213 3e-58	Diat_D2_D2_Thalassiosirales_tr_B1PJ29_B1PJ29_THAPS_Thalassiosira 206 5e-56	Diat_D1_CAMPEP_0172417966 /_Aulacoseira subarctica , Strain CCAP 100... 202 4e-55	Diat_Pen_Raphfso_g1490 199 4e-54	Diat_D1_CAMPEP_0172415580 /_Aulacoseira subarctica , Strain CCAP 100... 198 5e-53	Diatoms	D1	5	Yes
Phatr3_EG01355.p1	Diat_D1_CAMPEP_0172422228 /_Aulacoseira subarctica , Strain CCAP 100... 241 2e-71	Diat_D1_CAMPEP_0172434158 /_Aulacoseira subarctica , Strain CCAP 100... 241 4e-71	Diat_D1_CAMPEP_0172423012 /_Aulacoseira subarctica , Strain CCAP 100... 239 1e-70	Diat_D1_CAMPEP_0172422788 /_Aulacoseira subarctica , Strain CCAP 100... 231 6e-68	Diat_D3_CAMPEP_0196801012 /_Leptocylindrus danicus, Strain CCMP1856 / 220 6e-66	Diat_D1_CAMPEP_0172420650 /_Aulacoseira subarctica , Strain CCAP 100... 219 7e-64	Diat_Pen_Ara_CAMPEP_0178927410 /_Thalassionema frauenfeldii, Strain ... 219 1e-63	Diat_D1_CAMPEP_0172415580 /_Aulacoseira subarctica , Strain CCAP 100... 219 2e-63	Diat_D1_CAMPEP_0172436062 /_Aulacoseira subarctica , Strain CCAP 100... 217 5e-63	Diat_D3_CAMPEP_0176482498 /_Chaetoceros sp., Strain GSL56 / 213 1e-62	Diatoms	D1	5	Yes
Phatr3_EG02511.p1	Diat_D1_CAMPEP_0172422228 /_Aulacoseira subarctica , Strain CCAP 100... 627 0.0	Diat_D1_CAMPEP_0172423012 /_Aulacoseira subarctica , Strain CCAP 100... 631 0.0	Diat_D1_CAMPEP_0172434158 /_Aulacoseira subarctica , Strain CCAP 100... 629 0.0	Diat_D1_CAMPEP_0172422788 /_Aulacoseira subarctica , Strain CCAP 100... 622 0.0	Diat_D3_CAMPEP_0176482498 /_Chaetoceros sp., Strain GSL56 / 562 0.0	Diat_D1_CAMPEP_0172420650 /_Aulacoseira subarctica , Strain CCAP 100... 584 0.0	Diat_Dino_CAMPEP_0170329230 /_Durinskia baltica, Strain CSIRO CS-38 / 540 0.0	Diat_Dino_CAMPEP_0170216122 /_Durinskia baltica, Strain CSIRO CS-38 / 558 0.0	Diat_D1_CAMPEP_0172415580 /_Aulacoseira subarctica , Strain CCAP 100... 574 0.0	Diat_Dino_CAMPEP_0170224116 /_Durinskia baltica, Strain CSIRO CS-38 / 541 0.0	Diatoms	D1	5	Yes
Phatr3_EG00180.p1	Diat_D1_CAMPEP_0172422228 /_Aulacoseira subarctica , Strain CCAP 100... 728 0.0	Diat_D1_CAMPEP_0172422788 /_Aulacoseira subarctica , Strain CCAP 100... 728 0.0	Diat_D1_CAMPEP_0172415580 /_Aulacoseira subarctica , Strain CCAP 100... 720 0.0	Diat_Dino_CAMPEP_0170216122 /_Durinskia baltica, Strain CSIRO CS-38 / 686 0.0	Diat_D3_CAMPEP_0176482498 /_Chaetoceros sp., Strain GSL56 / 660 0.0	Diat_D3_CAMPEP_0196826446 /_Leptocylindrus danicus, Strain CCMP1856 / 661 0.0	Diat_D3_CAMPEP_0176504568 /_Chaetoceros sp., Strain GSL56 / 662 0.0	Diat_Pen_Ara_CAMPEP_0195329188 /_Asterionellopsis glacialis, Strain ... 640 0.0	Diat_Pen_Ara_CAMPEP_0195330494 /_Asterionellopsis glacialis, Strain ... 649 0.0	Diat_D3_CAMPEP_0176478616 /_Chaetoceros sp., Strain GSL56 / 662 0.0	Diatoms	D1	5	Yes
Phatr3_J40988.p1	Diat_D1_CAMPEP_0172422704 /_Aulacoseira subarctica , Strain CCAP 100... 355 7e-120	Diat_Pen_Ara_CAMPEP_0202449090 /_Licmophora paradoxa, Strain CCMP2313 / 339 1e-113	Diat_Pen_Raphfso_g3596 338 6e-113	Diat_D3_CAMPEP_0183321912 /_Odontella Sinensis, Strain Grunow 1884 / 333 5e-111	Diat_D2_CAMPEP_0172306224 /_Detonula confervacea, Strain CCMP 353 / 332 9e-110	CCTH_C1_CAMPEP_0172164482 /_Cryptomonas curvata, Strain CCAP979/52 / 302 1e-98	Stram_Dict_CAMPEP_0118974364 /_Rhizochromulina marina cf, Strain CCMP... 279 6e-90	Prok_Prot_tr_B5JTB0_B5JTB0_9GAMM 3-hydroxybutyryl-CoA dehydrata... 273 3e-88	Stram_PESC_CAMPEP_0185018782 /_Paraphysomonas bandaiensis, Strain Car... 269 4e-87	Stram_Bol_CAMPEP_0118663956 /_Bolidomonas pacifica, Strain CCMP 1866 / 266 2e-85	Diatoms	D1	5	Yes
Phatr3_J43482.p1	Diat_D1_CAMPEP_0172422718 /_Aulacoseira subarctica , Strain CCAP 100... 681 0.0	Diat_Pen_Ara_CAMPEP_0197136462 /_Asterionellopsis glacialis, Strain ... 649 0.0	Diat_Pen_Raph_CAMPEP_0197199130 /_Pseudo-nitzschia heimii, Strain CN... 638 0.0	Diat_Pen_Raphfso_g17440 608 0.0	Diat_D3_CAMPEP_0195456174 /_Chaetoceros neogracile, Strain CCMP1317 / 607 0.0	Diat_Pen_Raphfso_g14068 602 0.0	Diat_D2_CAMPEP_0172345702 /_Thalassiosira sp., Strain FW / 601 0.0	Diat_Dino_CAMPEP_0167990248 /_Glenodinium foliaceum, Strain CCAP 111... 526 4e-172	Diat_D0_CAMPEP_0194344574 /_Corethron pennatum, Strain L29A3 / 535 1e-169	Diat_D0_CAMPEP_0194284448 /_Corethron pennatum, Strain L29A3 / 527 2e-166	Diatoms	D1	5	Yes
Phatr3_EG01610.p1	Diat_D1_CAMPEP_0172422788 /_Aulacoseira subarctica , Strain CCAP 100... 256 2e-69	Diat_Pen_Raphfso_g17232 251 7e-69	Diat_D3_CAMPEP_0176478616 /_Chaetoceros sp., Strain GSL56 / 251 8e-68	Diat_D1_CAMPEP_0172421598 /_Aulacoseira subarctica , Strain CCAP 100... 244 1e-65	Diat_D3_CAMPEP_0176504568 /_Chaetoceros sp., Strain GSL56 / 219 7e-58	Diat_Pen_Raphfso_g1490 215 3e-57	Diat_D1_CAMPEP_0172436062 /_Aulacoseira subarctica , Strain CCAP 100... 211 3e-55	Diat_D1_CAMPEP_0172434362 /_Aulacoseira subarctica , Strain CCAP 100... 204 7e-53	Diat_D2_D2_Thalassiosirales_tr_B1PJ29_B1PJ29_THAPS_Thalassiosira 202 2e-52	Diat_Pen_Ara_CAMPEP_0202476394 /_Licmophora paradoxa, Strain CCMP2313 / 194 5e-50	Diatoms	D1	5	Yes
Phatr3_EG00108.p1	Diat_D1_CAMPEP_0172422788 /_Aulacoseira subarctica , Strain CCAP 100... 358 1e-103	Diat_D1_CAMPEP_0172423012 /_Aulacoseira subarctica , Strain CCAP 100... 348 2e-100	Diat_D1_CAMPEP_0172417966 /_Aulacoseira subarctica , Strain CCAP 100... 332 2e-97	Diat_D1_CAMPEP_0172434158 /_Aulacoseira subarctica , Strain CCAP 100... 340 2e-97	Diat_D3_CAMPEP_0176478616 /_Chaetoceros sp., Strain GSL56 / 319 2e-90	Diat_D1_CAMPEP_0172415580 /_Aulacoseira subarctica , Strain CCAP 100... 314 1e-88	Diat_D1_CAMPEP_0172421598 /_Aulacoseira subarctica , Strain CCAP 100... 288 4e-80	Diat_D1_CAMPEP_0172422202 /_Aulacoseira subarctica , Strain CCAP 100... 286 4e-79	Diat_D1_CAMPEP_0172415500 /_Aulacoseira subarctica , Strain CCAP 100... 285 6e-79	Diat_D1_CAMPEP_0172420650 /_Aulacoseira subarctica , Strain CCAP 100... 281 9e-78	Diatoms	D1	5	Yes
Phatr3_EG00493.p1	Diat_D1_CAMPEP_0172422788 /_Aulacoseira subarctica , Strain CCAP 100... 631 0.0	Diat_D1_CAMPEP_0172422228 /_Aulacoseira subarctica , Strain CCAP 100... 620 0.0	Diat_D1_CAMPEP_0172434158 /_Aulacoseira subarctica , Strain CCAP 100... 624 0.0	Diat_D1_CAMPEP_0172423012 /_Aulacoseira subarctica , Strain CCAP 100... 621 0.0	Diat_D1_CAMPEP_0172420650 /_Aulacoseira subarctica , Strain CCAP 100... 581 0.0	Diat_Dino_CAMPEP_0170329230 /_Durinskia baltica, Strain CSIRO CS-38 / 546 0.0	Diat_Dino_CAMPEP_0170224116 /_Durinskia baltica, Strain CSIRO CS-38 / 553 0.0	Diat_Dino_CAMPEP_0170216122 /_Durinskia baltica, Strain CSIRO CS-38 / 558 0.0	Diat_D3_CAMPEP_0176482498 /_Chaetoceros sp., Strain GSL56 / 546 0.0	Diat_D1_CAMPEP_0172415580 /_Aulacoseira subarctica , Strain CCAP 100... 575 0.0	Diatoms	D1	5	Yes
Phatr3_EG00826.p1	Diat_D1_CAMPEP_0172422788 /_Aulacoseira subarctica , Strain CCAP 100... 684 0.0	Diat_D1_CAMPEP_0172422228 /_Aulacoseira subarctica , Strain CCAP 100... 675 0.0	Diat_D1_CAMPEP_0172434158 /_Aulacoseira subarctica , Strain CCAP 100... 674 0.0	Diat_D1_CAMPEP_0172423012 /_Aulacoseira subarctica , Strain CCAP 100... 667 0.0	Diat_D1_CAMPEP_0172420650 /_Aulacoseira subarctica , Strain CCAP 100... 631 0.0	Diat_Dino_CAMPEP_0170329230 /_Durinskia baltica, Strain CSIRO CS-38 / 587 0.0	Diat_Dino_CAMPEP_0170224116 /_Durinskia baltica, Strain CSIRO CS-38 / 595 0.0	Diat_D3_CAMPEP_0176482498 /_Chaetoceros sp., Strain GSL56 / 595 0.0	Diat_Dino_CAMPEP_0170216122 /_Durinskia baltica, Strain CSIRO CS-38 / 606 0.0	Diat_D1_CAMPEP_0172415580 /_Aulacoseira subarctica , Strain CCAP 100... 625 0.0	Diatoms	D1	5	Yes
Phatr3_EG00847.p1	Diat_D1_CAMPEP_0172422788 /_Aulacoseira subarctica , Strain CCAP 100... 684 0.0	Diat_D1_CAMPEP_0172422228 /_Aulacoseira subarctica , Strain CCAP 100... 675 0.0	Diat_D1_CAMPEP_0172434158 /_Aulacoseira subarctica , Strain CCAP 100... 674 0.0	Diat_D1_CAMPEP_0172423012 /_Aulacoseira subarctica , Strain CCAP 100... 667 0.0	Diat_D1_CAMPEP_0172420650 /_Aulacoseira subarctica , Strain CCAP 100... 632 0.0	Diat_Dino_CAMPEP_0170329230 /_Durinskia baltica, Strain CSIRO CS-38 / 587 0.0	Diat_Dino_CAMPEP_0170224116 /_Durinskia baltica, Strain CSIRO CS-38 / 594 0.0	Diat_D3_CAMPEP_0176482498 /_Chaetoceros sp., Strain GSL56 / 595 0.0	Diat_Dino_CAMPEP_0170216122 /_Durinskia baltica, Strain CSIRO CS-38 / 605 0.0	Diat_D1_CAMPEP_0172415580 /_Aulacoseira subarctica , Strain CCAP 100... 625 0.0	Diatoms	D1	5	Yes
Phatr3_EG01441.p1	Diat_D1_CAMPEP_0172423012 /_Aulacoseira subarctica , Strain CCAP 100... 202 9e-58	Diat_D1_CAMPEP_0172422228 /_Aulacoseira subarctica , Strain CCAP 100... 201 3e-57	Diat_D1_CAMPEP_0172434158 /_Aulacoseira subarctica , Strain CCAP 100... 195 2e-55	Diat_D3_CAMPEP_0196801012 /_Leptocylindrus danicus, Strain CCMP1856 / 187 7e-54	Diat_D1_CAMPEP_0172422788 /_Aulacoseira subarctica , Strain CCAP 100... 189 5e-53	Diat_D3_CAMPEP_0176482498 /_Chaetoceros sp., Strain GSL56 / 182 2e-51	Diat_D3_CAMPEP_0116028386 /_Leptocylindrus danicus var. danicus, Strain... 183 2e-51	Diat_D1_CAMPEP_0172415580 /_Aulacoseira subarctica , Strain CCAP 100... 184 3e-51	Diat_D1_CAMPEP_0172420650 /_Aulacoseira subarctica , Strain CCAP 100... 182 8e-51	Diat_D3_CAMPEP_0176478616 /_Chaetoceros sp., Strain GSL56 / 182 1e-50	Diatoms	D1	5	Yes
Phatr3_EG00783.p1	Diat_D1_CAMPEP_0172423012 /_Aulacoseira subarctica , Strain CCAP 100... 213 2e-60	Diat_D3_CAMPEP_0176482498 /_Chaetoceros sp., Strain GSL56 / 190 4e-53	Diat_Pen_Raphfso_g14970 191 1e-52	Diat_D3_CAMPEP_0176504568 /_Chaetoceros sp., Strain GSL56 / 190 3e-52	Diat_D3_CAMPEP_0176478616 /_Chaetoceros sp., Strain GSL56 / 190 3e-52	Diat_Pen_Raphfso_g10884 185 9e-52	Diat_Pen_Raphfso_g10658 189 9e-52	Diat_Pen_Raphfso_g2563 188 1e-51	Diat_D1_CAMPEP_0172422228 /_Aulacoseira subarctica , Strain CCAP 100... 187 3e-51	Diat_D1_CAMPEP_0172417060 /_Aulacoseira subarctica , Strain CCAP 100... 181 4e-51	Diatoms	D1	5	Yes
Phatr3_EG00049.p1	Diat_D1_CAMPEP_0172423012 /_Aulacoseira subarctica , Strain CCAP 100... 218 1e-60	Diat_D2_D2_Thalassiosirales_tr_B1PJ29_B1PJ29_THAPS_Thalassiosira 214 1e-59	Diat_D1_CAMPEP_0172422228 /_Aulacoseira subarctica , Strain CCAP 100... 201 5e-55	Diat_D1_CAMPEP_0172413900 /_Aulacoseira subarctica , Strain CCAP 100... 198 5e-54	Diat_D1_CAMPEP_0172421598 /_Aulacoseira subarctica , Strain CCAP 100... 194 2e-52	Diat_D1_CAMPEP_0172434158 /_Aulacoseira subarctica , Strain CCAP 100... 194 2e-52	Diat_Pen_Ara_CAMPEP_0202476394 /_Licmophora paradoxa, Strain CCMP2313 / 192 3e-52	Diat_Pen_Raphfso_g17232 192 5e-52	Diat_D1_CAMPEP_0172422788 /_Aulacoseira subarctica , Strain CCAP 100... 187 3e-50	Diat_D1_CAMPEP_0172415580 /_Aulacoseira subarctica , Strain CCAP 100... 186 2e-49	Diatoms	D1	5	Yes
Phatr3_EG01698.p1	Diat_D1_CAMPEP_0172423012 /_Aulacoseira subarctica , Strain CCAP 100... 247 6e-73	Diat_D1_CAMPEP_0172421598 /_Aulacoseira subarctica , Strain CCAP 100... 241 8e-71	Diat_Dino_CAMPEP_0176137708 /_Kryptoperidinium foliaceum, Strain CCM... 225 1e-69	Diat_Dino_CAMPEP_0170216122 /_Durinskia baltica, Strain CSIRO CS-38 / 231 9e-68	Diat_Pen_Ara_CAMPEP_0178899684 /_Thalassionema frauenfeldii, Strain ... 209 6e-65	Diat_D1_CAMPEP_0172420650 /_Aulacoseira subarctica , Strain CCAP 100... 223 1e-64	Diat_D3_CAMPEP_0176506022 /_Chaetoceros sp., Strain GSL56 / 219 4e-63	Diat_Pen_Raphfso_g10884 215 4e-63	Diat_D3_CAMPEP_0176501278 /_Chaetoceros sp., Strain GSL56 / 218 8e-63	Diat_D2_D2_Thalassiosirales_tr_B1PJ29_B1PJ29_THAPS_Thalassiosira 216 2e-62	Diatoms	D1	5	Yes
Phatr3_EG01599.p1	Diat_D1_CAMPEP_0172423012 /_Aulacoseira subarctica , Strain CCAP 100... 507 1e-160	Diat_D3_CAMPEP_0176482498 /_Chaetoceros sp., Strain GSL56 / 456 1e-148	Diat_D1_CAMPEP_0172420650 /_Aulacoseira subarctica , Strain CCAP 100... 473 3e-148	Diat_D1_CAMPEP_0172421598 /_Aulacoseira subarctica , Strain CCAP 100... 471 8e-148	Diat_D1_CAMPEP_0172436062 /_Aulacoseira subarctica , Strain CCAP 100... 466 1e-146	Diat_D3_CAMPEP_0176504568 /_Chaetoceros sp., Strain GSL56 / 457 1e-142	Diat_D3_CAMPEP_0176478616 /_Chaetoceros sp., Strain GSL56 / 457 3e-142	Diat_D1_CAMPEP_0172434158 /_Aulacoseira subarctica , Strain CCAP 100... 456 5e-142	Diat_D1_CAMPEP_0172434362 /_Aulacoseira subarctica , Strain CCAP 100... 454 3e-141	Diat_D1_CAMPEP_0172422228 /_Aulacoseira subarctica , Strain CCAP 100... 448 2e-140	Diatoms	D1	5	Yes
Phatr3_EG00831.p1	Diat_D1_CAMPEP_0172423012 /_Aulacoseira subarctica , Strain CCAP 100... 529 4e-170	Diat_D1_CAMPEP_0172422228 /_Aulacoseira subarctica , Strain CCAP 100... 483 6e-155	Diat_Pen_Raphfso_g10884 462 3e-154	Diat_D1_CAMPEP_0172434158 /_Aulacoseira subarctica , Strain CCAP 100... 481 2e-152	Diat_D1_CAMPEP_0172422788 /_Aulacoseira subarctica , Strain CCAP 100... 479 1e-151	Diat_D3_CAMPEP_0176482498 /_Chaetoceros sp., Strain GSL56 / 458 6e-151	Diat_D1_CAMPEP_0172420650 /_Aulacoseira subarctica , Strain CCAP 100... 462 3e-146	Diat_D3_CAMPEP_0176504568 /_Chaetoceros sp., Strain GSL56 / 458 1e-144	Diat_Pen_Raph_CAMPEP_0201261582 /_Pseudo-nitzschia fraudulenta, Stra... 436 1e-144	Diat_Pen_Raphfso_g6881 449 2e-144	Diatoms	D1	5	Yes
Phatr3_EG01261.p1	Diat_D1_CAMPEP_0172423012 /_Aulacoseira subarctica , Strain CCAP 100... 623 0.0	Diat_D1_CAMPEP_0172420650 /_Aulacoseira subarctica , Strain CCAP 100... 570 0.0	Diat_D1_CAMPEP_0172422228 /_Aulacoseira subarctica , Strain CCAP 100... 556 4e-180	Diat_D1_CAMPEP_0172422788 /_Aulacoseira subarctica , Strain CCAP 100... 548 9e-175	Diat_D1_CAMPEP_0172421598 /_Aulacoseira subarctica , Strain CCAP 100... 540 3e-172	Diat_D1_CAMPEP_0172434158 /_Aulacoseira subarctica , Strain CCAP 100... 536 2e-170	Diat_D3_CAMPEP_0196803506 /_Leptocylindrus danicus, Strain CCMP1856 / 506 1e-165	Diat_Pen_Raphfso_g10884 494 1e-164	Diat_Dino_CAMPEP_0170216122 /_Durinskia baltica, Strain CSIRO CS-38 / 509 2e-164	Diat_Dino_CAMPEP_0170224116 /_Durinskia baltica, Strain CSIRO CS-38 / 490 6e-162	Diatoms	D1	5	Yes
Phatr3_EG00275.p1	Diat_D1_CAMPEP_0172423012 /_Aulacoseira subarctica , Strain CCAP 100... 672 0.0	Diat_D1_CAMPEP_0172422228 /_Aulacoseira subarctica , Strain CCAP 100... 660 0.0	Diat_D1_CAMPEP_0172434158 /_Aulacoseira subarctica , Strain CCAP 100... 660 0.0	Diat_D1_CAMPEP_0172422788 /_Aulacoseira subarctica , Strain CCAP 100... 653 0.0	Diat_D1_CAMPEP_0172420650 /_Aulacoseira subarctica , Strain CCAP 100... 631 0.0	Diat_D3_CAMPEP_0176482498 /_Chaetoceros sp., Strain GSL56 / 605 0.0	Diat_Dino_CAMPEP_0170329230 /_Durinskia baltica, Strain CSIRO CS-38 / 574 0.0	Diat_D3_CAMPEP_0176504568 /_Chaetoceros sp., Strain GSL56 / 605 0.0	Diat_Dino_CAMPEP_0170216122 /_Durinskia baltica, Strain CSIRO CS-38 / 594 0.0	Diat_Dino_CAMPEP_0170224116 /_Durinskia baltica, Strain CSIRO CS-38 / 578 0.0	Diatoms	D1	5	Yes
Phatr3_EG01354.p1	Diat_D1_CAMPEP_0172423012 /_Aulacoseira subarctica , Strain CCAP 100... 684 0.0	Diat_D3_CAMPEP_0176482498 /_Chaetoceros sp., Strain GSL56 / 597 0.0	Diat_D1_CAMPEP_0172422228 /_Aulacoseira subarctica , Strain CCAP 100... 607 0.0	Diat_Pen_Raphfso_g10884 578 0.0	Diat_D1_CAMPEP_0172420650 /_Aulacoseira subarctica , Strain CCAP 100... 606 0.0	Diat_D1_CAMPEP_0172434158 /_Aulacoseira subarctica , Strain CCAP 100... 603 0.0	Diat_D3_CAMPEP_0176504568 /_Chaetoceros sp., Strain GSL56 / 600 0.0	Diat_D3_CAMPEP_0176478616 /_Chaetoceros sp., Strain GSL56 / 599 0.0	Diat_D1_CAMPEP_0172422788 /_Aulacoseira subarctica , Strain CCAP 100... 595 0.0	Diat_D1_CAMPEP_0172437868 /_Aulacoseira subarctica , Strain CCAP 100... 586 0.0	Diatoms	D1	5	Yes
Phatr3_EG01397.p1	Diat_D1_CAMPEP_0172423012 /_Aulacoseira subarctica , Strain CCAP 100... 687 0.0	Diat_D1_CAMPEP_0172421598 /_Aulacoseira subarctica , Strain CCAP 100... 667 0.0	Diat_D1_CAMPEP_0172420650 /_Aulacoseira subarctica , Strain CCAP 100... 620 0.0	Diat_D1_CAMPEP_0172428902 /_Aulacoseira subarctica , Strain CCAP 100... 600 0.0	Diat_D1_CAMPEP_0172422228 /_Aulacoseira subarctica , Strain CCAP 100... 581 0.0	Diat_D1_CAMPEP_0172434158 /_Aulacoseira subarctica , Strain CCAP 100... 586 0.0	Diat_Dino_CAMPEP_0170216122 /_Durinskia baltica, Strain CSIRO CS-38 / 565 0.0	Diat_D1_CAMPEP_0172415580 /_Aulacoseira subarctica , Strain CCAP 100... 579 0.0	Diat_D1_CAMPEP_0172416322 /_Aulacoseira subarctica , Strain CCAP 100... 561 2e-178	Diat_D1_CAMPEP_0172422788 /_Aulacoseira subarctica , Strain CCAP 100... 565 3e-178	Diatoms	D1	5	Yes
Phatr3_EG00526.p1	Diat_D1_CAMPEP_0172423012 /_Aulacoseira subarctica , Strain CCAP 100... 697 0.0	Diat_D1_CAMPEP_0172434158 /_Aulacoseira subarctica , Strain CCAP 100... 630 0.0	Diat_D3_CAMPEP_0176482498 /_Chaetoceros sp., Strain GSL56 / 603 0.0	Diat_D1_CAMPEP_0172422228 /_Aulacoseira subarctica , Strain CCAP 100... 615 0.0	Diat_D1_CAMPEP_0172420650 /_Aulacoseira subarctica , Strain CCAP 100... 617 0.0	Diat_D1_CAMPEP_0172422788 /_Aulacoseira subarctica , Strain CCAP 100... 617 0.0	Diat_D3_CAMPEP_0176504568 /_Chaetoceros sp., Strain GSL56 / 607 0.0	Diat_D3_CAMPEP_0176478616 /_Chaetoceros sp., Strain GSL56 / 607 0.0	Diat_D1_CAMPEP_0172421598 /_Aulacoseira subarctica , Strain CCAP 100... 602 0.0	Diat_D3_CAMPEP_0196826446 /_Leptocylindrus danicus, Strain CCMP1856 / 591 0.0	Diatoms	D1	5	Yes
Phatr3_EG00626.p1	Diat_D1_CAMPEP_0172423012 /_Aulacoseira subarctica , Strain CCAP 100... 722 0.0	Diat_D1_CAMPEP_0172422228 /_Aulacoseira subarctica , Strain CCAP 100... 706 0.0	Diat_D1_CAMPEP_0172434158 /_Aulacoseira subarctica , Strain CCAP 100... 703 0.0	Diat_D1_CAMPEP_0172422788 /_Aulacoseira subarctica , Strain CCAP 100... 684 0.0	Diat_Dino_CAMPEP_0170216122 /_Durinskia baltica, Strain CSIRO CS-38 / 660 0.0	Diat_Dino_CAMPEP_0170362306 /_Durinskia baltica, Strain CSIRO CS-38 / 627 0.0	Diat_D3_CAMPEP_0176482498 /_Chaetoceros sp., Strain GSL56 / 634 0.0	Diat_Dino_CAMPEP_0170224116 /_Durinskia baltica, Strain CSIRO CS-38 / 615 0.0	Diat_D1_CAMPEP_0172420650 /_Aulacoseira subarctica , Strain CCAP 100... 635 0.0	Diat_D3_CAMPEP_0176504568 /_Chaetoceros sp., Strain GSL56 / 635 0.0	Diatoms	D1	5	Yes
Phatr3_EG00205.p1	Diat_D1_CAMPEP_0172423012 /_Aulacoseira subarctica , Strain CCAP 100... 795 0.0	Diat_D1_CAMPEP_0172422228 /_Aulacoseira subarctica , Strain CCAP 100... 768 0.0	Diat_D1_CAMPEP_0172434158 /_Aulacoseira subarctica , Strain CCAP 100... 766 0.0	Diat_D1_CAMPEP_0172420650 /_Aulacoseira subarctica , Strain CCAP 100... 751 0.0	Diat_D1_CAMPEP_0172422788 /_Aulacoseira subarctica , Strain CCAP 100... 752 0.0	Diat_D1_CAMPEP_0172421598 /_Aulacoseira subarctica , Strain CCAP 100... 713 0.0	Diat_D1_CAMPEP_0172415580 /_Aulacoseira subarctica , Strain CCAP 100... 715 0.0	Diat_Pen_Ara_CAMPEP_0178898822 /_Thalassionema frauenfeldii, Strain ... 689 0.0	Diat_Pen_Ara_CAMPEP_0178927410 /_Thalassionema frauenfeldii, Strain ... 697 0.0	Diat_Pen_Raphfso_g5144 678 0.0	Diatoms	D1	5	Yes
Phatr3_EG00866.p1	Diat_D1_CAMPEP_0172423012 /_Aulacoseira subarctica , Strain CCAP 100... 819 0.0	Diat_D1_CAMPEP_0172420650 /_Aulacoseira subarctica , Strain CCAP 100... 742 0.0	Diat_D3_CAMPEP_0176482498 /_Chaetoceros sp., Strain GSL56 / 713 0.0	Diat_D1_CAMPEP_0172422228 /_Aulacoseira subarctica , Strain CCAP 100... 729 0.0	Diat_D1_CAMPEP_0172434158 /_Aulacoseira subarctica , Strain CCAP 100... 727 0.0	Diat_D1_CAMPEP_0172421598 /_Aulacoseira subarctica , Strain CCAP 100... 721 0.0	Diat_D1_CAMPEP_0172422788 /_Aulacoseira subarctica , Strain CCAP 100... 723 0.0	Diat_Dino_CAMPEP_0170216122 /_Durinskia baltica, Strain CSIRO CS-38 / 701 0.0	Diat_D3_CAMPEP_0176504568 /_Chaetoceros sp., Strain GSL56 / 714 0.0	Diat_Dino_CAMPEP_0170224116 /_Durinskia baltica, Strain CSIRO CS-38 / 682 0.0	Diatoms	D1	5	Yes
Phatr3_J38407.p1	Diat_D1_CAMPEP_0172423012 /_Aulacoseira subarctica , Strain CCAP 100... 823 0.0	Diat_D1_CAMPEP_0172420650 /_Aulacoseira subarctica , Strain CCAP 100... 751 0.0	Diat_D1_CAMPEP_0172421598 /_Aulacoseira subarctica , Strain CCAP 100... 746 0.0	Diat_D1_CAMPEP_0172422228 /_Aulacoseira subarctica , Strain CCAP 100... 737 0.0	Diat_D3_CAMPEP_0176482498 /_Chaetoceros sp., Strain GSL56 / 714 0.0	Diat_D1_CAMPEP_0172422788 /_Aulacoseira subarctica , Strain CCAP 100... 739 0.0	Diat_D3_CAMPEP_0176504568 /_Chaetoceros sp., Strain GSL56 / 735 0.0	Diat_D1_CAMPEP_0172434158 /_Aulacoseira subarctica , Strain CCAP 100... 737 0.0	Diat_D3_CAMPEP_0176478616 /_Chaetoceros sp., Strain GSL56 / 734 0.0	Diat_Dino_CAMPEP_0170216122 /_Durinskia baltica, Strain CSIRO CS-38 / 713 0.0	Diatoms	D1	5	Yes
Phatr3_EG00072.p1	Diat_D1_CAMPEP_0172423012 /_Aulacoseira subarctica , Strain CCAP 100... 838 0.0	Diat_D1_CAMPEP_0172421598 /_Aulacoseira subarctica , Strain CCAP 100... 754 0.0	Diat_D1_CAMPEP_0172434158 /_Aulacoseira subarctica , Strain CCAP 100... 750 0.0	Diat_D1_CAMPEP_0172422788 /_Aulacoseira subarctica , Strain CCAP 100... 742 0.0	Diat_D3_CAMPEP_0176478616 /_Chaetoceros sp., Strain GSL56 / 719 0.0	Diat_D2_D2_Thalassiosirales_tr_B1PJ29_B1PJ29_THAPS_Thalassiosira 684 0.0	Diat_D1_CAMPEP_0172420650 /_Aulacoseira subarctica , Strain CCAP 100... 689 0.0	Diat_D3_CAMPEP_0176504568 /_Chaetoceros sp., Strain GSL56 / 679 0.0	Diat_D1_CAMPEP_0172434362 /_Aulacoseira subarctica , Strain CCAP 100... 673 0.0	Diat_D1_CAMPEP_0172436062 /_Aulacoseira subarctica , Strain CCAP 100... 665 0.0	Diatoms	D1	5	Yes
Phatr3_EG00132.p1	Diat_D1_CAMPEP_0172423012 /_Aulacoseira subarctica , Strain CCAP 100... 866 0.0	Diat_D1_CAMPEP_0172422228 /_Aulacoseira subarctica , Strain CCAP 100... 810 0.0	Diat_D1_CAMPEP_0172422788 /_Aulacoseira subarctica , Strain CCAP 100... 816 0.0	Diat_D1_CAMPEP_0172434158 /_Aulacoseira subarctica , Strain CCAP 100... 811 0.0	Diat_D1_CAMPEP_0172420650 /_Aulacoseira subarctica , Strain CCAP 100... 806 0.0	Diat_D1_CAMPEP_0172421598 /_Aulacoseira subarctica , Strain CCAP 100... 801 0.0	Diat_Dino_CAMPEP_0170216122 /_Durinskia baltica, Strain CSIRO CS-38 / 774 0.0	Diat_D3_CAMPEP_0176482498 /_Chaetoceros sp., Strain GSL56 / 757 0.0	Diat_Dino_CAMPEP_0170224116 /_Durinskia baltica, Strain CSIRO CS-38 / 749 0.0	Diat_D2_D2_Thalassiosirales_tr_B1PJ29_B1PJ29_THAPS_Thalassiosira 756 0.0	Diatoms	D1	5	Yes
Phatr3_EG01266.p1	Diat_D1_CAMPEP_0172423012 /_Aulacoseira subarctica , Strain CCAP 100... 879 0.0	Diat_D1_CAMPEP_0172434158 /_Aulacoseira subarctica , Strain CCAP 100... 841 0.0	Diat_D1_CAMPEP_0172422228 /_Aulacoseira subarctica , Strain CCAP 100... 827 0.0	Diat_D1_CAMPEP_0172422788 /_Aulacoseira subarctica , Strain CCAP 100... 832 0.0	Diat_D1_CAMPEP_0172420650 /_Aulacoseira subarctica , Strain CCAP 100... 814 0.0	Diat_D1_CAMPEP_0172421598 /_Aulacoseira subarctica , Strain CCAP 100... 799 0.0	Diat_Dino_CAMPEP_0170216122 /_Durinskia baltica, Strain CSIRO CS-38 / 779 0.0	Diat_D1_CAMPEP_0172416322 /_Aulacoseira subarctica , Strain CCAP 100... 787 0.0	Diat_Dino_CAMPEP_0170224116 /_Durinskia baltica, Strain CSIRO CS-38 / 753 0.0	Diat_D3_CAMPEP_0176482498 /_Chaetoceros sp., Strain GSL56 / 754 0.0	Diatoms	D1	5	Yes
Phatr3_EG02418.p1	Diat_D1_CAMPEP_0172423012 /_Aulacoseira subarctica , Strain CCAP 100... 902 0.0	Diat_D1_CAMPEP_0172421598 /_Aulacoseira subarctica , Strain CCAP 100... 853 0.0	Diat_D1_CAMPEP_0172420650 /_Aulacoseira subarctica , Strain CCAP 100... 848 0.0	Diat_Dino_CAMPEP_0170216122 /_Durinskia baltica, Strain CSIRO CS-38 / 800 0.0	Diat_D2_D2_Thalassiosirales_tr_B1PJ29_B1PJ29_THAPS_Thalassiosira 791 0.0	Diat_D1_CAMPEP_0172434158 /_Aulacoseira subarctica , Strain CCAP 100... 797 0.0	Diat_D1_CAMPEP_0172422228 /_Aulacoseira subarctica , Strain CCAP 100... 786 0.0	Diat_D3_CAMPEP_0176504568 /_Chaetoceros sp., Strain GSL56 / 789 0.0	Diat_D3_CAMPEP_0176478616 /_Chaetoceros sp., Strain GSL56 / 789 0.0	Diat_D1_CAMPEP_0172422788 /_Aulacoseira subarctica , Strain CCAP 100... 777 0.0	Diatoms	D1	5	Yes
Phatr3_J34205.p1	Diat_D1_CAMPEP_0172423012 /_Aulacoseira subarctica , Strain CCAP 100... 952 0.0	Diat_D1_CAMPEP_0172420650 /_Aulacoseira subarctica , Strain CCAP 100... 879 0.0	Diat_D3_CAMPEP_0176482498 /_Chaetoceros sp., Strain GSL56 / 845 0.0	Diat_D1_CAMPEP_0172421598 /_Aulacoseira subarctica , Strain CCAP 100... 861 0.0	Diat_D1_CAMPEP_0172422228 /_Aulacoseira subarctica , Strain CCAP 100... 853 0.0	Diat_Dino_CAMPEP_0170216122 /_Durinskia baltica, Strain CSIRO CS-38 / 838 0.0	Diat_D1_CAMPEP_0172434158 /_Aulacoseira subarctica , Strain CCAP 100... 853 0.0	Diat_D3_CAMPEP_0176504568 /_Chaetoceros sp., Strain GSL56 / 848 0.0	Diat_D3_CAMPEP_0176478616 /_Chaetoceros sp., Strain GSL56 / 848 0.0	Diat_D1_CAMPEP_0172422788 /_Aulacoseira subarctica , Strain CCAP 100... 847 0.0	Diatoms	D1	5	Yes
Phatr3_EG00660.p1	Diat_D1_CAMPEP_0172423012 /_Aulacoseira subarctica , Strain CCAP 100... 957 0.0	Diat_D1_CAMPEP_0172421598 /_Aulacoseira subarctica , Strain CCAP 100... 893 0.0	Diat_D1_CAMPEP_0172420650 /_Aulacoseira subarctica , Strain CCAP 100... 892 0.0	Diat_D1_CAMPEP_0172422228 /_Aulacoseira subarctica , Strain CCAP 100... 869 0.0	Diat_D1_CAMPEP_0172434158 /_Aulacoseira subarctica , Strain CCAP 100... 875 0.0	Diat_Dino_CAMPEP_0170216122 /_Durinskia baltica, Strain CSIRO CS-38 / 852 0.0	Diat_D3_CAMPEP_0176482498 /_Chaetoceros sp., Strain GSL56 / 829 0.0	Diat_D3_CAMPEP_0176504568 /_Chaetoceros sp., Strain GSL56 / 855 0.0	Diat_D3_CAMPEP_0176478616 /_Chaetoceros sp., Strain GSL56 / 855 0.0	Diat_D1_CAMPEP_0172422788 /_Aulacoseira subarctica , Strain CCAP 100... 850 0.0	Diatoms	D1	5	Yes
Phatr3_EG01889.p1	Diat_D1_CAMPEP_0172423012 /_Aulacoseira subarctica , Strain CCAP 100... 968 0.0	Diat_D1_CAMPEP_0172420650 /_Aulacoseira subarctica , Strain CCAP 100... 888 0.0	Diat_D1_CAMPEP_0172421598 /_Aulacoseira subarctica , Strain CCAP 100... 872 0.0	Diat_D1_CAMPEP_0172422228 /_Aulacoseira subarctica , Strain CCAP 100... 848 0.0	Diat_D1_CAMPEP_0172434158 /_Aulacoseira subarctica , Strain CCAP 100... 853 0.0	Diat_D3_CAMPEP_0176504568 /_Chaetoceros sp., Strain GSL56 / 847 0.0	Diat_Dino_CAMPEP_0170216122 /_Durinskia baltica, Strain CSIRO CS-38 / 831 0.0	Diat_D3_CAMPEP_0176482498 /_Chaetoceros sp., Strain GSL56 / 816 0.0	Diat_D3_CAMPEP_0176478616 /_Chaetoceros sp., Strain GSL56 / 846 0.0	Diat_D2_D2_Thalassiosirales_tr_B1PJ29_B1PJ29_THAPS_Thalassiosira 822 0.0	Diatoms	D1	5	Yes
Phatr3_EG01257.p1	Diat_D1_CAMPEP_0172423012 /_Aulacoseira subarctica , Strain CCAP 100... 975 0.0	Diat_D1_CAMPEP_0172420650 /_Aulacoseira subarctica , Strain CCAP 100... 887 0.0	Diat_D1_CAMPEP_0172421598 /_Aulacoseira subarctica , Strain CCAP 100... 873 0.0	Diat_D3_CAMPEP_0176482498 /_Chaetoceros sp., Strain GSL56 / 835 0.0	Diat_D1_CAMPEP_0172422228 /_Aulacoseira subarctica , Strain CCAP 100... 857 0.0	Diat_D1_CAMPEP_0172434158 /_Aulacoseira subarctica , Strain CCAP 100... 866 0.0	Diat_D3_CAMPEP_0176504568 /_Chaetoceros sp., Strain GSL56 / 862 0.0	Diat_D3_CAMPEP_0176478616 /_Chaetoceros sp., Strain GSL56 / 862 0.0	Diat_Dino_CAMPEP_0170216122 /_Durinskia baltica, Strain CSIRO CS-38 / 833 0.0	Diat_D1_CAMPEP_0172422788 /_Aulacoseira subarctica , Strain CCAP 100... 841 0.0	Diatoms	D1	5	Yes
Phatr3_J32850.p1	Diat_D1_CAMPEP_0172423012 /_Aulacoseira subarctica , Strain CCAP 100... 991 0.0	Diat_D1_CAMPEP_0172421598 /_Aulacoseira subarctica , Strain CCAP 100... 929 0.0	Diat_D1_CAMPEP_0172420650 /_Aulacoseira subarctica , Strain CCAP 100... 921 0.0	Diat_D1_CAMPEP_0172422228 /_Aulacoseira subarctica , Strain CCAP 100... 914 0.0	Diat_Dino_CAMPEP_0170216122 /_Durinskia baltica, Strain CSIRO CS-38 / 896 0.0	Diat_D1_CAMPEP_0172434158 /_Aulacoseira subarctica , Strain CCAP 100... 909 0.0	Diat_D3_CAMPEP_0176482498 /_Chaetoceros sp., Strain GSL56 / 852 0.0	Diat_Pen_Raph_CAMPEP_0201121300 /_Pseudo-nitzschia fraudulenta, Stra... 853 0.0	Diat_D1_CAMPEP_0172422788 /_Aulacoseira subarctica , Strain CCAP 100... 881 0.0	Diat_D3_CAMPEP_0176504568 /_Chaetoceros sp., Strain GSL56 / 863 0.0	Diatoms	D1	5	Yes
Phatr3_EG00444.p1	Diat_D1_CAMPEP_0172423012 /_Aulacoseira subarctica , Strain CCAP 100... 1003 0.0	Diat_D1_CAMPEP_0172420650 /_Aulacoseira subarctica , Strain CCAP 100... 989 0.0	Diat_D1_CAMPEP_0172422228 /_Aulacoseira subarctica , Strain CCAP 100... 969 0.0	Diat_D1_CAMPEP_0172421598 /_Aulacoseira subarctica , Strain CCAP 100... 965 0.0	Diat_D1_CAMPEP_0172422788 /_Aulacoseira subarctica , Strain CCAP 100... 953 0.0	Diat_D1_CAMPEP_0172434158 /_Aulacoseira subarctica , Strain CCAP 100... 947 0.0	Diat_D1_CAMPEP_0172415580 /_Aulacoseira subarctica , Strain CCAP 100... 915 0.0	Diat_D3_CAMPEP_0116028386 /_Leptocylindrus danicus var. danicus, Strain... 850 0.0	Diat_Pen_Raphfso_g5144 842 0.0	Diat_Dino_CAMPEP_0170216122 /_Durinskia baltica, Strain CSIRO CS-38 / 835 0.0	Diatoms	D1	5	Yes
Phatr3_EG01259.p1	Diat_D1_CAMPEP_0172423012 /_Aulacoseira subarctica , Strain CCAP 100... 1024 0.0	Diat_D1_CAMPEP_0172420650 /_Aulacoseira subarctica , Strain CCAP 100... 932 0.0	Diat_D1_CAMPEP_0172421598 /_Aulacoseira subarctica , Strain CCAP 100... 926 0.0	Diat_D1_CAMPEP_0172434158 /_Aulacoseira subarctica , Strain CCAP 100... 926 0.0	Diat_D2_D2_Thalassiosirales_tr_B1PJ29_B1PJ29_THAPS_Thalassiosira 924 0.0	Diat_D1_CAMPEP_0172422228 /_Aulacoseira subarctica , Strain CCAP 100... 922 0.0	Diat_D1_CAMPEP_0172422788 /_Aulacoseira subarctica , Strain CCAP 100... 918 0.0	Diat_D1_CAMPEP_0172416322 /_Aulacoseira subarctica , Strain CCAP 100... 886 0.0	Diat_Dino_CAMPEP_0170216122 /_Durinskia baltica, Strain CSIRO CS-38 / 873 0.0	Diat_D1_CAMPEP_0172434362 /_Aulacoseira subarctica , Strain CCAP 100... 878 0.0	Diatoms	D1	5	Yes
Phatr3_EG01887.p1	Diat_D1_CAMPEP_0172423012 /_Aulacoseira subarctica , Strain CCAP 100... 1027 0.0	Diat_D1_CAMPEP_0172415580 /_Aulacoseira subarctica , Strain CCAP 100... 936 0.0	Diat_D1_CAMPEP_0172420650 /_Aulacoseira subarctica , Strain CCAP 100... 930 0.0	Diat_D1_CAMPEP_0172421598 /_Aulacoseira subarctica , Strain CCAP 100... 919 0.0	Diat_Dino_CAMPEP_0170216122 /_Durinskia baltica, Strain CSIRO CS-38 / 882 0.0	Diat_D2_D2_Thalassiosirales_tr_B1PJ29_B1PJ29_THAPS_Thalassiosira 886 0.0	Diat_D1_CAMPEP_0172434158 /_Aulacoseira subarctica , Strain CCAP 100... 900 0.0	Diat_D1_CAMPEP_0172422228 /_Aulacoseira subarctica , Strain CCAP 100... 888 0.0	Diat_D3_CAMPEP_0176504568 /_Chaetoceros sp., Strain GSL56 / 894 0.0	Diat_D3_CAMPEP_0176478616 /_Chaetoceros sp., Strain GSL56 / 894 0.0	Diatoms	D1	5	Yes
Phatr3_EG00068.p1	Diat_D1_CAMPEP_0172423012 /_Aulacoseira subarctica , Strain CCAP 100... 1040 0.0	Diat_D1_CAMPEP_0172434158 /_Aulacoseira subarctica , Strain CCAP 100... 929 0.0	Diat_D1_CAMPEP_0172422788 /_Aulacoseira subarctica , Strain CCAP 100... 923 0.0	Diat_D1_CAMPEP_0172421598 /_Aulacoseira subarctica , Strain CCAP 100... 919 0.0	Diat_D3_CAMPEP_0176478616 /_Chaetoceros sp., Strain GSL56 / 920 0.0	Diat_D3_CAMPEP_0176504568 /_Chaetoceros sp., Strain GSL56 / 880 0.0	Diat_D1_CAMPEP_0172420650 /_Aulacoseira subarctica , Strain CCAP 100... 842 0.0	Diat_D1_CAMPEP_0172422228 /_Aulacoseira subarctica , Strain CCAP 100... 833 0.0	Diat_D1_CAMPEP_0172436062 /_Aulacoseira subarctica , Strain CCAP 100... 832 0.0	Diat_D1_CAMPEP_0172434362 /_Aulacoseira subarctica , Strain CCAP 100... 828 0.0	Diatoms	D1	5	Yes
Phatr3_EG00788.p1	Diat_D1_CAMPEP_0172423012 /_Aulacoseira subarctica , Strain CCAP 100... 1078 0.0	Diat_D1_CAMPEP_0172420650 /_Aulacoseira subarctica , Strain CCAP 100... 1000 0.0	Diat_D1_CAMPEP_0172421598 /_Aulacoseira subarctica , Strain CCAP 100... 986 0.0	Diat_D1_CAMPEP_0172415580 /_Aulacoseira subarctica , Strain CCAP 100... 975 0.0	Diat_Dino_CAMPEP_0170216122 /_Durinskia baltica, Strain CSIRO CS-38 / 965 0.0	Diat_D1_CAMPEP_0172434158 /_Aulacoseira subarctica , Strain CCAP 100... 962 0.0	Diat_D3_CAMPEP_0176478616 /_Chaetoceros sp., Strain GSL56 / 956 0.0	Diat_D3_CAMPEP_0176504568 /_Chaetoceros sp., Strain GSL56 / 956 0.0	Diat_D2_D2_Thalassiosirales_tr_B1PJ29_B1PJ29_THAPS_Thalassiosira 954 0.0	Diat_D1_CAMPEP_0172422228 /_Aulacoseira subarctica , Strain CCAP 100... 953 0.0	Diatoms	D1	5	Yes
Phatr3_EG00667.p1	Diat_D1_CAMPEP_0172423012 /_Aulacoseira subarctica , Strain CCAP 100... 1086 0.0	Diat_D1_CAMPEP_0172434158 /_Aulacoseira subarctica , Strain CCAP 100... 969 0.0	Diat_D1_CAMPEP_0172422228 /_Aulacoseira subarctica , Strain CCAP 100... 965 0.0	Diat_D1_CAMPEP_0172420650 /_Aulacoseira subarctica , Strain CCAP 100... 963 0.0	Diat_D3_CAMPEP_0176504568 /_Chaetoceros sp., Strain GSL56 / 960 0.0	Diat_D3_CAMPEP_0176478616 /_Chaetoceros sp., Strain GSL56 / 959 0.0	Diat_D2_D2_Thalassiosirales_tr_B1PJ29_B1PJ29_THAPS_Thalassiosira 942 0.0	Diat_D1_CAMPEP_0172422788 /_Aulacoseira subarctica , Strain CCAP 100... 939 0.0	Diat_D1_CAMPEP_0172421598 /_Aulacoseira subarctica , Strain CCAP 100... 936 0.0	Diat_Dino_CAMPEP_0170216122 /_Durinskia baltica, Strain CSIRO CS-38 / 865 0.0	Diatoms	D1	5	Yes
Phatr3_EG00521.p1	Diat_D1_CAMPEP_0172423012 /_Aulacoseira subarctica , Strain CCAP 100... 1126 0.0	Diat_D1_CAMPEP_0172420650 /_Aulacoseira subarctica , Strain CCAP 100... 1118 0.0	Diat_D1_CAMPEP_0172421598 /_Aulacoseira subarctica , Strain CCAP 100... 1079 0.0	Diat_D1_CAMPEP_0172422228 /_Aulacoseira subarctica , Strain CCAP 100... 1075 0.0	Diat_D1_CAMPEP_0172434158 /_Aulacoseira subarctica , Strain CCAP 100... 1068 0.0	Diat_D1_CAMPEP_0172422788 /_Aulacoseira subarctica , Strain CCAP 100... 1064 0.0	Diat_D1_CAMPEP_0172415580 /_Aulacoseira subarctica , Strain CCAP 100... 1028 0.0	Diat_D1_CAMPEP_0172416322 /_Aulacoseira subarctica , Strain CCAP 100... 914 0.0	Diat_Pen_Raphfso_g16670 894 0.0	Diat_D1_CAMPEP_0172415500 /_Aulacoseira subarctica , Strain CCAP 100... 891 0.0	Diatoms	D1	5	Yes
Phatr3_EG00389.p1	Diat_D1_CAMPEP_0172423012 /_Aulacoseira subarctica , Strain CCAP 100... 1145 0.0	Diat_D1_CAMPEP_0172434158 /_Aulacoseira subarctica , Strain CCAP 100... 1110 0.0	Diat_D1_CAMPEP_0172422788 /_Aulacoseira subarctica , Strain CCAP 100... 1095 0.0	Diat_D1_CAMPEP_0172422228 /_Aulacoseira subarctica , Strain CCAP 100... 1003 0.0	Diat_D1_CAMPEP_0172420650 /_Aulacoseira subarctica , Strain CCAP 100... 975 0.0	Diat_D1_CAMPEP_0172434362 /_Aulacoseira subarctica , Strain CCAP 100... 969 0.0	Diat_D1_CAMPEP_0172421598 /_Aulacoseira subarctica , Strain CCAP 100... 967 0.0	Diat_D3_CAMPEP_0176478616 /_Chaetoceros sp., Strain GSL56 / 949 0.0	Diat_D1_CAMPEP_0172416322 /_Aulacoseira subarctica , Strain CCAP 100... 940 0.0	Diat_D3_CAMPEP_0176504568 /_Chaetoceros sp., Strain GSL56 / 937 0.0	Diatoms	D1	5	Yes
Phatr3_EG01345.p1	Diat_D1_CAMPEP_0172423012 /_Aulacoseira subarctica , Strain CCAP 100... 1185 0.0	Diat_D1_CAMPEP_0172421598 /_Aulacoseira subarctica , Strain CCAP 100... 1100 0.0	Diat_D1_CAMPEP_0172422228 /_Aulacoseira subarctica , Strain CCAP 100... 1072 0.0	Diat_D1_CAMPEP_0172434158 /_Aulacoseira subarctica , Strain CCAP 100... 1071 0.0	Diat_D1_CAMPEP_0172422788 /_Aulacoseira subarctica , Strain CCAP 100... 1070 0.0	Diat_D1_CAMPEP_0172420650 /_Aulacoseira subarctica , Strain CCAP 100... 1065 0.0	Diat_D2_D2_Thalassiosirales_tr_B1PJ29_B1PJ29_THAPS_Thalassiosira 1056 0.0	Diat_D1_CAMPEP_0172415580 /_Aulacoseira subarctica , Strain CCAP 100... 1056 0.0	Diat_Dino_CAMPEP_0170216122 /_Durinskia baltica, Strain CSIRO CS-38 / 1015 0.0	Diat_D1_CAMPEP_0172416322 /_Aulacoseira subarctica , Strain CCAP 100... 1010 0.0	Diatoms	D1	5	Yes
Phatr3_EG00965.p1	Diat_D1_CAMPEP_0172423012 /_Aulacoseira subarctica , Strain CCAP 100... 1244 0.0	Diat_D1_CAMPEP_0172421598 /_Aulacoseira subarctica , Strain CCAP 100... 1143 0.0	Diat_D1_CAMPEP_0172420650 /_Aulacoseira subarctica , Strain CCAP 100... 1125 0.0	Diat_D1_CAMPEP_0172434158 /_Aulacoseira subarctica , Strain CCAP 100... 1124 0.0	Diat_D1_CAMPEP_0172422228 /_Aulacoseira subarctica , Strain CCAP 100... 1124 0.0	Diat_D2_D2_Thalassiosirales_tr_B1PJ29_B1PJ29_THAPS_Thalassiosira 1117 0.0	Diat_D1_CAMPEP_0172422788 /_Aulacoseira subarctica , Strain CCAP 100... 1116 0.0	Diat_Dino_CAMPEP_0170216122 /_Durinskia baltica, Strain CSIRO CS-38 / 1077 0.0	Diat_D1_CAMPEP_0172415580 /_Aulacoseira subarctica , Strain CCAP 100... 1061 0.0	Diat_D1_CAMPEP_0172416322 /_Aulacoseira subarctica , Strain CCAP 100... 1060 0.0	Diatoms	D1	5	Yes
Phatr3_EG01626.p1	Diat_D1_CAMPEP_0172423012 /_Aulacoseira subarctica , Strain CCAP 100... 1272 0.0	Diat_D1_CAMPEP_0172422228 /_Aulacoseira subarctica , Strain CCAP 100... 1196 0.0	Diat_D1_CAMPEP_0172434158 /_Aulacoseira subarctica , Strain CCAP 100... 1191 0.0	Diat_D1_CAMPEP_0172422788 /_Aulacoseira subarctica , Strain CCAP 100... 1188 0.0	Diat_D1_CAMPEP_0172420650 /_Aulacoseira subarctica , Strain CCAP 100... 1167 0.0	Diat_D1_CAMPEP_0172421598 /_Aulacoseira subarctica , Strain CCAP 100... 1165 0.0	Diat_D2_D2_Thalassiosirales_tr_B1PJ29_B1PJ29_THAPS_Thalassiosira 1152 0.0	Diat_D1_CAMPEP_0172415580 /_Aulacoseira subarctica , Strain CCAP 100... 1100 0.0	Diat_D3_CAMPEP_0176478616 /_Chaetoceros sp., Strain GSL56 / 1096 0.0	Diat_D3_CAMPEP_0176504568 /_Chaetoceros sp., Strain GSL56 / 1096 0.0	Diatoms	D1	5	Yes
Phatr3_EG00194.p1	Diat_D1_CAMPEP_0172423012 /_Aulacoseira subarctica , Strain CCAP 100... 1306 0.0	Diat_D1_CAMPEP_0172434158 /_Aulacoseira subarctica , Strain CCAP 100... 1229 0.0	Diat_D1_CAMPEP_0172422788 /_Aulacoseira subarctica , Strain CCAP 100... 1201 0.0	Diat_D1_CAMPEP_0172422228 /_Aulacoseira subarctica , Strain CCAP 100... 1123 0.0	Diat_D1_CAMPEP_0172420650 /_Aulacoseira subarctica , Strain CCAP 100... 1084 0.0	Diat_D3_CAMPEP_0176478616 /_Chaetoceros sp., Strain GSL56 / 1084 0.0	Diat_D1_CAMPEP_0172421598 /_Aulacoseira subarctica , Strain CCAP 100... 1060 0.0	Diat_D3_CAMPEP_0176504568 /_Chaetoceros sp., Strain GSL56 / 1055 0.0	Diat_D1_CAMPEP_0172434362 /_Aulacoseira subarctica , Strain CCAP 100... 1043 0.0	Diat_D1_CAMPEP_0172416322 /_Aulacoseira subarctica , Strain CCAP 100... 1030 0.0	Diatoms	D1	5	Yes
Phatr3_EG01890.p1	Diat_D1_CAMPEP_0172423012 /_Aulacoseira subarctica , Strain CCAP 100... 1355 0.0	Diat_D1_CAMPEP_0172434158 /_Aulacoseira subarctica , Strain CCAP 100... 1249 0.0	Diat_D1_CAMPEP_0172422788 /_Aulacoseira subarctica , Strain CCAP 100... 1240 0.0	Diat_D1_CAMPEP_0172421598 /_Aulacoseira subarctica , Strain CCAP 100... 1214 0.0	Diat_D1_CAMPEP_0172422228 /_Aulacoseira subarctica , Strain CCAP 100... 1168 0.0	Diat_D1_CAMPEP_0172420650 /_Aulacoseira subarctica , Strain CCAP 100... 1161 0.0	Diat_D3_CAMPEP_0176478616 /_Chaetoceros sp., Strain GSL56 / 1132 0.0	Diat_D1_CAMPEP_0172434362 /_Aulacoseira subarctica , Strain CCAP 100... 1129 0.0	Diat_D3_CAMPEP_0176504568 /_Chaetoceros sp., Strain GSL56 / 1111 0.0	Diat_D1_CAMPEP_0172416322 /_Aulacoseira subarctica , Strain CCAP 100... 1106 0.0	Diatoms	D1	5	Yes
Phatr3_EG00085.p1	Diat_D1_CAMPEP_0172423012 /_Aulacoseira subarctica , Strain CCAP 100... 1418 0.0	Diat_D1_CAMPEP_0172422788 /_Aulacoseira subarctica , Strain CCAP 100... 1325 0.0	Diat_D1_CAMPEP_0172434158 /_Aulacoseira subarctica , Strain CCAP 100... 1306 0.0	Diat_D1_CAMPEP_0172421598 /_Aulacoseira subarctica , Strain CCAP 100... 1279 0.0	Diat_D3_CAMPEP_0176478616 /_Chaetoceros sp., Strain GSL56 / 1224 0.0	Diat_D1_CAMPEP_0172422228 /_Aulacoseira subarctica , Strain CCAP 100... 1209 0.0	Diat_D3_CAMPEP_0176504568 /_Chaetoceros sp., Strain GSL56 / 1184 0.0	Diat_D1_CAMPEP_0172434362 /_Aulacoseira subarctica , Strain CCAP 100... 1183 0.0	Diat_D1_CAMPEP_0172420650 /_Aulacoseira subarctica , Strain CCAP 100... 1176 0.0	Diat_D2_D2_Thalassiosirales_tr_B1PJ29_B1PJ29_THAPS_Thalassiosira 1174 0.0	Diatoms	D1	5	Yes
Phatr3_EG00717.p1	Diat_D1_CAMPEP_0172423012 /_Aulacoseira subarctica , Strain CCAP 100... 1466 0.0	Diat_D1_CAMPEP_0172434158 /_Aulacoseira subarctica , Strain CCAP 100... 1350 0.0	Diat_D1_CAMPEP_0172422788 /_Aulacoseira subarctica , Strain CCAP 100... 1343 0.0	Diat_D1_CAMPEP_0172422228 /_Aulacoseira subarctica , Strain CCAP 100... 1256 0.0	Diat_D3_CAMPEP_0176478616 /_Chaetoceros sp., Strain GSL56 / 1246 0.0	Diat_D1_CAMPEP_0172420650 /_Aulacoseira subarctica , Strain CCAP 100... 1234 0.0	Diat_D3_CAMPEP_0176504568 /_Chaetoceros sp., Strain GSL56 / 1217 0.0	Diat_D1_CAMPEP_0172421598 /_Aulacoseira subarctica , Strain CCAP 100... 1216 0.0	Diat_D1_CAMPEP_0172434362 /_Aulacoseira subarctica , Strain CCAP 100... 1204 0.0	Diat_D1_CAMPEP_0172416322 /_Aulacoseira subarctica , Strain CCAP 100... 1162 0.0	Diatoms	D1	5	Yes
Phatr3_EG00141.p1	Diat_D1_CAMPEP_0172423012 /_Aulacoseira subarctica , Strain CCAP 100... 1471 0.0	Diat_D1_CAMPEP_0172434158 /_Aulacoseira subarctica , Strain CCAP 100... 1359 0.0	Diat_D1_CAMPEP_0172422788 /_Aulacoseira subarctica , Strain CCAP 100... 1358 0.0	Diat_D1_CAMPEP_0172422228 /_Aulacoseira subarctica , Strain CCAP 100... 1267 0.0	Diat_D3_CAMPEP_0176478616 /_Chaetoceros sp., Strain GSL56 / 1246 0.0	Diat_D1_CAMPEP_0172420650 /_Aulacoseira subarctica , Strain CCAP 100... 1245 0.0	Diat_D1_CAMPEP_0172421598 /_Aulacoseira subarctica , Strain CCAP 100... 1219 0.0	Diat_D3_CAMPEP_0176504568 /_Chaetoceros sp., Strain GSL56 / 1218 0.0	Diat_D1_CAMPEP_0172434362 /_Aulacoseira subarctica , Strain CCAP 100... 1199 0.0	Diat_D1_CAMPEP_0172422202 /_Aulacoseira subarctica , Strain CCAP 100... 1160 0.0	Diatoms	D1	5	Yes
Phatr3_EG00075.p1	Diat_D1_CAMPEP_0172423012 /_Aulacoseira subarctica , Strain CCAP 100... 1472 0.0	Diat_D1_CAMPEP_0172434158 /_Aulacoseira subarctica , Strain CCAP 100... 1357 0.0	Diat_D1_CAMPEP_0172422788 /_Aulacoseira subarctica , Strain CCAP 100... 1355 0.0	Diat_D1_CAMPEP_0172422228 /_Aulacoseira subarctica , Strain CCAP 100... 1262 0.0	Diat_D3_CAMPEP_0176478616 /_Chaetoceros sp., Strain GSL56 / 1250 0.0	Diat_D1_CAMPEP_0172420650 /_Aulacoseira subarctica , Strain CCAP 100... 1245 0.0	Diat_D3_CAMPEP_0176504568 /_Chaetoceros sp., Strain GSL56 / 1221 0.0	Diat_D1_CAMPEP_0172421598 /_Aulacoseira subarctica , Strain CCAP 100... 1221 0.0	Diat_D1_CAMPEP_0172434362 /_Aulacoseira subarctica , Strain CCAP 100... 1201 0.0	Diat_D1_CAMPEP_0172416322 /_Aulacoseira subarctica , Strain CCAP 100... 1163 0.0	Diatoms	D1	5	Yes
Phatr3_EG00801.p1	Diat_D1_CAMPEP_0172423012 /_Aulacoseira subarctica , Strain CCAP 100... 82.0 4e-17	Diat_D1_CAMPEP_0172421598 /_Aulacoseira subarctica , Strain CCAP 100... 81.3 6e-17	Diat_D1_CAMPEP_0172420650 /_Aulacoseira subarctica , Strain CCAP 100... 78.2 6e-16	Diat_Pen_Raphfso_g16670 75.9 4e-15	Diat_D2_D2_Thalassiosirales_tr_B1PJ29_B1PJ29_THAPS_Thalassiosira 74.7 1e-14	Diat_D3_CAMPEP_0204630158 /_Chaetoceros curvisetus / 70.5 2e-14	Diat_D0_CAMPEP_0113328224 /_Corethron hystrix, Strain 308 / 70.5 2e-14	Diat_D3_CAMPEP_0197829438 /_Eucampia antarctica, Strain CCMP1452 / 69.3 4e-14	Diat_Dino_CAMPEP_0176137708 /_Kryptoperidinium foliaceum, Strain CCM... 68.9 4e-13	Diat_Pen_Ara_CAMPEP_0202475902 /_Licmophora paradoxa, Strain CCMP2313 / 68.9 8e-13	Diatoms	D1	5	Yes
Phatr3_EG01697.p1	Diat_D1_CAMPEP_0172423012 /_Aulacoseira subarctica , Strain CCAP 100... 95.9 1e-21	Diat_D3_CAMPEP_0176482498 /_Chaetoceros sp., Strain GSL56 / 87.4 6e-19	Diat_D3_CAMPEP_0176504568 /_Chaetoceros sp., Strain GSL56 / 87.4 8e-19	Diat_D3_CAMPEP_0176478616 /_Chaetoceros sp., Strain GSL56 / 87.4 8e-19	Diat_Pen_Raphfso_g10884 86.3 1e-18	Diat_Pen_Raphfso_g6881 80.9 1e-16	Diat_Pen_Ara_CAMPEP_0202446120 /_Licmophora paradoxa, Strain CCMP2313 / 77.0 2e-16	Diat_D2_CAMPEP_0202312386 /_Thalassiosira oceanica, Strain CCMP1005 / 79.7 2e-16	Diat_Pen_Raph_CAMPEP_0113439388 /_Nitzschia sp. / 79.3 2e-16	Diat_D2_CAMPEP_0202186734 /_Thalassiosira oceanica, Strain CCMP1005 / 79.3 3e-16	Diatoms	D1	5	Yes
Phatr3_EG00913.p1	Diat_D1_CAMPEP_0172427550 /_Aulacoseira subarctica , Strain CCAP 100... 263 2e-81	Diat_Pen_Raphfso_g17984 228 3e-68	Diat_Pen_Raph_CAMPEP_0172472098 /_Amphiprora paludosa, Strain CCMP125 / 226 4e-67	Diat_Pen_Raphfso_g1952 228 5e-65	Diat_Pen_Raphfso_g5024 221 2e-62	Diat_D3_CAMPEP_0185648786 /_Ditylum brightwellii, Strain GSO105 / 199 2e-60	Diat_D3_CAMPEP_0176480354 /_Chaetoceros sp., Strain GSL56 / 213 6e-60	Diat_D3_CAMPEP_0176477662 /_Chaetoceros sp., Strain GSL56 / 214 1e-59	Diat_D2_CAMPEP_0202194456 /_Thalassiosira oceanica, Strain CCMP1005 / 205 2e-59	Diat_D2_Thaoc_EJK70335 207 1e-57	Diatoms	D1	5	Yes
Phatr3_EG01691.p1	Diat_D1_CAMPEP_0172427550 /_Aulacoseira subarctica , Strain CCAP 100... 463 1e-156	Diat_Pen_Raph_CAMPEP_0172472098 /_Amphiprora paludosa, Strain CCMP125 / 429 9e-143	Diat_D2_CAMPEP_0202180226 /_Thalassiosira oceanica, Strain CCMP1005 / 396 2e-129	Diat_Pen_Raphfso_g17984 389 6e-128	Diat_D3_CAMPEP_0176480354 /_Chaetoceros sp., Strain GSL56 / 404 7e-125	Diat_Pen_Raphfso_g1952 404 3e-124	Diat_D2_CAMPEP_0181079988 /_Thalassiosira sp., Strain NH16 / 372 2e-120	Diat_D2_Thaoc_EJK66106 393 5e-120	Diat_D2_CAMPEP_0172267408 /_Cyclotella meneghiniana, Strain CCMP 338 / 393 6e-120	Diat_D2_Thaoc_EJK70335 392 3e-119	Diatoms	D1	5	Yes
Phatr3_EG01791.p1	Diat_D1_CAMPEP_0172427550 /_Aulacoseira subarctica , Strain CCAP 100... 483 4e-166	Diat_Pen_Raphfso_g1952 397 2e-123	Diat_Pen_Raphfso_g10647 381 6e-118	Diat_Pen_Raphfso_g6703 365 2e-116	Diat_D2_CAMPEP_0202234266 /_Thalassiosira oceanica, Strain CCMP1005 / 359 1e-111	Diat_D2_CAMPEP_0181079988 /_Thalassiosira sp., Strain NH16 / 344 4e-111	Diat_Pen_Raphfso_g5024 362 5e-111	Diat_Pen_Ara_CAMPEP_0202475386 /_Licmophora paradoxa, Strain CCMP2313 / 329 4e-107	Diat_D3_CAMPEP_0116029432 /_Leptocylindrus danicus var. danicus, Strain... 333 8e-107	Diat_D2_Thaoc_EJK70335 352 1e-106	Diatoms	D1	5	Yes
Phatr3_J39510.p1	Diat_D1_CAMPEP_0172427550 /_Aulacoseira subarctica , Strain CCAP 100... 552 0.0	Diat_Pen_Raphfso_g1952 502 7e-151	Diat_D3_CAMPEP_0176480354 /_Chaetoceros sp., Strain GSL56 / 491 2e-148	Diat_D2_CAMPEP_0202180226 /_Thalassiosira oceanica, Strain CCMP1005 / 463 2e-147	Diat_D2_CAMPEP_0181079988 /_Thalassiosira sp., Strain NH16 / 455 1e-144	Diat_Pen_Raphfso_g6703 463 2e-144	Diat_D2_Thaoc_EJK70335 480 4e-142	Diat_D2_CAMPEP_0172296748 /_Cyclotella meneghiniana, Strain CCMP 338 / 451 1e-141	Diat_Pen_Ara_CAMPEP_0194071784 /_Grammatophora oceanica, Strain CCMP... 454 7e-139	Diat_D2_Thaoc_EJK68827 441 2e-137	Diatoms	D1	5	Yes
Phatr3_EG00202.p1	Diat_D1_CAMPEP_0172427550 /_Aulacoseira subarctica , Strain CCAP 100... 578 0.0	Diat_Pen_Raph_CAMPEP_0172472098 /_Amphiprora paludosa, Strain CCMP125 / 517 3e-177	Diat_Pen_Raphfso_g17984 488 3e-166	Diat_Pen_Raphfso_g1952 510 2e-162	Diat_D3_CAMPEP_0176480354 /_Chaetoceros sp., Strain GSL56 / 492 3e-157	Diat_D2_CAMPEP_0202180226 /_Thalassiosira oceanica, Strain CCMP1005 / 465 3e-156	Diat_D2_CAMPEP_0172296748 /_Cyclotella meneghiniana, Strain CCMP 338 / 452 5e-150	Diat_D2_CAMPEP_0181079988 /_Thalassiosira sp., Strain NH16 / 443 5e-148	Diat_D2_Thaoc_EJK70335 471 3e-147	Diat_D2_CAMPEP_0202234266 /_Thalassiosira oceanica, Strain CCMP1005 / 456 3e-146	Diatoms	D1	5	Yes
Phatr3_J37726.p1	Diat_D1_CAMPEP_0172427550 /_Aulacoseira subarctica , Strain CCAP 100... 632 0.0	Diat_Pen_Ara_CAMPEP_0194071784 /_Grammatophora oceanica, Strain CCMP... 634 0.0	Diat_Pen_Raphfso_g6703 570 0.0	Diat_Pen_Raphfso_g1952 557 8e-172	Diat_Pen_Raph_CAMPEP_0172472098 /_Amphiprora paludosa, Strain CCMP125 / 521 4e-171	Diat_D3_CAMPEP_0176480354 /_Chaetoceros sp., Strain GSL56 / 540 3e-167	Diat_D2_CAMPEP_0202180226 /_Thalassiosira oceanica, Strain CCMP1005 / 509 5e-166	Diat_Pen_Raphfso_g17984 494 5e-161	Diat_D2_CAMPEP_0172296748 /_Cyclotella meneghiniana, Strain CCMP 338 / 499 6e-161	Diat_D2_CAMPEP_0181079988 /_Thalassiosira sp., Strain NH16 / 495 1e-160	Diatoms	D1	5	Yes
Phatr3_EG00871.p1	Diat_D1_CAMPEP_0172427550 /_Aulacoseira subarctica , Strain CCAP 100... 655 0.0	Diat_Pen_Raphfso_g1952 571 0.0	Diat_Pen_Raph_CAMPEP_0172472098 /_Amphiprora paludosa, Strain CCMP125 / 528 1e-180	Diat_D2_CAMPEP_0202180226 /_Thalassiosira oceanica, Strain CCMP1005 / 525 8e-179	Diat_D3_CAMPEP_0176480354 /_Chaetoceros sp., Strain GSL56 / 550 3e-178	Diat_D2_CAMPEP_0172296748 /_Cyclotella meneghiniana, Strain CCMP 338 / 513 2e-173	Diat_D2_CAMPEP_0181079988 /_Thalassiosira sp., Strain NH16 / 508 1e-172	Diat_D2_CAMPEP_0202234266 /_Thalassiosira oceanica, Strain CCMP1005 / 523 6e-171	Diat_Pen_Raphfso_g17984 497 6e-169	Diat_Pen_Raphfso_g6703 502 4e-167	Diatoms	D1	5	Yes
Phatr3_EG01369.p1	Diat_D1_CAMPEP_0172427550 /_Aulacoseira subarctica , Strain CCAP 100... 657 0.0	Diat_Pen_Raphfso_g1952 566 0.0	Diat_D3_CAMPEP_0176480354 /_Chaetoceros sp., Strain GSL56 / 546 8e-177	Diat_Pen_Raph_CAMPEP_0172472098 /_Amphiprora paludosa, Strain CCMP125 / 518 1e-176	Diat_D2_CAMPEP_0202180226 /_Thalassiosira oceanica, Strain CCMP1005 / 517 8e-176	Diat_D2_CAMPEP_0172296748 /_Cyclotella meneghiniana, Strain CCMP 338 / 515 5e-174	Diat_D2_CAMPEP_0181079988 /_Thalassiosira sp., Strain NH16 / 507 5e-172	Diat_Pen_Raphfso_g17984 501 9e-171	Diat_D2_CAMPEP_0202234266 /_Thalassiosira oceanica, Strain CCMP1005 / 520 1e-169	Diat_D2_Thaoc_EJK70335 536 2e-169	Diatoms	D1	5	Yes
Phatr3_EG01443.p1	Diat_D1_CAMPEP_0172427550 /_Aulacoseira subarctica , Strain CCAP 100... 72.4 6e-15	Diat_D3_CAMPEP_0116077054 /_Leptocylindrus danicus var. apora, Strain B... 67.0 7e-14	Diat_D1_CAMPEP_0185804152 /_Minutocellus polymorphus, Strain RCC2270 / 67.0 8e-14	Diat_Pen_Raphfso_g10647 68.9 2e-13	Diat_Pen_Ara_CAMPEP_0194071784 /_Grammatophora oceanica, Strain CCMP... 68.9 2e-13	Diat_Pen_Raphfso_g6703 67.8 3e-13	Diat_D2_CAMPEP_0181079988 /_Thalassiosira sp., Strain NH16 / 66.6 7e-13	Diat_Pen_Raphfso_g5024 67.0 9e-13	Diat_D2_Thaoc_EJK68827 62.0 3e-11	Diat_D2_CAMPEP_0202234266 /_Thalassiosira oceanica, Strain CCMP1005 / 61.6 5e-11	Diatoms	D1	5	Yes
Phatr3_EG01611.p1	Diat_D1_CAMPEP_0172427920 /_Aulacoseira subarctica , Strain CCAP 100... 309 9e-101	Diat_D1_CAMPEP_0172436150 /_Aulacoseira subarctica , Strain CCAP 100... 303 1e-96	Diat_D1_CAMPEP_0172414068 /_Aulacoseira subarctica , Strain CCAP 100... 315 5e-96	Diat_D1_CAMPEP_0172424676 /_Aulacoseira subarctica , Strain CCAP 100... 315 4e-95	Diat_D1_CAMPEP_0172413878 /_Aulacoseira subarctica , Strain CCAP 100... 311 9e-94	Diat_D1_CAMPEP_0172415500 /_Aulacoseira subarctica , Strain CCAP 100... 301 2e-90	Diat_D1_CAMPEP_0172420650 /_Aulacoseira subarctica , Strain CCAP 100... 300 5e-90	Diat_D1_CAMPEP_0172415310 /_Aulacoseira subarctica , Strain CCAP 100... 299 6e-90	Diat_Pen_Raph_CAMPEP_0119572932 /_Stauroneis constricta, Strain CCMP... 292 4e-89	Diat_D1_CAMPEP_0172437868 /_Aulacoseira subarctica , Strain CCAP 100... 294 3e-88	Diatoms	D1	5	Yes
Phatr3_EG00542.p1	Diat_D1_CAMPEP_0172427920 /_Aulacoseira subarctica , Strain CCAP 100... 327 2e-108	Diat_D1_CAMPEP_0172413878 /_Aulacoseira subarctica , Strain CCAP 100... 329 1e-100	Diat_D1_CAMPEP_0172437084 /_Aulacoseira subarctica , Strain CCAP 100... 329 1e-100	Diat_D1_CAMPEP_0172436150 /_Aulacoseira subarctica , Strain CCAP 100... 310 2e-99	Diat_D1_CAMPEP_0172415500 /_Aulacoseira subarctica , Strain CCAP 100... 325 5e-99	Diat_D1_CAMPEP_0172415310 /_Aulacoseira subarctica , Strain CCAP 100... 322 8e-99	Diat_D1_CAMPEP_0172420650 /_Aulacoseira subarctica , Strain CCAP 100... 322 3e-98	Diat_D1_CAMPEP_0172414068 /_Aulacoseira subarctica , Strain CCAP 100... 320 4e-98	Diat_Pen_Raph_CAMPEP_0119572932 /_Stauroneis constricta, Strain CCMP... 311 2e-96	Diat_D1_CAMPEP_0172437868 /_Aulacoseira subarctica , Strain CCAP 100... 308 1e-93	Diatoms	D1	5	Yes
Phatr3_EG01158.p1	Diat_D1_CAMPEP_0172427920 /_Aulacoseira subarctica , Strain CCAP 100... 354 3e-118	Diat_D1_CAMPEP_0172413878 /_Aulacoseira subarctica , Strain CCAP 100... 359 9e-111	Diat_D1_CAMPEP_0172436150 /_Aulacoseira subarctica , Strain CCAP 100... 336 6e-109	Diat_D1_CAMPEP_0172414068 /_Aulacoseira subarctica , Strain CCAP 100... 352 6e-109	Diat_D1_CAMPEP_0172415500 /_Aulacoseira subarctica , Strain CCAP 100... 348 5e-107	Diat_D1_CAMPEP_0172420650 /_Aulacoseira subarctica , Strain CCAP 100... 347 1e-106	Diat_Pen_Raph_CAMPEP_0119572932 /_Stauroneis constricta, Strain CCMP... 339 1e-106	Diat_D1_CAMPEP_0172415310 /_Aulacoseira subarctica , Strain CCAP 100... 342 3e-105	Diat_D1_CAMPEP_0172424676 /_Aulacoseira subarctica , Strain CCAP 100... 343 6e-105	Diat_D1_CAMPEP_0172435796 /_Aulacoseira subarctica , Strain CCAP 100... 340 4e-104	Diatoms	D1	5	Yes
Phatr3_J50211.p1	Diat_D1_CAMPEP_0172427920 /_Aulacoseira subarctica , Strain CCAP 100... 356 1e-109	Diat_D1_CAMPEP_0172434158 /_Aulacoseira subarctica , Strain CCAP 100... 381 2e-108	Diat_D1_CAMPEP_0172413878 /_Aulacoseira subarctica , Strain CCAP 100... 380 3e-108	Diat_D1_CAMPEP_0172437084 /_Aulacoseira subarctica , Strain CCAP 100... 375 1e-106	Diat_D1_CAMPEP_0172415310 /_Aulacoseira subarctica , Strain CCAP 100... 370 2e-105	Diat_D1_CAMPEP_0172414068 /_Aulacoseira subarctica , Strain CCAP 100... 369 4e-105	Diat_D1_CAMPEP_0172415500 /_Aulacoseira subarctica , Strain CCAP 100... 369 2e-104	Diat_D1_CAMPEP_0172422228 /_Aulacoseira subarctica , Strain CCAP 100... 365 6e-104	Diat_D1_CAMPEP_0172435796 /_Aulacoseira subarctica , Strain CCAP 100... 366 1e-103	Diat_D1_CAMPEP_0172424676 /_Aulacoseira subarctica , Strain CCAP 100... 365 3e-103	Diatoms	D1	5	N/A
Phatr3_J49705.p1	Diat_D1_CAMPEP_0172427920 /_Aulacoseira subarctica , Strain CCAP 100... 357 8e-110	Diat_D1_CAMPEP_0172413878 /_Aulacoseira subarctica , Strain CCAP 100... 367 9e-104	Diat_D1_CAMPEP_0172436150 /_Aulacoseira subarctica , Strain CCAP 100... 343 8e-103	Diat_D1_CAMPEP_0172414068 /_Aulacoseira subarctica , Strain CCAP 100... 360 5e-102	Diat_D1_CAMPEP_0172415500 /_Aulacoseira subarctica , Strain CCAP 100... 356 5e-100	Diat_D1_CAMPEP_0172415310 /_Aulacoseira subarctica , Strain CCAP 100... 353 7e-100	Diat_Pen_Raph_CAMPEP_0119572932 /_Stauroneis constricta, Strain CCMP... 343 5e-99	Diat_D1_CAMPEP_0172420650 /_Aulacoseira subarctica , Strain CCAP 100... 350 2e-98	Diat_D1_CAMPEP_0172435796 /_Aulacoseira subarctica , Strain CCAP 100... 347 2e-97	Diat_D1_CAMPEP_0172424676 /_Aulacoseira subarctica , Strain CCAP 100... 346 8e-97	Diatoms	D1	5	Yes
Phatr3_J43557.p1	Diat_D1_CAMPEP_0172427994 /_Aulacoseira subarctica , Strain CCAP 100... 370 7e-122	Diat_Pen_Raph_CAMPEP_0198135324 /_Craspedostauros australis, Strain ... 350 2e-109	Diat_Pen_Ara_CAMPEP_0119023492 /_Synedropsis recta cf, Strain CCMP16... 334 6e-109	Diat_D3_CAMPEP_0116049530 /_Leptocylindrus danicus var. danicus, Strain... 273 9e-85	Stram_Bol_CAMPEP_0182489062 /_Bolidomonas pacifica, Strain RCC208 / 261 2e-81	Green_G1_CAMPEP_jgi_384247227_Coccomyxa_subellipsoidea_C-169 234 1e-69	Green_G1_CAMPEP_jgi_384247227_Coccomyxa_subellipsoidea_C-169 234 1e-69	Green_G3B_CAMPEP_0170142078 /"Dolichomastix tenuilepis, Strain ... 232 6e-67	Green_G2_CAMPEP_0206119604 /Unidentified sp, Strain CCMP2175 / 224 3e-64	Green_Strep_CAMPEP_jgi_Arabidopsis_AT5G63080.1_PACid:19666416 213 9e-62	Diatoms	D1	4	Yes
Phatr3_EG00167.p1	Diat_D1_CAMPEP_0172428902 /_Aulacoseira subarctica , Strain CCAP 100... 126 5e-32	Diat_D1_CAMPEP_0172415580 /_Aulacoseira subarctica , Strain CCAP 100... 117 6e-29	Diat_D1_CAMPEP_0172417966 /_Aulacoseira subarctica , Strain CCAP 100... 116 1e-28	Diat_D1_CAMPEP_0172434028 /_Aulacoseira subarctica , Strain CCAP 100... 113 2e-28	Diat_D1_CAMPEP_0172422788 /_Aulacoseira subarctica , Strain CCAP 100... 113 3e-27	Diat_D1_CAMPEP_0172417532 /_Aulacoseira subarctica , Strain CCAP 100... 110 4e-27	Diat_D1_CAMPEP_0172413900 /_Aulacoseira subarctica , Strain CCAP 100... 108 6e-26	Diat_D0_CAMPEP_0194304806 /_Corethron pennatum, Strain L29A3 / 103 1e-24	Diat_D1_CAMPEP_0172423012 /_Aulacoseira subarctica , Strain CCAP 100... 104 2e-24	Diat_D1_CAMPEP_0172434158 /_Aulacoseira subarctica , Strain CCAP 100... 99.8 1e-22	Diatoms	D1	5	Yes
Phatr3_J31874.p1	Diat_D1_CAMPEP_0172428902 /_Aulacoseira subarctica , Strain CCAP 100... 83.2 8e-17	Diat_D1_CAMPEP_0172437522 /_Aulacoseira subarctica , Strain CCAP 100... 82.8 1e-16	Diat_D1_CAMPEP_0172424146 /_Aulacoseira subarctica , Strain CCAP 100... 81.6 3e-16	Diat_D1_CAMPEP_0172415500 /_Aulacoseira subarctica , Strain CCAP 100... 81.6 3e-16	Diat_Pen_Raphfso_g403 80.9 4e-16	Diat_D1_CAMPEP_0172437084 /_Aulacoseira subarctica , Strain CCAP 100... 80.9 4e-16	Diat_D1_CAMPEP_0172435796 /_Aulacoseira subarctica , Strain CCAP 100... 80.5 7e-16	Diat_D1_CAMPEP_0172413878 /_Aulacoseira subarctica , Strain CCAP 100... 80.1 1e-15	Diat_D1_CAMPEP_0172415580 /_Aulacoseira subarctica , Strain CCAP 100... 79.7 1e-15	Diat_D1_CAMPEP_0172414068 /_Aulacoseira subarctica , Strain CCAP 100... 79.3 2e-15	Diatoms	D1	5	Yes
Phatr3_J46954.p1	Diat_D1_CAMPEP_0172428994 /_Aulacoseira subarctica , Strain CCAP 100... 116 1e-27	Diat_Pen_Raph_CAMPEP_0119573274 /_Stauroneis constricta, Strain CCMP... 85.9 4e-18	Diat_D2_CAMPEP_0202182002 /_Thalassiosira oceanica, Strain CCMP1005 / 75.9 1e-13	Diat_Pen_Ara_CAMPEP_0202489982 /_Staurosira complex sp., Strain CCMP... 72.0 9e-13	Diat_Dino_CAMPEP_0170201932 /_Durinskia baltica, Strain CSIRO CS-38 / 61.6 3e-09						Diatoms	D1	5	Yes
Phatr3_J35694.p1	Diat_D1_CAMPEP_0172432690 /_Aulacoseira subarctica , Strain CCAP 100... 131 8e-33	Diat_Pen_Raph_CAMPEP_0170719444 /_Amphora coffeaeformis, Strain CCMP... 104 3e-23	Diat_Dino_CAMPEP_0176157048 /_Kryptoperidinium foliaceum, Strain CCM... 99.8 4e-22	Diat_Pen_Ara_CAMPEP_0119030758 /_Synedropsis recta cf, Strain CCMP16... 93.6 2e-20	Diat_D3_CAMPEP_0198300674 /_Attheya septentrionalis, Strain CCMP2084 / 60.8 1e-09						Diatoms	D1	5	Yes
Phatr3_J39390.p1	Diat_D1_CAMPEP_0172433996 /_Aulacoseira subarctica , Strain CCAP 100... 513 2e-159	Diat_D1_CAMPEP_0172414700 /_Aulacoseira subarctica , Strain CCAP 100... 491 2e-154	Diat_Pen_Raphfso_g6365 493 2e-152	Diat_Pen_Ara_CAMPEP_0202441620 /_Licmophora paradoxa, Strain CCMP2313 / 449 7e-136	Diat_D2_Thaoc_EJK76133 439 3e-135	Diat_Dino_CAMPEP_0170320782 /_Durinskia baltica, Strain CSIRO CS-38 / 406 5e-121	Diat_Dino_CAMPEP_0170286652 /_Durinskia baltica, Strain CSIRO CS-38 / 406 5e-121	Diat_Pen_Ara_CAMPEP_0202473886 /_Licmophora paradoxa, Strain CCMP2313 / 342 3e-98	Diat_D3_CAMPEP_0195484192 /_Chaetoceros neogracile, Strain CCMP1317 / 302 2e-86	Diat_D3_CAMPEP_0195468880 /_Chaetoceros neogracile, Strain CCMP1317 / 265 8e-74	Diatoms	D1	5	Yes
Phatr3_J38903.p1	Diat_D1_CAMPEP_0172434028 /_Aulacoseira subarctica , Strain CCAP 100... 124 4e-30	Diat_D1_CAMPEP_0172417532 /_Aulacoseira subarctica , Strain CCAP 100... 122 6e-29	Diat_D1_CAMPEP_0172415580 /_Aulacoseira subarctica , Strain CCAP 100... 119 2e-27	Diat_D1_CAMPEP_0172413900 /_Aulacoseira subarctica , Strain CCAP 100... 119 2e-27	Diat_D1_CAMPEP_0172428902 /_Aulacoseira subarctica , Strain CCAP 100... 113 1e-25	Diat_D1_CAMPEP_0172434158 /_Aulacoseira subarctica , Strain CCAP 100... 104 1e-22	Diat_D1_CAMPEP_0172436062 /_Aulacoseira subarctica , Strain CCAP 100... 100 1e-21	Diat_D1_CAMPEP_0172422788 /_Aulacoseira subarctica , Strain CCAP 100... 98.6 7e-21	Diat_D1_CAMPEP_0172422202 /_Aulacoseira subarctica , Strain CCAP 100... 97.8 2e-20	Diat_D1_CAMPEP_0172421598 /_Aulacoseira subarctica , Strain CCAP 100... 96.7 3e-20	Diatoms	D1	5	N/A
Phatr3_EG00508.p1	Diat_D1_CAMPEP_0172434028 /_Aulacoseira subarctica , Strain CCAP 100... 71.2 4e-14	Diat_D1_CAMPEP_0172417532 /_Aulacoseira subarctica , Strain CCAP 100... 69.7 1e-13	Diat_D1_CAMPEP_0172428902 /_Aulacoseira subarctica , Strain CCAP 100... 67.8 9e-13	Diat_D1_CAMPEP_0172415580 /_Aulacoseira subarctica , Strain CCAP 100... 63.9 2e-11	Diat_D1_CAMPEP_0172417966 /_Aulacoseira subarctica , Strain CCAP 100... 62.0 9e-11	Diat_D1_CAMPEP_0172422788 /_Aulacoseira subarctica , Strain CCAP 100... 60.5 3e-10	Diat_D1_CAMPEP_0172422202 /_Aulacoseira subarctica , Strain CCAP 100... 60.1 4e-10	Diat_D1_CAMPEP_0172421598 /_Aulacoseira subarctica , Strain CCAP 100... 59.7 5e-10	Diat_D1_CAMPEP_0172413900 /_Aulacoseira subarctica , Strain CCAP 100... 58.9 1e-09	Diat_Pen_Raphfso_g17232 58.2 2e-09	Diatoms	D1	5	Yes
Phatr3_J35488.p1	Diat_D1_CAMPEP_0172434158 /_Aulacoseira subarctica , Strain CCAP 100... 129 7e-31	Diat_D1_CAMPEP_0172422228 /_Aulacoseira subarctica , Strain CCAP 100... 127 1e-30	Diat_D1_CAMPEP_0172415580 /_Aulacoseira subarctica , Strain CCAP 100... 120 4e-28	Diat_D1_CAMPEP_0172421598 /_Aulacoseira subarctica , Strain CCAP 100... 120 5e-28	Diat_D1_CAMPEP_0172428902 /_Aulacoseira subarctica , Strain CCAP 100... 119 7e-28	Diat_D1_CAMPEP_0172420650 /_Aulacoseira subarctica , Strain CCAP 100... 117 3e-27	Diat_D1_CAMPEP_0172413900 /_Aulacoseira subarctica , Strain CCAP 100... 113 9e-26	Diat_D1_CAMPEP_0172414068 /_Aulacoseira subarctica , Strain CCAP 100... 110 5e-25	Diat_D1_CAMPEP_0172422202 /_Aulacoseira subarctica , Strain CCAP 100... 109 1e-24	Diat_D1_CAMPEP_0172436062 /_Aulacoseira subarctica , Strain CCAP 100... 108 3e-24	Diatoms	D1	5	N/A
Phatr3_EG00863.p1	Diat_D1_CAMPEP_0172434158 /_Aulacoseira subarctica , Strain CCAP 100... 149 4e-40	Diat_D1_CAMPEP_0172422228 /_Aulacoseira subarctica , Strain CCAP 100... 146 3e-39	Diat_D1_CAMPEP_0172422788 /_Aulacoseira subarctica , Strain CCAP 100... 142 6e-38	Diat_D1_CAMPEP_0172423012 /_Aulacoseira subarctica , Strain CCAP 100... 138 2e-36	Diat_D1_CAMPEP_0172428902 /_Aulacoseira subarctica , Strain CCAP 100... 136 6e-36	Diat_D1_CAMPEP_0172420650 /_Aulacoseira subarctica , Strain CCAP 100... 136 8e-36	Diat_D3_CAMPEP_0196800782 /_Leptocylindrus danicus, Strain CCMP1856 / 126 1e-35	Diat_Pen_Ara_CAMPEP_0178937686 /_Thalassionema frauenfeldii, Strain ... 130 9e-34	Diat_D3_CAMPEP_0196801012 /_Leptocylindrus danicus, Strain CCMP1856 / 128 9e-34	Diat_Pen_Ara_CAMPEP_0178927410 /_Thalassionema frauenfeldii, Strain ... 130 1e-33	Diatoms	D1	5	Yes
Phatr3_EG01435.p1	Diat_D1_CAMPEP_0172434158 /_Aulacoseira subarctica , Strain CCAP 100... 167 1e-43	Diat_D1_CAMPEP_0172422788 /_Aulacoseira subarctica , Strain CCAP 100... 164 1e-42	Diat_D1_CAMPEP_0172422228 /_Aulacoseira subarctica , Strain CCAP 100... 155 1e-39	Diat_D1_CAMPEP_0172417966 /_Aulacoseira subarctica , Strain CCAP 100... 150 2e-38	Diat_D1_CAMPEP_0172415580 /_Aulacoseira subarctica , Strain CCAP 100... 151 3e-38	Diat_D1_CAMPEP_0172421598 /_Aulacoseira subarctica , Strain CCAP 100... 147 5e-37	Diat_D1_CAMPEP_0172423012 /_Aulacoseira subarctica , Strain CCAP 100... 147 8e-37	Diat_Pen_Raphfso_g1490 146 9e-37	Diat_D1_CAMPEP_0172413900 /_Aulacoseira subarctica , Strain CCAP 100... 144 8e-36	Diat_D1_CAMPEP_0172420650 /_Aulacoseira subarctica , Strain CCAP 100... 139 3e-34	Diatoms	D1	5	Yes
Phatr3_EG00830.p1	Diat_D1_CAMPEP_0172434158 /_Aulacoseira subarctica , Strain CCAP 100... 172 2e-48	Diat_D1_CAMPEP_0172422228 /_Aulacoseira subarctica , Strain CCAP 100... 170 1e-47	Diat_D1_CAMPEP_0172422788 /_Aulacoseira subarctica , Strain CCAP 100... 164 8e-46	Diat_D1_CAMPEP_0172423012 /_Aulacoseira subarctica , Strain CCAP 100... 160 2e-44	Diat_D1_CAMPEP_0172420650 /_Aulacoseira subarctica , Strain CCAP 100... 159 6e-44	Diat_D1_CAMPEP_0172428902 /_Aulacoseira subarctica , Strain CCAP 100... 155 1e-42	Diat_Pen_Ara_CAMPEP_0178937686 /_Thalassionema frauenfeldii, Strain ... 148 4e-40	Diat_Pen_Ara_CAMPEP_0178898822 /_Thalassionema frauenfeldii, Strain ... 148 4e-40	Diat_Pen_Ara_CAMPEP_0178927410 /_Thalassionema frauenfeldii, Strain ... 148 5e-40	Diat_D3_CAMPEP_0196801012 /_Leptocylindrus danicus, Strain CCMP1856 / 144 1e-39	Diatoms	D1	5	Yes
Phatr3_EG01002.p1	Diat_D1_CAMPEP_0172434158 /_Aulacoseira subarctica , Strain CCAP 100... 172 2e-48	Diat_D1_CAMPEP_0172422228 /_Aulacoseira subarctica , Strain CCAP 100... 170 1e-47	Diat_D1_CAMPEP_0172422788 /_Aulacoseira subarctica , Strain CCAP 100... 164 8e-46	Diat_D1_CAMPEP_0172423012 /_Aulacoseira subarctica , Strain CCAP 100... 160 2e-44	Diat_D1_CAMPEP_0172420650 /_Aulacoseira subarctica , Strain CCAP 100... 159 6e-44	Diat_D1_CAMPEP_0172428902 /_Aulacoseira subarctica , Strain CCAP 100... 155 1e-42	Diat_Pen_Ara_CAMPEP_0178937686 /_Thalassionema frauenfeldii, Strain ... 148 4e-40	Diat_Pen_Ara_CAMPEP_0178898822 /_Thalassionema frauenfeldii, Strain ... 148 4e-40	Diat_Pen_Ara_CAMPEP_0178927410 /_Thalassionema frauenfeldii, Strain ... 148 5e-40	Diat_D3_CAMPEP_0196801012 /_Leptocylindrus danicus, Strain CCMP1856 / 144 1e-39	Diatoms	D1	5	Yes
Phatr3_EG01031.p1	Diat_D1_CAMPEP_0172434158 /_Aulacoseira subarctica , Strain CCAP 100... 172 7e-45	Diat_D1_CAMPEP_0172422228 /_Aulacoseira subarctica , Strain CCAP 100... 169 3e-44	Diat_D1_CAMPEP_0172422788 /_Aulacoseira subarctica , Strain CCAP 100... 162 1e-41	Diat_D1_CAMPEP_0172417966 /_Aulacoseira subarctica , Strain CCAP 100... 159 9e-41	Diat_D1_CAMPEP_0172413900 /_Aulacoseira subarctica , Strain CCAP 100... 158 2e-40	Diat_D1_CAMPEP_0172415580 /_Aulacoseira subarctica , Strain CCAP 100... 157 8e-40	Diat_D1_CAMPEP_0172424146 /_Aulacoseira subarctica , Strain CCAP 100... 145 6e-36	Diat_D3_CAMPEP_0176504568 /_Chaetoceros sp., Strain GSL56 / 144 2e-35	Diat_D3_CAMPEP_0176478616 /_Chaetoceros sp., Strain GSL56 / 144 2e-35	Diat_D1_CAMPEP_0172428902 /_Aulacoseira subarctica , Strain CCAP 100... 142 4e-35	Diatoms	D1	5	Yes
Phatr3_EG02510.p1	Diat_D1_CAMPEP_0172434158 /_Aulacoseira subarctica , Strain CCAP 100... 234 2e-64	Diat_Pen_Raphfso_g17232 229 2e-63	Diat_D1_CAMPEP_0172413900 /_Aulacoseira subarctica , Strain CCAP 100... 220 7e-60	Diat_D1_CAMPEP_0172422228 /_Aulacoseira subarctica , Strain CCAP 100... 218 5e-59	Diat_Pen_Ara_CAMPEP_0202476394 /_Licmophora paradoxa, Strain CCMP2313 / 214 2e-58	Diat_D1_CAMPEP_0172423012 /_Aulacoseira subarctica , Strain CCAP 100... 211 2e-56	Diat_D1_CAMPEP_0172421598 /_Aulacoseira subarctica , Strain CCAP 100... 207 2e-55	Diat_D1_CAMPEP_0172422788 /_Aulacoseira subarctica , Strain CCAP 100... 206 6e-55	Diat_Pen_Raphfso_g1490 202 1e-54	Diat_D1_CAMPEP_0172415580 /_Aulacoseira subarctica , Strain CCAP 100... 202 1e-53	Diatoms	D1	5	Yes
Phatr3_EG01551.p1	Diat_D1_CAMPEP_0172434158 /_Aulacoseira subarctica , Strain CCAP 100... 342 6e-98	Diat_D3_CAMPEP_0176478616 /_Chaetoceros sp., Strain GSL56 / 318 4e-90	Diat_D1_CAMPEP_0172415580 /_Aulacoseira subarctica , Strain CCAP 100... 308 2e-86	Diat_D2_D2_Thalassiosirales_tr_B1PJ29_B1PJ29_THAPS_Thalassiosira 295 8e-83	Diat_D1_CAMPEP_0172421598 /_Aulacoseira subarctica , Strain CCAP 100... 293 9e-82	Diat_D1_CAMPEP_0172422202 /_Aulacoseira subarctica , Strain CCAP 100... 291 1e-80	Diat_D1_CAMPEP_0172434362 /_Aulacoseira subarctica , Strain CCAP 100... 286 4e-79	Diat_D3_CAMPEP_0176504568 /_Chaetoceros sp., Strain GSL56 / 285 9e-79	Diat_D1_CAMPEP_0172436062 /_Aulacoseira subarctica , Strain CCAP 100... 278 7e-77	Diat_Pen_Raphfso_g1490 266 8e-74	Diatoms	D1	5	Yes
Phatr3_EG00055.p1	Diat_D1_CAMPEP_0172434158 /_Aulacoseira subarctica , Strain CCAP 100... 436 2e-137	Diat_D1_CAMPEP_0172422788 /_Aulacoseira subarctica , Strain CCAP 100... 432 3e-136	Diat_D3_CAMPEP_0176482498 /_Chaetoceros sp., Strain GSL56 / 417 4e-136	Diat_D1_CAMPEP_0172422228 /_Aulacoseira subarctica , Strain CCAP 100... 429 4e-136	Diat_D1_CAMPEP_0172417060 /_Aulacoseira subarctica , Strain CCAP 100... 402 2e-135	Diat_D3_CAMPEP_0176504568 /_Chaetoceros sp., Strain GSL56 / 417 4e-131	Diat_D3_CAMPEP_0176478616 /_Chaetoceros sp., Strain GSL56 / 417 7e-131	Diat_Pen_Ara_CAMPEP_0202441996 /_Licmophora paradoxa, Strain CCMP2313 / 366 1e-120	Diat_Pen_Ara_CAMPEP_0195329188 /_Asterionellopsis glacialis, Strain ... 379 1e-120	Diat_Pen_Ara_CAMPEP_0178927410 /_Thalassionema frauenfeldii, Strain ... 386 3e-120	Diatoms	D1	5	Yes
Phatr3_EG02654.p1	Diat_D1_CAMPEP_0172434158 /_Aulacoseira subarctica , Strain CCAP 100... 498 9e-157	Diat_D1_CAMPEP_0172421598 /_Aulacoseira subarctica , Strain CCAP 100... 459 3e-143	Diat_D3_CAMPEP_0116028386 /_Leptocylindrus danicus var. danicus, Strain... 422 2e-133	Diat_D3_CAMPEP_0196824864 /_Leptocylindrus danicus, Strain CCMP1856 / 426 8e-131	Diat_D1_CAMPEP_0172436062 /_Aulacoseira subarctica , Strain CCAP 100... 419 2e-129	Diat_D3_CAMPEP_0176478212 /_Chaetoceros sp., Strain GSL56 / 417 2e-128	Diat_D3_CAMPEP_0176493170 /_Chaetoceros sp., Strain GSL56 / 399 2e-125	Diat_D3_CAMPEP_0196803506 /_Leptocylindrus danicus, Strain CCMP1856 / 349 2e-106	Diat_D3_CAMPEP_0196826446 /_Leptocylindrus danicus, Strain CCMP1856 / 348 4e-104	Diat_D1_CAMPEP_0172423012 /_Aulacoseira subarctica , Strain CCAP 100... 346 7e-103	Diatoms	D1	5	Yes
Phatr3_J31815.p1	Diat_D1_CAMPEP_0172434158 /_Aulacoseira subarctica , Strain CCAP 100... 553 5e-164	Diat_D1_CAMPEP_0172415500 /_Aulacoseira subarctica , Strain CCAP 100... 550 1e-162	Diat_D1_CAMPEP_0172437084 /_Aulacoseira subarctica , Strain CCAP 100... 533 3e-157	Diat_D1_CAMPEP_0172424676 /_Aulacoseira subarctica , Strain CCAP 100... 530 4e-156	Diat_D1_CAMPEP_0172422788 /_Aulacoseira subarctica , Strain CCAP 100... 494 2e-143	Diat_D1_CAMPEP_0172421598 /_Aulacoseira subarctica , Strain CCAP 100... 486 2e-141	Diat_D1_CAMPEP_0172413878 /_Aulacoseira subarctica , Strain CCAP 100... 483 5e-140	Diat_D1_CAMPEP_0172428902 /_Aulacoseira subarctica , Strain CCAP 100... 475 2e-139	Diat_D1_CAMPEP_0172415310 /_Aulacoseira subarctica , Strain CCAP 100... 474 4e-138	Diat_D1_CAMPEP_0172435796 /_Aulacoseira subarctica , Strain CCAP 100... 475 2e-137	Diatoms	D1	5	N/A
Phatr3_J44695.p1	Diat_D1_CAMPEP_0172434228 /_Aulacoseira subarctica , Strain CCAP 100... 478 1e-148	Diat_D1_CAMPEP_0172413874 /_Aulacoseira subarctica , Strain CCAP 100... 468 3e-146	Diat_D3_CAMPEP_0203636414 /_Chaetoceros affinis, Strain CCMP159 / 467 8e-145	Diat_Pen_Ara_CAMPEP_0195280790 /_Asterionellopsis glacialis, Strain ... 464 9e-144	Diat_D3_CAMPEP_0204749388 /_Ditylum brightwellii, Strain GSO104 / 453 2e-138	Diat_D3_CAMPEP_0204754918 /_Ditylum brightwellii, Strain GSO104 / 441 1e-135	Diat_D3_CAMPEP_0195340730 /_Chaetoceros neogracile, Strain CCMP1317 / 429 1e-135	Diat_D2_CAMPEP_0195520420 /_Stephanopyxis turris, Strain CCMP 815 / 426 2e-134	Diat_Pen_Raph_CAMPEP_0198133116 /_Craspedostauros australis, Strain ... 441 1e-132	Amorphea_Exc_CAMPEP_0113734778 /"Eutreptiella gymnastica" / 441 1e-132	Diatoms	D1	5	Yes
Phatr3_draftJ1291.p1	Diat_D1_CAMPEP_0172434362 /_Aulacoseira subarctica , Strain CCAP 100... 122 9e-29	Diat_D1_CAMPEP_0172422202 /_Aulacoseira subarctica , Strain CCAP 100... 98.6 6e-21	Diat_D1_CAMPEP_0172436062 /_Aulacoseira subarctica , Strain CCAP 100... 86.7 4e-17	Diat_D1_CAMPEP_0172423012 /_Aulacoseira subarctica , Strain CCAP 100... 56.2 3e-07	Diat_D1_CAMPEP_0172415580 /_Aulacoseira subarctica , Strain CCAP 100... 52.8 4e-06	Diat_Pen_Raph_CAMPEP_0201252228 /_Pseudo-nitzschia fraudulenta, Stra... 52.0 4e-06	Diat_Pen_Raph_CAMPEP_0201277686 /_Pseudo-nitzschia fraudulenta, Stra... 51.6 5e-06				Diatoms	D1	5	Yes
Phatr3_J41388.p1	Diat_D1_CAMPEP_0172434362 /_Aulacoseira subarctica , Strain CCAP 100... 479 1e-143	Diat_D1_CAMPEP_0172422202 /_Aulacoseira subarctica , Strain CCAP 100... 424 2e-123	Diat_D1_CAMPEP_0172436062 /_Aulacoseira subarctica , Strain CCAP 100... 375 4e-108	Diat_D1_CAMPEP_0172415580 /_Aulacoseira subarctica , Strain CCAP 100... 272 1e-73	Diat_D1_CAMPEP_0172434158 /_Aulacoseira subarctica , Strain CCAP 100... 261 5e-70	Diat_D1_CAMPEP_0172423012 /_Aulacoseira subarctica , Strain CCAP 100... 260 8e-70	Diat_D1_CAMPEP_0172413900 /_Aulacoseira subarctica , Strain CCAP 100... 254 2e-68	Diat_D1_CAMPEP_0172416322 /_Aulacoseira subarctica , Strain CCAP 100... 254 5e-68	Diat_D1_CAMPEP_0172421598 /_Aulacoseira subarctica , Strain CCAP 100... 253 8e-68	Diat_D1_CAMPEP_0172422788 /_Aulacoseira subarctica , Strain CCAP 100... 249 1e-66	Diatoms	D1	5	N/A
Phatr3_J35237.p1	Diat_D1_CAMPEP_0172434362 /_Aulacoseira subarctica , Strain CCAP 100... 821 0.0	Diat_D1_CAMPEP_0172436062 /_Aulacoseira subarctica , Strain CCAP 100... 790 0.0	Diat_D1_CAMPEP_0172422202 /_Aulacoseira subarctica , Strain CCAP 100... 791 0.0	Diat_D1_CAMPEP_0172416322 /_Aulacoseira subarctica , Strain CCAP 100... 692 0.0	Diat_D1_CAMPEP_0172423012 /_Aulacoseira subarctica , Strain CCAP 100... 692 0.0	Diat_D1_CAMPEP_0172421598 /_Aulacoseira subarctica , Strain CCAP 100... 687 0.0	Diat_D1_CAMPEP_0172428902 /_Aulacoseira subarctica , Strain CCAP 100... 626 0.0	Diat_D1_CAMPEP_0172434158 /_Aulacoseira subarctica , Strain CCAP 100... 637 0.0	Diat_D1_CAMPEP_0172420650 /_Aulacoseira subarctica , Strain CCAP 100... 622 0.0	Diat_D1_CAMPEP_0172422788 /_Aulacoseira subarctica , Strain CCAP 100... 571 1e-170	Diatoms	D1	5	N/A
Phatr3_J41582.p1	Diat_D1_CAMPEP_0172434362 /_Aulacoseira subarctica , Strain CCAP 100... 1101 0.0	Diat_D1_CAMPEP_0172436062 /_Aulacoseira subarctica , Strain CCAP 100... 1090 0.0	Diat_D1_CAMPEP_0172422202 /_Aulacoseira subarctica , Strain CCAP 100... 1008 0.0	Diat_D1_CAMPEP_0172416322 /_Aulacoseira subarctica , Strain CCAP 100... 983 0.0	Diat_D1_CAMPEP_0172423012 /_Aulacoseira subarctica , Strain CCAP 100... 917 0.0	Diat_D1_CAMPEP_0172434158 /_Aulacoseira subarctica , Strain CCAP 100... 879 0.0	Diat_D1_CAMPEP_0172420650 /_Aulacoseira subarctica , Strain CCAP 100... 849 0.0	Diat_D1_CAMPEP_0172421598 /_Aulacoseira subarctica , Strain CCAP 100... 833 0.0	Diat_D1_CAMPEP_0172422228 /_Aulacoseira subarctica , Strain CCAP 100... 822 0.0	Diat_D1_CAMPEP_0172428902 /_Aulacoseira subarctica , Strain CCAP 100... 778 0.0	Diatoms	D1	5	N/A
Phatr3_draftJ1202.p1	Diat_D1_CAMPEP_0172434362 /_Aulacoseira subarctica , Strain CCAP 100... 1332 0.0	Diat_D1_CAMPEP_0172416322 /_Aulacoseira subarctica , Strain CCAP 100... 1313 0.0	Diat_D1_CAMPEP_0172422202 /_Aulacoseira subarctica , Strain CCAP 100... 1265 0.0	Diat_D1_CAMPEP_0172423012 /_Aulacoseira subarctica , Strain CCAP 100... 1225 0.0	Diat_D1_CAMPEP_0172420650 /_Aulacoseira subarctica , Strain CCAP 100... 1194 0.0	Diat_D1_CAMPEP_0172434158 /_Aulacoseira subarctica , Strain CCAP 100... 1193 0.0	Diat_D1_CAMPEP_0172422228 /_Aulacoseira subarctica , Strain CCAP 100... 1154 0.0	Diat_D1_CAMPEP_0172421598 /_Aulacoseira subarctica , Strain CCAP 100... 1141 0.0	Diat_D1_CAMPEP_0172422788 /_Aulacoseira subarctica , Strain CCAP 100... 1137 0.0	Diat_D1_CAMPEP_0172415580 /_Aulacoseira subarctica , Strain CCAP 100... 1065 0.0	Diatoms	D1	5	N/A
Phatr3_draftJ1210.p1	Diat_D1_CAMPEP_0172434362 /_Aulacoseira subarctica , Strain CCAP 100... 1337 0.0	Diat_D1_CAMPEP_0172416322 /_Aulacoseira subarctica , Strain CCAP 100... 1315 0.0	Diat_D1_CAMPEP_0172422202 /_Aulacoseira subarctica , Strain CCAP 100... 1268 0.0	Diat_D1_CAMPEP_0172423012 /_Aulacoseira subarctica , Strain CCAP 100... 1223 0.0	Diat_D1_CAMPEP_0172434158 /_Aulacoseira subarctica , Strain CCAP 100... 1197 0.0	Diat_D1_CAMPEP_0172420650 /_Aulacoseira subarctica , Strain CCAP 100... 1194 0.0	Diat_D1_CAMPEP_0172422228 /_Aulacoseira subarctica , Strain CCAP 100... 1156 0.0	Diat_D1_CAMPEP_0172421598 /_Aulacoseira subarctica , Strain CCAP 100... 1144 0.0	Diat_D1_CAMPEP_0172422788 /_Aulacoseira subarctica , Strain CCAP 100... 1141 0.0	Diat_D1_CAMPEP_0172415580 /_Aulacoseira subarctica , Strain CCAP 100... 1068 0.0	Diatoms	D1	5	N/A
Phatr3_draftJ1298.p1	Diat_D1_CAMPEP_0172434362 /_Aulacoseira subarctica , Strain CCAP 100... 1470 0.0	Diat_D1_CAMPEP_0172422202 /_Aulacoseira subarctica , Strain CCAP 100... 1366 0.0	Diat_D1_CAMPEP_0172416322 /_Aulacoseira subarctica , Strain CCAP 100... 1347 0.0	Diat_D1_CAMPEP_0172423012 /_Aulacoseira subarctica , Strain CCAP 100... 1250 0.0	Diat_D1_CAMPEP_0172434158 /_Aulacoseira subarctica , Strain CCAP 100... 1207 0.0	Diat_D1_CAMPEP_0172420650 /_Aulacoseira subarctica , Strain CCAP 100... 1179 0.0	Diat_D1_CAMPEP_0172421598 /_Aulacoseira subarctica , Strain CCAP 100... 1163 0.0	Diat_D1_CAMPEP_0172436062 /_Aulacoseira subarctica , Strain CCAP 100... 1157 0.0	Diat_D1_CAMPEP_0172422228 /_Aulacoseira subarctica , Strain CCAP 100... 1142 0.0	Diat_D1_CAMPEP_0172422788 /_Aulacoseira subarctica , Strain CCAP 100... 1108 0.0	Diatoms	D1	5	N/A
Phatr3_J31400.p1	Diat_D1_CAMPEP_0172434362 /_Aulacoseira subarctica , Strain CCAP 100... 1498 0.0	Diat_D1_CAMPEP_0172422202 /_Aulacoseira subarctica , Strain CCAP 100... 1412 0.0	Diat_D1_CAMPEP_0172416322 /_Aulacoseira subarctica , Strain CCAP 100... 1391 0.0	Diat_D1_CAMPEP_0172423012 /_Aulacoseira subarctica , Strain CCAP 100... 1319 0.0	Diat_D1_CAMPEP_0172434158 /_Aulacoseira subarctica , Strain CCAP 100... 1266 0.0	Diat_D1_CAMPEP_0172420650 /_Aulacoseira subarctica , Strain CCAP 100... 1264 0.0	Diat_D1_CAMPEP_0172421598 /_Aulacoseira subarctica , Strain CCAP 100... 1235 0.0	Diat_D1_CAMPEP_0172422788 /_Aulacoseira subarctica , Strain CCAP 100... 1209 0.0	Diat_D1_CAMPEP_0172436062 /_Aulacoseira subarctica , Strain CCAP 100... 1201 0.0	Diat_D1_CAMPEP_0172422228 /_Aulacoseira subarctica , Strain CCAP 100... 1180 0.0	Diatoms	D1	5	N/A
Phatr3_J9199.p1	Diat_D1_CAMPEP_0172434612 /_Aulacoseira subarctica , Strain CCAP 100... 295 5e-102	Diat_Pen_Raph_CAMPEP_0168745648 /_Amphiprora sp., Strain CCMP467 / 294 3e-101	Diat_Pen_Raphfso_g6613 293 5e-101	Diat_D3_CAMPEP_0195467922 /_Chaetoceros neogracile, Strain CCMP1317 / 290 8e-100	Diat_Dino_CAMPEP_0168076198 /_Glenodinium foliaceum, Strain CCAP 111... 286 2e-98	Diat_Pen_Ara_CAMPEP_0197157546 /_Asterionellopsis glacialis, Strain ... 286 2e-98	Diat_D2_CAMPEP_0183750426 /_Thalassiosira miniscula, Strain CCMP1093 / 283 7e-97	Diat_D0_CAMPEP_0113297248 /_Corethron hystrix, Strain 308 / 269 2e-91	Stram_PESC_CAMPEP_0114455462 /_Paraphysomonas imperforata, Strain PA2 / 265 6e-90	Stram_Oom_CAMPEP_jgi_Pythium_iwiyamae_maker-piw_contig_312-snap-g... 265 7e-90	Diatoms	D1	5	Yes
Phatr3_J35519.p1	Diat_D1_CAMPEP_0172435180 /_Aulacoseira subarctica , Strain CCAP 100... 233 8e-74	Diat_D2_CAMPEP_0195520286 /_Stephanopyxis turris, Strain CCMP 815 / 225 4e-71	Diat_Pen_Raph_CAMPEP_0198116296 /_Craspedostauros australis, Strain ... 229 2e-70	Diat_D3_CAMPEP_0198287634 /_Attheya septentrionalis, Strain CCMP2084 / 207 3e-64	Diat_Pen_Ara_CAMPEP_0194037356 /_Grammatophora oceanica, Strain CCMP... 196 8e-60	Diat_D3_CAMPEP_0113560992 /_Odontella / 179 6e-53	Diat_D3_CAMPEP_0197454068 /_Triceratium dubium, Strain CCMP147 / 175 9e-52	Stram_Oom_Oomycetes_tr_W4GZG3_W4GZG3_9STRA_Aphanomyces 170 7e-50	Stram_PESC_CAMPEP_0185033146 /_Paraphysomonas bandaiensis, Strain Car... 167 2e-49	Stram_Oom_CAMPEP_jgi_Phytophthora capsici_Phyca11_551229_estExt2_... 164 6e-48	Diatoms	D1	5	Yes
Phatr3_J37064.p1	Diat_D1_CAMPEP_0172436062 /_Aulacoseira subarctica , Strain CCAP 100... 65.5 3e-11	Diat_D1_CAMPEP_0172415580 /_Aulacoseira subarctica , Strain CCAP 100... 65.5 3e-11	Diat_D1_CAMPEP_0172413900 /_Aulacoseira subarctica , Strain CCAP 100... 65.5 3e-11	Diat_D1_CAMPEP_0172434362 /_Aulacoseira subarctica , Strain CCAP 100... 58.2 6e-09	Diat_D1_CAMPEP_0172428902 /_Aulacoseira subarctica , Strain CCAP 100... 57.8 9e-09	Diat_D1_CAMPEP_0172417966 /_Aulacoseira subarctica , Strain CCAP 100... 55.1 6e-08	Diat_D1_CAMPEP_0172434158 /_Aulacoseira subarctica , Strain CCAP 100... 53.1 3e-07	Diat_D1_CAMPEP_0172422788 /_Aulacoseira subarctica , Strain CCAP 100... 51.2 1e-06	Diat_D1_CAMPEP_0172434028 /_Aulacoseira subarctica , Strain CCAP 100... 50.1 2e-06		Diatoms	D1	5	No
Phatr3_J39363.p1	Diat_D1_CAMPEP_0172436062 /_Aulacoseira subarctica , Strain CCAP 100... 97.8 2e-21	Diat_D1_CAMPEP_0172434362 /_Aulacoseira subarctica , Strain CCAP 100... 97.1 4e-21	Diat_D1_CAMPEP_0172422202 /_Aulacoseira subarctica , Strain CCAP 100... 90.1 9e-19	Diat_D1_CAMPEP_0172413900 /_Aulacoseira subarctica , Strain CCAP 100... 81.6 4e-16	Diat_D1_CAMPEP_0172428902 /_Aulacoseira subarctica , Strain CCAP 100... 81.6 4e-16	Diat_D1_CAMPEP_0172415580 /_Aulacoseira subarctica , Strain CCAP 100... 81.6 5e-16	Diat_D1_CAMPEP_0172416322 /_Aulacoseira subarctica , Strain CCAP 100... 79.0 3e-15	Diat_D1_CAMPEP_0172434158 /_Aulacoseira subarctica , Strain CCAP 100... 77.4 1e-14	Diat_D1_CAMPEP_0172417532 /_Aulacoseira subarctica , Strain CCAP 100... 76.3 1e-14	Diat_D1_CAMPEP_0172417966 /_Aulacoseira subarctica , Strain CCAP 100... 74.3 9e-14	Diatoms	D1	5	N/A
Phatr3_EG01967.p1	Diat_D1_CAMPEP_0172437084 /_Aulacoseira subarctica , Strain CCAP 100... 134 1e-30	Diat_D1_CAMPEP_0172424146 /_Aulacoseira subarctica , Strain CCAP 100... 123 3e-27	Diat_D1_CAMPEP_0172435796 /_Aulacoseira subarctica , Strain CCAP 100... 122 3e-27	Diat_D1_CAMPEP_0172415500 /_Aulacoseira subarctica , Strain CCAP 100... 121 8e-27	Diat_D1_CAMPEP_0172413878 /_Aulacoseira subarctica , Strain CCAP 100... 119 4e-26	Diat_D1_CAMPEP_0172422202 /_Aulacoseira subarctica , Strain CCAP 100... 118 1e-25	Diat_D1_CAMPEP_0172424676 /_Aulacoseira subarctica , Strain CCAP 100... 112 5e-24	Diat_D1_CAMPEP_0172437522 /_Aulacoseira subarctica , Strain CCAP 100... 112 6e-24	Diat_D2_Thaoc_EJK68581 111 1e-23	Diat_D1_CAMPEP_0172428902 /_Aulacoseira subarctica , Strain CCAP 100... 108 9e-23	Diatoms	D1	5	Yes
Phatr3_J38709.p1	Diat_D1_CAMPEP_0172437084 /_Aulacoseira subarctica , Strain CCAP 100... 679 0.0	Diat_D1_CAMPEP_0172415310 /_Aulacoseira subarctica , Strain CCAP 100... 671 0.0	Diat_D1_CAMPEP_0172413878 /_Aulacoseira subarctica , Strain CCAP 100... 676 0.0	Diat_D1_CAMPEP_0172415500 /_Aulacoseira subarctica , Strain CCAP 100... 673 0.0	Diat_D1_CAMPEP_0172435796 /_Aulacoseira subarctica , Strain CCAP 100... 647 0.0	Diat_D1_CAMPEP_0172414068 /_Aulacoseira subarctica , Strain CCAP 100... 639 0.0	Diat_D1_CAMPEP_0172424676 /_Aulacoseira subarctica , Strain CCAP 100... 640 0.0	Diat_D1_CAMPEP_0172434158 /_Aulacoseira subarctica , Strain CCAP 100... 639 0.0	Diat_D1_CAMPEP_0172420650 /_Aulacoseira subarctica , Strain CCAP 100... 637 0.0	Diat_D1_CAMPEP_0172422228 /_Aulacoseira subarctica , Strain CCAP 100... 632 0.0	Diatoms	D1	5	N/A
Phatr3_EG01436.p1	Diat_D1_CAMPEP_0172438162 /_Aulacoseira subarctica , Strain CCAP 100... 53.9 5e-08	Diat_Pen_Raph_CAMPEP_0113501994 /_Nitzschia sp. / 52.4 1e-07	Diat_D2_CAMPEP_0206794394 /_Thalassiosira oceanica, Strain CCMP1005 / 51.2 2e-07	Diat_D3_CAMPEP_0116050836 /_Leptocylindrus danicus var. apora, Strain B... 52.0 2e-07	Diat_Pen_Raph_CAMPEP_0178747482 /_Nitzschia punctata, Strain CCMP561 / 51.2 3e-07	Diat_D3_CAMPEP_0203701004 /_Chaetoceros affinis, Strain CCMP159 / 50.8 4e-07	Diat_D3_CAMPEP_0203666810 /_Chaetoceros affinis, Strain CCMP159 / 50.8 4e-07	Diat_D2_CAMPEP_0203541300 /_Thalassiosira weissflogii, Strain CCMP10... 48.1 4e-06	Diat_D0_CAMPEP_0194345948 /_Corethron pennatum, Strain L29A3 / 47.4 4e-06	Diat_D1_CAMPEP_0178710660 /_Extubocellulus spinifer, Strain CCMP396 / 47.0 7e-06	Diatoms	D1	5	Yes
Phatr3_J44902.p1	Diat_D1_CAMPEP_0172482878 /_Coscinodiscus wailesii, Strain CCMP2513 / 628 0.0	Diat_Pen_Ara_CAMPEP_0197150196 /_Asterionellopsis glacialis, Strain ... 622 0.0	Diat_Pen_Raph_CAMPEP_0113476954 /_Nitzschia sp. / 616 0.0	Diat_D3_CAMPEP_0185729286 /_Helicotheca tamensis, Strain CCMP826 / 611 0.0	Diat_D2_CAMPEP_0201671978 /_Thalassiosira gravida, Strain GMp14c1 / 582 0.0	Diat_Dino_CAMPEP_0176020416 /_Kryptoperidinium foliaceum, Strain CCM... 577 0.0	CCTH_H3_CAMPEP_0170034560 /NCGR_PEP_ID_MMETSP1138-20121227_12743_1 /... 572 0.0	CCTH_C3_CAMPEP_0181307732 /_Rhodomonas abbreviata, Strain Caron Lab ... 536 0.0	CCTH_C1_CAMPEP_0206252940 /_Chroomonas mesostigmatica_cf, Strain CCM... 533 0.0	Red_Porph_CAMPEP_0185845084 /"Erythrolobus madagascarensis, Str... 494 5e-173	Diatoms	D1	5	Yes
Phatr3_J54589.p1	Diat_D1_CAMPEP_0172485088 /_Coscinodiscus wailesii, Strain CCMP2513 / 103 1e-27	Diat_D3_CAMPEP_0185723260 /_Helicotheca tamensis, Strain CCMP826 / 94.7 2e-24	Diat_D2_Thaoc_EJK73266 90.1 8e-22	Diat_Pen_Raph_CAMPEP_0119546138 /_Stauroneis constricta, Strain CCMP... 86.7 2e-21	Diat_Dino_CAMPEP_0176072038 /_Kryptoperidinium foliaceum, Strain CCM... 83.2 5e-20	SAR_CD_CAMPEP_0196912018 /"Symbiodinium sp., Strain D1a" /NCGR_SAMP... 80.5 4e-19	Stram_Bol_CAMPEP_0182452866 /_Bolidomonas pacifica, Strain RCC208 / 75.5 6e-17	SAR_BD_CAMPEP_0115638108 /"Scrippsiella trochoidea, Strain CCMP3099" / 73.9 2e-16	Diat_D0_CAMPEP_0194322556 /_Corethron pennatum, Strain L29A3 / 73.6 3e-16	Stram_Oom_Oomycetes_tr_M4BXI3_M4BXI3_HYAAE_Hyaloperonospora 73.9 5e-16	Diatoms	D1	5	Yes
Phatr3_EG00253.p1	Diat_D1_CAMPEP_0172488066 /_Coscinodiscus wailesii, Strain CCMP2513 / 63.2 5e-10	Diat_D1_CAMPEP_0172513170 /_Coscinodiscus wailesii, Strain CCMP2513 / 58.5 6e-08									Diatoms	D1	2	No
Phatr3_EG00359.p1	Diat_D1_CAMPEP_0172488884 /_Coscinodiscus wailesii, Strain CCMP2513 / 247 2e-79	Diat_D3_CAMPEP_0183302732 /_Odontella Sinensis, Strain Grunow 1884 / 245 2e-79	Diat_Pen_Ara_CAMPEP_0178916534 /_Thalassionema frauenfeldii, Strain ... 245 9e-79	Diat_Pen_Raph_CAMPEP_0196064676 /_Fragilariopsis kerguelensis, Strai... 234 2e-74	Diat_D2_CAMPEP_0183772688 /_Thalassiosira miniscula, Strain CCMP1093 / 233 4e-74	Stram_Raph_CAMPEP_0117861028 /_Chattonella subsalsa, Strain CCMP2191 / 215 9e-68	Stram_Dict_CAMPEP_0172629188 /_Pseudopedinella elastica, Strain CCMP7... 202 2e-63	Stram_Bol_CAMPEP_0197564602 /_Bolidomonas sp., Strain RCC2347 / 189 4e-58	Stram_Pel_CAMPEP_0169020150 /_Aureococcus anophagefferens, Strain CCM... 165 5e-49	CCTH_H3_CAMPEP_0183352496 /NCGR_PEP_ID_MMETSP0164_2-20130417_29477_1... 129 1e-34	Diatoms	D1	5	Yes
Phatr3_J46930.p1	Diat_D1_CAMPEP_0172490930 /_Coscinodiscus wailesii, Strain CCMP2513 / 180 4e-52	Diat_Pen_Raph_CAMPEP_0170702092 /_Amphora coffeaeformis, Strain CCMP... 179 1e-51	CCTH_H2_CAMPEP_0174735114 /_Chrysochromulina brevifilum, Strain CTE ... 81.3 4e-16	Diat_D2_CAMPEP_0184834130 /_Thalassiosira rotula, Strain CCMP3096 / 79.3 6e-16	CCTH_H1_CAMPEP_0180048952 /_non described non described, Strain CCMP... 76.3 5e-15	Stram_Oom_Oomycetes_tr_W3A9N0_W3A9N0_PHYPR_Phytophthora 72.4 3e-13	CCTH_H2_Chryso_922857414 70.9 2e-12	SAR_Chl_CAMPEP_jgi_Bigelowiella_52400_estExt_Genewise1Plus.C_70247 68.9 6e-12	Stram_Dict_CAMPEP_0185775862 /_Dictyocha speculum, Strain CCMP1381 / 68.2 1e-11	SAR_BD_CAMPEP_0177220278 /"Scrippsiella hangoei-like, Strain SHHI-4... 67.8 3e-11	Diatoms	D1	2	Yes
Phatr3_J50155.p1	Diat_D1_CAMPEP_0172491642 /_Coscinodiscus wailesii, Strain CCMP2513 / 496 3e-168	Diat_Pen_Raphfso_g5014 489 4e-166	Diat_Pen_Raphfso_g19696 486 5e-165	Diat_Pen_Ara_CAMPEP_0197158380 /_Asterionellopsis glacialis, Strain ... 483 2e-159	Diat_Pen_Raphfso_g13893 441 7e-149	Diat_D2_CAMPEP_0195519176 /_Stephanopyxis turris, Strain CCMP 815 / 468 3e-148	Diat_D3_CAMPEP_0203711842 /_Chaetoceros affinis, Strain CCMP159 / 437 1e-142	Diat_Pen_Raphfso_g16496 418 9e-141	Diat_D0_CAMPEP_0113304024 /_Corethron hystrix, Strain 308 / 380 3e-119	Diat_Pen_Raphfso_g19705 351 5e-114	Diatoms	D1	5	Yes
Phatr3_J50531.p1	Diat_D1_CAMPEP_0172492608 /_Coscinodiscus wailesii, Strain CCMP2513 / 184 3e-52	Diat_Pen_Ara_CAMPEP_0202487688 /_Staurosira complex sp., Strain CCMP... 169 3e-47	Diat_Dino_CAMPEP_0167835516 /_Glenodinium foliaceum, Strain CCAP 111... 158 1e-42	Diat_Pen_Raph_CAMPEP_0113510850 /_Nitzschia sp. / 145 3e-37	Diat_Pen_Raph_CAMPEP_0198120414 /_Craspedostauros australis, Strain ... 138 2e-35	Stram_PESC_CAMPEP_0197372178 /_Pinguiococcus pyrenoidosus, Strain CCM... 127 1e-31	Diat_D3_CAMPEP_0194109886 /_Chaetoceros debilis, Strain MM31A-1 / 91.3 3e-19	CCTH_H2_CAMPEP_0205851238 /_Prymnesium parvum, Strain Texoma1 / 78.2 8e-16	Stram_Raph_CAMPEP_0117861258 /_Chattonella subsalsa, Strain CCMP2191 / 78.2 1e-14	Stram_Raph_CAMPEP_0117831726 /_Chattonella subsalsa, Strain CCMP2191 / 77.0 2e-14	Diatoms	D1	5	Yes
Phatr3_J34460.p1	Diat_D1_CAMPEP_0172496176 /_Coscinodiscus wailesii, Strain CCMP2513 / 82.4 2e-17	Diat_D3_CAMPEP_0181003184 /_Ditylum brightwellii, Strain Pop2 (SS10) / 71.6 9e-14	Diat_D2_CAMPEP_0203115376 /_Thalassiosira weissflogii, Strain CCMP10... 57.8 6e-09	Diat_Pen_Raphfso_g16508 53.9 2e-07	Diat_Pen_Ara_CAMPEP_0202496908 /_Staurosira complex sp., Strain CCMP... 52.4 3e-07						Diatoms	D1	5	Yes
Phatr3_J35301.p1	Diat_D1_CAMPEP_0172498622 /_Coscinodiscus wailesii, Strain CCMP2513 / 125 1e-35	Diat_Pen_Raph_CAMPEP_0170723500 /_Amphora coffeaeformis, Strain CCMP... 121 8e-35	Stram_Raph_CAMPEP_0113940564 /_Fibrocapsa japonica / 123 1e-34	Diat_D3_CAMPEP_0183307680 /_Odontella Sinensis, Strain Grunow 1884 / 117 1e-32	Diat_Pen_Ara_CAMPEP_0202507056 /_Staurosira complex sp., Strain CCMP... 113 8e-31	Diat_D2_CAMPEP_0201993610 /_Thalassiosira antarctica, Strain CCMP982 / 112 1e-30	Diat_D0_CAMPEP_0194307494 /_Corethron pennatum, Strain L29A3 / 102 3e-26	Stram_Pel_CAMPEP_0168978008 /_Aureococcus anophagefferens, Strain CCM... 89.4 8e-22	CCTH_H1_CAMPEP_0205977988 /_Pavlova lutheri, Strain RCC1537 / 88.2 2e-21	Stram_Bol_CAMPEP_0118653324 /_Bolidomonas pacifica, Strain CCMP 1866 / 84.0 4e-20	Diatoms	D1	2	Yes
Phatr3_J49168.p1	Diat_D1_CAMPEP_0172500392 /_Coscinodiscus wailesii, Strain CCMP2513 / 799 0.0	Diat_Pen_Raphfso_g19530 783 0.0	Diat_Pen_Raphfso_g13969 776 0.0	Diat_D3_CAMPEP_0180916472 /_Ditylum brightwellii, Strain Pop1 (SS4) / 765 0.0	Diat_D2_CAMPEP_0172273400 /_Cyclotella meneghiniana, Strain CCMP 338 / 765 0.0	CCTH_C3_CAMPEP_0172108372 /_Rhodomonas salina, Strain CCMP1319 / 739 0.0	CCTH_H3_CAMPEP_0181942892 /NCGR_PEP_ID_MMETSP1152-20121109_10056_1 /... 727 0.0	Diat_Pen_Ara_CAMPEP_0197151418 /_Asterionellopsis glacialis, Strain ... 705 0.0	Green_G3A_CAMPEP_0114298662 /"Pyramimonas parkeae, Strain CCMP7... 675 0.0	Green_G4_CAMPEP_0198710562 /"Pycnococcus provasolii, Strain RCC... 640 0.0	Diatoms	D1	5	Yes
Phatr3_J42529.p1	Diat_D1_CAMPEP_0172501424 /_Coscinodiscus wailesii, Strain CCMP2513 / 209 4e-67	Diat_Pen_Ara_CAMPEP_0197149046 /_Asterionellopsis glacialis, Strain ... 207 2e-66	Diat_Pen_Ara_CAMPEP_0195324622 /_Asterionellopsis glacialis, Strain ... 207 2e-66	Diat_Pen_Raph_CAMPEP_0170716016 /_Amphora coffeaeformis, Strain CCMP... 199 9e-63	Diat_D3_CAMPEP_0197464272 /_Triceratium dubium, Strain CCMP147 / 193 1e-60	Diat_D2_CAMPEP_0195530348 /_Stephanopyxis turris, Strain CCMP 815 / 179 4e-55	CCTH_C3_CAMPEP_0172138370 /_Rhodomonas salina, Strain CCMP1319 / 167 3e-51	SAR_CD_CAMPEP_0196911528 /"Symbiodinium sp., Strain D1a" /NCGR_SAMP... 165 1e-49	Diat_Dino_CAMPEP_0167992502 /_Glenodinium foliaceum, Strain CCAP 111... 161 4e-48	Diat_D0_CAMPEP_0113323638 /_Corethron hystrix, Strain 308 / 156 3e-46	Diatoms	D1	5	Yes
Phatr3_J18008.p1	Diat_D1_CAMPEP_0172502620 /_Coscinodiscus wailesii, Strain CCMP2513 / 1028 0.0	Diat_D3_CAMPEP_0113535034 /_Odontella / 1023 0.0	Diat_Pen_Ara_CAMPEP_0194249662 /_Thalassionema nitzschioides, Strain... 1019 0.0	Diat_D2_CAMPEP_0184912202 /_Skeletonema marinoi, Strain skelA / 1001 0.0	Diat_Pen_Raph_CAMPEP_0172398040 /_Pseudo-nitzschia pungens, Strain c... 975 0.0	Diat_Dino_CAMPEP_0167914852 /_Glenodinium foliaceum, Strain CCAP 111... 964 0.0	Diat_Pen_Raphfso_g15605 910 0.0	Diat_Pen_Raphfso_g15067 901 0.0	Diat_D0_CAMPEP_0194274112 /_Corethron pennatum, Strain L29A3 / 702 0.0	Stram_PX_CAMPEP_1kp_Sh15853/Sargassum_henslowanium 580 0.0	Diatoms	D1	5	Yes
Phatr3_J36186.p1	Diat_D1_CAMPEP_0172502980 /_Coscinodiscus wailesii, Strain CCMP2513 / 192 1e-56	Diat_D3_CAMPEP_0198298456 /_Attheya septentrionalis, Strain CCMP2084 / 160 4e-44	Diat_Pen_Raph_CAMPEP_0119560782 /_Stauroneis constricta, Strain CCMP... 159 1e-43	Stram_Raph_CAMPEP_0117743080 /_Chattonella subsalsa, Strain CCMP2191 / 84.3 7e-18	Stram_PESC_CAMPEP_0197376654 /_Pinguiococcus pyrenoidosus, Strain CCM... 77.8 2e-15	Diat_Pen_Raph_CAMPEP_0198116296 /_Craspedostauros australis, Strain ... 79.3 3e-15	Amorphea_Am_CAMPEP_jgi_Dictytostelium__152320_GID1.0043009 74.3 3e-14	Diat_Pen_Raphfso_g16713 73.6 6e-14	Stram_Lab_CAMPEP_0171577898 /"Aurantiochytrium limacinum, Strain ... 74.3 7e-14	Green_Strep_tr_D5A822_D5A822_PICSI Putative uncharacterized pro... 72.8 1e-13	Diatoms	D1	3	Yes
Phatr3_J12411.p1	Diat_D1_CAMPEP_0172503884 /_Coscinodiscus wailesii, Strain CCMP2513 / 233 5e-76	Diat_D3_CAMPEP_0185727184 /_Helicotheca tamensis, Strain CCMP826 / 233 6e-76	Diat_Pen_Raph_CAMPEP_0172441000 /_Amphiprora paludosa, Strain CCMP125 / 231 5e-75	Diat_D2_CAMPEP_0183679308 /_Skeletonema menzelii, Strain CCMP793 / 224 3e-72	Diat_Pen_Ara_CAMPEP_0119014716 /_Synedropsis recta cf, Strain CCMP16... 223 3e-72	Diat_Dino_CAMPEP_0167882262 /_Glenodinium foliaceum, Strain CCAP 111... 219 2e-70	Diat_Pen_Raphfso_g3747 214 1e-68	Diat_D0_CAMPEP_0113302250 /_Corethron hystrix, Strain 308 / 203 5e-64	Stram_Bol_CAMPEP_0182482184 /_Bolidomonas pacifica, Strain RCC208 / 195 6e-61	Stram_Dict_CAMPEP_0185766424 /_Dictyocha speculum, Strain CCMP1381 / 156 5e-46	Diatoms	D1	5	Yes
Phatr3_draftJ1366.p1	Diat_D1_CAMPEP_0172505934 /_Coscinodiscus wailesii, Strain CCMP2513 / 133 7e-38	Diat_D3_CAMPEP_0183303860 /_Odontella Sinensis, Strain Grunow 1884 / 128 3e-35	Diat_Pen_Ara_CAMPEP_0194048208 /_Grammatophora oceanica, Strain CCMP... 122 1e-32	Diat_Dino_CAMPEP_0170204070 /_Durinskia baltica, Strain CSIRO CS-38 / 119 6e-32	Diat_Pen_Raph_CAMPEP_0178868742 /_Nitzschia punctata, Strain CCMP561 / 116 2e-31	Diat_D2_CAMPEP_0172285592 /_Cyclotella meneghiniana, Strain CCMP 338 / 116 2e-31	Diat_Pen_Raphfso_g16196 110 1e-28	Stram_Dict_CAMPEP_0185749366 /_Dictyocha speculum, Strain CCMP1381 / 107 3e-27	Amorphea_Exc_CAMPEP_0113745244 /"Eutreptiella gymnastica" / 95.5 3e-23	CCTH_H1_CAMPEP_0185550188 /_Pavlova sp., Strain CCMP459 / 93.2 6e-22	Diatoms	D1	5	Yes
Phatr3_J15134.p1	Diat_D1_CAMPEP_0172509524 /_Coscinodiscus wailesii, Strain CCMP2513 / 230 2e-73	Diat_Pen_Raphfso_g13134 205 1e-62	Diat_Pen_Raphfso_g2213 202 8e-62	Diat_Pen_Ara_CAMPEP_0118713458 /_Striatella unipunctata, Strain CCMP... 199 4e-61	Diat_D2_jgi_Thaps3_38510_e_gw1.20.92.1 197 1e-60	Stram_PESC_CAMPEP_0119048702 /_Ochromonas sp, Strain CCMP1899 / 190 5e-58	Diat_D2_CAMPEP_0183723330 /_Thalassiosira miniscula, Strain CCMP1093 / 188 7e-57	Diat_Pen_Ara_CAMPEP_0194031286 /_Grammatophora oceanica, Strain CCMP... 185 1e-55	CCTH_H3_CAMPEP_0169931198 /NCGR_PEP_ID_MMETSP1136-20121227_10276_1 /... 181 2e-54	SAR_CD_CAMPEP_0116233366 /"Alexandrium tamarense, Strain CCMP1771" / 181 8e-54	Diatoms	D1	5	Yes
Phatr3_draftJ1618.p1	Diat_D1_CAMPEP_0172510004 /_Coscinodiscus wailesii, Strain CCMP2513 / 126 1e-32	Diat_D1_CAMPEP_0181032846 /_Minutocellus polymorphus, Strain NH13 / 115 4e-28	Diat_D2_CAMPEP_0183714802 /_Thalassiosira miniscula, Strain CCMP1093 / 105 1e-24	Diat_Pen_Raph_CAMPEP_0168724460 /_Amphiprora sp., Strain CCMP467 / 100 1e-22	Diat_D3_CAMPEP_0198294194 /_Attheya septentrionalis, Strain CCMP2084 / 98.2 6e-22	Diat_D2_CAMPEP_0184762156 /_Thalassiosira rotula, Strain CCMP3096 / 97.4 1e-21	Diat_D2_CAMPEP_0184799584 /_Thalassiosira rotula, Strain CCMP3096 / 95.9 2e-21	Diat_Pen_Raph_CAMPEP_0198123306 /_Craspedostauros australis, Strain ... 94.0 1e-20	Diat_D0_CAMPEP_0113310962 /_Corethron hystrix, Strain 308 / 90.5 4e-20	CCTH_C1_CAMPEP_0180214644 /_non described non described, Strain CCMP... 77.8 1e-14	Diatoms	D1	5	Yes
Phatr3_J43818.p1	Diat_D1_CAMPEP_0172510004 /_Coscinodiscus wailesii, Strain CCMP2513 / 129 1e-33	Diat_D1_CAMPEP_0181032846 /_Minutocellus polymorphus, Strain NH13 / 131 2e-33	Diat_Pen_Raph_CAMPEP_0198123306 /_Craspedostauros australis, Strain ... 115 4e-28	Diat_Pen_Raph_CAMPEP_0168724460 /_Amphiprora sp., Strain CCMP467 / 103 1e-23	Diat_D3_CAMPEP_0198294194 /_Attheya septentrionalis, Strain CCMP2084 / 102 1e-23	Diat_D0_CAMPEP_0113310962 /_Corethron hystrix, Strain 308 / 96.7 3e-22	Diat_D2_CAMPEP_0183714802 /_Thalassiosira miniscula, Strain CCMP1093 / 89.7 3e-19	Diat_D2_CAMPEP_0184762156 /_Thalassiosira rotula, Strain CCMP3096 / 87.8 2e-18	Diat_D2_CAMPEP_0184799584 /_Thalassiosira rotula, Strain CCMP3096 / 85.9 4e-18	CCTH_C1_jgi_Guillardia_108448_au.34_g9550 72.8 7e-14	Diatoms	D1	5	Yes
Phatr3_J49082.p1	Diat_D1_CAMPEP_0172510004 /_Coscinodiscus wailesii, Strain CCMP2513 / 134 9e-36	Diat_D1_CAMPEP_0181032846 /_Minutocellus polymorphus, Strain NH13 / 119 3e-29	Diat_Pen_Raph_CAMPEP_0168724460 /_Amphiprora sp., Strain CCMP467 / 109 7e-26	Diat_D0_CAMPEP_0113310962 /_Corethron hystrix, Strain 308 / 97.1 2e-22	Diat_D3_CAMPEP_0198294194 /_Attheya septentrionalis, Strain CCMP2084 / 96.3 3e-21	Diat_Pen_Raph_CAMPEP_0198123306 /_Craspedostauros australis, Strain ... 95.1 3e-21	Diat_D2_CAMPEP_0184762156 /_Thalassiosira rotula, Strain CCMP3096 / 92.0 6e-20	Diat_D2_CAMPEP_0183714802 /_Thalassiosira miniscula, Strain CCMP1093 / 90.5 1e-19	Diat_D2_CAMPEP_0184799584 /_Thalassiosira rotula, Strain CCMP3096 / 89.7 2e-19	CCTH_C1_CAMPEP_0180161452 /_non described non described, Strain CCMP... 68.2 2e-11	Diatoms	D1	5	Yes
Phatr3_J34853.p1	Diat_D1_CAMPEP_0172516926 /_Coscinodiscus wailesii, Strain CCMP2513 / 424 4e-147	Diat_Pen_Raph_CAMPEP_0198143904 /_Entomoneis sp., Strain CCMP2396 / 412 2e-142	Diat_Pen_Raphfso_g1543 407 2e-140	Diat_Pen_Raphfso_g14384 407 2e-140	Diat_D2_CAMPEP_0183715296 /_Thalassiosira miniscula, Strain CCMP1093 / 406 3e-140	Diat_Dino_CAMPEP_0167848186 /_Glenodinium foliaceum, Strain CCAP 111... 402 1e-138	Diat_Pen_Ara_CAMPEP_0119007474 /_Synedropsis recta cf, Strain CCMP16... 400 4e-138	Stram_PESC_CAMPEP_0119040892 /_Ochromonas sp, Strain CCMP1899 / 397 8e-137	Diat_D3_CAMPEP_0185739718 /_Helicotheca tamensis, Strain CCMP826 / 397 1e-136	SAR_Rhiz_CAMPEP_0201570630 /"Rosalina sp." / 397 2e-136	Diatoms	D1	5	Yes
Phatr3_J49984.p1	Diat_D1_CAMPEP_0172518472 /_Coscinodiscus wailesii, Strain CCMP2513 / 55.1 2e-06										Diatoms	D1	1	No
Phatr3_J6698.p1	Diat_D1_CAMPEP_0178469678 /_Extubocellulus spinifer, Strain CCMP396 / 372 2e-118	Diat_D2_CAMPEP_0184763538 /_Thalassiosira rotula, Strain CCMP3096 / 360 3e-111	Diat_D3_CAMPEP_0185634266 /_Ditylum brightwellii, Strain GSO105 / 358 2e-110	Diat_Pen_Ara_CAMPEP_0202491594 /_Staurosira complex sp., Strain CCMP... 340 2e-105	Diat_Pen_Raphfso_g1598 275 2e-82	Diat_D0_CAMPEP_0113327236 /_Corethron hystrix, Strain 308 / 249 9e-70	Stram_Bol_CAMPEP_0182514096 /_Bolidomonas sp., Strain RCC1657 / 228 3e-66	Stram_Oom_Oomycetes_tr_A0A080ZR27_A0A080ZR27_PHYPR_Phytophthora 216 1e-59	Stram_Oom_CAMPEP_jgi_Phytophthora_sojae_Physo3_479110_e_gw1.2.126... 199 2e-55	Diat_Pen_Raphfso_g11801 202 4e-55	Diatoms	D1	5	Yes
Phatr3_EG00138.p1	Diat_D1_CAMPEP_0178471518 /_Extubocellulus spinifer, Strain CCMP396 / 158 8e-44	Diat_Pen_Ara_CAMPEP_0195309472 /_Asterionellopsis glacialis, Strain ... 152 1e-41	Diat_Pen_Raphfso_g18869 140 1e-37	Diat_D3_CAMPEP_0196809106 /_Leptocylindrus danicus, Strain CCMP1856 / 137 3e-36	Diat_Pen_Raphfso_g15704 135 7e-36	Diat_D2_CAMPEP_0195543840 /_Stephanopyxis turris, Strain CCMP 815 / 117 1e-30	SAR_CD_CAMPEP_0117508484 /"" / 77.0 2e-14	Amorphea_Exc_CAMPEP_0177629156 /"Stygamoeba regulata, Strain BSH-0... 50.8 2e-06			Diatoms	D1	5	Yes
Phatr3_J38018.p1	Diat_D1_CAMPEP_0178474040 /_Extubocellulus spinifer, Strain CCMP396 / 109 1e-25	Diat_D3_CAMPEP_0195450880 /_Chaetoceros neogracile, Strain CCMP1317 / 102 3e-23	Diat_Pen_Raphfso_g1371 98.6 4e-22	Diat_Pen_Ara_CAMPEP_0194216674 /_Thalassionema nitzschioides, Strain... 85.1 2e-17	Diat_D2_CAMPEP_0172346260 /_Thalassiosira sp., Strain FW / 71.6 2e-12	Diat_Pen_Raphfso_g13291 68.9 2e-12	Stram_Bol_CAMPEP_0182467612 /_Bolidomonas pacifica, Strain RCC208 / 60.1 8e-09				Diatoms	D1	5	Yes
Phatr3_J18473.p1	Diat_D1_CAMPEP_0178474268 /_Extubocellulus spinifer, Strain CCMP396 / 825 0.0	Diat_Pen_Ara_CAMPEP_0202474462 /_Licmophora paradoxa, Strain CCMP2313 / 813 0.0	Diat_D3_CAMPEP_0198302944 /_Attheya septentrionalis, Strain CCMP2084 / 807 0.0	Diat_Pen_Raphfso_g7601 804 0.0	Diat_D2_CAMPEP_0201631564 /_Thalassiosira gravida, Strain GMp14c1 / 778 0.0	Diat_Dino_CAMPEP_0176182090 /_Kryptoperidinium foliaceum, Strain CCM... 716 0.0	Diat_D0_CAMPEP_0194305162 /_Corethron pennatum, Strain L29A3 / 705 0.0	SAR_Rhiz_CAMPEP_0175090870 /"Unknown cercozoan, Strain D1" / 635 0.0	Stram_Dict_CAMPEP_0182557124 /_Florenciella sp., Strain RCC1587 / 632 0.0	Stram_Bol_CAMPEP_0118652966 /_Bolidomonas pacifica, Strain CCMP 1866 / 592 0.0	Diatoms	D1	5	Yes
Phatr3_EG01535.p1	Diat_D1_CAMPEP_0178478784 /_Extubocellulus spinifer, Strain CCMP396 / 105 5e-27	Diat_Pen_Ara_CAMPEP_0202482844 /_Staurosira complex sp., Strain CCMP... 104 1e-26	Diat_Pen_Raph_CAMPEP_0201126222 /_Pseudo-nitzschia fraudulenta, Stra... 98.2 4e-25	Diat_D3_CAMPEP_0198295452 /_Attheya septentrionalis, Strain CCMP2084 / 98.6 2e-24	Diat_D2_CAMPEP_0181076572 /_Thalassiosira sp., Strain NH16 / 93.6 2e-22	Red_Rhod__27978CAMPEP_1kp_Rhodella 88.2 4e-21	SAR_Chl_CAMPEP_0167769616 /"Gymnochlora sp., Strain CCMP2014" / 82.0 2e-18	SAR_CD_CAMPEP_0172857186 /"Ceratium fusus, Strain PA161109" / 79.0 3e-17	SAR_BD_CAMPEP_0170628722 /"Togula jolla, Strain CCCM 725" / 76.6 2e-16	CCTH_C1_CAMPEP_0113791762 /_Guillardia theta CCMP2712 / 73.2 2e-15	Diatoms	D1	5	Yes
Phatr3_J49124.p1	Diat_D1_CAMPEP_0178480312 /_Extubocellulus spinifer, Strain CCMP396 / 259 1e-79	Diat_Pen_Ara_CAMPEP_0119023350 /_Synedropsis recta cf, Strain CCMP16... 234 3e-71	Diat_Pen_Raph_CAMPEP_0116080412 /_Pseudo-nitzschia delicatissima, St... 233 8e-70	Diat_Pen_Raphfso_g11148 212 4e-62	Diat_Pen_Raphfso_g17610 203 8e-59	CCTH_H3_CAMPEP_0170017982 /NCGR_PEP_ID_MMETSP1138-20121227_3417_1 /T... 187 7e-53	Diat_D2_CAMPEP_0115932226 /_Skeletonema marinoi, Strain SM1012Hels-07 / 181 3e-49	Diat_D3_CAMPEP_0113527922 /_Odontella / 175 4e-48	Diat_Pen_Raphfso_g16982 174 5e-48	CCTH_H1_CAMPEP_0172956206 /_Phaeocystis antarctica, Strain Caron Lab... 121 3e-28	Diatoms	D1	5	Yes
Phatr3_EG02062.p1	Diat_D1_CAMPEP_0178481314 /_Extubocellulus spinifer, Strain CCMP396 / 70.5 2e-12	Diat_Pen_Raph_CAMPEP_0178771156 /_Nitzschia punctata, Strain CCMP561 / 61.2 9e-09	Diat_D1_CAMPEP_0194444468 /_Proboscia alata, Strain PI-D3 / 59.7 3e-08	Diat_Pen_Raph_CAMPEP_0178735080 /_Nitzschia punctata, Strain CCMP561 / 58.5 6e-08	Diat_D1_CAMPEP_0171310636 /_Proboscia inermis, Strain CCAP1064/1 / 55.5 6e-07	Diat_D1_CAMPEP_0194374364 /_Proboscia alata, Strain PI-D3 / 55.1 6e-07	Diat_D1_CAMPEP_0194398892 /_Proboscia alata, Strain PI-D3 / 53.1 3e-06	Diat_D3_CAMPEP_0119442652 /_Chaetoceros cf. neogracile, Strain RCC1993 / 53.1 3e-06	Prok_Cobi_tr_A0A0J7I1Z5_A0A0J7I1Z5_9FLAO Uncharacterized protei... 51.6 9e-06		Diatoms	D1	5	Yes
Phatr3_J38475.p1	Diat_D1_CAMPEP_0178481522 /_Extubocellulus spinifer, Strain CCMP396 / 133 3e-36	Diat_D2_CAMPEP_0181095524 /_Thalassiosira sp., Strain NH16 / 134 4e-36	Diat_D0_CAMPEP_0113298786 /_Corethron hystrix, Strain 308 / 116 6e-31	Diat_Pen_Raph_CAMPEP_0172449208 /_Amphiprora paludosa, Strain CCMP125 / 118 1e-30	Diat_Pen_Ara_CAMPEP_0194203906 /_Thalassionema nitzschioides, Strain... 107 1e-27	Diat_D3_CAMPEP_0204750918 /_Ditylum brightwellii, Strain GSO104 / 108 7e-27	Diat_Dino_CAMPEP_0176142840 /_Kryptoperidinium foliaceum, Strain CCM... 63.5 4e-12	Diat_Dino_CAMPEP_0167889960 /_Glenodinium foliaceum, Strain CCAP 111... 56.2 3e-08	Stram_Dict_CAMPEP_0118998346 /_Rhizochromulina marina cf, Strain CCMP... 55.5 4e-08	CCTH_C2_CAMPEP_0172048946 /_Hemiselmis andersenii, Strain CCMP441 / 55.1 5e-08	Diatoms	D1	5	Yes
Phatr3_J5145.p1	Diat_D1_CAMPEP_0178484036 /_Extubocellulus spinifer, Strain CCMP396 / 311 1e-103	Diat_Dino_CAMPEP_0167934480 /_Glenodinium foliaceum, Strain CCAP 111... 310 1e-102	Diat_Pen_Raphfso_g20151 308 2e-102	Diat_Pen_Raphfso_g348 305 2e-101	CCTH_H2_CAMPEP_0115877942 /_Chrysochromulina rotalis, Strain CIO044 / 302 6e-100	CCTH_H3_CAMPEP_0183334790 /NCGR_PEP_ID_MMETSP0164_2-20130417_3282_1 ... 300 3e-99	Diat_Pen_Ara_CAMPEP_0202496664 /_Staurosira complex sp., Strain CCMP... 296 5e-98	CCTH_H1_CAMPEP_0206062474 /_Pavlova gyrans, Strain CCMP608 / 293 6e-97	Diat_D2_CAMPEP_0202024420 /_Thalassiosira antarctica, Strain CCMP982 / 296 4e-96	SAR_FD_CAMPEP_0169396122 /"Karlodinium micrum, Strain CCMP2283" / 291 4e-96	Diatoms	D1	4	Yes
Phatr3_EG00679.p1	Diat_D1_CAMPEP_0178484280 /_Extubocellulus spinifer, Strain CCMP396 / 460 1e-151	Diat_D2_CAMPEP_0203250438 /_Thalassiosira weissflogii, Strain CCMP10... 457 4e-151	Diat_Pen_Raphfso_g19964 434 1e-143	Diat_D3_CAMPEP_0176491234 /_Chaetoceros sp., Strain GSL56 / 391 2e-125	Red_Rhod__CAMPEP_0184727634 /"Rhodella maculata, Strain CCMP 73... 270 2e-84	Prok_Prot_tr_A0A0Q5MJX3_A0A0Q5MJX3_9CAUL Amino acid dehydrogena... 113 1e-25	Prok_Actin_tr_X5KTQ5_X5KTQ5_9MYCO Glycine/D-amino acid oxidase,... 100 2e-21	Amorphea_Am_CAMPEP_0174231154 /"Mayorella sp, Strain BSH-02190019" / 101 2e-21	Amorphea_Exc_CAMPEP_0177667128 /"Stygamoeba regulata, Strain BSH-0... 101 2e-21	CCTH_H2_CAMPEP_0181202016 /_Chrysochromulina ericina, Strain CCMP281 / 101 3e-21	Diatoms	D1	4	Yes
Phatr3_J49009.p1	Diat_D1_CAMPEP_0178491408 /_Extubocellulus spinifer, Strain CCMP396 / 332 4e-96	Diat_D1_CAMPEP_0178690284 /_Extubocellulus spinifer, Strain CCMP396 / 331 7e-96	Diat_D0_CAMPEP_0113318602 /_Corethron hystrix, Strain 308 / 325 1e-94	Diat_D1_CAMPEP_0178478466 /_Extubocellulus spinifer, Strain CCMP396 / 325 4e-94	Diat_D0_CAMPEP_0194301474 /_Corethron pennatum, Strain L29A3 / 324 1e-92	Diat_Pen_Ara_CAMPEP_0202484804 /_Staurosira complex sp., Strain CCMP... 309 4e-89	Diat_D2_CAMPEP_0195542184 /_Stephanopyxis turris, Strain CCMP 815 / 303 2e-87	Diat_D1_CAMPEP_0194408756 /_Proboscia alata, Strain PI-D3 / 313 2e-87	Diat_D1_CAMPEP_0194356272 /_Proboscia alata, Strain PI-D3 / 313 2e-87	Diat_Pen_Raph_CAMPEP_0172381044 /_Pseudo-nitzschia pungens, Strain c... 306 9e-86	Diatoms	D1	5	Yes
Phatr3_J46291.p1	Diat_D1_CAMPEP_0178494342 /_Extubocellulus spinifer, Strain CCMP396 / 280 4e-86	Diat_D1_CAMPEP_0172422982 /_Aulacoseira subarctica , Strain CCAP 100... 223 3e-62	Diat_D3_CAMPEP_0116009332 /_Leptocylindrus danicus var. danicus, Strain... 214 2e-61	Diat_D3_CAMPEP_0196808824 /_Leptocylindrus danicus, Strain CCMP1856 / 198 6e-56	Diat_D2_CAMPEP_0195541540 /_Stephanopyxis turris, Strain CCMP 815 / 197 1e-54	Diat_D3_CAMPEP_0196823710 /_Leptocylindrus danicus, Strain CCMP1856 / 197 2e-53	Diat_Pen_Ara_CAMPEP_0202494606 /_Staurosira complex sp., Strain CCMP... 197 3e-53	Diat_D2_CAMPEP_0195541360 /_Stephanopyxis turris, Strain CCMP 815 / 194 6e-53	Diat_Pen_Ara_CAMPEP_0118719924 /_Striatella unipunctata, Strain CCMP... 184 6e-52	Diat_D2_CAMPEP_0195515024 /_Stephanopyxis turris, Strain CCMP 815 / 177 4e-50	Diatoms	D1	5	Yes
Phatr3_J50598.p1	Diat_D1_CAMPEP_0178496734 /_Extubocellulus spinifer, Strain CCMP396 / 857 0.0	Diat_D3_CAMPEP_0198296162 /_Attheya septentrionalis, Strain CCMP2084 / 834 0.0	Diat_Pen_Raphfso_g7500 828 0.0	Diat_Pen_Raphfso_g1235 816 0.0	Diat_Pen_Ara_CAMPEP_0202500012 /_Staurosira complex sp., Strain CCMP... 782 0.0	Diat_D0_CAMPEP_0194269148 /_Corethron pennatum, Strain L29A3 / 735 0.0	Stram_Dict_CAMPEP_0119466472 /_Florenciella parvula, Strain CCMP2471 / 665 0.0	Stram_Bol_CAMPEP_0182481300 /_Bolidomonas pacifica, Strain RCC208 / 642 0.0	Stram_Raph_CAMPEP_0117781710 /_Chattonella subsalsa, Strain CCMP2191 / 638 0.0	Stram_Oom_CAMPEP_jgi_Pythium_irregulare_fgenesh-pir_contig_586-ab... 588 0.0	Diatoms	D1	5	Yes
Phatr3_J43666.p1	Diat_D1_CAMPEP_0178500922 /_Extubocellulus spinifer, Strain CCMP396 / 151 2e-41	Diat_D3_CAMPEP_0113577358 /_Odontella / 136 1e-35	Diat_D2_CAMPEP_0113390232 /_Skeletonema costatum, Strain 1716 / 133 9e-35	Diat_Pen_Raph_CAMPEP_0168797860 /_Amphiprora sp., Strain CCMP467 / 130 8e-34	Green_G5_CAMPEP_0182864924 /"Nephroselmis pyriformis, Strain CC... 91.3 7e-20	Amorphea_opi_sp_Q6DJC8_TM53B_XENLA Transmembrane protein 53-B OS=X... 85.9 5e-18	CCTH_C3_CAMPEP_0113880362 /_Palpitomonas bilix / 82.4 8e-17	Green_Glauc_CAMPEP_0184351826 /"Gloeochaete wittrockiana, Strain SAG4... 80.9 3e-16	SAR_Chl_CAMPEP_0185256246 /"Bigelowiella longifila, Strain CCMP242" / 77.0 7e-15	Stram_Raph_CAMPEP_0117879990 /_Chattonella subsalsa, Strain CCMP2191 / 73.2 1e-13	Diatoms	D1	4	Yes
Phatr3_J18132.p1	Diat_D1_CAMPEP_0178501510 /_Extubocellulus spinifer, Strain CCMP396 / 258 8e-78	Diat_D3_CAMPEP_0197434662 /_Triceratium dubium, Strain CCMP147 / 251 2e-75	Diat_Pen_Raphfso_g1209 224 2e-66	Diat_Pen_Raphfso_g14038 223 2e-66	Diat_D2_CAMPEP_0184840002 /_Thalassiosira rotula, Strain CCMP3096 / 195 6e-55	Diat_Pen_Ara_CAMPEP_0178894934 /_Thalassionema frauenfeldii, Strain ... 153 8e-41	Stram_PESC_PESC_Eustigmatophytes_tr_I2CP57_I2CP57_9STRA_Nannochloropsis 129 1e-31	CCTH_C1_CAMPEP_0113695510 /_Cryptomonas paramecium / 124 1e-30	CCTH_C3_CAMPEP_0196741874 /_Rhodomonas sp., Strain CCMP768 / 121 2e-30	Stram_Raph_CAMPEP_0113935984 /_Fibrocapsa japonica / 121 2e-29	Diatoms	D1	5	Yes
Phatr3_J48968.p1	Diat_D1_CAMPEP_0178503730 /_Extubocellulus spinifer, Strain CCMP396 / 215 6e-66	Diat_D3_CAMPEP_0198306482 /_Attheya septentrionalis, Strain CCMP2084 / 212 2e-64	Diat_D2_CAMPEP_0183732148 /_Thalassiosira miniscula, Strain CCMP1093 / 193 2e-58	Diat_D2_CAMPEP_0183774362 /_Thalassiosira miniscula, Strain CCMP1093 / 192 6e-58	Diat_Pen_Ara_CAMPEP_0194224360 /_Thalassionema nitzschioides, Strain... 189 3e-57	Green_G5_CAMPEP_0182888702 /"Nephroselmis pyriformis, Strain CC... 102 2e-22	Stram_PX_CAMPEP_0198420844 /_Synchroma pusillum, Strain CCMP3072 / 98.2 3e-22	Amorphea_opi_tr_F2U123_F2U123_SALR5 Putative uncharacterized prote... 99.0 4e-22	SAR_BD_CAMPEP_0170613458 /"Togula jolla, Strain CCCM 725" / 98.6 4e-22	SAR_CD_CAMPEP_0181478510 /"Symbiodinium sp., Strain CCMP421" / 99.0 5e-22	Diatoms	D1	5	Yes
Phatr3_draftJ1387.p1	Diat_D1_CAMPEP_0178503730 /_Extubocellulus spinifer, Strain CCMP396 / 223 8e-69	Diat_D3_CAMPEP_0198306482 /_Attheya septentrionalis, Strain CCMP2084 / 215 8e-66	Diat_Pen_Ara_CAMPEP_0194224360 /_Thalassionema nitzschioides, Strain... 187 3e-56	Diat_D2_CAMPEP_0183774362 /_Thalassiosira miniscula, Strain CCMP1093 / 179 6e-53	Diat_D2_CAMPEP_0183732148 /_Thalassiosira miniscula, Strain CCMP1093 / 177 2e-52	Stram_Pel_jgi_Auran1_69028 93.6 1e-20	Amorphea_opi_tr_F2UP15_F2UP15_SALR5 Putative uncharacterized prote... 93.2 2e-20	Amorphea_opi_tr_F2U123_F2U123_SALR5 Putative uncharacterized prote... 93.2 3e-20	SAR_CD_CAMPEP_0179041840 /"Pyrodinium bahamense, Strain pbaha01" / 91.3 9e-20	Stram_PX_CAMPEP_0198424890 /_Synchroma pusillum, Strain CCMP3072 / 88.6 5e-19	Diatoms	D1	5	Yes
Phatr3_J46699.p1	Diat_D1_CAMPEP_0178505354 /_Extubocellulus spinifer, Strain CCMP396 / 278 1e-93	Diat_Pen_Raph_CAMPEP_0168843852 /_Amphiprora sp., Strain CCMP467 / 271 5e-92	Diat_Pen_Ara_CAMPEP_0195285998 /_Asterionellopsis glacialis, Strain ... 266 6e-90	Diat_D3_CAMPEP_0183290838 /_Odontella Sinensis, Strain Grunow 1884 / 268 1e-89	Diat_Dino_CAMPEP_0176034298 /_Kryptoperidinium foliaceum, Strain CCM... 264 4e-89	Diat_Pen_Raphfso_g3384 262 2e-88	Diat_Pen_Raphfso_g18682 261 3e-88	Diat_D2_CAMPEP_0203454702 /_Thalassiosira weissflogii, Strain CCMP10... 247 2e-82	Diat_D0_CAMPEP_0194265636 /_Corethron pennatum, Strain L29A3 / 231 8e-76	Stram_Raph_CAMPEP_0117874884 /_Chattonella subsalsa, Strain CCMP2191 / 87.0 2e-20	Diatoms	D1	5	Yes
Phatr3_J48124.p1	Diat_D1_CAMPEP_0178511156 /_Extubocellulus spinifer, Strain CCMP396 / 54.7 2e-06	Diat_Pen_Raphfso_g4357 52.8 8e-06									Diatoms	D1	2	Yes
Phatr3_J48253.p1	Diat_D1_CAMPEP_0178512592 /_Extubocellulus spinifer, Strain CCMP396 / 350 9e-105	Diat_D3_CAMPEP_0113527136 /_Odontella / 321 1e-96	Diat_Pen_Ara_CAMPEP_0194067918 /_Grammatophora oceanica, Strain CCMP... 277 3e-77	Red_Bang_CAMPEP_jgi_507113731_Chondrus_crispus 220 9e-61	Prok_Cobi_tr_D2QC96_D2QC96_SPILD Kelch repeat protein OS=Spiros... 195 7e-49	Red_Comp_CAMPEP_0198330940 /"Madagascaria erythrocladiodes, Str... 176 9e-48	Prok_Planct_tr_L7CEV7_L7CEV7_RHOBT Kelch repeat-containing prot... 179 3e-47	Prok_Planct_tr_F2ALF6_F2ALF6_RHOBT Kelch repeat-containing prot... 175 3e-46	Prok_Prot_tr_G2LZN6_G2LZN6_9XANT Uncharacterized protein OS=Xan... 171 1e-44	Prok_Cobi_tr_F4KS99_F4KS99_HALH1 Kelch repeat type 1-containing... 169 4e-44	Diatoms	D1	3	Yes
Phatr3_J46968.p1	Diat_D1_CAMPEP_0178516578 /_Extubocellulus spinifer, Strain CCMP396 / 235 3e-73	Diat_D1_CAMPEP_0178486948 /_Extubocellulus spinifer, Strain CCMP396 / 234 2e-72	Diat_Pen_Raph_CAMPEP_0172474478 /_Amphiprora paludosa, Strain CCMP125 / 228 2e-68	Diat_Pen_Ara_CAMPEP_0202491568 /_Staurosira complex sp., Strain CCMP... 225 2e-67	Diat_Pen_Raphfso_g16735 222 2e-66	Diat_Pen_Raphfso_g497 226 3e-65	Diat_Pen_Raphfso_g10403 225 3e-65	Diat_Pen_Raphfso_g18960 216 6e-64	Diat_Dino_CAMPEP_0176171180 /_Kryptoperidinium foliaceum, Strain CCM... 170 2e-47	Diat_D3_CAMPEP_0195436144 /_Chaetoceros neogracile, Strain CCMP1317 / 154 9e-43	Diatoms	D1	5	Yes
Phatr3_J37393.p1	Diat_D1_CAMPEP_0178517330 /_Extubocellulus spinifer, Strain CCMP396 / 235 2e-75	Diat_Pen_Ara_CAMPEP_0195283942 /_Asterionellopsis glacialis, Strain ... 230 4e-74	Diat_D3_CAMPEP_0198284130 /_Attheya septentrionalis, Strain CCMP2084 / 223 5e-71	Diat_Pen_Raphfso_g3789 204 3e-64	Diat_D2_CAMPEP_0181093098 /_Thalassiosira sp., Strain NH16 / 202 3e-59	Stram_Lab_CAMPEP_0203792732 /"Unknown labyrinthulomycete, strain ... 125 9e-34	Stram_Lab_CAMPEP_0171584254 /"Aurantiochytrium limacinum, Strain ... 112 1e-28	CCTH_H1_CAMPEP_0185185498 /_Pavlova sp., Strain CCMP459 / 100 5e-24	Red_Porph_CAMPEP_0182447994 /"Timspurckia oligopyrenoides, Stra... 96.7 1e-22	Amorphea_opi_tr_W4YGZ9_W4YGZ9_STRPU Uncharacterized protein OS=Str... 94.4 9e-22	Diatoms	D1	5	Yes
Phatr3_J35472.p1	Diat_D1_CAMPEP_0178517330 /_Extubocellulus spinifer, Strain CCMP396 / 236 1e-75	Diat_Pen_Ara_CAMPEP_0195283942 /_Asterionellopsis glacialis, Strain ... 230 3e-74	Diat_D3_CAMPEP_0198284130 /_Attheya septentrionalis, Strain CCMP2084 / 222 8e-71	Diat_Pen_Raphfso_g3789 204 3e-64	Diat_D2_CAMPEP_0181093098 /_Thalassiosira sp., Strain NH16 / 201 6e-59	Stram_Lab_CAMPEP_0203792732 /"Unknown labyrinthulomycete, strain ... 125 8e-34	Stram_Lab_CAMPEP_0171584254 /"Aurantiochytrium limacinum, Strain ... 112 1e-28	CCTH_H1_CAMPEP_0185185498 /_Pavlova sp., Strain CCMP459 / 101 2e-24	Red_Porph_CAMPEP_0182447994 /"Timspurckia oligopyrenoides, Stra... 97.1 7e-23	Amorphea_opi_tr_W4YGZ9_W4YGZ9_STRPU Uncharacterized protein OS=Str... 94.4 1e-21	Diatoms	D1	5	Yes
Phatr3_J39282.p1	Diat_D1_CAMPEP_0178520152 /_Extubocellulus spinifer, Strain CCMP396 / 539 0.0	Diat_Pen_Raph_CAMPEP_0168275426 /_Pseudo-nitzschia australis, Strain... 533 0.0	Diat_Pen_Raph_CAMPEP_0168748758 /_Amphiprora sp., Strain CCMP467 / 513 3e-176	Diat_Pen_Raph_CAMPEP_0198153402 /_Entomoneis sp., Strain CCMP2396 / 508 3e-173	Diat_D3_CAMPEP_0185729648 /_Helicotheca tamensis, Strain CCMP826 / 474 6e-161	Amorphea_opi_tr_V4CC90_V4CC90_LOTGI Uncharacterized protein OS=Lot... 422 2e-141	Amorphea_opi_tr_L9JAR8_L9JAR8_TUPCH Tissue alpha-L-fucosidase OS=T... 412 2e-137	SAR_CD_CAMPEP_0201358646 /"Symbiodinium sp., Strain C15" / 405 1e-134	Amorphea_Am_CAMPEP_0168530420 /"Trichosphaerium sp, Strain Am-I-7 ... 388 5e-128	Diat_Pen_Ara_CAMPEP_0195306612 /_Asterionellopsis glacialis, Strain ... 368 6e-122	Diatoms	D1	5	Yes
Phatr3_J29821.p1	Diat_D1_CAMPEP_0178520152 /_Extubocellulus spinifer, Strain CCMP396 / 557 0.0	Diat_Pen_Raph_CAMPEP_0168748758 /_Amphiprora sp., Strain CCMP467 / 535 0.0	Diat_Pen_Raph_CAMPEP_0198153402 /_Entomoneis sp., Strain CCMP2396 / 533 0.0	Diat_Pen_Raph_CAMPEP_0168275426 /_Pseudo-nitzschia australis, Strain... 519 1e-179	Diat_D3_CAMPEP_0185729648 /_Helicotheca tamensis, Strain CCMP826 / 495 5e-170	Amorphea_opi_tr_L9JAR8_L9JAR8_TUPCH Tissue alpha-L-fucosidase OS=T... 444 1e-150	Amorphea_opi_tr_V4CC90_V4CC90_LOTGI Uncharacterized protein OS=Lot... 439 8e-149	SAR_CD_CAMPEP_0201358646 /"Symbiodinium sp., Strain C15" / 406 9e-136	Amorphea_Am_CAMPEP_0168530420 /"Trichosphaerium sp, Strain Am-I-7 ... 390 1e-129	CCTH_H3_CAMPEP_0119319796 /NCGR_PEP_ID_MMETSP1333-20130426_50378_1 /... 363 5e-119	Diatoms	D1	5	Yes
Phatr3_EG00772.p1	Diat_D1_CAMPEP_0178522034 /_Extubocellulus spinifer, Strain CCMP396 / 991 0.0	Diat_D2_CAMPEP_0172320810 /_Detonula confervacea, Strain CCMP 353 / 867 0.0	Diat_Pen_Ara_CAMPEP_0178903732 /_Thalassionema frauenfeldii, Strain ... 811 0.0	Diat_D3_CAMPEP_0176505394 /_Chaetoceros sp., Strain GSL56 / 799 0.0	Diat_Dino_CAMPEP_0176006344 /_Kryptoperidinium foliaceum, Strain CCM... 774 0.0	Diat_Pen_Raphfso_g7874 769 0.0	Diat_Pen_Raphfso_g16188 761 0.0	Red_Rhod__6121CAMPEP_1kp_Rhodella 682 0.0	Green_G2_CAMPEP_0113924494 /Picocystis salinarum / 360 5e-110	Green_G1_CAMPEP_jgi_jgi_Chlamydomonas_Cre01.g012700.t1.2_PACid:... 366 4e-108	Diatoms	D1	5	Yes
Phatr3_draftJ1304.p1	Diat_D1_CAMPEP_0178525684 /_Extubocellulus spinifer, Strain CCMP396 / 87.4 3e-20	Diat_Pen_Raphfso_g3642 87.4 5e-20	Diat_D1_CAMPEP_0178666922 /_Extubocellulus spinifer, Strain CCMP396 / 87.0 2e-19	Diat_D2_jgi_Thaps3_5334_fgenesh1_pg.C_chr_5000376 81.6 5e-18	Diat_D3_CAMPEP_0183311200 /_Odontella Sinensis, Strain Grunow 1884 / 76.6 2e-16	Diat_D2_CAMPEP_0201639670 /_Thalassiosira gravida, Strain GMp14c1 / 74.7 2e-15	Stram_Raph_CAMPEP_0206410348 /_Heterosigma akashiwo, Strain CCMP2393 / 73.2 5e-15	Diat_D2_CAMPEP_0172311916 /_Detonula confervacea, Strain CCMP 353 / 73.6 1e-14	Stram_PESC_CAMPEP_0174979148 /_Ochromonas sp., Strain CCMP1393 / 72.4 1e-14	Diat_Pen_Ara_CAMPEP_0119003146 /_Synedropsis recta cf, Strain CCMP16... 70.5 5e-14	Diatoms	D1	5	Yes
Phatr3_J33150.p1	Diat_D1_CAMPEP_0178530754 /_Extubocellulus spinifer, Strain CCMP396 / 154 2e-44	Diat_D1_CAMPEP_0178688804 /_Extubocellulus spinifer, Strain CCMP396 / 153 5e-43	Diat_D1_CAMPEP_0194399936 /_Proboscia alata, Strain PI-D3 / 145 4e-40	Diat_D2_CAMPEP_0183711222 /_Thalassiosira miniscula, Strain CCMP1093 / 145 5e-40	Diat_D2_CAMPEP_0201700940 /_Skeletonema grethea, Strain CCMP 1804 / 139 3e-38	Diat_D3_CAMPEP_0176479380 /_Chaetoceros sp., Strain GSL56 / 133 3e-36	Diat_Pen_Raph_CAMPEP_0198122114 /_Craspedostauros australis, Strain ... 130 4e-35	Diat_Pen_Ara_CAMPEP_0202506568 /_Staurosira complex sp., Strain CCMP... 127 1e-33	Diat_Dino_CAMPEP_0176001442 /_Kryptoperidinium foliaceum, Strain CCM... 123 4e-32	Diat_Pen_Raph_CAMPEP_0178802392 /_Nitzschia punctata, Strain CCMP561 / 122 5e-32	Diatoms	D1	5	Yes
Phatr3_J48596.p1	Diat_D1_CAMPEP_0178532254 /_Extubocellulus spinifer, Strain CCMP396 / 427 3e-144	Diat_Pen_Raph_CAMPEP_0168830838 /_Amphiprora sp., Strain CCMP467 / 415 5e-139	Diat_Pen_Ara_CAMPEP_0119031296 /_Synedropsis recta cf, Strain CCMP16... 226 4e-66	Stram_PESC_PESC_Eustigmatophytes_tr_W7C968_W7C968_9STRA_Nannochloropsis 228 7e-66	Stram_PESC_CAMPEP_0173295676 /_non described non described, Strain CC... 223 1e-64	Diat_D3_CAMPEP_0194103820 /_Chaetoceros debilis, Strain MM31A-1 / 220 8e-63	Stram_Dict_CAMPEP_0119470500 /_Florenciella parvula, Strain CCMP2471 / 195 1e-53	Stram_PX_CAMPEP_0198439570 /_Synchroma pusillum, Strain CCMP3072 / 183 8e-50	Stram_Raph_CAMPEP_0113938218 /_Fibrocapsa japonica / 169 4e-45	Stram_Oom_CAMPEP_jgi_Pythium_irregulare_maker-pir_contig_406-snap... 146 4e-37	Diatoms	D1	3	Yes
Phatr3_J43068.p1	Diat_D1_CAMPEP_0178536800 /_Extubocellulus spinifer, Strain CCMP396 / 260 3e-81	Diat_Pen_Raph_CAMPEP_0116080538 /_Pseudo-nitzschia delicatissima, St... 240 1e-73	Diat_D2_CAMPEP_0203520202 /_Thalassiosira weissflogii, Strain CCMP10... 229 5e-69	Diat_D3_CAMPEP_0198297016 /_Attheya septentrionalis, Strain CCMP2084 / 224 4e-67	Diat_Pen_Raphfso_g17238 216 8e-65	Diat_Pen_Raphfso_g10580 215 2e-64	Stram_Bol_CAMPEP_0182487442 /_Bolidomonas pacifica, Strain RCC208 / 122 1e-30	Stram_Oom_Oomycetes_tr_D0MT91_D0MT91_PHYIT_Phytophthora 116 3e-28	Diat_Dino_CAMPEP_0167997294 /_Glenodinium foliaceum, Strain CCAP 111... 107 5e-26	Stram_Oom_CAMPEP_jgi_Phytophthora capsici_Phyca11_545823_estExt2_... 108 2e-25	Diatoms	D1	5	Yes
Phatr3_J43398.p1	Diat_D1_CAMPEP_0178539080 /_Extubocellulus spinifer, Strain CCMP396 / 238 1e-78	Diat_Pen_Ara_CAMPEP_0194240922 /_Thalassionema nitzschioides, Strain... 234 8e-77	Diat_D3_CAMPEP_0204805820 /_Ditylum brightwellii, Strain GSO104 / 224 5e-73	Diat_Pen_Raph_CAMPEP_0168851552 /_Amphiprora sp., Strain CCMP467 / 221 6e-72	Diat_Pen_Raphfso_g10512 217 7e-70	SAR_BD_CAMPEP_0170600554 /"Togula jolla, Strain CCCM 725" / 216 1e-69	Green_G2_CAMPEP_0183919572 /Tetraselmis striata, Strain LANL1001 / 215 1e-69	Stram_Lab_CAMPEP_0204866230 /"Aplanochytrium stocchinoi, Strain G... 212 2e-68	Diat_Pen_Raphfso_g13051 203 2e-64	SAR_Chl_CAMPEP_0114523324 /"Chlorarachnion reptans, Strain CCCM449" / 135 6e-38	Diatoms	D1	5	Yes
Phatr3_J44536.p1	Diat_D1_CAMPEP_0178541400 /_Extubocellulus spinifer, Strain CCMP396 / 167 2e-44	Diat_Pen_Ara_CAMPEP_0194256262 /_Thalassionema nitzschioides, Strain... 150 1e-38	Diat_D3_CAMPEP_0197451052 /_Triceratium dubium, Strain CCMP147 / 145 3e-36	Diat_Pen_Raph_CAMPEP_0168843358 /_Amphiprora sp., Strain CCMP467 / 139 3e-34	Diat_D2_jgi_Thaps3_1765_fgenesh1_pg.C_chr_1000899 116 3e-26	Diat_Dino_CAMPEP_0176002630 /_Kryptoperidinium foliaceum, Strain CCM... 91.3 3e-19	Stram_Dict_CAMPEP_0114334630 /_Pteridomonas danica, Strain PT / 57.0 3e-07				Diatoms	D1	5	Yes
Phatr3_J34800.p1	Diat_D1_CAMPEP_0178548692 /_Extubocellulus spinifer, Strain CCMP396 / 368 4e-124	Diat_D0_CAMPEP_0113314122 /_Corethron hystrix, Strain 308 / 348 2e-116	Diat_D3_CAMPEP_0197455074 /_Triceratium dubium, Strain CCMP147 / 345 5e-116	Diat_Pen_Raph_CAMPEP_0197277638 /_Pseudo-nitzschia delicatissima, St... 345 3e-115	SAR_CD_CAMPEP_0116360780 /"Alexandrium tamarense, Strain CCMP1771" / 281 3e-90	Stram_Dict_CAMPEP_0171991360 /_non described non described, Strain CC... 266 4e-84	Stram_Pel_CAMPEP_0185703174 /_Chrysoreinhardia sp, Strain CCMP2950 / 218 5e-66	Green_Strep_tr_A0A087HHN8_A0A087HHN8_ARAAL Uncharacterized prot... 194 2e-56	Green_G1_CAMPEP_jgi_384248955_Coccomyxa_subellipsoidea_C-169 179 3e-51	Green_G1_CAMPEP_jgi_384248955_Coccomyxa_subellipsoidea_C-169 179 3e-51	Diatoms	D1	4	Yes
Phatr3_J45964.p1	Diat_D1_CAMPEP_0178550116 /_Extubocellulus spinifer, Strain CCMP396 / 382 9e-127	Diat_Pen_Ara_CAMPEP_0195301100 /_Asterionellopsis glacialis, Strain ... 381 2e-126	Diat_D3_CAMPEP_0113554002 /_Odontella / 366 7e-120	Diat_Pen_Raphfso_g4987 358 2e-117	Diat_Pen_Raphfso_g19720 345 3e-112	Diat_D2_CAMPEP_0195528016 /_Stephanopyxis turris, Strain CCMP 815 / 311 4e-99	Diat_Dino_CAMPEP_0170204392 /_Durinskia baltica, Strain CSIRO CS-38 / 245 6e-76	Diat_Pen_Ara_CAMPEP_0202494670 /_Staurosira complex sp., Strain CCMP... 211 1e-61	Diat_Pen_Raphfso_g8433 193 2e-54	SAR_Api_CAMPEP_jgi_Cvel_25746_Chromera 190 2e-53	Diatoms	D1	5	Yes
Phatr3_J21369.p1	Diat_D1_CAMPEP_0178550696 /_Extubocellulus spinifer, Strain CCMP396 / 404 5e-137	Diat_D3_CAMPEP_0113526320 /_Odontella / 387 1e-130	Diat_Pen_Ara_CAMPEP_0195281030 /_Asterionellopsis glacialis, Strain ... 387 3e-130	Diat_Pen_Raph_CAMPEP_0196100066 /_Fragilariopsis kerguelensis, Strai... 381 2e-128	Diat_D2_CAMPEP_0203512466 /_Thalassiosira weissflogii, Strain CCMP10... 363 4e-121	Diat_Pen_Raphfso_g17221 338 6e-112	Diat_D0_CAMPEP_0194329728 /_Corethron pennatum, Strain L29A3 / 279 2e-89	Stram_PESC_Noc_GME1798 locus=Scaffold14:70138:71136:+ 268 7e-85	Stram_PX_1kp__Si14721/Sargassum_interregnium 266 9e-85	Amorphea_opi_tr_G3Q5L8_G3Q5L8_GASAC Uncharacterized protein (Fragm... 253 1e-79	Diatoms	D1	5	Yes
Phatr3_J43434.p1	Diat_D1_CAMPEP_0178551694 /_Extubocellulus spinifer, Strain CCMP396 / 824 0.0	Diat_D3_CAMPEP_0195484556 /_Chaetoceros neogracile, Strain CCMP1317 / 814 0.0	Diat_D2_CAMPEP_0203486280 /_Thalassiosira weissflogii, Strain CCMP10... 830 0.0	Diat_Pen_Ara_CAMPEP_0119027796 /_Synedropsis recta cf, Strain CCMP16... 798 0.0	Stram_Bol_CAMPEP_0182500786 /_Bolidomonas sp., Strain RCC1657 / 603 0.0	Diat_D0_CAMPEP_0194299794 /_Corethron pennatum, Strain L29A3 / 509 3e-173	Diat_Dino_CAMPEP_0167846198 /_Glenodinium foliaceum, Strain CCAP 111... 503 9e-172	Amorphea_opi_tr_C3Y2L0_C3Y2L0_BRAFL Putative uncharacterized prote... 386 9e-125	Green_G2_CAMPEP_0117678304 /Tetraselmis astigmatica, Strain CCM... 385 3e-123	Diat_Pen_Raph_CAMPEP_0198150736 /_Entomoneis sp., Strain CCMP2396 / 364 2e-120	Diatoms	D1	4	Yes
Phatr3_J49491.p1	Diat_D1_CAMPEP_0178554558 /_Extubocellulus spinifer, Strain CCMP396 / 411 2e-135	Diat_Pen_Ara_CAMPEP_0119031296 /_Synedropsis recta cf, Strain CCMP16... 389 8e-128	Diat_Pen_Raph_CAMPEP_0113442756 /_Nitzschia sp. / 366 6e-118	Diat_D1_CAMPEP_0178532254 /_Extubocellulus spinifer, Strain CCMP396 / 311 2e-98	Diat_Pen_Raph_CAMPEP_0168830838 /_Amphiprora sp., Strain CCMP467 / 311 5e-98	Stram_Bol_CAMPEP_0182499650 /_Bolidomonas sp., Strain RCC1657 / 258 7e-77	Stram_PESC_CAMPEP_0173295676 /_non described non described, Strain CC... 239 3e-70	Stram_Bol_CAMPEP_0182457310 /_Bolidomonas pacifica, Strain RCC208 / 238 4e-70	Stram_PESC_CAMPEP_0184979764 /_Spumella elongata, Strain CCAP 955/1 / 240 6e-70	Stram_PESC_PESC_Eustigmatophytes_tr_W7C968_W7C968_9STRA_Nannochloropsis 234 2e-67	Diatoms	D1	5	Yes
Phatr3_J6387.p1	Diat_D1_CAMPEP_0178557734 /_Extubocellulus spinifer, Strain CCMP396 / 271 2e-88	Diat_Pen_Raph_CAMPEP_0198116374 /_Craspedostauros australis, Strain ... 263 1e-85	Diat_D3_CAMPEP_0204724788 /_Ditylum brightwellii, Strain GSO104 / 261 8e-85	Diat_Pen_Ara_CAMPEP_0194131198 /_Thalassiothrix antarctica, Strain L... 256 3e-83	Stram_Dict_CAMPEP_0172625948 /_Pseudopedinella elastica, Strain CCMP7... 250 1e-80	Diat_Pen_Raphfso_g18326 243 5e-78	Diat_Pen_Raphfso_g17341 240 4e-77	Diat_D2_CAMPEP_0196253238 /_Thalassiosira rotula, Strain GSO102 / 238 5e-76	Diat_Dino_CAMPEP_0167847008 /_Glenodinium foliaceum, Strain CCAP 111... 211 3e-66	Stram_Bol_CAMPEP_0118640300 /_Bolidomonas pacifica, Strain CCMP 1866 / 207 3e-63	Diatoms	D1	4	Yes
Phatr3_J43085.p1	Diat_D1_CAMPEP_0178558998 /_Extubocellulus spinifer, Strain CCMP396 / 530 7e-173	Diat_Pen_Ara_CAMPEP_0202487532 /_Staurosira complex sp., Strain CCMP... 526 3e-171	Diat_D3_CAMPEP_0198300274 /_Attheya septentrionalis, Strain CCMP2084 / 504 1e-167	Diat_Pen_Raph_CAMPEP_0172473928 /_Amphiprora paludosa, Strain CCMP125 / 499 3e-163	Diat_D2_CAMPEP_0172343482 /_Thalassiosira sp., Strain FW / 481 2e-150	Diat_Pen_Raphfso_g12944 421 5e-131	Diat_D0_CAMPEP_0194298740 /_Corethron pennatum, Strain L29A3 / 424 8e-131	Diat_Pen_Raphfso_g5380 416 6e-129	Diat_Dino_CAMPEP_0176152962 /_Kryptoperidinium foliaceum, Strain CCM... 409 9e-124	Stram_Bol_CAMPEP_0182521396 /_Bolidomonas sp., Strain RCC1657 / 298 4e-91	Diatoms	D1	5	Yes
Phatr3_J20192.p1	Diat_D1_CAMPEP_0178561804 /_Extubocellulus spinifer, Strain CCMP396 / 534 0.0	Diat_D3_CAMPEP_0194121046 /_Chaetoceros debilis, Strain MM31A-1 / 522 1e-180	Diat_Pen_Raphfso_g1475 501 2e-171	Diat_Pen_Raphfso_g13396 499 1e-170	Diat_Pen_Ara_CAMPEP_0178905330 /_Thalassionema frauenfeldii, Strain ... 462 5e-158	Diat_D2_CAMPEP_0183727722 /_Thalassiosira miniscula, Strain CCMP1093 / 459 2e-154	CCTH_H3_CAMPEP_0183357534 /NCGR_PEP_ID_MMETSP0164_2-20130417_46601_1... 452 2e-152	Stram_Raph_CAMPEP_0117884224 /_Chattonella subsalsa, Strain CCMP2191 / 442 5e-149	Red_Bang_CAMPEP_0198730312 /"Unidentified sp., Strain CCMP1999"... 438 6e-147	CCTH_H3_CAMPEP_0181862582 /NCGR_PEP_ID_MMETSP1151-20121109_5593_1 /T... 434 5e-144	Diatoms	D1	5	Yes
Phatr3_J47276.p1	Diat_D1_CAMPEP_0178564980 /_Extubocellulus spinifer, Strain CCMP396 / 330 4e-107	Diat_D2_Thaoc_EJK50227 290 3e-91	Diat_D3_CAMPEP_0113529214 /_Odontella / 285 3e-91	Diat_Pen_Ara_CAMPEP_0202484410 /_Staurosira complex sp., Strain CCMP... 246 1e-76	Diat_Pen_Raph_CAMPEP_0172401282 /_Pseudo-nitzschia pungens, Strain c... 231 2e-68	Stram_Oom_CAMPEP_jgi_Pythium_vexans_maker-pve_contig_212-snap-gen... 132 5e-33	Amorphea_Am_CAMPEP_0168560754 /"Filamoeba nolandi, Strain NC-AS-23... 127 2e-31	Amorphea_opi_tr_A0A0L0HJ93_A0A0L0HJ93_SPIPN Uncharacterized protei... 116 1e-27	Stram_Lab_CAMPEP_0184049274 /"Aplanochytrium sp, Strain PBS07" / 113 1e-26	Stram_Oom_CAMPEP_jgi_Phytophthora_ramorum_Phyra1_1_78699_fgenesh1... 110 1e-25	Diatoms	D1	5	Yes
Phatr3_J48950.p1	Diat_D1_CAMPEP_0178565020 /_Extubocellulus spinifer, Strain CCMP396 / 124 9e-32	Diat_Pen_Ara_CAMPEP_0178904008 /_Thalassionema frauenfeldii, Strain ... 122 3e-31	Diat_D3_CAMPEP_0185736744 /_Helicotheca tamensis, Strain CCMP826 / 115 7e-29	Diat_D0_CAMPEP_0194325016 /_Corethron pennatum, Strain L29A3 / 89.0 3e-19	Diat_Pen_Raph_CAMPEP_0178853282 /_Nitzschia punctata, Strain CCMP561 / 82.8 3e-17	Diat_D2_CAMPEP_0183725668 /_Thalassiosira miniscula, Strain CCMP1093 / 79.7 2e-16	Green_G1_CAMPEP_jgi_307103018_Chlorella_variabilis 67.0 2e-11	Green_G2_CAMPEP_0117691840 /Tetraselmis astigmatica, Strain CCM... 58.2 3e-09			Diatoms	D1	5	Yes
Phatr3_J16021.p1	Diat_D1_CAMPEP_0178566080 /_Extubocellulus spinifer, Strain CCMP396 / 254 6e-84	Diat_D3_CAMPEP_0183303386 /_Odontella Sinensis, Strain Grunow 1884 / 254 9e-84	Diat_Pen_Raph_CAMPEP_0170670732 /_Amphora coffeaeformis, Strain CCMP... 244 6e-80	Diat_D2_CAMPEP_0172551712 /_Thalassiosira punctigera, Strain Tpunct2... 241 2e-78	Diat_Pen_Ara_CAMPEP_0119004700 /_Synedropsis recta cf, Strain CCMP16... 237 2e-77	Diat_D2_CAMPEP_0183750606 /_Thalassiosira miniscula, Strain CCMP1093 / 233 4e-75	Diat_D1_CAMPEP_0197715204 /_Minutocellus polymorphus, Strain CCMP3303 / 231 8e-75	Diat_Dino_CAMPEP_0168096262 /_Glenodinium foliaceum, Strain CCAP 111... 182 9e-57	CCTH_H3_CAMPEP_0170003174 /NCGR_PEP_ID_MMETSP1137-20121227_15134_1 /... 176 4e-53	CCTH_H3_CAMPEP_0170019734 /NCGR_PEP_ID_MMETSP1138-20121227_4414_1 /T... 176 4e-53	Diatoms	D1	5	Yes
Phatr3_J47237.p1	Diat_D1_CAMPEP_0178570002 /_Extubocellulus spinifer, Strain CCMP396 / 87.0 3e-20	Diat_D3_CAMPEP_0198284058 /_Attheya septentrionalis, Strain CCMP2084 / 85.1 1e-19	Diat_Pen_Ara_CAMPEP_0119028524 /_Synedropsis recta cf, Strain CCMP16... 84.0 2e-19	Diat_D2_CAMPEP_0115985938 /_Skeletonema marinoi, Strain SM1012Den-03 / 83.6 3e-19	Diat_Pen_Raph_CAMPEP_0201276474 /_Pseudo-nitzschia fraudulenta, Stra... 82.4 1e-18	Diat_Pen_Raphfso_g11825 73.9 1e-15	Diat_Pen_Raphfso_g3182 72.8 3e-15	Diat_Dino_CAMPEP_0167991912 /_Glenodinium foliaceum, Strain CCAP 111... 70.1 1e-14	Amorphea_opi_tr_A0A015I6N4_A0A015I6N4_9GLOM Uncharacterized protei... 65.1 2e-12	Green_G1_CAMPEP_0119105356 /"Chlamydomonas cf sp, Strain CCMP68... 60.5 7e-11	Diatoms	D1	5	Yes
Phatr3_J13721.p1	Diat_D1_CAMPEP_0178572254 /_Extubocellulus spinifer, Strain CCMP396 / 369 5e-125	Diat_D3_CAMPEP_0198284016 /_Attheya septentrionalis, Strain CCMP2084 / 347 2e-116	Diat_Pen_Ara_CAMPEP_0195286368 /_Asterionellopsis glacialis, Strain ... 322 8e-107	Diat_D2_CAMPEP_0195510052 /_Stephanopyxis turris, Strain CCMP 815 / 322 8e-107	Diat_D0_CAMPEP_0194268624 /_Corethron pennatum, Strain L29A3 / 284 7e-92	Stram_Bol_CAMPEP_0197551058 /_Bolidomonas sp., Strain RCC2347 / 277 3e-89	Diat_Pen_Raphfso_g16377 268 8e-86	Stram_Pel_CAMPEP_0197358422 /_Aureoumbra lagunensis, Strain CCMP1510 / 222 1e-67	Stram_PESC_Noc_GME9857 locus=Scaffold56:77153:78103:- 192 9e-57	Diat_Dino_CAMPEP_0176001744 /_Kryptoperidinium foliaceum, Strain CCM... 191 9e-57	Diatoms	D1	5	Yes
Phatr3_J44048.p1	Diat_D1_CAMPEP_0178580098 /_Extubocellulus spinifer, Strain CCMP396 / 221 7e-68	Diat_Pen_Raph_CAMPEP_0198145730 /_Entomoneis sp., Strain CCMP2396 / 213 3e-65	Diat_Pen_Ara_CAMPEP_0119005020 /_Synedropsis recta cf, Strain CCMP16... 203 3e-61	Diat_D3_CAMPEP_0197457456 /_Triceratium dubium, Strain CCMP147 / 192 2e-57	SAR_CD_CAMPEP_0113819926 /Alexandrium minutum / 185 9e-54	Diat_D2_CAMPEP_0203442712 /_Thalassiosira weissflogii, Strain CCMP10... 182 5e-52	SAR_BD_CAMPEP_0115314418 /"Scrippsiella trochoidea, Strain CCMP3099" / 175 2e-50	CCTH_H2_CAMPEP_0115853734 /_Chrysochromulina rotalis, Strain CIO044 / 174 1e-49	Diat_Dino_CAMPEP_0167846978 /_Glenodinium foliaceum, Strain CCAP 111... 170 4e-48	SAR_FD_CAMPEP_0169092886 /"Karlodinium micrum, Strain CCMP2283" / 166 1e-44	Diatoms	D1	4	Yes
Phatr3_J18940.p1	Diat_D1_CAMPEP_0178580112 /_Extubocellulus spinifer, Strain CCMP396 / 484 2e-166	Diat_Pen_Ara_CAMPEP_0178900276 /_Thalassionema frauenfeldii, Strain ... 471 5e-162	Diat_D3_CAMPEP_0195346350 /_Chaetoceros neogracile, Strain CCMP1317 / 451 5e-154	Diat_Pen_Raphfso_g17420 436 9e-148	Diat_Pen_Raphfso_g14090 425 6e-143	Stram_Lab_CAMPEP_0184028678 /"Aplanochytrium sp, Strain PBS07" / 386 1e-128	SAR_Chl_CAMPEP_jgi_Bigelowiella_142710_aug1.72_g17418 387 1e-128	Amorphea_opi_tr_E0VLQ4_E0VLQ4_PEDHC 3-oxoacyl-[acyl-carrier-protei... 386 2e-128	Stram_Lab_CAMPEP_jgi_Schizochytrium_aggregatum_Schag1_81695_fgene... 379 1e-125	Stram_PX_P_Phaeophytes_tr_D8LLC3_D8LLC3_ECTSI_Ectocarpus 377 1e-124	Diatoms	D1	5	Yes
Phatr3_J42556.p1	Diat_D1_CAMPEP_0178582716 /_Extubocellulus spinifer, Strain CCMP396 / 1019 0.0	Diat_D2_CAMPEP_0184787206 /_Thalassiosira rotula, Strain CCMP3096 / 934 0.0	Diat_D3_CAMPEP_0198296712 /_Attheya septentrionalis, Strain CCMP2084 / 924 0.0	Diat_D2_CAMPEP_0172352812 /_Thalassiosira sp., Strain FW / 900 0.0	Diat_Pen_Raph_CAMPEP_0168862674 /_Amphiprora sp., Strain CCMP467 / 879 0.0	Diat_Pen_Raphfso_g1902 833 0.0	Diat_Pen_Raphfso_g17732 812 0.0	Diat_D0_CAMPEP_0194281134 /_Corethron pennatum, Strain L29A3 / 733 0.0	Diat_Pen_Ara_CAMPEP_0202449214 /_Licmophora paradoxa, Strain CCMP2313 / 527 9e-175	Stram_Oom_Oomycetes_tr_T0RGD2_T0RGD2_9STRA_Saprolegnia 481 7e-154	Diatoms	D1	5	Yes
Phatr3_J37067.p1	Diat_D1_CAMPEP_0178587756 /_Extubocellulus spinifer, Strain CCMP396 / 637 0.0	Diat_Pen_Raph_CAMPEP_0168751006 /_Amphiprora sp., Strain CCMP467 / 628 0.0	Diat_D3_CAMPEP_0197444112 /_Triceratium dubium, Strain CCMP147 / 628 0.0	Diat_Pen_Ara_CAMPEP_0202490408 /_Staurosira complex sp., Strain CCMP... 626 0.0	Diat_D2_CAMPEP_0195521144 /_Stephanopyxis turris, Strain CCMP 815 / 619 0.0	Diat_D0_CAMPEP_0194302672 /_Corethron pennatum, Strain L29A3 / 590 0.0	Diat_Dino_CAMPEP_0170208932 /_Durinskia baltica, Strain CSIRO CS-38 / 581 0.0	Stram_Bol_CAMPEP_0182467216 /_Bolidomonas pacifica, Strain RCC208 / 568 0.0	CCTH_H1_CAMPEP_0185204308 /_Pavlova sp., Strain CCMP459 / 558 0.0	Stram_Raph_CAMPEP_0113937662 /_Fibrocapsa japonica / 541 0.0	Diatoms	D1	5	Yes
Phatr3_J37583.p1	Diat_D1_CAMPEP_0178588850 /_Extubocellulus spinifer, Strain CCMP396 / 193 1e-55	SAR_Chl_CAMPEP_jgi_Bigelowiella_82249_fgenesh1_pg.89_#_71 165 6e-45	CCTH_H3_H3_Isochrysidales_tr_R1C1N6_R1C1N6_EMIHC_Emiliania 153 6e-40	Diat_D2_CAMPEP_0195519642 /_Stephanopyxis turris, Strain CCMP 815 / 126 9e-32	Stram_PESC_CAMPEP_0173330932 /_non described non described, Strain CC... 115 6e-28	Diat_D0_CAMPEP_0194284444 /_Corethron pennatum, Strain L29A3 / 111 1e-26	Diat_D3_CAMPEP_0204617964 /_Chaetoceros curvisetus / 110 2e-26	Stram_Bol_CAMPEP_0182491858 /_Bolidomonas sp., Strain RCC1657 / 100 6e-23	CCTH_H2_CAMPEP_0119427632 /_Chrysoculter rhomboideus, Strain RCC1486 / 93.2 7e-22	Diat_Pen_Raph_CAMPEP_0116153328 /_Pseudo-nitzschia arenysensis, Stra... 95.5 3e-21	Diatoms	D1	1	No
Phatr3_J32809.p1	Diat_D1_CAMPEP_0178589808 /_Extubocellulus spinifer, Strain CCMP396 / 272 4e-88	Diat_Pen_Raphfso_g1605 268 2e-86	Diat_Pen_Ara_CAMPEP_0194154684 /_Thalassiothrix antarctica, Strain L... 254 2e-81	Diat_D3_CAMPEP_0113529014 /_Odontella / 255 7e-81	Diat_D2_CAMPEP_0181091966 /_Thalassiosira sp., Strain NH16 / 240 3e-75	Diat_D0_CAMPEP_0113308938 /_Corethron hystrix, Strain 308 / 167 2e-47	Stram_Bol_CAMPEP_0182483344 /_Bolidomonas pacifica, Strain RCC208 / 160 3e-45	SAR_CD_CAMPEP_0202567148 /"Symbiodinium sp., Strain C1" / 151 2e-42	Stram_Dict_CAMPEP_0171922504 /_non described non described, Strain CC... 152 4e-42	SAR_BD_CAMPEP_0203954422 /"Scrippsiella Hangoei, Strain SHTV-5" / 157 1e-41	Diatoms	D1	5	Yes
Phatr3_J49422.p1	Diat_D1_CAMPEP_0178592376 /_Extubocellulus spinifer, Strain CCMP396 / 733 0.0	Diat_Pen_Raph_CAMPEP_0197178136 /_Pseudo-nitzschia heimii, Strain CN... 630 0.0	Diat_Pen_Ara_CAMPEP_0178911744 /_Thalassionema frauenfeldii, Strain ... 575 0.0	Diat_Dino_CAMPEP_0167841224 /_Glenodinium foliaceum, Strain CCAP 111... 549 0.0	Diat_D3_CAMPEP_0194081428 /_Chaetoceros debilis, Strain MM31A-1 / 334 5e-107	Diat_D2_CAMPEP_0171386896 /_Thalassiosira weissflogii, Strain CCMP13... 331 1e-104	Green_G3C_CAMPEP_0203047856 /"Micromonas pusilla, Strain CCMP17... 227 1e-66	Stram_Dict_CAMPEP_0172589836 /_Pseudopedinella elastica, Strain CCMP7... 210 5e-61	Green_G5_CAMPEP_0196285206 /"Prasinococcus capsulatus, Strain C... 209 2e-60	SAR_FD_CAMPEP_0114839782 /"Karenia brevis, Strain Wilson" / 202 3e-57	Diatoms	D1	5	Yes
Phatr3_J43074.p1	Diat_D1_CAMPEP_0178593506 /_Extubocellulus spinifer, Strain CCMP396 / 360 5e-119	Diat_D2_CAMPEP_0171436818 /_Thalassiosira weissflogii, Strain CCMP13... 332 7e-109	Diat_Pen_Raph_CAMPEP_0172413124 /_Pseudo-nitzschia pungens, Strain c... 329 8e-107	Diat_D3_CAMPEP_0181000392 /_Ditylum brightwellii, Strain Pop2 (SS10) / 325 6e-105	Diat_Pen_Raphfso_g19291 297 3e-95	Diat_Pen_Raphfso_g10181 290 2e-92	Diat_Pen_Ara_CAMPEP_0194262488 /_Thalassionema nitzschioides, Strain... 244 1e-73	Diat_D0_CAMPEP_0194273330 /_Corethron pennatum, Strain L29A3 / 204 7e-62	Green_G3C_tr_C1EIM3_C1EIM3_MICSR Uncharacterized protein OS=Mic... 149 6e-39	Green_G3C_CAMPEP_0196627736 /"Micromonas sp., Strain RCC472" / 145 1e-37	Diatoms	D1	5	Yes
Phatr3_J43870.p1	Diat_D1_CAMPEP_0178596100 /_Extubocellulus spinifer, Strain CCMP396 / 393 3e-128	Diat_Pen_Raph_CAMPEP_0178849362 /_Nitzschia punctata, Strain CCMP561 / 377 2e-122	Diat_D3_CAMPEP_0196816360 /_Leptocylindrus danicus, Strain CCMP1856 / 379 2e-122	Diat_Pen_Ara_CAMPEP_0194247994 /_Thalassionema nitzschioides, Strain... 370 2e-120	Diat_Pen_Raphfso_g6951 352 4e-113	Diat_D2_CAMPEP_0201730946 /_Skeletonema japonicum, Strain CCMP2506 / 331 2e-104	Diat_D0_CAMPEP_0194348830 /_Corethron pennatum, Strain L29A3 / 247 3e-71	Stram_PESC_CAMPEP_0185044130 /_Paraphysomonas bandaiensis, Strain Car... 218 9e-62	Stram_Oom_Oomycetes_tr_A0A024U429_A0A024U429_9STRA_Aphanomyces 218 2e-60	Stram_Slo_CAMPEP_0196777648 /"Cafeteria sp., Strain Caron Lab Iso... 199 1e-57	Diatoms	D1	5	Yes
Phatr3_J46863.p1	Diat_D1_CAMPEP_0178597414 /_Extubocellulus spinifer, Strain CCMP396 / 908 0.0	Diat_Pen_Ara_CAMPEP_0194068848 /_Grammatophora oceanica, Strain CCMP... 852 0.0	Diat_D2_CAMPEP_0183696370 /_Skeletonema menzelii, Strain CCMP793 / 842 0.0	Diat_D3_CAMPEP_0204789472 /_Ditylum brightwellii, Strain GSO104 / 844 0.0	Diat_D0_CAMPEP_0194302078 /_Corethron pennatum, Strain L29A3 / 814 0.0	Diat_Pen_Raph_CAMPEP_0116089244 /_Pseudo-nitzschia delicatissima, St... 763 0.0	CCTH_H2_Chryso_922862314 296 9e-80	CCTH_H1_CAMPEP_0118848524 /_Phaeocystis Sp, Strain CCMP2710 / 282 2e-78	CCTH_H3_CAMPEP_0179767892 /NCGR_PEP_ID_MMETSP0943-20121227_12719_1 /... 277 6e-74	Stram_Slo_CAMPEP_jgi_GSMAST4A1.ASY1.ANO1.869.1 243 8e-64	Diatoms	D1	5	Yes
Phatr3_J31683.p1	Diat_D1_CAMPEP_0178597808 /_Extubocellulus spinifer, Strain CCMP396 / 837 0.0	Diat_D3_CAMPEP_0203716490 /_Chaetoceros affinis, Strain CCMP159 / 837 0.0	Diat_Pen_Ara_CAMPEP_0178895004 /_Thalassionema frauenfeldii, Strain ... 832 0.0	Diat_Dino_CAMPEP_0176030674 /_Kryptoperidinium foliaceum, Strain CCM... 824 0.0	Diat_D2_CAMPEP_0195510544 /_Stephanopyxis turris, Strain CCMP 815 / 820 0.0	Diat_Pen_Raphfso_g11437 808 0.0	Diat_Pen_Raphfso_g1114 795 0.0	Diat_D0_CAMPEP_0194268250 /_Corethron pennatum, Strain L29A3 / 776 0.0	Stram_Bol_CAMPEP_0118631948 /_Bolidomonas pacifica, Strain CCMP 1866 / 751 0.0	Stram_Raph_CAMPEP_0113934350 /_Fibrocapsa japonica / 692 0.0	Diatoms	D1	5	Yes
Phatr3_EG02061.p1	Diat_D1_CAMPEP_0178609222 /_Extubocellulus spinifer, Strain CCMP396 / 163 2e-47	Diat_Pen_Raphfso_g16303 159 1e-46	Diat_Pen_Ara_CAMPEP_0194152046 /_Thalassiothrix antarctica, Strain L... 155 3e-44	Diat_D3_CAMPEP_0203684530 /_Chaetoceros affinis, Strain CCMP159 / 108 9e-27	Diat_Pen_Ara_CAMPEP_0202448528 /_Licmophora paradoxa, Strain CCMP2313 / 105 5e-26	Diat_D3_CAMPEP_0198258296 /_Chaetoceros dichaeta, Strain CCMP1751 / 107 6e-26	Diat_D3_CAMPEP_0185727220 /_Helicotheca tamensis, Strain CCMP826 / 106 7e-26	Diat_Dino_CAMPEP_0176287692 /_Kryptoperidinium foliaceum, Strain CCM... 105 1e-25	Diat_Pen_Raphfso_g16456 103 2e-25	Diat_Pen_Raph_CAMPEP_0170725916 /_Amphora coffeaeformis, Strain CCMP... 103 3e-25	Diatoms	D1	5	Yes
Phatr3_J45960.p1	Diat_D1_CAMPEP_0178611252 /_Extubocellulus spinifer, Strain CCMP396 / 695 0.0	Diat_Pen_Raphfso_g17308 649 0.0	Diat_Pen_Raphfso_g18358 648 0.0	Diat_Pen_Ara_CAMPEP_0194030486 /_Grammatophora oceanica, Strain CCMP... 583 0.0	Diat_Dino_CAMPEP_0170204272 /_Durinskia baltica, Strain CSIRO CS-38 / 577 0.0	Diat_D3_CAMPEP_0198285016 /_Attheya septentrionalis, Strain CCMP2084 / 446 1e-148	Diat_Pen_Raph_CAMPEP_0168838706 /_Amphiprora sp., Strain CCMP467 / 429 3e-141	Diat_Pen_Ara_CAMPEP_0202485250 /_Staurosira complex sp., Strain CCMP... 413 8e-137	Diat_Pen_Raphfso_g8528 410 7e-135	Diat_Pen_Raphfso_g13754 404 2e-132	Diatoms	D1	5	Yes
Phatr3_J52110.p1	Diat_D1_CAMPEP_0178611486 /_Extubocellulus spinifer, Strain CCMP396 / 619 0.0	Diat_Pen_Raphfso_g3394 606 0.0	Diat_Pen_Ara_CAMPEP_0202501864 /_Staurosira complex sp., Strain CCMP... 585 0.0	Diat_D3_CAMPEP_0185626196 /_Ditylum brightwellii, Strain GSO105 / 585 0.0	Diat_D2_CAMPEP_0195528846 /_Stephanopyxis turris, Strain CCMP 815 / 561 0.0	Diat_Pen_Raphfso_g18669 506 2e-175	SAR_BD_CAMPEP_0204142606 /"Scrippsiella Hangoei, Strain SHTV-5" / 498 6e-171	SAR_CD_CAMPEP_0118120212 /"Lingulodinium polyedra, Strain CCMP 1738... 484 1e-164	SAR_Chl_CAMPEP_0197531484 /"Partenskyella glossopodia, Strain RCC36... 478 2e-163	CCTH_H3_CAMPEP_0179819970 /NCGR_PEP_ID_MMETSP0944-20121228_33868_1 /... 457 1e-154	Diatoms	D1	5	Yes
Phatr3_J43310.p1	Diat_D1_CAMPEP_0178611638 /_Extubocellulus spinifer, Strain CCMP396 / 237 4e-70	Diat_Pen_Ara_CAMPEP_0194261706 /_Thalassionema nitzschioides, Strain... 217 1e-62	Diat_D3_CAMPEP_0113577740 /_Odontella / 195 1e-55	Diat_Pen_Raph_CAMPEP_0195965132 /_Fragilariopsis kerguelensis, Strai... 196 1e-54	Diat_D2_CAMPEP_0206643110 /_Skeletonema dohrnii, Strain SkelB / 194 4e-54	Diat_Pen_Raph_CAMPEP_0168729322 /_Amphiprora sp., Strain CCMP467 / 188 3e-50	Red_Rhod__CAMPEP_0174890576 /"Rhodella maculata, Strain CCMP736" / 154 3e-41	Diat_Dino_CAMPEP_0176066698 /_Kryptoperidinium foliaceum, Strain CCM... 152 3e-40	Stram_Bol_CAMPEP_0118653648 /_Bolidomonas pacifica, Strain CCMP 1866 / 53.1 1e-06		Diatoms	D1	5	Yes
Phatr3_EG02416.p1	Diat_D1_CAMPEP_0178614772 /_Extubocellulus spinifer, Strain CCMP396 / 152 3e-41	Diat_D1_CAMPEP_0178475282 /_Extubocellulus spinifer, Strain CCMP396 / 150 1e-40	Diat_D2_CAMPEP_0171389230 /_Thalassiosira weissflogii, Strain CCMP13... 145 1e-39	Diat_Pen_Raphfso_g4750 132 6e-34	Diat_Pen_Raphfso_g8292 129 1e-32	Diat_Pen_Ara_CAMPEP_0119006098 /_Synedropsis recta cf, Strain CCMP16... 128 2e-32	Diat_D2_CAMPEP_0201833224 /_Thalassiosira weissflogii, Strain CCMP10... 125 2e-31	Diat_D2_CAMPEP_0201801582 /_Thalassiosira weissflogii, Strain CCMP10... 123 8e-31	Diat_D2_CAMPEP_0203250222 /_Thalassiosira weissflogii, Strain CCMP10... 122 2e-30	Diat_Pen_Ara_CAMPEP_0202508666 /_Staurosira complex sp., Strain CCMP... 119 2e-28	Diatoms	D1	5	Yes
Phatr3_J44300.p1	Diat_D1_CAMPEP_0178614772 /_Extubocellulus spinifer, Strain CCMP396 / 223 1e-65	Diat_Pen_Ara_CAMPEP_0118701882 /_Striatella unipunctata, Strain CCMP... 220 3e-65	Diat_D1_CAMPEP_0178475282 /_Extubocellulus spinifer, Strain CCMP396 / 216 2e-63	Diat_Pen_Raphfso_g8292 219 2e-63	Diat_Pen_Raphfso_g4750 206 3e-59	Diat_D2_CAMPEP_0203250222 /_Thalassiosira weissflogii, Strain CCMP10... 203 5e-58	Diat_D2_CAMPEP_0201833224 /_Thalassiosira weissflogii, Strain CCMP10... 203 7e-58	Diat_Pen_Raph_CAMPEP_0178755798 /_Nitzschia punctata, Strain CCMP561 / 201 8e-58	Diat_D2_CAMPEP_0201801582 /_Thalassiosira weissflogii, Strain CCMP10... 202 1e-57	Diat_Pen_Ara_CAMPEP_0178933454 /_Thalassionema frauenfeldii, Strain ... 197 5e-55	Diatoms	D1	5	Yes
Phatr3_J38757.p1	Diat_D1_CAMPEP_0178614772 /_Extubocellulus spinifer, Strain CCMP396 / 234 2e-69	Diat_D1_CAMPEP_0178475282 /_Extubocellulus spinifer, Strain CCMP396 / 224 6e-66	Diat_Pen_Raphfso_g8292 218 1e-62	Diat_Pen_Ara_CAMPEP_0118701882 /_Striatella unipunctata, Strain CCMP... 209 9e-61	Diat_Pen_Raphfso_g4750 209 5e-60	Diat_Pen_Ara_CAMPEP_0178933454 /_Thalassionema frauenfeldii, Strain ... 202 2e-56	Diat_Pen_Raph_CAMPEP_0178755798 /_Nitzschia punctata, Strain CCMP561 / 195 4e-55	Diat_Pen_Ara_CAMPEP_0194241782 /_Thalassionema nitzschioides, Strain... 196 4e-55	Diat_Pen_Ara_CAMPEP_0202508666 /_Staurosira complex sp., Strain CCMP... 201 7e-55	Diat_D2_CAMPEP_0201833224 /_Thalassiosira weissflogii, Strain CCMP10... 193 1e-53	Diatoms	D1	5	Yes
Phatr3_J46621.p1	Diat_D1_CAMPEP_0178614772 /_Extubocellulus spinifer, Strain CCMP396 / 236 1e-70	Diat_D1_CAMPEP_0178475282 /_Extubocellulus spinifer, Strain CCMP396 / 226 4e-67	Diat_Pen_Ara_CAMPEP_0178933454 /_Thalassionema frauenfeldii, Strain ... 229 9e-67	Diat_Pen_Raphfso_g8292 221 2e-64	Diat_Pen_Raph_CAMPEP_0168767340 /_Amphiprora sp., Strain CCMP467 / 211 4e-62	Diat_Pen_Raphfso_g4750 208 3e-60	Diat_Pen_Ara_CAMPEP_0118701882 /_Striatella unipunctata, Strain CCMP... 204 1e-59	Diat_Pen_Raph_CAMPEP_0178755798 /_Nitzschia punctata, Strain CCMP561 / 205 2e-59	Diat_D2_CAMPEP_0203250222 /_Thalassiosira weissflogii, Strain CCMP10... 204 2e-58	Diat_D2_CAMPEP_0201833224 /_Thalassiosira weissflogii, Strain CCMP10... 204 3e-58	Diatoms	D1	5	Yes
Phatr3_J36628.p1	Diat_D1_CAMPEP_0178614772 /_Extubocellulus spinifer, Strain CCMP396 / 239 9e-72	Diat_D1_CAMPEP_0178475282 /_Extubocellulus spinifer, Strain CCMP396 / 226 2e-67	Diat_Pen_Ara_CAMPEP_0178933454 /_Thalassionema frauenfeldii, Strain ... 226 6e-66	Diat_Pen_Raph_CAMPEP_0178755798 /_Nitzschia punctata, Strain CCMP561 / 216 7e-64	Diat_Pen_Raphfso_g8292 219 1e-63	Diat_Pen_Raph_CAMPEP_0168767340 /_Amphiprora sp., Strain CCMP467 / 211 3e-62	Diat_D2_CAMPEP_0203250222 /_Thalassiosira weissflogii, Strain CCMP10... 206 1e-59	Diat_Pen_Ara_CAMPEP_0118701882 /_Striatella unipunctata, Strain CCMP... 204 2e-59	Diat_D2_CAMPEP_0201801582 /_Thalassiosira weissflogii, Strain CCMP10... 206 3e-59	Diat_D2_CAMPEP_0201833224 /_Thalassiosira weissflogii, Strain CCMP10... 206 3e-59	Diatoms	D1	5	Yes
Phatr3_J46947.p1	Diat_D1_CAMPEP_0178614772 /_Extubocellulus spinifer, Strain CCMP396 / 247 4e-76	Diat_D1_CAMPEP_0178475282 /_Extubocellulus spinifer, Strain CCMP396 / 239 4e-73	Diat_Pen_Raphfso_g8292 221 3e-65	Diat_Pen_Ara_CAMPEP_0118701882 /_Striatella unipunctata, Strain CCMP... 203 4e-60	Diat_Pen_Raphfso_g4750 204 2e-59	Diat_Pen_Raph_CAMPEP_0170706292 /_Amphora coffeaeformis, Strain CCMP... 198 5e-57	Diat_Pen_Raph_CAMPEP_0178755798 /_Nitzschia punctata, Strain CCMP561 / 196 5e-57	Diat_Pen_Ara_CAMPEP_0202508666 /_Staurosira complex sp., Strain CCMP... 202 1e-56	Diat_Pen_Ara_CAMPEP_0194241782 /_Thalassionema nitzschioides, Strain... 195 4e-56	Diat_Pen_Raph_CAMPEP_0168767340 /_Amphiprora sp., Strain CCMP467 / 192 6e-56	Diatoms	D1	5	Yes
Phatr3_J46657.p1	Diat_D1_CAMPEP_0178618994 /_Extubocellulus spinifer, Strain CCMP396 / 267 5e-88	Diat_D1_CAMPEP_0185813446 /_Minutocellus polymorphus, Strain RCC2270 / 262 9e-87	Diat_Pen_Raph_CAMPEP_0113458586 /_Nitzschia sp. / 259 9e-86	Diat_Pen_Ara_CAMPEP_0194170950 /_Thalassiothrix antarctica, Strain L... 257 6e-85	Diat_D0_CAMPEP_0113306456 /_Corethron hystrix, Strain 308 / 254 1e-83	Diat_Pen_Raph_CAMPEP_0178857990 /_Nitzschia punctata, Strain CCMP561 / 253 3e-83	Diat_Pen_Raphfso_g13183 253 4e-83	Diat_D3_CAMPEP_0198291372 /_Attheya septentrionalis, Strain CCMP2084 / 249 9e-82	Diat_D2_CAMPEP_0195508622 /_Stephanopyxis turris, Strain CCMP 815 / 248 2e-81	SAR_CD_CAMPEP_0196909428 /"Symbiodinium sp., Strain D1a" /NCGR_SAMP... 247 4e-81	Diatoms	D1	5	Yes
Phatr3_EG01935.p1	Diat_D1_CAMPEP_0178620044 /_Extubocellulus spinifer, Strain CCMP396 / 91.7 4e-21	Diat_Pen_Raph_CAMPEP_0168736372 /_Amphiprora sp., Strain CCMP467 / 90.1 1e-20	Diat_D3_CAMPEP_0203682734 /_Chaetoceros affinis, Strain CCMP159 / 92.0 3e-20	Diat_D1_CAMPEP_0178470648 /_Extubocellulus spinifer, Strain CCMP396 / 91.3 5e-20	Diat_D2_CAMPEP_0113396068 /_Skeletonema costatum, Strain 1716 / 84.0 2e-17	Diat_D2_CAMPEP_0172295386 /_Cyclotella meneghiniana, Strain CCMP 338 / 79.7 4e-16	Diat_Pen_Raphfso_g9461 63.9 6e-11	Diat_Pen_Ara_CAMPEP_0178900980 /_Thalassionema frauenfeldii, Strain ... 60.5 1e-09			Diatoms	D1	5	Yes
Phatr3_J37124.p1	Diat_D1_CAMPEP_0178620488 /_Extubocellulus spinifer, Strain CCMP396 / 248 1e-74	Diat_Pen_Ara_CAMPEP_0195309166 /_Asterionellopsis glacialis, Strain ... 243 1e-71	Diat_Pen_Raphfso_g10837 226 2e-66	Diat_D3_CAMPEP_0180925732 /_Ditylum brightwellii, Strain Pop1 (SS4) / 200 3e-56	Diat_D2_CAMPEP_0183657286 /_Skeletonema menzelii, Strain CCMP793 / 194 2e-53	Diat_D0_CAMPEP_0194347828 /_Corethron pennatum, Strain L29A3 / 181 4e-50	Stram_Oom_CAMPEP_jgi_Phytophthora capsici_Phyca11_8735_fgenesh1_p... 97.8 7e-22	Stram_Oom_CAMPEP_jgi_Phytophthora_sojae_Physo3_508617_e_gw1.5.1759.1 94.7 8e-21	Stram_Oom_CAMPEP_jgi_Phytophthora_ramorum_Phyra1_1_72626_fgenesh1... 93.2 3e-20	Stram_PESC_CAMPEP_0118855964 /_Phaeomonas parva, Strain CCMP2877 / 92.4 4e-19	Diatoms	D1	5	Yes
Phatr3_J37848.p1	Diat_D1_CAMPEP_0178622228 /_Extubocellulus spinifer, Strain CCMP396 / 197 3e-58	Diat_Pen_Ara_CAMPEP_0194219568 /_Thalassionema nitzschioides, Strain... 191 9e-56	Diat_D3_CAMPEP_0197431854 /_Triceratium dubium, Strain CCMP147 / 186 8e-55	Diat_D2_CAMPEP_0195508014 /_Stephanopyxis turris, Strain CCMP 815 / 179 3e-51	Diat_Pen_Raph_CAMPEP_0196093082 /_Fragilariopsis kerguelensis, Strai... 178 5e-51	SAR_CD_CAMPEP_0118339198 /"Lingulodinium polyedra, Strain CCMP 1738... 127 6e-32	SAR_BD_CAMPEP_0176617848 /"Amphidinium carterae, Strain CCMP1314" / 117 1e-28	SAR_BD_CAMPEP_0178437728 /"Amphidinium massartii, Strain CS-259" / 72.8 7e-13	Stram_Lab_CAMPEP_jgi_Aurantochytrium_limaticum_Aurli1_137990_estE... 66.2 6e-11	Amorphea_opi_tr_A0A0L0GE88_A0A0L0GE88_9EUKA Uncharacterized protei... 62.4 1e-09	Diatoms	D1	5	Yes
Phatr3_J43588.p1	Diat_D1_CAMPEP_0178622436 /_Extubocellulus spinifer, Strain CCMP396 / 207 2e-56	Diat_Pen_Raphfso_g14437 192 3e-52	Diat_D3_CAMPEP_0185630282 /_Ditylum brightwellii, Strain GSO105 / 193 4e-51	Diat_Pen_Raphfso_g5926 174 1e-46	Diat_Pen_Ara_CAMPEP_0202479372 /_Licmophora paradoxa, Strain CCMP2313 / 167 5e-43	Diat_D2_CAMPEP_0181080880 /_Thalassiosira sp., Strain NH16 / 155 3e-39	Diat_D0_CAMPEP_0113314390 /_Corethron hystrix, Strain 308 / 54.3 1e-06				Diatoms	D1	5	Yes
Phatr3_J47052.p1	Diat_D1_CAMPEP_0178623604 /_Extubocellulus spinifer, Strain CCMP396 / 292 5e-93	Diat_Pen_Ara_CAMPEP_0202505990 /_Staurosira complex sp., Strain CCMP... 295 6e-93	Diat_D3_CAMPEP_0185653848 /_Ditylum brightwellii, Strain GSO105 / 294 8e-93	Diat_D2_CAMPEP_0203530490 /_Thalassiosira weissflogii, Strain CCMP10... 277 1e-86	Diat_D2_CAMPEP_0171347360 /_Thalassiosira weissflogii, Strain CCMP13... 276 5e-86	Diat_D2_CAMPEP_0201664412 /_Thalassiosira gravida, Strain GMp14c1 / 254 3e-78	Diat_D1_CAMPEP_0185801184 /_Minutocellus polymorphus, Strain RCC2270 / 218 2e-64	Diat_D3_CAMPEP_0113573564 /_Odontella / 218 6e-64	Diat_D1_CAMPEP_0181039970 /_Minutocellus polymorphus, Strain NH13 / 211 3e-60	Diat_D2_CAMPEP_0184793726 /_Thalassiosira rotula, Strain CCMP3096 / 207 6e-60	Diatoms	D1	5	Yes
Phatr3_EG01295.p1	Diat_D1_CAMPEP_0178624410 /_Extubocellulus spinifer, Strain CCMP396 / 204 1e-61	Diat_Pen_Ara_CAMPEP_0202500552 /_Staurosira complex sp., Strain CCMP... 189 2e-56	Diat_D2_Thaoc_EJK77624 190 6e-56	Diat_Pen_Raph_CAMPEP_0197272040 /_Pseudo-nitzschia delicatissima, St... 177 1e-51	Diat_D3_CAMPEP_0203654712 /_Chaetoceros affinis, Strain CCMP159 / 169 5e-49	Diat_Dino_CAMPEP_0167938034 /_Glenodinium foliaceum, Strain CCAP 111... 149 7e-41	SAR_Cil_CAMPEP_jgi_gi145539534_Paramecium_tetraurelia_strain_d4-2 118 1e-29	Amorphea_Am_tr_A0A0L0DME1_A0A0L0DME1_THETB Uncharacterized protein... 116 8e-29	Stram_Oom_CAMPEP_jgi_Phytophthora capsici_Phyca11_553749_estExt2_... 110 2e-26	Stram_Oom_CAMPEP_jgi_Phytophthora_sojae_Physo3_300566_fgenesh1_pg... 107 1e-25	Diatoms	D1	5	Yes
Phatr3_J43905.p1	Diat_D1_CAMPEP_0178624998 /_Extubocellulus spinifer, Strain CCMP396 / 753 0.0	Diat_D3_CAMPEP_0197469370 /_Triceratium dubium, Strain CCMP147 / 756 0.0	Diat_Pen_Raph_CAMPEP_0168838956 /_Amphiprora sp., Strain CCMP467 / 739 0.0	Diat_Pen_Ara_CAMPEP_0119009608 /_Synedropsis recta cf, Strain CCMP16... 741 0.0	Diat_Dino_CAMPEP_0170207496 /_Durinskia baltica, Strain CSIRO CS-38 / 588 0.0	Diat_D0_CAMPEP_0113310852 /_Corethron hystrix, Strain 308 / 579 0.0	Diat_D2_CAMPEP_0183678290 /_Skeletonema menzelii, Strain CCMP793 / 480 4e-154	Stram_Lab_CAMPEP_jgi_Aplanochytrium_kerguelensis_Aplke1_62298_fge... 493 4e-153	CCTH_H3_CAMPEP_0169937006 /NCGR_PEP_ID_MMETSP1136-20121227_13483_1 /... 479 1e-149	Amorphea_Am_CAMPEP_0114608980 /"Vannella sp., Strain DIVA3 517/6/1... 466 2e-146	Diatoms	D1	5	Yes
Phatr3_J48356.p1	Diat_D1_CAMPEP_0178626232 /_Extubocellulus spinifer, Strain CCMP396 / 397 3e-125	Diat_Pen_Raph_CAMPEP_0170665510 /_Amphora coffeaeformis, Strain CCMP... 376 2e-117	Diat_Pen_Raph_CAMPEP_0170716948 /_Amphora coffeaeformis, Strain CCMP... 363 1e-111	Prok_Cyanobacteria_tr_L8LYG5_L8LYG5_9CHRO Uncharacterized prote... 359 3e-110	Prok_Prot_tr_V4LKA9_V4LKA9_9GAMM Uncharacterized protein OS=unc... 311 2e-96	Diat_Pen_Ara_CAMPEP_0119013502 /_Synedropsis recta cf, Strain CCMP16... 298 5e-86	Diat_D3_CAMPEP_0197466004 /_Triceratium dubium, Strain CCMP147 / 286 3e-83	Diat_Pen_Ara_CAMPEP_0194164660 /_Thalassiothrix antarctica, Strain L... 278 9e-82	Prok_Actin_tr_M5A5M2_M5A5M2_9ACTN Uncharacterized protein OS=Il... 273 4e-76	Diat_D1_CAMPEP_0178662980 /_Extubocellulus spinifer, Strain CCMP396 / 259 4e-72	Diatoms	D1	3	Yes
Phatr3_J48379.p1	Diat_D1_CAMPEP_0178626232 /_Extubocellulus spinifer, Strain CCMP396 / 434 2e-138	Diat_Pen_Raph_CAMPEP_0170665510 /_Amphora coffeaeformis, Strain CCMP... 414 6e-131	Diat_Pen_Raph_CAMPEP_0170716948 /_Amphora coffeaeformis, Strain CCMP... 408 7e-128	Prok_Cyanobacteria_tr_L8LYG5_L8LYG5_9CHRO Uncharacterized prote... 369 7e-113	Diat_Pen_Ara_CAMPEP_0194164660 /_Thalassiothrix antarctica, Strain L... 344 1e-105	Prok_Prot_tr_V4LKA9_V4LKA9_9GAMM Uncharacterized protein OS=unc... 313 2e-96	Diat_D3_CAMPEP_0197466004 /_Triceratium dubium, Strain CCMP147 / 315 3e-93	Diat_Pen_Ara_CAMPEP_0119013502 /_Synedropsis recta cf, Strain CCMP16... 320 7e-93	Prok_Actin_tr_M5A5M2_M5A5M2_9ACTN Uncharacterized protein OS=Il... 281 3e-78	Diat_D1_CAMPEP_0178662980 /_Extubocellulus spinifer, Strain CCMP396 / 271 2e-75	Diatoms	D1	3	Yes
Phatr3_J48378.p1	Diat_D1_CAMPEP_0178626232 /_Extubocellulus spinifer, Strain CCMP396 / 449 2e-144	Diat_Pen_Raph_CAMPEP_0170716948 /_Amphora coffeaeformis, Strain CCMP... 436 4e-139	Diat_Pen_Raph_CAMPEP_0170665510 /_Amphora coffeaeformis, Strain CCMP... 426 1e-135	Prok_Cyanobacteria_tr_L8LYG5_L8LYG5_9CHRO Uncharacterized prote... 399 9e-125	Diat_Pen_Ara_CAMPEP_0194164660 /_Thalassiothrix antarctica, Strain L... 336 3e-103	Prok_Prot_tr_V4LKA9_V4LKA9_9GAMM Uncharacterized protein OS=unc... 325 1e-101	Diat_Pen_Ara_CAMPEP_0119013502 /_Synedropsis recta cf, Strain CCMP16... 329 2e-96	Diat_D3_CAMPEP_0197466004 /_Triceratium dubium, Strain CCMP147 / 311 5e-92	Prok_Actin_tr_M5A5M2_M5A5M2_9ACTN Uncharacterized protein OS=Il... 291 6e-82	Diat_D1_CAMPEP_0178662980 /_Extubocellulus spinifer, Strain CCMP396 / 281 5e-79	Diatoms	D1	3	Yes
Phatr3_J32949.p1	Diat_D1_CAMPEP_0178626412 /_Extubocellulus spinifer, Strain CCMP396 / 356 2e-118	Diat_D3_CAMPEP_0185639288 /_Ditylum brightwellii, Strain GSO105 / 348 8e-116	Diat_Pen_Ara_CAMPEP_0194171162 /_Thalassiothrix antarctica, Strain L... 338 6e-112	Diat_D2_CAMPEP_0203540654 /_Thalassiosira weissflogii, Strain CCMP10... 339 8e-112	Diat_Pen_Raphfso_g6036 330 7e-109	Diat_Pen_Raphfso_g10677 325 5e-106	Diat_Dino_CAMPEP_0176117134 /_Kryptoperidinium foliaceum, Strain CCM... 291 2e-93	Diat_D0_CAMPEP_0194269170 /_Corethron pennatum, Strain L29A3 / 267 5e-84	Green_G1_tr_A0A087SRU2_A0A087SRU2_AUXPR Mitotic checkpoint prot... 253 6e-79	Green_G2_CAMPEP_0183972764 /Tetraselmis striata, Strain LANL1001 / 251 2e-78	Diatoms	D1	5	Yes
Phatr3_J35749.p1	Diat_D1_CAMPEP_0178628638 /_Extubocellulus spinifer, Strain CCMP396 / 182 2e-56	Diat_D3_CAMPEP_0180998588 /_Ditylum brightwellii, Strain Pop2 (SS10) / 181 5e-56	Diat_D2_CAMPEP_0202327824 /_Thalassiosira oceanica, Strain CCMP1005 / 179 2e-55	Diat_Pen_Raph_CAMPEP_0168729364 /_Amphiprora sp., Strain CCMP467 / 167 7e-50	Diat_Pen_Ara_CAMPEP_0197141768 /_Asterionellopsis glacialis, Strain ... 154 1e-45	Stram_Raph_CAMPEP_0113938900 /_Fibrocapsa japonica / 142 8e-42	Diat_D0_CAMPEP_0113300278 /_Corethron hystrix, Strain 308 / 129 2e-35	Stram_PESC_CAMPEP_0119034554 /_Ochromonas sp, Strain CCMP1899 / 104 3e-26	CCTH_H1_CAMPEP_0185197204 /_Pavlova sp., Strain CCMP459 / 100 7e-25	SAR_Api_CAMPEP_jgi_Cvel_17500_Chromera 99.4 2e-24	Diatoms	D1	5	Yes
Phatr3_J34902.p1	Diat_D1_CAMPEP_0178649212 /_Extubocellulus spinifer, Strain CCMP396 / 256 1e-83	Diat_D3_CAMPEP_0198298338 /_Attheya septentrionalis, Strain CCMP2084 / 238 6e-77	Diat_D2_CAMPEP_0172335664 /_Thalassiosira sp., Strain FW / 206 2e-65	Diat_Pen_Ara_CAMPEP_0202460818 /_Licmophora paradoxa, Strain CCMP2313 / 201 5e-63	Diat_Pen_Ara_CAMPEP_0194130386 /_Thalassiothrix antarctica, Strain L... 199 7e-62	Amorphea_Am_tr_L8GE38_L8GE38_ACACA Uncharacterized protein OS=Acan... 193 4e-59	CCTH_H2_CAMPEP_0181185410 /_Chrysochromulina ericina, Strain CCMP281 / 191 1e-58	Green_G1_CAMPEP_jgi_jgi_Chlamydomonas_g9643.t1_PACid:27570691 186 1e-56	Green_G1_CAMPEP_jgi_307108002_Chlorella_variabilis 194 2e-56	Green_Glauc_CAMPEP_0196665570 /"Cyanoptyche gloeocystis , Strain SAG4... 185 8e-56	Diatoms	D1	5	Yes
Phatr3_J47174.p1	Diat_D1_CAMPEP_0178649212 /_Extubocellulus spinifer, Strain CCMP396 / 273 4e-89	Diat_D3_CAMPEP_0198298338 /_Attheya septentrionalis, Strain CCMP2084 / 249 4e-80	Diat_D2_CAMPEP_0172335664 /_Thalassiosira sp., Strain FW / 204 1e-63	Diat_Pen_Ara_CAMPEP_0194130386 /_Thalassiothrix antarctica, Strain L... 202 1e-61	Diat_Pen_Ara_CAMPEP_0202460818 /_Licmophora paradoxa, Strain CCMP2313 / 196 5e-60	CCTH_H2_CAMPEP_0181185410 /_Chrysochromulina ericina, Strain CCMP281 / 185 3e-55	Stram_PESC_CAMPEP_0182425088 /_Mallomonas Sp, Strain CCMP3275 / 184 4e-55	Amorphea_Am_tr_L8GE38_L8GE38_ACACA Uncharacterized protein OS=Acan... 184 2e-54	Green_G1_CAMPEP_jgi_307108002_Chlorella_variabilis 191 8e-54	Green_Glauc_CAMPEP_0196665570 /"Cyanoptyche gloeocystis , Strain SAG4... 179 2e-52	Diatoms	D1	5	Yes
Phatr3_J47175.p1	Diat_D1_CAMPEP_0178649212 /_Extubocellulus spinifer, Strain CCMP396 / 278 5e-90	Diat_D3_CAMPEP_0198298338 /_Attheya septentrionalis, Strain CCMP2084 / 258 2e-82	Diat_D2_CAMPEP_0172335664 /_Thalassiosira sp., Strain FW / 213 7e-66	Diat_Pen_Ara_CAMPEP_0194130386 /_Thalassiothrix antarctica, Strain L... 212 1e-64	Diat_Pen_Ara_CAMPEP_0202460818 /_Licmophora paradoxa, Strain CCMP2313 / 209 4e-64	CCTH_H2_CAMPEP_0181185410 /_Chrysochromulina ericina, Strain CCMP281 / 197 6e-59	Green_G1_CAMPEP_jgi_307108002_Chlorella_variabilis 205 4e-58	Green_Glauc_CAMPEP_0196665570 /"Cyanoptyche gloeocystis , Strain SAG4... 190 1e-55	Green_G1_CAMPEP_jgi_jgi_Chlamydomonas_g9643.t1_PACid:27570691 189 2e-55	Amorphea_Am_tr_L8GE38_L8GE38_ACACA Uncharacterized protein OS=Acan... 188 5e-55	Diatoms	D1	5	Yes
Phatr3_J12243.p1	Diat_D1_CAMPEP_0178650286 /_Extubocellulus spinifer, Strain CCMP396 / 106 1e-28	Diat_D2_CAMPEP_0196198340 /_Thalassiosira rotula, Strain GSO102 / 102 5e-27	Diat_D3_CAMPEP_0113566390 /_Odontella / 102 3e-26	Diat_Pen_Ara_CAMPEP_0195317318 /_Asterionellopsis glacialis, Strain ... 96.3 8e-25	Diat_Pen_Raph_CAMPEP_0119546016 /_Stauroneis constricta, Strain CCMP... 86.7 7e-21	Amorphea_opi_tr_A0A0A1NRM7_A0A0A1NRM7_9FUNG Putative Peptide-methi... 65.5 6e-13	Green_Strep_tr_J3N4Y5_J3N4Y5_ORYBR Uncharacterized protein OS=O... 65.9 7e-13	Prok_Prot_tr_D5CSD1_D5CSD1_SIDLE Peptide methionine sulfoxide r... 64.7 1e-12	Stram_Lab_CAMPEP_jgi_Aplanochytrium_kerguelensis_Aplke1_82013_est... 63.5 2e-12	Prok_Cobi_tr_F3PRC7_F3PRC7_9BACE Peptide methionine sulfoxide r... 62.8 6e-12	Diatoms	D1	5	Yes
Phatr3_J37719.p1	Diat_D1_CAMPEP_0178652680 /_Extubocellulus spinifer, Strain CCMP396 / 655 0.0	Stram_Pel_CAMPEP_0185721140 /_Chrysoreinhardia sp, Strain CCMP2950 / 651 0.0	Diat_Pen_Ara_CAMPEP_0194204020 /_Thalassionema nitzschioides, Strain... 647 0.0	Diat_Pen_Raph_CAMPEP_0170699994 /_Amphora coffeaeformis, Strain CCMP... 655 0.0	SAR_FD_CAMPEP_0177827016 /"Karenia brevis, Strain SP3" / 621 0.0	CCTH_H3_CAMPEP_0119297986 /NCGR_PEP_ID_MMETSP1333-20130426_184_1 /TA... 615 0.0	Diat_D3_CAMPEP_0176478164 /_Chaetoceros sp., Strain GSL56 / 613 0.0	SAR_CD_CAMPEP_0179089598 /"Pyrodinium bahamense, Strain pbaha01" / 616 0.0	CCTH_H1_CAMPEP_0172971664 /_Phaeocystis antarctica, Strain Caron Lab... 618 0.0	SAR_FD_CAMPEP_0174068466 /"Karenia brevis, Strain CCMP2229" / 613 0.0	Diatoms	D1	1	No
Phatr3_J28245.p1	Diat_D1_CAMPEP_0178653190 /_Extubocellulus spinifer, Strain CCMP396 / 1111 0.0	Diat_Pen_Raph_CAMPEP_0170703842 /_Amphora coffeaeformis, Strain CCMP... 999 0.0	Diat_D3_CAMPEP_0195435880 /_Chaetoceros neogracile, Strain CCMP1317 / 938 0.0	Diat_D3_CAMPEP_0198303640 /_Attheya septentrionalis, Strain CCMP2084 / 804 0.0	Stram_Bol_CAMPEP_0182459442 /_Bolidomonas pacifica, Strain RCC208 / 793 0.0	Diat_D1_CAMPEP_0178949146 /_Rhizosolenia setigera, Strain CCMP 1694 / 791 0.0	Diat_Pen_Ara_CAMPEP_0194037642 /_Grammatophora oceanica, Strain CCMP... 788 0.0	Diat_Pen_Raphfso_g1829 787 0.0	Diat_D2_CAMPEP_0115924458 /_Skeletonema marinoi, Strain SM1012Hels-07 / 766 0.0	Diat_Dino_CAMPEP_0176003552 /_Kryptoperidinium foliaceum, Strain CCM... 724 0.0	Diatoms	D1	4	Yes
Phatr3_EG00252.p1	Diat_D1_CAMPEP_0178657744 /_Extubocellulus spinifer, Strain CCMP396 / 185 1e-54	Prok_Prot_tr_A0A011QTK2_A0A011QTK2_9PROT Uncharacterized protei... 175 4e-51	Diat_D3_CAMPEP_0198282304 /_Attheya septentrionalis, Strain CCMP2084 / 176 4e-51	Prok_Firm_tr_A0A075JR72_A0A075JR72_9BACI Uncharacterized protei... 172 8e-50	Prok_Cobi_tr_G2SKH1_G2SKH1_RHOMR Uncharacterized protein OS=Rho... 157 4e-44	Prok_Dfrb_tr_D4H502_D4H502_DENA2 Uncharacterized protein OS=Den... 155 1e-43	Green_G3A_CAMPEP_0198197514 /"Pyramimonas sp., Strain CCMP2087" / 154 7e-43	Prok_Cyanobacteria_tr_A0A0C1UAC0_A0A0C1UAC0_9CYAN Uncharacteriz... 153 9e-43	Prok_Actin_tr_F6EGJ2_F6EGJ2_AMYSD Uncharacterized protein OS=Am... 149 4e-41	Green_Strep_CAMPEP_jgi_Physomitrella_Pp1s312_59V6.1_PACid:18046210 143 7e-39	Diatoms	D1	1	No
Phatr3_J40368.p1	Diat_D1_CAMPEP_0178657992 /_Extubocellulus spinifer, Strain CCMP396 / 122 3e-33	Diat_Dino_CAMPEP_0176159028 /_Kryptoperidinium foliaceum, Strain CCM... 117 3e-31	Diat_Pen_Raph_CAMPEP_0201279902 /_Pseudo-nitzschia fraudulenta, Stra... 111 4e-29	Diat_D2_CAMPEP_0196148972 /_Thalassiosira rotula, Strain GSO102 / 98.6 1e-24	Diat_D3_CAMPEP_0180996926 /_Ditylum brightwellii, Strain Pop2 (SS10) / 99.0 1e-24	Diat_Pen_Ara_CAMPEP_0195311766 /_Asterionellopsis glacialis, Strain ... 84.7 2e-19	CCTH_H2_CAMPEP_0195609972 /_Prymnesium parvum, Strain Texoma1 / 81.3 3e-18	Diat_D0_CAMPEP_0194303222 /_Corethron pennatum, Strain L29A3 / 68.6 1e-13	CCTH_H1_CAMPEP_0119073738 /_unid sp, Strain CCMP2000 / 64.7 3e-12	CCTH_C1_CAMPEP_0173109132 /_Geminigera sp., Strain Caron Lab Isolate / 59.3 3e-10	Diatoms	D1	5	Yes
Phatr3_J45899.p1	Diat_D1_CAMPEP_0178659422 /_Extubocellulus spinifer, Strain CCMP396 / 424 7e-147	Diat_Pen_Raph_CAMPEP_0116092046 /_Pseudo-nitzschia delicatissima, St... 420 1e-145	Diat_Pen_Ara_CAMPEP_0197145278 /_Asterionellopsis glacialis, Strain ... 415 1e-143	Diat_D3_CAMPEP_0198260982 /_Chaetoceros dichaeta, Strain CCMP1751 / 412 7e-143	Diat_D0_CAMPEP_0113309644 /_Corethron hystrix, Strain 308 / 401 2e-138	Diat_D2_CAMPEP_0203572410 /_Thalassiosira weissflogii, Strain CCMP10... 379 1e-129	CCTH_C2_CAMPEP_0173424562 /_Hemiselmis rufescens, Strain PCC563 / 357 1e-120	CCTH_C1_CAMPEP_0180360204 /_non described non described, Strain CCMP... 352 7e-119	CCTH_H3_CAMPEP_0179833646 /NCGR_PEP_ID_MMETSP0944-20121228_55937_1 /... 277 2e-83	Stram_Bol_CAMPEP_0118639556 /_Bolidomonas pacifica, Strain CCMP 1866 / 264 4e-83	Diatoms	D1	5	Yes
Phatr3_J31429.p1	Diat_D1_CAMPEP_0178662178 /_Extubocellulus spinifer, Strain CCMP396 / 68.9 8e-12	Diat_D2_CAMPEP_0172533480 /_Thalassiosira punctigera, Strain Tpunct2... 66.2 1e-10	Diat_Pen_Raph_CAMPEP_0178766014 /_Nitzschia punctata, Strain CCMP561 / 63.5 3e-10	Diat_Pen_Ara_CAMPEP_0194254540 /_Thalassionema nitzschioides, Strain... 57.0 2e-08	Diat_D3_CAMPEP_0180983782 /_Ditylum brightwellii, Strain Pop2 (SS10) / 54.3 7e-07						Diatoms	D1	5	Yes
Phatr3_J49708.p1	Diat_D1_CAMPEP_0178663482 /_Extubocellulus spinifer, Strain CCMP396 / 442 7e-149	Diat_D3_CAMPEP_0198292150 /_Attheya septentrionalis, Strain CCMP2084 / 419 1e-139	Diat_D2_CAMPEP_0201895098 /_Thalassiosira antarctica, Strain CCMP982 / 410 4e-136	Stram_Bol_CAMPEP_0197562088 /_Bolidomonas sp., Strain RCC2347 / 305 2e-96	Diat_Pen_Raph_CAMPEP_0201234472 /_Pseudo-nitzschia fraudulenta, Stra... 274 2e-83	Diat_Pen_Ara_CAMPEP_0194206508 /_Thalassionema nitzschioides, Strain... 268 2e-82	Stram_Dict_CAMPEP_0119500266 /_Florenciella parvula, Strain CCMP2471 / 256 2e-77	SAR_Rhiz_CAMPEP_0175131538 /"Unknown cercozoan, Strain D1" / 254 1e-75	Stram_PESC_CAMPEP_0185033354 /_Paraphysomonas bandaiensis, Strain Car... 246 6e-73	Stram_Raph_CAMPEP_0117833732 /_Chattonella subsalsa, Strain CCMP2191 / 212 2e-60	Diatoms	D1	3	Yes
Phatr3_EG02318.p1	Diat_D1_CAMPEP_0178664380 /_Extubocellulus spinifer, Strain CCMP396 / 1093 0.0	Diat_D3_CAMPEP_0113558146 /_Odontella / 1083 0.0	Diat_Pen_Raph_CAMPEP_0168833032 /_Amphiprora sp., Strain CCMP467 / 1074 0.0	Diat_D2_CAMPEP_0202023210 /_Thalassiosira antarctica, Strain CCMP982 / 1027 0.0	Diat_Pen_Ara_CAMPEP_0197137514 /_Asterionellopsis glacialis, Strain ... 1018 0.0	Diat_Pen_Raphfso_g6218 1014 0.0	Stram_Bol_CAMPEP_0197555908 /_Bolidomonas sp., Strain RCC2347 / 843 0.0	Diat_D0_CAMPEP_0194338786 /_Corethron pennatum, Strain L29A3 / 806 0.0	Stram_PX_P_Phaeophytes_tr_D8LLC4_D8LLC4_ECTSI_Ectocarpus 743 0.0	Stram_Dict_CAMPEP_0119478250 /_Florenciella parvula, Strain CCMP2471 / 703 0.0	Diatoms	D1	5	Yes
Phatr3_draftJ52.p1	Diat_D1_CAMPEP_0178675518 /_Extubocellulus spinifer, Strain CCMP396 / 831 0.0	Diat_D1_CAMPEP_0178722050 /_Extubocellulus spinifer, Strain CCMP396 / 830 0.0	Diat_D3_CAMPEP_0183293210 /_Odontella Sinensis, Strain Grunow 1884 / 825 0.0	Diat_Pen_Ara_CAMPEP_0202481410 /_Staurosira complex sp., Strain CCMP... 803 0.0	Diat_Pen_Raph_CAMPEP_0198156054 /_Entomoneis sp., Strain CCMP2396 / 800 0.0	Diat_Pen_Raph_CAMPEP_0178839862 /_Nitzschia punctata, Strain CCMP561 / 792 0.0	Diat_D2_CAMPEP_0171347218 /_Thalassiosira weissflogii, Strain CCMP13... 772 0.0	Diat_D2_CAMPEP_0172303064 /_Detonula confervacea, Strain CCMP 353 / 770 0.0	Diat_Pen_Raphfso_g1553 699 0.0	Diat_Pen_Raphfso_g14375 690 0.0	Diatoms	D1	5	Yes
Phatr3_J37861.p1	Diat_D1_CAMPEP_0178682296 /_Extubocellulus spinifer, Strain CCMP396 / 165 1e-44	Amorphea_Exc_CAMPEP_0113753350 /"Eutreptiella gymnastica" / 157 2e-42	CCTH_C3_CAMPEP_0172106516 /_Rhodomonas salina, Strain CCMP1319 / 152 2e-39	Diat_D1_CAMPEP_0178720238 /_Extubocellulus spinifer, Strain CCMP396 / 148 4e-37	CCTH_C1_CAMPEP_0179427266 /_Geminigera cryophila, Strain CCMP2564 / 144 5e-37	Stram_Slo_Stramenopile-MAST_4_4519 144 6e-36	Diat_D0_CAMPEP_0113313506 /_Corethron hystrix, Strain 308 / 143 1e-35	Diat_D1_CAMPEP_0178697748 /_Extubocellulus spinifer, Strain CCMP396 / 140 5e-35	Green_Glauc_CAMPEP_0184354776 /"Gloeochaete wittrockiana, Strain SAG4... 137 9e-35	Amorphea_opi_tr_F2UQB1_F2UQB1_SALR5 Putative uncharacterized prote... 137 9e-35	Diatoms	D1	1	No
Phatr3_J38958.p1	Diat_D1_CAMPEP_0178685738 /_Extubocellulus spinifer, Strain CCMP396 / 402 7e-133	Diat_D2_CAMPEP_0195529684 /_Stephanopyxis turris, Strain CCMP 815 / 394 8e-131	Diat_Pen_Ara_CAMPEP_0194240854 /_Thalassionema nitzschioides, Strain... 371 1e-121	Diat_Pen_Raph_CAMPEP_0168225938 /_Pseudo-nitzschia australis, Strain... 349 7e-112	Diat_D3_CAMPEP_0180930206 /_Ditylum brightwellii, Strain Pop1 (SS4) / 343 1e-109	Stram_Dict_CAMPEP_0171957036 /_non described non described, Strain CC... 250 2e-75	Stram_Raph_CAMPEP_0117890322 /_Chattonella subsalsa, Strain CCMP2191 / 213 1e-62	Stram_Pel_CAMPEP_0184265090 /_non described non described, Strain CCM... 202 2e-58	SAR_FD_CAMPEP_0178239978 /"Karenia brevis, Strain Wilson" / 198 8e-55	CCTH_H3_CAMPEP_0196481580 /NCGR_PEP_ID_MMETSP1006-20130614_48128_1 /... 188 1e-52	Diatoms	D1	5	Yes
Phatr3_J35854.p1	Diat_D1_CAMPEP_0178688804 /_Extubocellulus spinifer, Strain CCMP396 / 190 1e-55	Diat_D1_CAMPEP_0194399936 /_Proboscia alata, Strain PI-D3 / 178 3e-51	Diat_D1_CAMPEP_0178530754 /_Extubocellulus spinifer, Strain CCMP396 / 173 3e-50	Diat_D2_CAMPEP_0201700940 /_Skeletonema grethea, Strain CCMP 1804 / 167 4e-47	Diat_D2_CAMPEP_0183711222 /_Thalassiosira miniscula, Strain CCMP1093 / 166 5e-46	Diat_D3_CAMPEP_0176479380 /_Chaetoceros sp., Strain GSL56 / 158 3e-44	Diat_Pen_Raph_CAMPEP_0198122114 /_Craspedostauros australis, Strain ... 157 1e-43	Diat_Pen_Raph_CAMPEP_0178859828 /_Nitzschia punctata, Strain CCMP561 / 149 2e-40	Diat_Pen_Ara_CAMPEP_0194038266 /_Grammatophora oceanica, Strain CCMP... 150 3e-40	Diat_Pen_Raph_CAMPEP_0178802392 /_Nitzschia punctata, Strain CCMP561 / 146 1e-39	Diatoms	D1	5	Yes
Phatr3_J33153.p1	Diat_D1_CAMPEP_0178688804 /_Extubocellulus spinifer, Strain CCMP396 / 231 3e-69	Diat_D2_CAMPEP_0183711222 /_Thalassiosira miniscula, Strain CCMP1093 / 228 5e-67	Diat_D2_CAMPEP_0201700940 /_Skeletonema grethea, Strain CCMP 1804 / 222 8e-66	Diat_D1_CAMPEP_0178530754 /_Extubocellulus spinifer, Strain CCMP396 / 211 1e-62	Diat_D1_CAMPEP_0194399936 /_Proboscia alata, Strain PI-D3 / 212 7e-62	Diat_D3_CAMPEP_0176479380 /_Chaetoceros sp., Strain GSL56 / 203 2e-59	Diat_Pen_Ara_CAMPEP_0202506568 /_Staurosira complex sp., Strain CCMP... 201 5e-58	Diat_Pen_Raph_CAMPEP_0178802392 /_Nitzschia punctata, Strain CCMP561 / 199 3e-57	Diat_Pen_Raph_CAMPEP_0178859828 /_Nitzschia punctata, Strain CCMP561 / 198 5e-57	Diat_Dino_CAMPEP_0176001442 /_Kryptoperidinium foliaceum, Strain CCM... 197 3e-56	Diatoms	D1	5	Yes
Phatr3_J44400.p1	Diat_D1_CAMPEP_0178691412 /_Extubocellulus spinifer, Strain CCMP396 / 367 2e-124	Diat_Pen_Ara_CAMPEP_0119013942 /_Synedropsis recta cf, Strain CCMP16... 357 5e-121	Diat_D3_CAMPEP_0180918480 /_Ditylum brightwellii, Strain Pop1 (SS4) / 356 2e-120	Diat_D0_CAMPEP_0113306662 /_Corethron hystrix, Strain 308 / 348 2e-117	Diat_D2_CAMPEP_0203616828 /_Thalassiosira weissflogii, Strain CCMP10... 344 1e-115	Diat_Pen_Raph_CAMPEP_0170704686 /_Amphora coffeaeformis, Strain CCMP... 337 6e-113	Diat_D3_CAMPEP_0183293168 /_Odontella Sinensis, Strain Grunow 1884 / 332 1e-110	Diat_Pen_Raphfso_g16732 328 1e-109	Diat_Pen_Raphfso_g18957 325 8e-109	Diat_D1_CAMPEP_0184855636 /_Dactyliosolen fragilissimus / 301 8e-99	Diatoms	D1	5	Yes
Phatr3_J43636.p1	Diat_D1_CAMPEP_0178691494 /_Extubocellulus spinifer, Strain CCMP396 / 588 0.0	Diat_Pen_Ara_CAMPEP_0197152238 /_Asterionellopsis glacialis, Strain ... 577 0.0	Diat_D3_CAMPEP_0119450534 /_Chaetoceros cf. neogracile, Strain RCC1993 / 561 0.0	Diat_D2_CAMPEP_0203255236 /_Thalassiosira weissflogii, Strain CCMP10... 556 0.0	Amorphea_Am_CAMPEP_0201519220 /"Neoparamoeba aestuarina, Strain So... 547 0.0	Diat_Pen_Raph_CAMPEP_0172474790 /_Amphiprora paludosa, Strain CCMP125 / 543 0.0	Diat_Pen_Raphfso_g10686 533 0.0	Diat_Pen_Raphfso_g19386 484 4e-168	SAR_Chl_CAMPEP_0114496568 /"Chlorarachnion reptans, Strain CCCM449" / 408 1e-137	Stram_Dict_CAMPEP_0114333238 /_Pteridomonas danica, Strain PT / 405 2e-136	Diatoms	D1	4	Yes
Phatr3_J46819.p1	Diat_D1_CAMPEP_0178693682 /_Extubocellulus spinifer, Strain CCMP396 / 164 3e-49	Diat_Pen_Ara_CAMPEP_0202505896 /_Staurosira complex sp., Strain CCMP... 155 1e-45	Diat_Pen_Raph_CAMPEP_0196072676 /_Fragilariopsis kerguelensis, Strai... 150 6e-43	Diat_D3_CAMPEP_0195486188 /_Chaetoceros neogracile, Strain CCMP1317 / 126 7e-35	Diat_D2_CAMPEP_0202225368 /_Thalassiosira oceanica, Strain CCMP1005 / 63.9 4e-11	Diat_Pen_Raph_CAMPEP_0168758688 /_Amphiprora sp., Strain CCMP467 / 52.0 6e-07					Diatoms	D1	5	Yes
Phatr3_EG00821.p1	Diat_D1_CAMPEP_0178697580 /_Extubocellulus spinifer, Strain CCMP396 / 272 4e-80	Amorphea_opi_tr_T1E9S0_T1E9S0_ANOAQ Uncharacterized protein (Fragm... 219 4e-65	Stram_Pel_CAMPEP_0169010010 /_Aureococcus anophagefferens, Strain CCM... 198 7e-56	Green_G3C_CAMPEP_0203003714 /"Micromonas pusilla, Strain CCAC16... 191 8e-55	Stram_Lab_CAMPEP_0202095538 /"Schizochytrium aggregatum, Strain A... 188 1e-53	Stram_Dict_CAMPEP_0182552680 /_Florenciella parvula, Strain RCC1693 / 187 2e-53	Amorphea_Exc_tr_S9VB49_S9VB49_9TRYP Uncharacterized protein OS=Angomonas dea... 181 6e-51	Green_Strep_tr_A0A0P0V183_A0A0P0V183_ORYSJ Os01g0282866 protein... 154 1e-43	Green_G1_CAMPEP_0202346140 /"Dunaliella tertiolecta, Strain CCM... 154 8e-40	SAR_FD_CAMPEP_0117352452 /"Karenia brevis, Strain SP1" / 111 6e-27	Diatoms	D1	1	No
Phatr3_EG02496.p1	Diat_D1_CAMPEP_0178699758 /_Extubocellulus spinifer, Strain CCMP396 / 307 1e-102	Diat_Pen_Ara_CAMPEP_0195298812 /_Asterionellopsis glacialis, Strain ... 306 1e-102	Diat_D2_CAMPEP_0171386726 /_Thalassiosira weissflogii, Strain CCMP13... 298 2e-99	Diat_D3_CAMPEP_0198297434 /_Attheya septentrionalis, Strain CCMP2084 / 298 9e-99	Diat_Pen_Raph_CAMPEP_0198148736 /_Entomoneis sp., Strain CCMP2396 / 295 8e-98	Diat_D0_CAMPEP_0194294536 /_Corethron pennatum, Strain L29A3 / 293 2e-97	Diat_Pen_Raphfso_g16375 287 4e-95	CCTH_C1_jgi_Guillardia_87979_estExt_Genewise1Plus.C_500098 265 2e-86	CCTH_H3_CAMPEP_0119325694 /NCGR_PEP_ID_MMETSP1333-20130426_66510_1 /... 258 3e-83	SAR_CD_CAMPEP_0116448126 /"Alexandrium tamarense, Strain CCMP1771" / 254 9e-82	Diatoms	D1	5	Yes
Phatr3_J5780.p1	Diat_D1_CAMPEP_0178699758 /_Extubocellulus spinifer, Strain CCMP396 / 307 1e-102	Diat_Pen_Ara_CAMPEP_0195298812 /_Asterionellopsis glacialis, Strain ... 306 1e-102	Diat_D2_CAMPEP_0171386726 /_Thalassiosira weissflogii, Strain CCMP13... 298 2e-99	Diat_D3_CAMPEP_0198297434 /_Attheya septentrionalis, Strain CCMP2084 / 298 9e-99	Diat_Pen_Raph_CAMPEP_0198148736 /_Entomoneis sp., Strain CCMP2396 / 295 8e-98	Diat_D0_CAMPEP_0194294536 /_Corethron pennatum, Strain L29A3 / 293 2e-97	Diat_Pen_Raphfso_g16375 287 4e-95	CCTH_C1_jgi_Guillardia_87979_estExt_Genewise1Plus.C_500098 265 2e-86	CCTH_H3_CAMPEP_0119325694 /NCGR_PEP_ID_MMETSP1333-20130426_66510_1 /... 258 3e-83	SAR_CD_CAMPEP_0116448126 /"Alexandrium tamarense, Strain CCMP1771" / 254 9e-82	Diatoms	D1	5	Yes
Phatr3_J43429.p1	Diat_D1_CAMPEP_0178700876 /_Extubocellulus spinifer, Strain CCMP396 / 754 0.0	Diat_Pen_Raphfso_g16260 743 0.0	Diat_Pen_Raphfso_g11766 741 0.0	Diat_Pen_Ara_CAMPEP_0202490820 /_Staurosira complex sp., Strain CCMP... 735 0.0	Diat_D2_CAMPEP_0183693506 /_Skeletonema menzelii, Strain CCMP793 / 734 0.0	Diat_D3_CAMPEP_0194110184 /_Chaetoceros debilis, Strain MM31A-1 / 731 0.0	Diat_Dino_CAMPEP_0176030940 /_Kryptoperidinium foliaceum, Strain CCM... 724 0.0	Diat_D0_CAMPEP_0113316676 /_Corethron hystrix, Strain 308 / 644 0.0	Stram_Bol_CAMPEP_0118668396 /_Bolidomonas pacifica, Strain CCMP 1866 / 645 0.0	Stram_Raph_CAMPEP_0117877998 /_Chattonella subsalsa, Strain CCMP2191 / 600 0.0	Diatoms	D1	5	Yes
Phatr3_J9828.p1	Diat_D1_CAMPEP_0178702134 /_Extubocellulus spinifer, Strain CCMP396 / 183 5e-58	Diat_Pen_Ara_CAMPEP_0194174924 /_Thalassiothrix antarctica, Strain L... 182 1e-57	Diat_D2_CAMPEP_0195530874 /_Stephanopyxis turris, Strain CCMP 815 / 182 1e-57	Diat_D3_CAMPEP_0185728360 /_Helicotheca tamensis, Strain CCMP826 / 182 2e-57	Diat_Pen_Raph_CAMPEP_0198115736 /_Craspedostauros australis, Strain ... 176 4e-55	Diat_Dino_CAMPEP_0176119730 /_Kryptoperidinium foliaceum, Strain CCM... 167 1e-51	Diat_Pen_Raphfso_g13602 167 1e-51	Diat_Pen_Raphfso_g10613 160 9e-49	Stram_Raph_CAMPEP_0179585244 /_Heterosigma akashiwo, Strain CCMP452 / 144 1e-42	Stram_PX_CAMPEP_1kp_So73024/Sargassum_horneri 135 4e-39	Diatoms	D1	5	Yes
Phatr3_J9684.p1	Diat_D1_CAMPEP_0178702134 /_Extubocellulus spinifer, Strain CCMP396 / 183 6e-58	Diat_Pen_Ara_CAMPEP_0194174924 /_Thalassiothrix antarctica, Strain L... 182 2e-57	Diat_D3_CAMPEP_0185728360 /_Helicotheca tamensis, Strain CCMP826 / 182 2e-57	Diat_D2_CAMPEP_0195530874 /_Stephanopyxis turris, Strain CCMP 815 / 182 2e-57	Diat_Pen_Raph_CAMPEP_0198115736 /_Craspedostauros australis, Strain ... 175 7e-55	Diat_Pen_Raphfso_g13602 167 1e-51	Diat_Dino_CAMPEP_0176119730 /_Kryptoperidinium foliaceum, Strain CCM... 166 2e-51	Diat_Pen_Raphfso_g10613 160 5e-49	Stram_Raph_CAMPEP_0179585244 /_Heterosigma akashiwo, Strain CCMP452 / 142 4e-42	Stram_PX_CAMPEP_1kp_So73024/Sargassum_horneri 134 1e-38	Diatoms	D1	5	Yes
Phatr3_J4761.p1	Diat_D1_CAMPEP_0178702224 /_Extubocellulus spinifer, Strain CCMP396 / 184 5e-54	Diat_Pen_Ara_CAMPEP_0118708792 /_Striatella unipunctata, Strain CCMP... 180 5e-53	Diat_D3_CAMPEP_0203645616 /_Chaetoceros affinis, Strain CCMP159 / 177 3e-52	Diat_Pen_Raph_CAMPEP_0116137366 /_Pseudo-nitzschia arenysensis, Stra... 176 3e-52	Diat_D0_CAMPEP_0113325820 /_Corethron hystrix, Strain 308 / 179 8e-52	Diat_D2_CAMPEP_0203393304 /_Thalassiosira weissflogii, Strain CCMP10... 178 9e-52	Diat_D3_CAMPEP_0113539890 /_Odontella / 176 1e-51	Stram_Dict_CAMPEP_0171752714 /_non described non described, Strain CC... 175 3e-51	Diat_D3_CAMPEP_0183313976 /_Odontella Sinensis, Strain Grunow 1884 / 169 8e-50	Diat_D3_CAMPEP_0176486964 /_Chaetoceros sp., Strain GSL56 / 174 9e-50	Diatoms	D1	5	Yes
Phatr3_J43576.p1	Diat_D1_CAMPEP_0178702564 /_Extubocellulus spinifer, Strain CCMP396 / 552 0.0	Diat_Dino_CAMPEP_0176009586 /_Kryptoperidinium foliaceum, Strain CCM... 541 0.0	Diat_D3_CAMPEP_0181015462 /_Ditylum brightwellii, Strain Pop2 (SS10) / 538 0.0	Diat_D2_CAMPEP_0172328988 /_Detonula confervacea, Strain CCMP 353 / 523 1e-180	Diat_Pen_Raph_CAMPEP_0116141728 /_Pseudo-nitzschia arenysensis, Stra... 507 4e-174	Diat_Pen_Ara_CAMPEP_0118711878 /_Striatella unipunctata, Strain CCMP... 504 4e-173	Diat_Pen_Raphfso_g1602 501 5e-172	Diat_Pen_Raphfso_g11797 368 3e-121	Stram_PX_CAMPEP_0171473962 /_Vaucheria litorea, Strain CCMP2940 / 322 1e-103	Stram_PESC_CAMPEP_0185031602 /_Paraphysomonas bandaiensis, Strain Car... 321 2e-102	Diatoms	D1	5	Yes
Phatr3_J22510.p1	Diat_D1_CAMPEP_0178703346 /_Extubocellulus spinifer, Strain CCMP396 / 598 0.0	Diat_Pen_Raphfso_g10288 595 0.0	Diat_Pen_Raphfso_g7276 578 0.0	Diat_D3_CAMPEP_0176478830 /_Chaetoceros sp., Strain GSL56 / 557 0.0	Diat_Pen_Ara_CAMPEP_0197139838 /_Asterionellopsis glacialis, Strain ... 535 0.0	Diat_D0_CAMPEP_0194341590 /_Corethron pennatum, Strain L29A3 / 439 3e-141	Diat_Dino_CAMPEP_0176166388 /_Kryptoperidinium foliaceum, Strain CCM... 339 6e-108	SAR_Chl_CAMPEP_0167822172 /"Lotharella globosa, Strain CCCM811" / 327 2e-98	Stram_PESC_CAMPEP_0118859678 /_Phaeomonas parva, Strain CCMP2877 / 313 1e-94	Stram_PESC_Noc_GME3230 locus=Scaffold18:265152:267866:+ 313 6e-92	Diatoms	D1	5	Yes
Phatr3_J21538.p1	Diat_D1_CAMPEP_0178703380 /_Extubocellulus spinifer, Strain CCMP396 / 354 7e-121	Diat_Pen_Ara_CAMPEP_0202448280 /_Licmophora paradoxa, Strain CCMP2313 / 334 4e-113	Diat_Pen_Raph_CAMPEP_0178746632 /_Nitzschia punctata, Strain CCMP561 / 333 7e-113	Diat_D3_CAMPEP_0197467782 /_Triceratium dubium, Strain CCMP147 / 316 8e-106	Diat_Pen_Raphfso_g19253 296 2e-98	Diat_Pen_Raphfso_g10217 296 4e-98	Diat_D2_CAMPEP_0197215912 /_Skeletonema marinoi, Strain CNC1201 / 295 4e-97	Diat_D0_CAMPEP_0194299522 /_Corethron pennatum, Strain L29A3 / 244 5e-78	Stram_Dict_CAMPEP_0182556244 /_Florenciella sp., Strain RCC1587 / 228 5e-72	Stram_PX_1kp__Sv66519/Sargassum_vachellianum 214 2e-66	Diatoms	D1	5	Yes
Phatr3_J28331.p1	Diat_D1_CAMPEP_0178705388 /_Extubocellulus spinifer, Strain CCMP396 / 516 9e-175	Diat_D3_CAMPEP_0180973012 /_Ditylum brightwellii, Strain Pop2 (SS10) / 513 4e-173	Diat_Pen_Ara_CAMPEP_0202495612 /_Staurosira complex sp., Strain CCMP... 496 2e-169	Diat_D2_CAMPEP_0181078956 /_Thalassiosira sp., Strain NH16 / 467 1e-155	Diat_D0_CAMPEP_0113299080 /_Corethron hystrix, Strain 308 / 390 3e-128	Diat_Pen_Raph_CAMPEP_0197182316 /_Pseudo-nitzschia heimii, Strain CN... 380 6e-124	SAR_FD_CAMPEP_0174127638 /"Karenia brevis, Strain CCMP2229" / 274 3e-83	Stram_Dict_CAMPEP_0172609986 /_Pseudopedinella elastica, Strain CCMP7... 240 4e-70	Stram_Pel_CAMPEP_0168876610 /_Aureococcus anophagefferens, Strain CCM... 201 8e-56	Stram_Pel_CAMPEP_0119284750 /_Genus nov. species nov., Strain RCC1024 / 162 2e-43	Diatoms	D1	5	Yes
Phatr3_EG01330.p1	Diat_D1_CAMPEP_0178708676 /_Extubocellulus spinifer, Strain CCMP396 / 289 2e-89	Diat_D3_CAMPEP_0198303698 /_Attheya septentrionalis, Strain CCMP2084 / 283 3e-87	Diat_Pen_Raphfso_g13013 273 1e-83	Diat_D2_CAMPEP_0203261778 /_Thalassiosira weissflogii, Strain CCMP10... 246 4e-73	Diat_Pen_Ara_CAMPEP_0202486214 /_Staurosira complex sp., Strain CCMP... 239 3e-72	Diat_Pen_Raphfso_g10470 220 8e-65	Diat_D0_CAMPEP_0113328812 /_Corethron hystrix, Strain 308 / 95.9 6e-21	Diat_Dino_CAMPEP_0168005744 /_Glenodinium foliaceum, Strain CCAP 111... 78.6 4e-16	Stram_PX_P_Phaeophytes_tr_D7G2S3_D7G2S3_ECTSI_Ectocarpus 77.0 1e-13	Stram_Oom_CAMPEP_jgi_Pythium_aphanidermatum_maker-pag1_scaffold_1... 58.2 9e-08	Diatoms	D1	5	Yes
Phatr3_EG00674.p1	Diat_D1_CAMPEP_0178711194 /_Extubocellulus spinifer, Strain CCMP396 / 56.6 2e-08										Diatoms	D1	1	No
Phatr3_J46995.p1	Diat_D1_CAMPEP_0178713350 /_Extubocellulus spinifer, Strain CCMP396 / 399 1e-135	Diat_Pen_Ara_CAMPEP_0202509216 /_Staurosira complex sp., Strain CCMP... 357 6e-119	Diat_D2_CAMPEP_0172340870 /_Thalassiosira sp., Strain FW / 360 1e-118	Diat_Pen_Raphfso_g7315 348 7e-115	Diat_Pen_Raphfso_g20002 341 5e-112	Stram_Pel_CAMPEP_0195764740 /_Pelagococcus subviridis, Strain CCMP1429 / 224 4e-68	SAR_BD_CAMPEP_0170588914 /"Togula jolla, Strain CCCM 725" / 206 3e-61	SAR_CD_CAMPEP_0196841664 /"Symbiodinium sp., Strain cladeA" /NCGR_S... 197 7e-58	Green_G3A_CAMPEP_0118934890 /"Pyramimonas obovata, Strain CCMP7... 87.8 5e-18	SAR_Api_CAMPEP_jgi_Cvel_27570_Chromera 77.0 3e-14	Diatoms	D1	5	Yes
Phatr3_J4073.p1	Diat_D1_CAMPEP_0178719048 /_Extubocellulus spinifer, Strain CCMP396 / 476 7e-166	Diat_Pen_Raph_CAMPEP_0178864216 /_Nitzschia punctata, Strain CCMP561 / 466 6e-162	Prok_Firm_tr_A0A0D5NKJ9_A0A0D5NKJ9_9BACL Asparaginase OS=Paenib... 226 1e-68	Prok_Cobi_tr_R5NH88_R5NH88_9BACT L-asparaginase type I OS=Parap... 220 6e-66	Prok_Arch_tr_C6A532_C6A532_THESM L-asparaginase OS=Thermococcus... 205 2e-60	Prok_Prot_tr_U4TFF7_U4TFF7_PISSA L-asparaginase 1 OS=Pisciricke... 192 2e-55	Prok_Fuso_tr_I3D7B0_I3D7B0_9FUSO L-asparaginase, type I OS=Fuso... 189 2e-54	Prok_Cyanobacteria_tr_A0A0C1XPQ8_A0A0C1XPQ8_9CYAN 1-alkyl-2-ace... 190 3e-54	Amorphea_Am_tr_Q86I82_Q86I82_DICDI L-asparaginase I OS=Dictyosteli... 190 2e-53	Amorphea_Am_CAMPEP_jgi_Dictytostelium__87836_fgeneshDP_pm.C_scaffo... 187 3e-53	Diatoms	D1	2	Yes
Phatr3_J31663.p1	Diat_D1_CAMPEP_0178719712 /_Extubocellulus spinifer, Strain CCMP396 / 218 3e-69	Diat_D3_CAMPEP_0194085676 /_Chaetoceros debilis, Strain MM31A-1 / 213 1e-67	Diat_Pen_Raphfso_g3307 205 8e-65	Diat_D2_CAMPEP_0195518944 /_Stephanopyxis turris, Strain CCMP 815 / 205 3e-64	Diat_Pen_Raph_CAMPEP_0168764436 /_Amphiprora sp., Strain CCMP467 / 203 7e-59	Diat_Pen_Ara_CAMPEP_0119016338 /_Synedropsis recta cf, Strain CCMP16... 189 8e-59	Diat_Pen_Raphfso_g13635 181 4e-55	Diat_Dino_CAMPEP_0167908758 /_Glenodinium foliaceum, Strain CCAP 111... 145 1e-42	Stram_Dict_CAMPEP_0119498616 /_Florenciella parvula, Strain CCMP2471 / 141 1e-39	Stram_PESC_PESC_Eustigmatophytes_tr_W7CC15_W7CC15_9STRA_Nannochloropsis 139 1e-37	Diatoms	D1	5	Yes
Phatr3_J42600.p1	Diat_D1_CAMPEP_0178728424 /_Extubocellulus spinifer, Strain CCMP396 / 152 8e-41	Diat_Pen_Ara_CAMPEP_0202497472 /_Staurosira complex sp., Strain CCMP... 147 1e-38	Green_G3C_CAMPEP_0198703784 /"Mantoniella sp, Strain CCMP1436" / 136 1e-35	Diat_D3_CAMPEP_0113533744 /_Odontella / 124 5e-31	Diat_D3_CAMPEP_0113576456 /_Odontella / 119 6e-30	Diat_D2_CAMPEP_0115985094 /_Skeletonema marinoi, Strain SM1012Den-03 / 107 2e-25	Diat_D1_CAMPEP_0197725348 /_Minutocellus polymorphus, Strain CCMP3303 / 105 1e-24	Stram_Dict_CAMPEP_0182557342 /_Florenciella sp., Strain RCC1587 / 107 6e-24	Diat_Dino_CAMPEP_0176197228 /_Kryptoperidinium foliaceum, Strain CCM... 103 9e-24	Diat_Pen_Ara_CAMPEP_0195308718 /_Asterionellopsis glacialis, Strain ... 100 3e-23	Diatoms	D1	2	Yes
Phatr3_J13322.p1	Diat_D1_CAMPEP_0178729752 /_Extubocellulus spinifer, Strain CCMP396 / 393 5e-135	Diat_D3_CAMPEP_0198288720 /_Attheya septentrionalis, Strain CCMP2084 / 390 5e-134	Diat_Pen_Raph_CAMPEP_0178737864 /_Nitzschia punctata, Strain CCMP561 / 389 3e-133	Diat_D2_CAMPEP_0195540908 /_Stephanopyxis turris, Strain CCMP 815 / 377 7e-129	Diat_D2_CAMPEP_0195524910 /_Stephanopyxis turris, Strain CCMP 815 / 364 1e-123	Diat_Pen_Raphfso_g12294 320 1e-106	Stram_Raph_CAMPEP_0113947500 /_Fibrocapsa japonica / 320 9e-106	Diat_Pen_Ara_CAMPEP_0202490768 /_Staurosira complex sp., Strain CCMP... 313 7e-104	Diat_Pen_Raphfso_g15752 307 4e-101	Diat_D3_CAMPEP_0176493262 /_Chaetoceros sp., Strain GSL56 / 303 4e-100	Diatoms	D1	5	Yes
Phatr3_J45851.p1	Diat_D1_CAMPEP_0178940584 /_Rhizosolenia setigera, Strain CCMP 1694 / 224 1e-69	Diat_Pen_Raph_CAMPEP_0178741452 /_Nitzschia punctata, Strain CCMP561 / 219 6e-68	Diat_Pen_Raphfso_g14875 210 4e-65	Diat_Pen_Ara_CAMPEP_0202493328 /_Staurosira complex sp., Strain CCMP... 208 1e-63	Diat_D2_CAMPEP_0195511886 /_Stephanopyxis turris, Strain CCMP 815 / 197 2e-60	Diat_D3_CAMPEP_0195439250 /_Chaetoceros neogracile, Strain CCMP1317 / 185 8e-56	Green_G3A_CAMPEP_0118923324 /"Pyramimonas obovata, Strain CCMP7... 150 8e-42	CCTH_H2_CAMPEP_0115844470 /_Chrysochromulina rotalis, Strain CIO044 / 128 3e-33	SAR_CD_CAMPEP_0116159674 /"Alexandrium tamarense, Strain CCMP1771" / 127 1e-32	CCTH_H3_CAMPEP_0183336480 /NCGR_PEP_ID_MMETSP0164_2-20130417_4447_1 ... 120 1e-30	Diatoms	D1	5	Yes
Phatr3_J44088.p1	Diat_D1_CAMPEP_0178943906 /_Rhizosolenia setigera, Strain CCMP 1694 / 84.3 6e-16	Diat_D2_CAMPEP_0201635876 /_Thalassiosira gravida, Strain GMp14c1 / 78.2 8e-14	Diat_D1_CAMPEP_0194406364 /_Proboscia alata, Strain PI-D3 / 75.1 2e-13	Diat_Pen_Ara_CAMPEP_0202503512 /_Staurosira complex sp., Strain CCMP... 72.4 8e-13	Diat_D3_CAMPEP_0185625178 /_Ditylum brightwellii, Strain GSO105 / 69.7 3e-11	Stram_Oom_Oomycetes_tr_T0RHL6_T0RHL6_9STRA_Saprolegnia 62.4 6e-10	Diat_Pen_Raphfso_g5276 63.2 3e-09	Diat_Dino_CAMPEP_0176011402 /_Kryptoperidinium foliaceum, Strain CCM... 62.4 4e-09	Stram_Raph_CAMPEP_0117824480 /_Chattonella subsalsa, Strain CCMP2191 / 59.3 4e-08	Stram_PX_1kp__Sv67311/Sargassum_vachellianum 55.1 1e-07	Diatoms	D1	5	Yes
Phatr3_J48524.p1	Diat_D1_CAMPEP_0178945494 /_Rhizosolenia setigera, Strain CCMP 1694 / 385 7e-133	Diat_Pen_Raph_CAMPEP_0172367030 /_Pseudo-nitzschia pungens, Strain c... 384 1e-132	Diat_D3_CAMPEP_0180928474 /_Ditylum brightwellii, Strain Pop1 (SS4) / 382 2e-131	Diat_Dino_CAMPEP_0170262328 /_Durinskia baltica, Strain CSIRO CS-38 / 378 3e-130	Diat_Pen_Ara_CAMPEP_0202482848 /_Staurosira complex sp., Strain CCMP... 374 1e-128	Diat_D2_CAMPEP_0202323992 /_Thalassiosira oceanica, Strain CCMP1005 / 367 9e-126	Diat_D0_CAMPEP_0113308230 /_Corethron hystrix, Strain 308 / 352 1e-119	Diat_Pen_Raphfso_g7231 347 2e-118	Diat_Pen_Raphfso_g10243 345 1e-117	Stram_Bol_CAMPEP_0182464346 /_Bolidomonas pacifica, Strain RCC208 / 318 2e-107	Diatoms	D1	5	Yes
Phatr3_J38008.p1	Diat_D1_CAMPEP_0178946030 /_Rhizosolenia setigera, Strain CCMP 1694 / 118 1e-30	Diat_D1_CAMPEP_0178952516 /_Rhizosolenia setigera, Strain CCMP 1694 / 117 3e-30	Diat_Pen_Ara_CAMPEP_0178904340 /_Thalassionema frauenfeldii, Strain ... 109 6e-27	SAR_CD_CAMPEP_0201365954 /"Symbiodinium sp., Strain C15" / 108 8e-27	SAR_CD_CAMPEP_0201321376 /"Symbiodinium sp., Strain C15" / 108 2e-26	Diat_D2_CAMPEP_0184801728 /_Thalassiosira rotula, Strain CCMP3096 / 102 2e-24	Diat_Pen_Ara_CAMPEP_0119003848 /_Synedropsis recta cf, Strain CCMP16... 101 4e-24	Diat_D3_CAMPEP_0183297068 /_Odontella Sinensis, Strain Grunow 1884 / 100 9e-24	SAR_Chl_CAMPEP_0170177852 /"Lotharella oceanica, Strain CCMP622" / 99.8 2e-23	Diat_D2_CAMPEP_0206703408 /_Thalassiosira oceanica, Strain CCMP1005 / 95.5 6e-22	Diatoms	D1	3	Yes
Phatr3_J20657.p1	Diat_D1_CAMPEP_0178947394 /_Rhizosolenia setigera, Strain CCMP 1694 / 625 0.0	Diat_Pen_Raph_CAMPEP_0113484374 /_Nitzschia sp. / 617 0.0	Diat_Pen_Ara_CAMPEP_0195325880 /_Asterionellopsis glacialis, Strain ... 616 0.0	Diat_Dino_CAMPEP_0176190682 /_Kryptoperidinium foliaceum, Strain CCM... 607 0.0	Diat_D3_CAMPEP_0197831816 /_Eucampia antarctica, Strain CCMP1452 / 605 0.0	Diat_D2_CAMPEP_0195508220 /_Stephanopyxis turris, Strain CCMP 815 / 581 0.0	Diat_Pen_Raphfso_g17713 577 0.0	Diat_Pen_Raphfso_g1882 575 0.0	Stram_PX_1kp__HF19818/Hizikia_fusiforme 514 0.0	Stram_Bol_CAMPEP_0182499178 /_Bolidomonas sp., Strain RCC1657 / 491 3e-172	Diatoms	D1	5	Yes
Phatr3_J45723.p1	Diat_D1_CAMPEP_0178974842 /_Rhizosolenia setigera, Strain CCMP 1694 / 216 4e-63	Diat_D3_CAMPEP_0197236428 /_Chaetoceros sp., Strain UNC1202 / 213 8e-62	Diat_Pen_Raph_CAMPEP_0172459402 /_Amphiprora paludosa, Strain CCMP125 / 210 2e-60	Diat_Pen_Ara_CAMPEP_0202508896 /_Staurosira complex sp., Strain CCMP... 203 2e-57	Diat_D2_CAMPEP_0201876266 /_Thalassiosira antarctica, Strain CCMP982 / 195 8e-57	Diat_D0_CAMPEP_0113319728 /_Corethron hystrix, Strain 308 / 194 1e-54	Diat_Dino_CAMPEP_0176021278 /_Kryptoperidinium foliaceum, Strain CCM... 130 4e-33	SAR_CD_CAMPEP_0116168426 /"Alexandrium tamarense, Strain CCMP1771" / 115 8e-27	Stram_Pel_jgi_Auran1_63286 102 2e-21	Stram_Dict_CAMPEP_0172605016 /_Pseudopedinella elastica, Strain CCMP7... 97.4 5e-21	Diatoms	D1	5	Yes
Phatr3_EG02487.p1	Diat_D1_CAMPEP_0178975850 /_Rhizosolenia setigera, Strain CCMP 1694 / 129 9e-32	Diat_Pen_Raph_CAMPEP_0116116214 /_Pseudo-nitzschia arenysensis, Stra... 113 3e-26	Diat_D3_CAMPEP_0203696210 /_Chaetoceros affinis, Strain CCMP159 / 111 8e-26	Diat_D1_CAMPEP_0194362626 /_Proboscia alata, Strain PI-D3 / 103 5e-23	Diat_Pen_Raph_CAMPEP_0172409104 /_Pseudo-nitzschia pungens, Strain c... 97.1 3e-20	Diat_D2_CAMPEP_0172290408 /_Cyclotella meneghiniana, Strain CCMP 338 / 95.1 7e-20	Diat_D2_CAMPEP_0172277892 /_Cyclotella meneghiniana, Strain CCMP 338 / 92.8 7e-19	Diat_D2_CAMPEP_0115964006 /_Skeletonema marinoi, Strain SM1012Den-03 / 92.0 1e-18	Diat_D3_CAMPEP_0203692074 /_Chaetoceros affinis, Strain CCMP159 / 77.0 3e-14	Diat_Pen_Raph_CAMPEP_0196117656 /_Fragilariopsis kerguelensis, Strai... 74.3 2e-13	Diatoms	D1	5	Yes
Phatr3_J48544.p1	Diat_D1_CAMPEP_0178975850 /_Rhizosolenia setigera, Strain CCMP 1694 / 131 1e-32	Diat_Pen_Raph_CAMPEP_0116116214 /_Pseudo-nitzschia arenysensis, Stra... 117 1e-27	Diat_D3_CAMPEP_0203696210 /_Chaetoceros affinis, Strain CCMP159 / 109 6e-25	Diat_D2_CAMPEP_0172277892 /_Cyclotella meneghiniana, Strain CCMP 338 / 96.7 2e-20	Diat_D2_CAMPEP_0115964006 /_Skeletonema marinoi, Strain SM1012Den-03 / 95.5 9e-20	Diat_D3_CAMPEP_0203692074 /_Chaetoceros affinis, Strain CCMP159 / 90.1 1e-18	Diat_D1_CAMPEP_0194362626 /_Proboscia alata, Strain PI-D3 / 85.5 1e-16	Diat_D2_CAMPEP_0115920278 /_Skeletonema marinoi, Strain SM1012Hels-07 / 85.5 2e-16	Diat_Pen_Raph_CAMPEP_0196117656 /_Fragilariopsis kerguelensis, Strai... 82.0 5e-16	Diat_D2_CAMPEP_0172290408 /_Cyclotella meneghiniana, Strain CCMP 338 / 80.9 3e-15	Diatoms	D1	5	Yes
Phatr3_J44272.p1	Diat_D1_CAMPEP_0181023530 /_Minutocellus polymorphus, Strain NH13 / 180 3e-50	Diat_Pen_Ara_CAMPEP_0118682026 /_Striatella unipunctata, Strain CCMP... 169 1e-48	Diat_D1_CAMPEP_0178614584 /_Extubocellulus spinifer, Strain CCMP396 / 170 3e-47	Diat_Pen_Ara_CAMPEP_0118675404 /_Striatella unipunctata, Strain CCMP... 160 8e-45	Diat_D3_CAMPEP_0116044810 /_Leptocylindrus danicus var. danicus, Strain... 159 1e-43	Diat_D2_CAMPEP_0195540934 /_Stephanopyxis turris, Strain CCMP 815 / 155 4e-42	Diat_Pen_Ara_CAMPEP_0118676188 /_Striatella unipunctata, Strain CCMP... 153 6e-41	Diat_D2_CAMPEP_0184833304 /_Thalassiosira rotula, Strain CCMP3096 / 151 6e-41	Diat_D1_CAMPEP_0172512836 /_Coscinodiscus wailesii, Strain CCMP2513 / 150 1e-40	Diat_Pen_Raph_CAMPEP_0168728976 /_Amphiprora sp., Strain CCMP467 / 148 3e-39	Diatoms	D1	5	Yes
Phatr3_J42845.p1	Diat_D1_CAMPEP_0181024740 /_Minutocellus polymorphus, Strain NH13 / 216 2e-63	Diat_Pen_Ara_CAMPEP_0194227948 /_Thalassionema nitzschioides, Strain... 201 1e-57	Diat_Pen_Raphfso_g12354 190 2e-55	Diat_D3_CAMPEP_0183316098 /_Odontella Sinensis, Strain Grunow 1884 / 157 8e-43	Stram_Bol_CAMPEP_0197550570 /_Bolidomonas sp., Strain RCC2347 / 140 2e-37	Diat_D2_CAMPEP_0172346722 /_Thalassiosira sp., Strain FW / 122 2e-30	Diat_Pen_Raph_CAMPEP_0170678754 /_Amphora coffeaeformis, Strain CCMP... 110 1e-25	Diat_Dino_CAMPEP_0170428588 /_Durinskia baltica, Strain CSIRO CS-38 / 89.4 5e-20	Virus_tr_A0A0N9QX91_A0A0N9QX91_CEV01 Uncharacterized protein OS... 65.5 4e-11		Diatoms	D1	4	Yes
Phatr3_J45498.p1	Diat_D1_CAMPEP_0181027624 /_Minutocellus polymorphus, Strain NH13 / 228 4e-72	Diat_Pen_Raphfso_g13545 207 8e-65	Diat_D3_CAMPEP_0119438740 /_Chaetoceros cf. neogracile, Strain RCC1993 / 206 2e-64	Diat_D2_jgi_Thaps3_9471_fgenesh1_pg.C_chr_13000191 203 5e-63	Diat_Pen_Ara_CAMPEP_0202496878 /_Staurosira complex sp., Strain CCMP... 196 4e-60	CCTH_H1_CAMPEP_0205975670 /_Pavlova lutheri, Strain RCC1537 / 167 4e-49	Diat_Dino_CAMPEP_0176016688 /_Kryptoperidinium foliaceum, Strain CCM... 165 5e-49	CCTH_H3_CAMPEP_0170032628 /NCGR_PEP_ID_MMETSP1138-20121227_11614_1 /... 135 1e-36	CCTH_H2_CAMPEP_0195629868 /_Prymnesium parvum, Strain Texoma1 / 129 1e-34	CCTH_C1_CAMPEP_0206225828 /_Chroomonas mesostigmatica_cf, Strain CCM... 116 5e-30	Diatoms	D1	5	Yes
Phatr3_EG00889.p1	Diat_D1_CAMPEP_0181028520 /_Minutocellus polymorphus, Strain NH13 / 264 5e-80	Diat_Pen_Ara_CAMPEP_0119016108 /_Synedropsis recta cf, Strain CCMP16... 245 1e-73	Diat_Pen_Raphfso_g1369 228 4e-66	Diat_D3_CAMPEP_0119446570 /_Chaetoceros cf. neogracile, Strain RCC1993 / 209 4e-59	Diat_Pen_Raphfso_g13289 201 2e-56	Diat_D2_CAMPEP_0201963834 /_Thalassiosira antarctica, Strain CCMP982 / 177 2e-47	Diat_D0_CAMPEP_0113319854 /_Corethron hystrix, Strain 308 / 108 6e-24	Red_Bang_CAMPEP_jgi_507111989_Chondrus_crispus 97.1 2e-20	Amorphea_opi_CAMPEP_jgi_156351237_Nematostella_vectensis 93.2 2e-19	Prok_Prot_tr_A0A0M6ZQB6_A0A0M6ZQB6_9RHOB General stress protein... 94.7 2e-19	Diatoms	D1	5	Yes
Phatr3_J34413.p1	Diat_D1_CAMPEP_0181030424 /_Minutocellus polymorphus, Strain NH13 / 219 5e-61	Diat_D3_CAMPEP_0194109162 /_Chaetoceros debilis, Strain MM31A-1 / 212 1e-58	Diat_Pen_Ara_CAMPEP_0119024830 /_Synedropsis recta cf, Strain CCMP16... 185 1e-50	Diat_D2_CAMPEP_0184794060 /_Thalassiosira rotula, Strain CCMP3096 / 176 2e-45	Diat_Pen_Raph_CAMPEP_0201238296 /_Pseudo-nitzschia fraudulenta, Stra... 153 4e-40	CCTH_C1_jgi_Guillardia_106620_au.25_g7722 104 3e-22	Prok_Prot_tr_A0A0D6Q310_A0A0D6Q310_KOMEU Alcohol/sorbose/cholin... 101 3e-21	Stram_Lab_CAMPEP_jgi_Aplanochytrium_kerguelensis_Aplke1_96215_est... 97.4 5e-20	Diat_D0_CAMPEP_0194348468 /_Corethron pennatum, Strain L29A3 / 89.7 1e-18	Prok_Actin_tr_A0A0P0EBG1_A0A0P0EBG1_9MICO Glucose-methanol-chol... 92.8 2e-18	Diatoms	D1	5	Yes
Phatr3_J7108.p1	Diat_D1_CAMPEP_0181030878 /_Minutocellus polymorphus, Strain NH13 / 137 4e-38	Diat_Dino_CAMPEP_0176005252 /_Kryptoperidinium foliaceum, Strain CCM... 133 2e-36	Diat_Pen_Raph_CAMPEP_0201266310 /_Pseudo-nitzschia fraudulenta, Stra... 125 8e-35	Diat_D2_CAMPEP_0197220448 /_Skeletonema marinoi, Strain CNC1201 / 124 4e-33	Stram_Bol_CAMPEP_0182515216 /_Bolidomonas sp., Strain RCC1657 / 114 1e-30	SAR_CD_CAMPEP_0197905416 /"Gonyaulax spinifera, Strain CCMP409" / 114 2e-30	Stram_Oom_Oomycetes_tr_W2KJE7_W2KJE7_PHYPR_Phytophthora 115 4e-30	Stram_Lab_CAMPEP_0205088596 /"Unknown labyrinthulomycete, strain ... 115 4e-30	Stram_Raph_CAMPEP_0117830738 /_Chattonella subsalsa, Strain CCMP2191 / 114 1e-29	Stram_Oom_CAMPEP_jgi_Phytophthora_sojae_Physo3_551240_estExt_Gene... 114 2e-29	Diatoms	D1	4	Yes
Phatr3_EG00300.p1	Diat_D1_CAMPEP_0181032602 /_Minutocellus polymorphus, Strain NH13 / 116 2e-30	Diat_D3_CAMPEP_0185730154 /_Helicotheca tamensis, Strain CCMP826 / 108 1e-28	Diat_Pen_Raph_CAMPEP_0198134038 /_Craspedostauros australis, Strain ... 103 3e-26	Diat_D2_Thaoc_EJK73956 102 4e-26	Stram_Dict_CAMPEP_0119542926 /_Florenciella parvula, Strain CCMP2471 / 98.6 4e-25	CCTH_H1_CAMPEP_0185162816 /_Pavlova sp., Strain CCMP459 / 90.5 1e-21	SAR_Cil_CAMPEP_0197008412 /"Euplotes crassus, Strain CT5" / 87.4 7e-21	SAR_BD_CAMPEP_0183599524 /"Peridinium aciculiferum, Strain PAER-2" / 75.1 1e-15	SAR_Chl_CAMPEP_0118605314 /"Lotharella amoebiformis, Strain CCMP205... 72.8 2e-15	Stram_Lab_CAMPEP_0202036810 /"Schizochytrium aggregatum, Strain A... 73.2 2e-15	Diatoms	D1	4	Yes
Phatr3_J33128.p1	Diat_D1_CAMPEP_0181032846 /_Minutocellus polymorphus, Strain NH13 / 137 7e-36	Diat_D1_CAMPEP_0172510004 /_Coscinodiscus wailesii, Strain CCMP2513 / 133 2e-35	Diat_Pen_Raph_CAMPEP_0198123306 /_Craspedostauros australis, Strain ... 107 3e-25	Diat_D2_CAMPEP_0183714802 /_Thalassiosira miniscula, Strain CCMP1093 / 100 5e-23	Diat_D2_CAMPEP_0184762156 /_Thalassiosira rotula, Strain CCMP3096 / 100 6e-23	Diat_D2_CAMPEP_0184799584 /_Thalassiosira rotula, Strain CCMP3096 / 99.0 1e-22	Diat_D3_CAMPEP_0198294194 /_Attheya septentrionalis, Strain CCMP2084 / 94.4 1e-20	Diat_D0_CAMPEP_0113310962 /_Corethron hystrix, Strain 308 / 90.5 4e-20	Diat_Pen_Raph_CAMPEP_0168724460 /_Amphiprora sp., Strain CCMP467 / 85.5 1e-17	CCTH_C1_CAMPEP_0180161452 /_non described non described, Strain CCMP... 71.2 1e-12	Diatoms	D1	5	Yes
Phatr3_J49919.p1	Diat_D1_CAMPEP_0181035886 /_Minutocellus polymorphus, Strain NH13 / 716 0.0	Diat_Pen_Raph_CAMPEP_0168718202 /_Amphiprora sp., Strain CCMP467 / 692 0.0	Diat_D3_CAMPEP_0116053942 /_Leptocylindrus danicus var. apora, Strain B... 624 0.0	Diat_D2_CAMPEP_0183666840 /_Skeletonema menzelii, Strain CCMP793 / 537 2e-173	Diat_Pen_Ara_CAMPEP_0202510740 /_Staurosira complex sp., Strain CCMP... 390 4e-121	SAR_Chl_CAMPEP_0114522826 /"Chlorarachnion reptans, Strain CCCM449" / 253 3e-71	Stram_Dict_CAMPEP_0171830768 /_non described non described, Strain CC... 99.4 6e-20	CCTH_C1_CAMPEP_0179426538 /_Geminigera cryophila, Strain CCMP2564 / 99.8 7e-20	Amorphea_Am_CAMPEP_0170733504 /"Sexangularia sp." / 89.7 9e-17	Green_G3C_CAMPEP_0181350696 /"Mantoniella antarctica, Strain SL... 89.0 1e-16	Diatoms	D1	5	Yes
Phatr3_J47179.p1	Diat_D1_CAMPEP_0181036820 /_Minutocellus polymorphus, Strain NH13 / 642 0.0	Diat_Pen_Ara_CAMPEP_0202511140 /_Staurosira complex sp., Strain CCMP... 641 0.0	Diat_D3_CAMPEP_0180996788 /_Ditylum brightwellii, Strain Pop2 (SS10) / 627 0.0	Diat_Pen_Raph_CAMPEP_0178782396 /_Nitzschia punctata, Strain CCMP561 / 603 0.0	Diat_D2_CAMPEP_0171418932 /_Thalassiosira weissflogii, Strain CCMP13... 600 0.0	Diat_Pen_Raphfso_g19371 568 0.0	Diat_Pen_Raphfso_g5998 541 5e-175	Diat_D0_CAMPEP_0194311314 /_Corethron pennatum, Strain L29A3 / 515 5e-160	Amorphea_opi_tr_T1E1A5_T1E1A5_CUPSA Putative DNA excision repair p... 406 5e-121	Green_Strep_tr_D8RPT0_D8RPT0_SELML Putative uncharacterized pro... 388 1e-120	Diatoms	D1	5	Yes
Phatr3_J45638.p1	Diat_D1_CAMPEP_0181040436 /_Minutocellus polymorphus, Strain NH13 / 196 1e-62	Diat_D3_CAMPEP_0197836954 /_Eucampia antarctica, Strain CCMP1452 / 195 3e-62	Diat_Pen_Raph_CAMPEP_0168306818 /_Pseudo-nitzschia australis, Strain... 194 1e-61	Diat_Pen_Ara_CAMPEP_0195319836 /_Asterionellopsis glacialis, Strain ... 193 2e-61	Diat_Dino_CAMPEP_0170331124 /_Durinskia baltica, Strain CSIRO CS-38 / 172 6e-54	Diat_D2_CAMPEP_0196251926 /_Thalassiosira rotula, Strain GSO102 / 169 6e-52	Stram_PESC_PESC_Eustigmatophytes_tr_K8Z8C6_K8Z8C6_9STRA_Nannochloropsis 161 4e-49	Stram_PX_P_Phaeophytes_tr_D8LHK0_D8LHK0_ECTSI_Ectocarpus 157 1e-47	Stram_Raph_CAMPEP_0117881202 /_Chattonella subsalsa, Strain CCMP2191 / 149 2e-44	CCTH_C1_CAMPEP_0180369282 /_non described non described, Strain CCMP... 148 1e-43	Diatoms	D1	5	Yes
Phatr3_J43808.p1	Diat_D1_CAMPEP_0181044878 /_Minutocellus polymorphus, Strain NH13 / 66.2 4e-11	Diat_D3_CAMPEP_0113530112 /_Odontella / 65.1 1e-10	Diat_D0_CAMPEP_0194329332 /_Corethron pennatum, Strain L29A3 / 60.5 4e-09	Diat_D2_CAMPEP_0195541540 /_Stephanopyxis turris, Strain CCMP 815 / 59.3 1e-08	Diat_Pen_Raph_CAMPEP_0198117414 /_Craspedostauros australis, Strain ... 57.4 1e-08	Diat_Pen_Ara_CAMPEP_0178901502 /_Thalassionema frauenfeldii, Strain ... 58.2 1e-08	Diat_D3_CAMPEP_0198286068 /_Attheya septentrionalis, Strain CCMP2084 / 57.8 3e-08	Diat_D3_CAMPEP_0113577460 /_Odontella / 56.6 6e-08	Diat_Pen_Raphfso_g5193 55.8 6e-08	Diat_Dino_CAMPEP_0176166170 /_Kryptoperidinium foliaceum, Strain CCM... 55.8 2e-07	Diatoms	D1	5	Yes
Phatr3_J28652.p1	Diat_D1_CAMPEP_0181047682 /_Minutocellus polymorphus, Strain NH13 / 546 0.0	Diat_Pen_Raph_CAMPEP_0172440118 /_Amphiprora paludosa, Strain CCMP125 / 547 0.0	Diat_Pen_Raphfso_g11722 543 0.0	Diat_D3_CAMPEP_0180988800 /_Ditylum brightwellii, Strain Pop2 (SS10) / 541 0.0	Diat_Pen_Ara_CAMPEP_0194257522 /_Thalassionema nitzschioides, Strain... 536 0.0	Diat_Dino_CAMPEP_0176022432 /_Kryptoperidinium foliaceum, Strain CCM... 520 0.0	Diat_D2_CAMPEP_0171394734 /_Thalassiosira weissflogii, Strain CCMP13... 511 4e-178	Stram_Raph_CAMPEP_0117860172 /_Chattonella subsalsa, Strain CCMP2191 / 477 8e-166	Stram_PESC_CAMPEP_0173255638 /_non described non described, Strain CC... 465 1e-161	CCTH_C1_CAMPEP_0206229042 /_Chroomonas mesostigmatica_cf, Strain CCM... 464 9e-161	Diatoms	D1	5	Yes
Phatr3_J14917.p1	Diat_D1_CAMPEP_0181050152 /_Minutocellus polymorphus, Strain NH13 / 466 5e-160	Diat_D3_CAMPEP_0198292682 /_Attheya septentrionalis, Strain CCMP2084 / 457 2e-157	Diat_Pen_Ara_CAMPEP_0202497298 /_Staurosira complex sp., Strain CCMP... 456 2e-157	Diat_D2_CAMPEP_0183671762 /_Skeletonema menzelii, Strain CCMP793 / 457 3e-157	Diat_Pen_Raphfso_g9273 446 4e-153	Diat_Dino_CAMPEP_0167837322 /_Glenodinium foliaceum, Strain CCAP 111... 444 2e-152	Diat_Pen_Raphfso_g18893 435 7e-149	Diat_D0_CAMPEP_0113311588 /_Corethron hystrix, Strain 308 / 308 4e-99	Stram_Bol_CAMPEP_0182461928 /_Bolidomonas pacifica, Strain RCC208 / 301 7e-97	Stram_Dict_CAMPEP_0172614822 /_Pseudopedinella elastica, Strain CCMP7... 295 2e-94	Diatoms	D1	5	Yes
Phatr3_J43288.p1	Diat_D1_CAMPEP_0181050498 /_Minutocellus polymorphus, Strain NH13 / 472 1e-163	Diat_Pen_Ara_CAMPEP_0194037072 /_Grammatophora oceanica, Strain CCMP... 469 2e-161	Diat_Dino_CAMPEP_0176006666 /_Kryptoperidinium foliaceum, Strain CCM... 467 3e-161	Diat_D3_CAMPEP_0195439456 /_Chaetoceros neogracile, Strain CCMP1317 / 469 4e-161	Diat_Pen_Raphfso_g277 462 1e-158	Diat_D2_CAMPEP_0195509892 /_Stephanopyxis turris, Strain CCMP 815 / 441 7e-150	Diat_D0_CAMPEP_0194305350 /_Corethron pennatum, Strain L29A3 / 352 3e-116	Stram_Bol_CAMPEP_0197546596 /_Bolidomonas sp., Strain RCC2347 / 290 7e-93	SAR_BD_CAMPEP_0204178846 /"Scrippsiella Hangoei, Strain SHTV-5" / 274 1e-85	Stram_Pel_CAMPEP_0206805940 /_non described non described, Strain CCM... 251 7e-78	Diatoms	D1	5	Yes
Phatr3_J52139.p1	Diat_D1_CAMPEP_0181051148 /_Minutocellus polymorphus, Strain NH13 / 233 2e-75	Diat_Pen_Raphfso_g3388 229 4e-74	Diat_Pen_Raphfso_g18677 227 2e-73	Diat_Pen_Ara_CAMPEP_0194239414 /_Thalassionema nitzschioides, Strain... 220 1e-70	Diat_D3_CAMPEP_0185667906 /_Ditylum brightwellii, Strain GSO105 / 214 3e-68	Diat_D2_CAMPEP_0183773630 /_Thalassiosira miniscula, Strain CCMP1093 / 213 1e-67	Diat_Dino_CAMPEP_0176007256 /_Kryptoperidinium foliaceum, Strain CCM... 197 5e-62	Stram_PX_P_Phaeophytes_tr_D7FYN9_D7FYN9_ECTSI_Ectocarpus 147 3e-42	Diat_D0_CAMPEP_0113313688 /_Corethron hystrix, Strain 308 / 142 1e-40	Stram_Raph_CAMPEP_0117758072 /_Chattonella subsalsa, Strain CCMP2191 / 140 2e-39	Diatoms	D1	5	Yes
Phatr3_J46965.p1	Diat_D1_CAMPEP_0181051584 /_Minutocellus polymorphus, Strain NH13 / 412 1e-140	Diat_Pen_Ara_CAMPEP_0202484008 /_Staurosira complex sp., Strain CCMP... 405 1e-137	Diat_D3_CAMPEP_0204759220 /_Ditylum brightwellii, Strain GSO104 / 404 4e-136	Diat_Pen_Raph_CAMPEP_0198144230 /_Entomoneis sp., Strain CCMP2396 / 396 1e-134	Diat_D2_CAMPEP_0201689468 /_Skeletonema grethea, Strain CCMP 1804 / 307 3e-99	Diat_Pen_Raphfso_g14305 252 2e-77	Diat_Dino_CAMPEP_0176138416 /_Kryptoperidinium foliaceum, Strain CCM... 235 1e-72	Diat_D0_CAMPEP_0194271716 /_Corethron pennatum, Strain L29A3 / 210 9e-61	CCTH_C1_CAMPEP_0184289340 /_Proteomonas sulcata, Strain CCMP704 / 195 8e-57	Stram_Dict_CAMPEP_0118995422 /_Rhizochromulina marina cf, Strain CCMP... 190 3e-54	Diatoms	D1	5	Yes
Phatr3_J50559.p1	Diat_D1_CAMPEP_0181057066 /_Minutocellus polymorphus, Strain NH13 / 274 1e-86	Diat_Pen_Ara_CAMPEP_0202504680 /_Staurosira complex sp., Strain CCMP... 271 8e-86	Diat_Pen_Raph_CAMPEP_0116129456 /_Pseudo-nitzschia arenysensis, Stra... 254 4e-79	Diat_Pen_Raphfso_g3966 254 5e-79	Diat_D2_CAMPEP_0172319212 /_Detonula confervacea, Strain CCMP 353 / 254 1e-78	Diat_Pen_Raphfso_g10959 253 1e-78	Diat_D3_CAMPEP_0180948120 /_Ditylum brightwellii, Strain Pop1 (SS4) / 253 4e-78	Diat_Dino_CAMPEP_0176187388 /_Kryptoperidinium foliaceum, Strain CCM... 235 5e-73	Diat_D0_CAMPEP_0194270626 /_Corethron pennatum, Strain L29A3 / 151 2e-40	Stram_Bol_CAMPEP_0182454690 /_Bolidomonas pacifica, Strain RCC208 / 149 3e-39	Diatoms	D1	5	Yes
Phatr3_EG00588.p1	Diat_D1_CAMPEP_0181058076 /_Minutocellus polymorphus, Strain NH13 / 85.1 2e-20	Diat_Pen_Ara_CAMPEP_0119015026 /_Synedropsis recta cf, Strain CCMP16... 82.8 5e-19	Diat_D3_CAMPEP_0197444412 /_Triceratium dubium, Strain CCMP147 / 70.5 2e-14	Diat_Pen_Raph_CAMPEP_0170703100 /_Amphora coffeaeformis, Strain CCMP... 67.0 4e-13	Diat_D2_CAMPEP_0172333718 /_Thalassiosira sp., Strain FW / 65.5 1e-12						Diatoms	D1	5	Yes
Phatr3_J1884.p1	Diat_D1_CAMPEP_0181061660 /_Minutocellus polymorphus, Strain NH13 / 765 0.0	Diat_Pen_Ara_CAMPEP_0202447576 /_Licmophora paradoxa, Strain CCMP2313 / 754 0.0	Diat_Pen_Raph_CAMPEP_0113447168 /_Nitzschia sp. / 725 0.0	Diat_D3_CAMPEP_0113546014 /_Odontella / 720 0.0	Diat_D1_CAMPEP_0178717490 /_Extubocellulus spinifer, Strain CCMP396 / 705 0.0	Diat_D2_CAMPEP_0201713120 /_Skeletonema japonicum, Strain CCMP2506 / 703 0.0	Diat_Pen_Raphfso_g16179 697 0.0	Diat_D2_CAMPEP_0172553454 /_Thalassiosira punctigera, Strain Tpunct2... 691 0.0	Diat_D3_CAMPEP_0195492318 /_Chaetoceros neogracile, Strain CCMP1317 / 665 0.0	Diat_Pen_Raph_CAMPEP_0197196196 /_Pseudo-nitzschia heimii, Strain CN... 662 0.0	Diatoms	D1	5	Yes
Phatr3_EG01487.p1	Diat_D1_CAMPEP_0181071904 /_Minutocellus polymorphus, Strain NH13 / 256 2e-74	Diat_D3_CAMPEP_0196825064 /_Leptocylindrus danicus, Strain CCMP1856 / 232 5e-64	Diat_Pen_Ara_CAMPEP_0194258128 /_Thalassionema nitzschioides, Strain... 196 4e-52	Diat_D0_CAMPEP_0113322610 /_Corethron hystrix, Strain 308 / 117 1e-27	Stram_Lab_CAMPEP_jgi_Schizochytrium_aggregatum_Schag1_106659_estE... 109 2e-23	Amorphea_opi_tr_A0A0C9M4U0_A0A0C9M4U0_9FUNG Alpha-Beta tubulin OS=... 98.2 1e-19	Amorphea_Am_CAMPEP_0168535282 /"Trichosphaerium sp, Strain Am-I-7 ... 95.1 1e-19	Diat_Pen_Raphfso_g20229 87.4 1e-16	Diat_Pen_Raphfso_g17157 87.0 1e-16	Stram_Dict_CAMPEP_0119518640 /_Florenciella parvula, Strain CCMP2471 / 81.3 1e-15	Diatoms	D1	4	Yes
Phatr3_J25495.p1	Diat_D1_CAMPEP_0181074334 /_Minutocellus polymorphus, Strain NH13 / 605 0.0	Diat_Pen_Raphfso_g14489 586 0.0	Diat_D3_CAMPEP_0116059174 /_Leptocylindrus danicus var. apora, Strain B... 461 8e-151	Diat_D2_CAMPEP_0181084924 /_Thalassiosira sp., Strain NH16 / 436 1e-140	Stram_Lab_CAMPEP_0204887752 /"Aplanochytrium stocchinoi, Strain G... 288 5e-86	Amorphea_opi_tr_G3TB23_G3TB23_LOXAF Uncharacterized protein OS=Lox... 292 6e-85	Stram_Dict_CAMPEP_0118971482 /_Rhizochromulina marina cf, Strain CCMP... 281 8e-82	Stram_PX_Esi0099_0091_No 280 1e-81	Stram_PESC_CAMPEP_0170077368 /_Dinobryon sp., Strain CTELB2267 / 275 1e-80	Stram_Oom_CAMPEP_jgi_Phytophthora_sojae_Physo3_552269_estExt_Gene... 266 3e-77	Diatoms	D1	4	Yes
Phatr3_J42788.p1	Diat_D1_CAMPEP_0184857710 /_Dactyliosolen fragilissimus / 1019 0.0	Diat_Pen_Ara_CAMPEP_0194131426 /_Thalassiothrix antarctica, Strain L... 975 0.0	Diat_D3_CAMPEP_0194114728 /_Chaetoceros debilis, Strain MM31A-1 / 952 0.0	Diat_Pen_Raphfso_g3077 952 0.0	Diat_D0_CAMPEP_0194270996 /_Corethron pennatum, Strain L29A3 / 949 0.0	Diat_Pen_Raphfso_g11928 926 0.0	Diat_D2_CAMPEP_0195508314 /_Stephanopyxis turris, Strain CCMP 815 / 683 0.0	CCTH_H3_CAMPEP_0119345382 /NCGR_PEP_ID_MMETSP1333-20130426_107457_1 ... 323 5e-92	SAR_CD_CAMPEP_0204576054 /"Alexandrium margalefi, Strain AMGDE01CS-... 231 4e-65	Diat_Dino_CAMPEP_0176035386 /_Kryptoperidinium foliaceum, Strain CCM... 152 6e-39	Diatoms	D1	5	Yes
Phatr3_J52260.p1	Diat_D1_CAMPEP_0184858258 /_Dactyliosolen fragilissimus / 472 1e-141	Diat_D3_CAMPEP_0185653298 /_Ditylum brightwellii, Strain GSO105 / 467 9e-141	Diat_D0_CAMPEP_0194318554 /_Corethron pennatum, Strain L29A3 / 442 3e-131	Diat_Pen_Ara_CAMPEP_0195290658 /_Asterionellopsis glacialis, Strain ... 437 5e-130	Diat_D2_CAMPEP_0195539750 /_Stephanopyxis turris, Strain CCMP 815 / 404 1e-118	Diat_Pen_Raphfso_g14901 299 1e-82	Diat_Pen_Raphfso_g17839 270 5e-73	Stram_Oom_Oomycetes_tr_T0QX94_T0QX94_9STRA_Saprolegnia 150 1e-35	Amorphea_opi_tr_A0A098VRC6_A0A098VRC6_9MICR Protein argonaute OS=M... 139 4e-32	Stram_Oom_CAMPEP_jgi_Phytophthora capsici_Phyca11_34163_gw1.2.21.1 128 8e-29	Diatoms	D1	5	Yes
Phatr3_EG02395.p1	Diat_D1_CAMPEP_0184858468 /_Dactyliosolen fragilissimus / 760 0.0	Diat_Pen_Raph_CAMPEP_0113482996 /_Nitzschia sp. / 759 0.0	Diat_Pen_Raphfso_g8705 753 0.0	Diat_Pen_Ara_CAMPEP_0202507170 /_Staurosira complex sp., Strain CCMP... 752 0.0	Diat_D3_CAMPEP_0198248760 /_Chaetoceros dichaeta, Strain CCMP1751 / 747 0.0	Diat_Dino_CAMPEP_0176027846 /_Kryptoperidinium foliaceum, Strain CCM... 740 0.0	Stram_Bol_CAMPEP_0197554086 /_Bolidomonas sp., Strain RCC2347 / 738 0.0	Diat_D2_CAMPEP_0195526100 /_Stephanopyxis turris, Strain CCMP 815 / 734 0.0	Diat_D0_CAMPEP_0194272860 /_Corethron pennatum, Strain L29A3 / 719 0.0	Stram_Raph_CAMPEP_0117849498 /_Chattonella subsalsa, Strain CCMP2191 / 711 0.0	Diatoms	D1	5	Yes
Phatr3_J45466.p1	Diat_D1_CAMPEP_0184861190 /_Dactyliosolen fragilissimus / 349 2e-117	Diat_Pen_Ara_CAMPEP_0197159860 /_Asterionellopsis glacialis, Strain ... 351 5e-117	Diat_D2_CAMPEP_0195520918 /_Stephanopyxis turris, Strain CCMP 815 / 344 7e-115	Diat_D3_CAMPEP_0116024230 /_Leptocylindrus danicus var. danicus, Strain... 338 3e-112	Diat_Pen_Raphfso_g13067 333 6e-111	Diat_Pen_Raphfso_g10530 333 6e-111	Diat_D2_CAMPEP_0195514856 /_Stephanopyxis turris, Strain CCMP 815 / 333 2e-110	Diat_Pen_Ara_CAMPEP_0195269302 /_Asterionellopsis glacialis, Strain ... 330 7e-110	CCTH_H2_Chryso_922865591 323 3e-107	CCTH_H2_Chryso_922863294 322 4e-107	Diatoms	D1	5	Yes
Phatr3_J26176.p1	Diat_D1_CAMPEP_0184861984 /_Dactyliosolen fragilissimus / 594 0.0	Diat_Pen_Ara_CAMPEP_0118695642 /_Striatella unipunctata, Strain CCMP... 571 0.0	Diat_D2_CAMPEP_0195519168 /_Stephanopyxis turris, Strain CCMP 815 / 558 0.0	Diat_D3_CAMPEP_0198300084 /_Attheya septentrionalis, Strain CCMP2084 / 556 0.0	Diat_D0_CAMPEP_0194277494 /_Corethron pennatum, Strain L29A3 / 512 1e-178	Diat_Pen_Raph_CAMPEP_0119562556 /_Stauroneis constricta, Strain CCMP... 508 8e-178	Stram_Bol_CAMPEP_0197551628 /_Bolidomonas sp., Strain RCC2347 / 491 1e-170	Stram_PX_CAMPEP_0171479310 /_Vaucheria litorea, Strain CCMP2940 / 416 1e-140	Stram_Oom_CAMPEP_jgi_Phytophthora_ramorum_Phyra1_1_74482_fgenesh1... 402 2e-135	Stram_Raph_CAMPEP_0117849656 /_Chattonella subsalsa, Strain CCMP2191 / 400 1e-134	Diatoms	D1	5	Yes
Phatr3_J32471.p1	Diat_D1_CAMPEP_0184862780 /_Dactyliosolen fragilissimus / 192 3e-61	Diat_Dino_CAMPEP_0176181126 /_Kryptoperidinium foliaceum, Strain CCM... 182 2e-57	Diat_Pen_Raph_CAMPEP_0113481704 /_Nitzschia sp. / 182 2e-57	Diat_D2_Thaoc_EJK73775 172 3e-53	Diat_Pen_Ara_CAMPEP_0194231266 /_Thalassionema nitzschioides, Strain... 170 2e-52	Diat_D3_CAMPEP_0198292744 /_Attheya septentrionalis, Strain CCMP2084 / 169 4e-52	Stram_Bol_CAMPEP_0182500494 /_Bolidomonas sp., Strain RCC1657 / 147 7e-44	Stram_Bol_CAMPEP_0118648190 /_Bolidomonas pacifica, Strain CCMP 1866 / 138 3e-40	Diat_D0_CAMPEP_0194279314 /_Corethron pennatum, Strain L29A3 / 130 4e-37	Stram_PESC_CAMPEP_0170066552 /_Dinobryon sp., Strain CTELB2267 / 113 6e-30	Diatoms	D1	5	Yes
Phatr3_J24119.p1	Diat_D1_CAMPEP_0184862834 /_Dactyliosolen fragilissimus / 330 8e-113	Diat_D3_CAMPEP_0119447214 /_Chaetoceros cf. neogracile, Strain RCC1993 / 328 5e-112	Diat_Pen_Raph_CAMPEP_0198138506 /_Entomoneis sp., Strain CCMP2396 / 327 7e-112	Diat_Pen_Ara_CAMPEP_0197136050 /_Asterionellopsis glacialis, Strain ... 324 2e-110	Diat_Dino_CAMPEP_0176085814 /_Kryptoperidinium foliaceum, Strain CCM... 321 2e-109	Diat_D2_CAMPEP_0195518946 /_Stephanopyxis turris, Strain CCMP 815 / 303 2e-102	Diat_D0_CAMPEP_0113299458 /_Corethron hystrix, Strain 308 / 301 1e-101	Stram_Bol_CAMPEP_0182499350 /_Bolidomonas sp., Strain RCC1657 / 292 9e-98	Stram_Pel_CAMPEP_0195808646 /_Pelagococcus subviridis, Strain CCMP1429 / 138 2e-38	CCTH_H3_CAMPEP_0119327182 /NCGR_PEP_ID_MMETSP1333-20130426_70102_1 /... 99.4 7e-24	Diatoms	D1	5	Yes
[truncated: 11,654 more rows]

## Sheet: Pennate
Table S6. Ranked BLAST tophits for each gene in the Phaeodactylum tricornutum genome.	Top ten hits across all reference sequences except pennate diatoms										Lineage	Sub-category	Count	More than one sub-category?
[truncated: 12,177 more rows]

## Sheet: Diatoms
Table S6. Ranked BLAST tophits for each gene in the Phaeodactylum tricornutum genome.	Top ten hits across all reference sequences except diatoms										Lineage	Sub-category	Count	More than one sub-category?
[truncated: 12,177 more rows]

## Sheet: Ochrophytes
Table S6. Ranked BLAST tophits for each gene in the Phaeodactylum tricornutum genome.	Top ten hits across all reference sequences except ochrophytes										Lineage	Sub-category	Count	More than one sub-category?
[truncated: 12,177 more rows]

[truncated: 3 more sheets: Stramenopiles, SAR, SAR plus CCTH]
